# Supplementary material for: Titin Circular RNAs Create a Back-Splice Motif Essential for SRSF10 Splicing
Source: Circulation. 2021 Feb 15;143(15):1502–12. doi: 10.1161/CIRCULATIONAHA.120.050455 (PMC8032209; doi:10.1161/CIRCULATIONAHA.120.050455)
Supplement: Supplementary file 4 [file cir-143-1502-s004.xlsx]

## Sheet: TTN circRNAs
Table showing the 46 TTN circRNAs with at least 5 reads count in all 3 samples of 1 condition (DCM, HCM, Con). In green experimentally validated RBM20 dependent TTN circRNAs. In blue experimentally validated RBM20 independent TTN circRNAs.
TTN circRNA passing the filtering step	RBM20 dependent
TTN:-:chr2:179507044:179494028	no
TTN:-:chr2:179547630:179534945	no
TTN:-:chr2:179547630:179538360	no
TTN:-:chr2:179547630:179542852	no
TTN:-:chr2:179548018:179542852	no
TTN:-:chr2:179552951:179542852	no
TTN:-:chr2:179586861:179584281	no
TTN:-:chr2:179592098:179583891	no
TTN:-:chr2:179592098:179584281	no
TTN:-:chr2:179580501:179534945	yes
TTN:-:chr2:179580501:179538360	yes
TTN:-:chr2:179580501:179539041	yes
TTN:-:chr2:179580501:179542852	yes
TTN:-:chr2:179580501:179554540	yes
TTN:-:chr2:179584559:179542852	yes
TTN:-:chr2:179585390:179542852	yes
TTN:-:chr2:179585929:179534945	yes
TTN:-:chr2:179585929:179538360	yes
TTN:-:chr2:179585929:179542852	yes
TTN:-:chr2:179585929:179554540	yes
TTN:-:chr2:179585929:179557224	yes
TTN:-:chr2:179585929:179559326	yes
TTN:-:chr2:179516263:179515970
TTN:-:chr2:179539136:179534945
TTN:-:chr2:179543557:179542852
TTN:-:chr2:179547630:179546388
TTN:-:chr2:179548809:179546388
TTN:-:chr2:179554623:179534945
TTN:-:chr2:179554623:179538360
TTN:-:chr2:179554623:179542852
TTN:-:chr2:179558416:179546388
TTN:-:chr2:179560137:179560075
TTN:-:chr2:179579991:179554540
TTN:-:chr2:179584559:179534945
TTN:-:chr2:179584559:179538360
TTN:-:chr2:179584991:179542852
TTN:-:chr2:179585390:179534945
TTN:-:chr2:179585929:179539041
TTN:-:chr2:179585929:179546388
TTN:-:chr2:179585929:179549980
TTN:-:chr2:179586861:179542852
TTN:-:chr2:179587664:179584281
TTN:-:chr2:179592098:179538360
TTN:-:chr2:179592098:179542852
TTN:-:chr2:179592098:179554540
TTN:-:chr2:179669382:179602809

## Sheet: results
RBP analysis using the R package circRNAprofiler. Input circRNA and BSJ sequences of the 13 and 9 RBM20 dependent and independent TTN circRNAs
CircRNA seq
id	Tot length	No of circRNAs/transcripts	No of SRSF10 motifs	Normalized counts
TTN circRNAs RBM20 dep	125976	13	5702	0.0452626
TTN circRNAs RBM20 ind	22025	9	984	0.0446765
FC				1.01312
log2(FC)				0.0188028
BSJ seq
id	Tot length	No of circRNAs/transcripts	No of SRSF10 motifs	Normalized counts
TTN circRNAs RBM20 dep	130	13	18	0.138462
TTN circRNAs RBM20 ind	90	9	7	0.0888889
FC				1.55769
log2(FC)				0.63941

## Sheet: legend
Legend
id: RNA Binding protein
foreground: no of motifs in TTN circRNAs RBM20 dep
background: no of motifs in TTN circRNAs RBM20 ind
foregroundNorm: no of motifs in TTN circRNAs RBM20 dep/ total length of TTN circRNAs RBM20 dep
backgroundNorm: no of motifs in TTN circRNAs RBM20 ind/ total length of TTN circRNAs RBM20 ind
log2FC:foregroundNorm/backgroundNorm
motifs: motifs found in the target sequences
NOTE: To avoid infinity as a value for fold change, 1 was added to number of occurences of each motif found in the foreground and background target sequences before the normalization. See also circRNAprofiler package vignettes.

## Sheet: circRNA sequence
id	foreground	background	foregroundNorm	backgroundNorm	log2FC	motifF	motifB
RBM42	84	5	0.000674732	0.000272418	1.30849	AACUAA,AACUAC,ACUAAG,ACUACG	AACUAA,AACUAC,ACUAAG
CNOT4	96	7	0.000769988	0.000363224	1.08398	GACAGA	GACAGA
A1CF	315	26	0.00250841	0.00122588	1.03296	AGUAUA,AUAAUU,AUCAGU,CAGUAU,GAUCAG,UAAUUA,UAAUUG,UCAGUA,UGAUCA,UUAAUU	AGUAUA,AUAAUU,AUCAGU,CAGUAU,UAAUUA,UAAUUG,UCAGUA,UGAUCA,UUAAUU
ANKHD1	102	8	0.000817616	0.000408627	1.00064	AGACGA,AGACGU,GACGAA,GACGAU,GACGUU	AGACGA,AGACGU,GACGAA,GACGAU,GACGUU
FXR2	763	68	0.00606465	0.0031328	0.952969	AGACAA,AGACAG,AGACGA,AGACGG,GACAAA,GACAAG,GACAGA,GACAGG,GACGAA,GACGAG,GGACAA,GGACAG,GGACGA,UGACAA,UGACAG,UGACGA	AGACAA,AGACAG,AGACGA,AGACGG,GACAAA,GACAAG,GACAGA,GACAGG,GACGAA,GACGGG,GGACAA,GGACAG,UGACAA,UGACAG,UGACGG
KHDRBS2	128	11	0.001024	0.000544835	0.91033	AAUAAA,AUAAAA,GAUAAA,UUUUUU	AAUAAA,AUAAAA,GAUAAA
KHDRBS3	470	51	0.00373881	0.00236095	0.663209	AAAUAA,AAUAAA,AGAUAA,AUAAAA,AUAAAG,AUUAAA,GAUAAA,UAAAAC,UUAAAC,UUUUUU	AAAUAA,AAUAAA,AGAUAA,AUAAAA,AUAAAG,AUUAAA,GAUAAA,UUAAAC
HNRNPAB	745	85	0.00592176	0.00390465	0.600832	AAAGAC,AAGACA,ACAAAG,AGACAA,CAAAGA,GACAAA	AAAGAC,AAGACA,ACAAAG,AGACAA,AUAGCA,CAAAGA,GACAAA
ENOX1	813	96	0.00646155	0.00440409	0.553037	AAGACA,AAUACA,AGACAG,AGGACA,AGUACA,AUACAG,CAGACA,CAUACA,GGACAG,GUACAG,UAGACA,UAUACA,UGGACA,UGUACA	AAGACA,AAUACA,AGACAG,AGGACA,AGUACA,AUACAG,CAGACA,CAUACA,GGACAG,GUACAG,UAUACA,UGGACA,UGUACA
CPEB2	140	16	0.00111926	0.00077185	0.536154	AUUUUU,CAUUUU,CCUUUU,CUUUUU,UUUUUU	AUUUUU,CAUUUU,CCUUUU
SNRNP70	418	52	0.00332603	0.00240636	0.466951	AAUCAA,AUCAAG,AUUCAA,GAUCAA,GUUCAA,UUCAAG	AAUCAA,AUCAAG,AUUCAA,GAUCAA,GUUCAA,UUCAAG
TIA1	829	106	0.00658856	0.00485812	0.439566	AUUUUC,AUUUUG,AUUUUU,CCUUUC,CUCCUU,CUUUUA,CUUUUC,CUUUUG,CUUUUU,GUUUUA,GUUUUC,GUUUUG,GUUUUU,UAUUUU,UCCUUU,UCUCCU,UUAUUU,UUCUCC,UUUAUU,UUUUAU,UUUUCG,UUUUCU,UUUUGG,UUUUGU,UUUUUA,UUUUUG,UUUUUU	AUUUUC,AUUUUG,AUUUUU,CUCCUU,CUUUUA,CUUUUC,CUUUUG,GUUUUA,GUUUUC,GUUUUG,GUUUUU,UAUUUU,UCCUUU,UCUCCU,UUAUUU,UUCUCC,UUUAUU,UUUUCG,UUUUGG,UUUUGU,UUUUUA,UUUUUG
TUT1	229	29	0.00182574	0.00136209	0.422664	AAAUAC,AAUACU,AGAUAC,CAAUAC	AAAUAC,AAUACU,AGAUAC,CAAUAC,GAUACU
PTBP1	1637	225	0.0130025	0.0102611	0.341606	ACUUUC,ACUUUU,AGCUGU,AUCUUC,AUUUUC,AUUUUU,CAUCUU,CCAUCU,CCUCUU,CCUUCC,CCUUUC,CCUUUU,CUAUCU,CUCCCC,CUCUCU,CUCUUA,CUCUUC,CUCUUG,CUCUUU,CUUCCU,CUUCUC,CUUCUU,CUUUCC,CUUUCU,CUUUUC,CUUUUU,GCUCCC,GCUGUG,GGCUCC,GUCUUA,GUCUUU,UACUUU,UAGCUG,UAUUUU,UCCAUC,UCCCCC,UCCUCU,UCUAUC,UCUCUC,UCUUCU,UCUUUC,UCUUUU,UUAUUU,UUCCCC,UUCCUU,UUCUCU,UUCUUC,UUCUUG,UUCUUU,UUUCUU,UUUUCC,UUUUCU,UUUUUU	ACUUUC,ACUUUU,AGCUGU,AUCUUC,AUUUUC,AUUUUU,CAUCUU,CCUCUU,CCUUCC,CCUUUU,CUCCAU,CUCCCC,CUCUCU,CUCUUA,CUCUUC,CUCUUG,CUCUUU,CUUCCU,CUUCUC,CUUCUU,CUUUCC,CUUUCU,CUUUUC,GCUCCC,GCUGUG,GGCUCC,GUCUUA,UACUUU,UAGCUG,UAUUUU,UCCCCC,UCCUCU,UCUAUC,UCUCUC,UCUCUU,UCUUCU,UCUUUC,UCUUUU,UUACUU,UUAUUU,UUCCCC,UUCCUU,UUCUCU,UUCUUC,UUCUUG,UUCUUU,UUUCUU
TARDBP	600	82	0.00477075	0.00376844	0.340247	GAAUGA,GAAUGG,GAAUGU,GUGAAU,GUGUGU,GUUGUG,GUUGUU,GUUUUG,UGAAUG,UGUGUG,UUGUGC,UUGUUC,UUUUGC	GAAUGA,GAAUGG,GAAUGU,GUGAAU,GUGUGU,GUUGUG,GUUGUU,GUUUUG,UGAAUG,UGUGUG,UUGUGC,UUGUUC,UUUUGC
HNRNPH3	949	131	0.00754112	0.00599319	0.331455	AAGGGA,AAGGUG,AAUGUG,AGGGAA,AGGGGA,AUGUGG,AUUGGG,GAAGGG,GAAUGU,GAGGGG,GGAAGG,GGAAUG,GGAGGA,GGAGGG,GGGAAG,GGGAAU,GGGAGG,GGGGAG,GGGGGC,GGGUGU,UCGAGG,UGGGUG,UGUGGG	AAGGGA,AAGGUG,AAUGUG,AGGGAA,AGGGGA,AUCGGG,AUGUGG,AUUGGG,GAAGGG,GAAUGU,GGAAGG,GGAAUG,GGAGGA,GGAGGG,GGGAAG,GGGAAU,GGGGAG,GGGGGC,GGGUGU,UGUGGG
FXR1	92	12	0.000738236	0.000590238	0.322784	ACGACG,AUGACA,AUGACG	AUGACA,AUGACG
HNRNPH2	1166	163	0.00926367	0.00744608	0.315102	AAGGCG,AAGGGA,AAGGGG,AAGGUG,AAUGUG,AGGCGA,AGGGAA,AGGGGA,AUGUGG,AUUGGG,CAGGAC,CUGGGG,GAAGGG,GAAUGU,GAGGGG,GGAAGG,GGAAUG,GGAGGA,GGAGGG,GGGAAG,GGGAAU,GGGAGG,GGGGAA,GGGGAG,GGGGGC,GGGUGU,UCGAGG,UGGGGG,UGGGGU,UGGGUG,UGUGGG	AAGGCG,AAGGGA,AAGGGG,AAGGUG,AAUGUG,AGGCGA,AGGGAA,AGGGGA,AUCGGG,AUGUGG,AUUGGG,CAGGAC,CUGGGG,GAAGGG,GAAUGU,GGAAGG,GGAAUG,GGAGGA,GGAGGG,GGCGAA,GGGAAG,GGGAAU,GGGGAA,GGGGAG,GGGGGC,GGGUGU,UGGGGG,UGGGGU,UGUGGG
MBNL1	1373	194	0.0109068	0.00885358	0.300901	ACGCUA,ACGCUG,AUGCCA,AUGCCC,AUGCCG,AUGCUC,CCCGCU,CCGCUG,CCUGCU,CGCUGC,CGCUUC,CUGCCA,CUGCCU,CUGCGG,CUGCUA,CUGCUC,CUGCUG,CUGCUU,CUUGCU,CUUGUG,GCGCUG,GCUGCG,GCUGCU,GCUUGC,GCUUGU,GCUUUU,GUGCUC,GUGCUG,GUGCUU,UCGCUA,UCGCUC,UCGCUG,UCGCUU,UCUGCU,UGCUGC,UGCUGU,UGCUUC,UGCUUU,UGUCUC,UUGCCA,UUGCCC,UUGCCU,UUGCUA,UUGCUC,UUGCUG,UUGCUU,UUGUGC,UUUGCU	ACGCUG,ACGCUU,AUGCCA,AUGCUC,CCCGCU,CCGCUG,CCUGCU,CGCUGC,CGCUUC,CGCUUU,CUGCCA,CUGCCC,CUGCGG,CUGCUA,CUGCUC,CUGCUG,CUGCUU,CUUGCU,CUUGUG,GCUGCG,GCUGCU,GCUUGU,GCUUUU,GUGCUA,GUGCUC,GUGCUG,GUGCUU,UCGCUG,UGCUGU,UGCUUC,UGCUUU,UGUCUC,UUGCCA,UUGCCU,UUGCUC,UUGCUG,UUGCUU,UUGUGC,UUUGCU
HNRNPC	182	25	0.00145266	0.00118048	0.299325	AUUUUU,CUUUUU,GCAUAC,GGAUUC,GGGUAC,UUUUUA,UUUUUG,UUUUUU	AUUUUU,GGAUAU,GGAUUC,UUUUUA,UUUUUG
TIAL1	1080	153	0.008581	0.00699205	0.295429	AAAUUU,AAUUUU,AGUUUU,AUUUUA,AUUUUC,AUUUUG,AUUUUU,CAGUUU,CUUUUA,CUUUUC,CUUUUG,CUUUUU,GUUUUC,GUUUUU,UAAAUU,UAUUUU,UCAGUU,UUAAAU,UUAUUU,UUCAGU,UUUAAA,UUUAUU,UUUCAG,UUUUAA,UUUUAU,UUUUCA,UUUUUA,UUUUUG,UUUUUU	AAAUUU,AAUUUU,AGUUUU,AUUUUA,AUUUUC,AUUUUG,AUUUUU,CAGUUU,CUUUUA,CUUUUC,CUUUUG,GUUUUC,GUUUUU,UAUUUU,UCAGUU,UUAAAU,UUAUUU,UUCAGU,UUUAAA,UUUAUU,UUUCAG,UUUUAA,UUUUCA,UUUUUA,UUUUUG
SRSF3	3735	538	0.0296564	0.0244722	0.277202	AACGAC,AACGAU,AACUUU,ACAUCA,ACAUCG,ACAUUC,ACCACC,ACGACG,ACGACU,ACGAUC,ACGAUU,ACUACA,ACUACG,ACUUCA,ACUUCU,ACUUUA,AGAGAU,AUCAAC,AUCAUC,AUCGAU,AUCGCU,AUCGUU,AUCUUC,AUUCAU,CACAAC,CACAUC,CACCAC,CACUAC,CACUUC,CAGAGA,CAUCAA,CAUCAC,CAUCAU,CAUCGC,CAUCGU,CAUUCA,CCACCA,CCUCGU,CCUCUU,CGCUUC,CUACAA,CUACAC,CUACGA,CUCCAA,CUCUUC,CUUCAA,CUUCAG,CUUCAU,CUUCUU,CUUUAU,GACUUC,GAGAUU,GAUCAA,GAUCGA,GCUUCA,GUCAAC,UACAAA,…	AACGAU,AACUUU,ACAUCA,ACAUCG,ACAUUC,ACCACC,ACGACU,ACGAUC,ACGAUU,ACUACA,ACUUCA,ACUUCU,ACUUUA,AGAGAU,AUCAAC,AUCAUC,AUCGCU,AUCUUC,AUUCAU,CAACGA,CACAAC,CACAUC,CACCAC,CACUAC,CACUUC,CAGAGA,CAUCAA,CAUCAC,CAUCAU,CAUCGC,CAUUCA,CCACCA,CCUCUU,CGCUUC,CUACAA,CUACAC,CUACAG,CUACGA,CUCCAA,CUCUUC,CUUCAA,CUUCAC,CUUCAG,CUUCAU,CUUCGA,CUUCUU,GACUUC,GAGAUU,GAUCAA,GAUCGA,GCUUCA,GUCAAC,UACAAA,UACAAC,UACAAU,UACAUC,UACGAU,…
ERI1	225	32	0.00179399	0.0014983	0.25985	UUCAGA,UUUCAG	UUCAGA,UUUCAG
RBM3	606	88	0.00481838	0.00404086	0.253884	AAAACG,AAAACU,AAACGA,AAACUA,AAGACG,AAGACU,AAUACG,AAUACU,AGACGA,AGACUA,AUACGA,AUACUA,GAAACG,GAAACU,GAGACU	AAAACG,AAAACU,AAACGA,AAACUA,AAGACG,AAGACU,AAUACG,AAUACU,AGACGA,AGACUA,AUACGA,GAAACG,GAAACU,GAGACG,GAGACU,GAUACU
SF1	707	103	0.00562012	0.00472191	0.251231	ACAGAC,ACAGUC,ACCGAC,ACGAAC,ACUAAC,ACUAAG,ACUAAU,ACUGAC,AGUAAC,AUACUA,CACAGA,CACCGA,CACUGA,CAGUCA,CGCUGA,CUAACA,GCUAAC,GCUGAC,GCUGCC,UAACAA,UACGAA,UACUAA,UACUAG,UACUGA,UAGUAA,UAUACU,UGCUAA,UGCUGA,UGCUGC	ACAGAC,ACUAAG,ACUAAU,ACUGAC,AGUAAC,CACAGA,CACUGA,CAGUCA,CGCUGA,CUAACA,GACUAA,GCUAAC,GCUGAC,GCUGCC,UAACAA,UACGAA,UACUAA,UACUAG,UACUGA,UAGUAA,UAUACU,UGCUAA,UGCUGA
PABPC1	1440	211	0.0114387	0.00962543	0.248999	AAAAAA,AAAAAC,ACAAAC,ACAAAU,ACGAAC,ACGAAU,ACUAAC,ACUAAU,AGAAAA,CAAACA,CAAACC,CAAAUA,CAAAUC,CGAACA,CGAACC,CGAAUC,CUAACA,CUAACC,CUAAUA,CUAAUC,GAAAAA,GAAAAC	AAAAAA,AAAAAC,ACAAAC,ACAAAU,ACGAAU,ACUAAU,AGAAAA,CAAACA,CAAACC,CAAAUA,CAAAUC,CGAACC,CGAAUA,CGAAUC,CUAACA,CUAAUA,CUAAUC,GAAAAA,GAAAAC
HNRNPM	222	32	0.00177018	0.0014983	0.240571	AAGGAA,GAAGGA	AAGGAA,GAAGGA
HNRNPL	1094	162	0.00869213	0.00740068	0.232052	AAACAA,AAAUAA,AAAUAC,AACAAA,AACACA,AAUAAA,AAUACA,ACACAA,ACACAC,ACACCA,ACAUAA,ACAUAC,ACCACA,CACAAA,CACAAC,CACAAG,CACACA,CACACC,CACCAC,CACGAA,CACGAG,CAUAAA,CAUACA	AAACAA,AAACAC,AAAUAA,AAAUAC,AACAAA,AACACA,AAUAAA,AAUACA,ACACAA,ACACAC,ACACCA,ACACGA,ACAUAA,ACAUAC,ACCACA,CACAAA,CACAAC,CACAAG,CACACA,CACACC,CACCAC,CACGAA,CACGAC,CACGAG,CAUACA
SAMD4A	642	95	0.00510415	0.00435868	0.227777	CGGGAA,CGGGCA,CGGGCC,CUGGAA,CUGGAC,CUGGCA,CUGGUA,CUGGUC,GCGGGA,GCUGGA,GCUGGC,GCUGGU	CGGGAA,CGGGCC,CUGGAA,CUGGAC,CUGGCA,CUGGCC,CUGGUA,CUGGUC,GCGGGA,GCGGGC,GCUGGA,GCUGGC,GCUGGU
HNRNPA3	381	57	0.00303232	0.00263337	0.203513	AAGGAG,AGGAGC,CAAGGA,CCAAGG,GCCAAG,GGAGCC	AAGGAG,AGGAGC,CAAGGA,CCAAGG,GCCAAG,GGAGCC
SART3	1043	160	0.00828729	0.00730988	0.181054	AAAAAA,AAAAAC,AGAAAA,GAAAAA,GAAAAC	AAAAAA,AAAAAC,AGAAAA,GAAAAA,GAAAAC
QKI	328	50	0.00261161	0.00231555	0.173583	AAUCAU,ACACAC,ACACUA,ACUAAC,ACUAAU,ACUCAU,AUCAUA,AUCUAA,AUCUAC,CACACU,CACUAA,CUAACA,CUAACC,CUAACG,CUAAUC,CUACUC,CUCAUA,UAAUCA,UACUCA,UCAUAU,UCUAAU,UCUACU	AAUCAU,ACACAC,ACUAAU,ACUCAU,AUCAUA,AUCUAA,AUCUAC,CACACU,CACUAA,CUAACA,CUAAUC,CUACUC,CUCAUA,UAACCU,UACUCA,UCAUAU,UCUAAU
ZNF638	327	50	0.00260367	0.00231555	0.169192	CGUUCU,CGUUGG,GGUUCU,GGUUGU,GUUCUU,GUUGGU,GUUGUU,UGUUCG,UGUUCU,UGUUGG,UGUUGU	CGUUCU,CGUUGG,GGUUCU,GGUUGG,GGUUGU,GUUCGU,GUUCUU,GUUGGU,GUUGUU,UGUUCU,UGUUGG,UGUUGU
RBM20	286	44	0.00227821	0.00204313	0.157119	AUUCUC,AUUCUU,CUUCUA,CUUCUC,CUUCUU,UUUCUA,UUUCUC,UUUCUU	AUUCUA,AUUCUC,AUUCUU,CUUCUA,CUUCUC,CUUCUU,UUUCUA,UUUCUC,UUUCUU
ZRANB2	571	89	0.00454055	0.00408627	0.152083	AAAGGU,AGGGAA,AGGUAC,AGGUAG,AGGUAU,AGGUCU,AGGUUA,AGGUUU,CGGUAG,GAGGUU,GGGUAA,GGUAAA,GUAAAG,GUGGUG,UAAAGG,UGGUAA,UGGUGG	AAAGGU,AGGGAA,AGGUAC,AGGUAU,AGGUCU,AGGUUA,AGGUUU,CGGUAG,CGGUCU,GAGGUU,GGGUAA,GGUAAA,GGUGGU,GUAAAG,GUGGUG,UAAAGG,UGGUAA,UGGUGG
YBX1	1560	246	0.0123912	0.0112145	0.143953	AACAUC,AACCAC,ACACCA,ACAUCA,ACAUCG,ACAUCU,ACCACA,ACCACC,AUCAUC,CAACCA,CACACC,CACCAC,CAGCAA,CAUCAU,CAUCGC,CCACAA,CCACAC,CCACCA,CCAGCA,CCCUGC,CUGCGG,GAUCUG,GCCUGC,GUCUGC,UCCAGC,UGCGGU	AACAUC,AACCAC,ACACCA,ACAUCA,ACAUCG,ACAUCU,ACCACA,ACCACC,AUCAUC,CAACCA,CACACC,CACCAC,CAGCAA,CAUCAU,CAUCGC,CAUCUG,CCACAA,CCACAC,CCACCA,CCAGCA,CCCUGC,CCUGCG,CUGCGG,GCCUGC,GGUCUG,GUCUGC,UCCAGC
RBMY1A1	68	10	0.000547723	0.000499432	0.133158	ACAAGA	ACAAGA,CAAGAC
HNRNPCL1	105	16	0.00084143	0.00077185	0.124523	AUUUUU,CUUUUU,UUUUUG,UUUUUU	AUUUUU,UUUUUG
NOVA2	785	126	0.00623928	0.00576617	0.113766	AACACC,ACCACC,AGACAU,AGAUCA,AGCACC,AGGCAU,AGUCAU,AUCAAC,AUCAUC,CCUAGA,GAGACA,GAGGCA,GAGUCA,GAUCAC,UAGAUC,UUUUUU	AACACC,ACCACC,AGACAU,AGAUCA,AGCACC,AGGCAU,AGUCAU,AUCAAC,AUCACC,AUCAUC,CCUAGA,GAGACA,GAGGCA,GAGUCA,GAUCAC
PPIE	2111	342	0.0167651	0.0155732	0.106394	AAAAAA,AAAAAU,AAAAUA,AAAAUU,AAAUAA,AAAUAU,AAAUUA,AAAUUU,AAUAAA,AAUAAU,AAUAUA,AAUAUU,AAUUAA,AAUUAU,AAUUUA,AAUUUU,AUAAAA,AUAAAU,AUAAUA,AUAAUU,AUAUAA,AUAUAU,AUAUUA,AUAUUU,AUUAAA,AUUAAU,AUUAUA,AUUAUU,AUUUAA,AUUUAU,AUUUUA,AUUUUU,UAAAAA,UAAAAU,UAAAUU,UAAUAU,UAAUUA,UAAUUU,UAUAAA,UAUAAU,UAUAUA,UAUUAA,UAUUAU,UAUUUU,UUAAAA,UUAAAU,UUAAUU,UUAUAA,UUAUAU,UUAUUA,UUAUUU,UUUAAA,UUUAUA,UUUAUU,UUUUAA,UUUUAU,UUUUUA,…	AAAAAA,AAAAAU,AAAAUA,AAAAUU,AAAUAA,AAAUAU,AAAUUA,AAAUUU,AAUAAA,AAUAAU,AAUAUA,AAUAUU,AAUUAA,AAUUAU,AAUUUA,AAUUUU,AUAAAA,AUAAUU,AUAUAA,AUAUAU,AUAUUU,AUUAAA,AUUAAU,AUUAUA,AUUAUU,AUUUAA,AUUUAU,AUUUUA,AUUUUU,UAAAAA,UAAAAU,UAAUAA,UAAUAU,UAAUUA,UAUAAA,UAUAAU,UAUAUA,UAUUAA,UAUUUA,UAUUUU,UUAAAA,UUAAAU,UUAAUA,UUAAUU,UUAUAA,UUAUAU,UUAUUA,UUAUUU,UUUAAA,UUUAAU,UUUAUA,UUUAUU,UUUUAA,UUUUUA
ACO1	319	51	0.00254017	0.00236095	0.105553	CAGUGA,CAGUGC,CAGUGG,CAGUGU	CAGUGA,CAGUGC,CAGUGG,CAGUGU
ELAVL1	404	65	0.0032149	0.00299659	0.101449	AUUUAU,UAUUUU,UGAUUU,UGGUUU,UGUUUU,UUAGUU,UUAUUU,UUGAUU,UUGGUU,UUGUUU,UUUAUU,UUUGGU,UUUGUU,UUUUUG,UUUUUU	AUUUAU,UAUUUA,UAUUUU,UGAUUU,UGGUUU,UGUUUU,UUAUUU,UUGUUU,UUUAUU,UUUGGU,UUUGUU,UUUUUG
HNRNPU	146	23	0.00116689	0.00108967	0.0987749	AAAAAA,UUUUUU	AAAAAA
SYNCRIP	146	23	0.00116689	0.00108967	0.0987749	AAAAAA,UUUUUU	AAAAAA
KHSRP	1482	242	0.0117721	0.0110329	0.0935554	ACCCUC,ACCUUC,AGCCUC,AGCUUC,AUAUUU,AUGUAU,AUGUGU,AUUAUU,AUUUAU,AUUUUA,CACCCU,CACCUU,CAGCUU,CCCCCU,CCCCUC,CCCCUU,CCCUCC,CCCUUC,CCUUCC,CGCCCU,CGCCUC,CGCUUC,CGGCCU,CUCCCU,CUCCUU,CUGCCU,CUGCUU,CUGUAU,CUGUGU,GCCCUC,GCCUCC,GCCUUC,GCUUCC,GGCCUC,GGCUUC,GUGUAU,GUGUGU,UAGUAU,UAUUAU,UAUUUU,UCCCUC,UCCUUC,UGCAUG,UGCCUC,UGCUUC,UGUAUA,UGUAUG,UGUGUA,UGUGUG,UUAUUA,UUAUUU,UUGUAU,UUGUGU,UUUAUA,UUUAUU	ACCCUC,ACCUUC,AGCCUC,AGCUUC,AUAUUU,AUGUGU,AUUAUU,AUUUAU,AUUUUA,CACCCU,CACCUU,CAGCCU,CAGCUU,CCCCCU,CCCCUC,CCCCUU,CCCUCC,CCCUUC,CCGCCU,CCUUCC,CGCCUC,CGCCUU,CGCUUC,CUCCCU,CUCCUU,CUGCUU,CUGUAU,CUGUGU,GCCCUC,GCCUCC,GCCUUC,GCUUCC,GGCCUC,GGCUUC,GUAUAU,GUGUGU,UAGUAU,UAUUUA,UAUUUU,UCCCUC,UCCUUC,UGCAUG,UGCCUC,UGCUUC,UGUGUA,UGUGUG,UUAUUA,UUAUUU,UUGUAU,UUGUGU,UUUAUA,UUUAUU
RBM4	359	58	0.00285769	0.00267877	0.0932751	CCUCUU,CCUUCC,CCUUCU,CUCUUU,CUUCCU,CUUCUU,GCGCGC,UCCUUC,UUCCUU,UUCUUG	CCUCUU,CCUUCC,CCUUCU,CUCUUU,CUUCCU,CUUCUU,UCCUUC,UUCCUU,UUCUUG
RBM5	1011	165	0.00803328	0.00753689	0.0920192	AAAAAA,AAGGAA,AAGGAG,AAGGGG,AAGGUA,AAGGUG,AGGGAA,AGGGAG,AGGGUA,CAAGGA,CUCUUC,CUUCUC,GAAGGA,GAAGGG,GAAGGU,GAGGGA,GAGGGU,UCUUCU,UUCUCU	AAAAAA,AAGGAA,AAGGAG,AAGGGG,AAGGUG,AGGGAA,AGGGAG,AGGGUA,CAAGGA,CAAGGG,CUCUUC,CUUCUC,GAAGGA,GAAGGG,GAAGGU,GAGGGA,GAGGGU,GGUGGU,UCUUCU,UUCUCU
YTHDC1	743	122	0.00590589	0.00558456	0.0807093	GAAUAC,GAAUGC,GACUAC,GACUGC,GAGUAC,GAGUGC,GCAUAC,GCCUGC,GGAUGC,GGCUGC,GGGUAC,UAAUAC,UACUAC,UACUGC,UAGUAC,UAGUGC,UCAUAC,UCAUGC,UCCUAC,UCCUGC,UGAUAC,UGAUGC,UGCUAC,UGCUGC,UGGUAC,UGGUGC	GAAUAC,GAAUGC,GACUAC,GACUGC,GAGUAC,GAGUGC,GCAUGC,GCCUAC,GCCUGC,GGAUGC,GGCUGC,UAAUGC,UACUAC,UACUGC,UAGUGC,UCAUAC,UCCUAC,UCCUGC,UCGUGC,UGAUAC,UGAUGC,UGGUAC,UGGUGC
RBMS3	259	42	0.00206389	0.00195233	0.0801681	AAUAUA,AUAUAG,AUAUAU,CAUAUA,CUAUAG,UAUAGA,UAUAGC,UAUAUA,UAUAUC	AAUAUA,AUAUAG,AUAUAU,CAUAUA,CUAUAG,UAUAGA,UAUAGC,UAUAUA,UAUAUC
ELAVL3	125	20	0.00100019	0.000953462	0.0690275	AUUUAU,AUUUUA,UAUUUU,UUAUUU,UUUAUU,UUUUUU	AUUUAU,AUUUUA,UAUUUA,UAUUUU,UUAUUU,UUUAUU
RBM6	113	18	0.000904934	0.000862656	0.0690275	AAUCCA,AUCCAG,CAUCCA,UAUCCA	AAUCCA,AUCCAA,AUCCAG,CAUCCA,UAUCCA
HNRNPLL	584	97	0.00464374	0.00444949	0.061648	ACAAAC,ACACAC,ACACCA,ACAUAC,ACCACA,ACUGCA,AGACGA,CAAACA,CACACA,CACACC,CACCAC,CACUGC,CAGACG,CAUACA,GCAAAC,GCACAC,GCAUAC	ACAAAC,ACACAC,ACACCA,ACAUAC,ACCACA,ACUGCA,AGACGA,CAAACA,CACACA,CACACC,CACCAC,CACUGC,CAGACG,CAUACA,GCAAAC,GCACAC
ELAVL2	1562	261	0.0124071	0.0118956	0.0607441	AAUUUA,AAUUUG,AAUUUU,AUACUU,AUAUUU,AUUAUU,AUUUAA,AUUUAU,AUUUUA,AUUUUC,AUUUUG,AUUUUU,CAUUUU,CUUAUA,CUUUAA,CUUUCU,CUUUUA,CUUUUU,GAUUUU,GUAUUG,GUUUUA,GUUUUC,GUUUUU,UAAUUU,UACUUU,UAGUUA,UAUACU,UAUAUA,UAUGUU,UAUUAU,UAUUGA,UAUUUG,UAUUUU,UCAUUU,UCUUAU,UCUUUU,UGAUUU,UGUAUU,UUAAUU,UUAGUU,UUAUAC,UUAUAU,UUAUGU,UUAUUG,UUAUUU,UUCAUU,UUCUUU,UUGAUU,UUGUAU,UUUAAG,UUUAUA,UUUAUG,UUUAUU,UUUCAU,UUUCUU,UUUGAU,UUUUAA,…	AAUUUA,AAUUUG,AAUUUU,AUACUU,AUAUUU,AUUAUU,AUUUAA,AUUUAC,AUUUAG,AUUUAU,AUUUUA,AUUUUC,AUUUUG,AUUUUU,CAUUUU,CUUAUA,CUUUAA,CUUUCU,CUUUUA,GAUUUU,GUUUUA,GUUUUC,GUUUUU,UAAGUU,UACUUU,UAUACU,UAUAUA,UAUGUU,UAUUGA,UAUUUA,UAUUUG,UAUUUU,UCAUUU,UCUUAU,UCUUUU,UGAUUU,UGUAUU,UUAAGU,UUAAUU,UUACUU,UUAUAC,UUAUAU,UUAUUG,UUAUUU,UUCAUU,UUCUUU,UUGUAU,UUUAAG,UUUAAU,UUUACU,UUUAUA,UUUAUG,UUUAUU,UUUCAU,UUUCUU,UUUGAU,UUUUAA,…
SNRPA	1627	273	0.0129231	0.0124404	0.0549179	ACCUGC,AGCAGU,AGGAGA,AGUAGG,AGUAGU,AUACCU,AUGCAC,AUGCUG,AUUCCU,AUUGCA,CAGUAG,CCUGCU,CUGCUA,GAGCAG,GAUACC,GAUUCC,GCAGUA,GGAGAU,GGGUAU,GGUAUG,GUAGGC,GUAGUG,GUUACC,UACCUG,UAUGCU,UCCUGC,UGCACA,UGCACC,UGCACG,UUACCU,UUCCUG,UUGCAC,UUUCCU	ACCUGC,AGCAGU,AGGAGA,AGUAGG,AGUAGU,AUACCU,AUGCAC,AUGCUG,AUUCCU,AUUGCA,CAGUAG,CCUGCU,CUGCUA,GAGCAG,GAUACC,GAUUCC,GCAGUA,GGAGAU,GGGUAU,GGUAUG,GUAGGC,GUAGUC,GUAGUG,GUAUGC,GUUACC,GUUUCC,UACCUG,UCCUGC,UGCACA,UGCACC,UUACCU,UUCCUG,UUGCAC,UUUCCU
IGF2BP3	1307	222	0.0103829	0.0101249	0.0363119	AAAAAC,AAAACA,AAAAUC,AAACUC,AAAUAC,AAAUCA,AAAUUC,AACACA,AACUCA,AAUACA,AAUUCA,ACAAAC,ACAAUC,ACACAC,ACACUC,ACAUAC,ACAUUC,CAAACA,CAAUCA,CACACA,CACUCA,CAUACA,CAUUCA	AAAAAC,AAAACA,AAAAUC,AAACAC,AAACUC,AAAUAC,AAAUCA,AAAUUC,AACACA,AACUCA,AAUACA,AAUUCA,ACAAAC,ACAAUC,ACACAC,ACACUC,ACAUAC,ACAUUC,CAAACA,CAAUCA,CACACA,CACUCA,CAUACA,CAUUCA
PUM2	333	56	0.0026513	0.00258797	0.0348793	GUAAAU,GUACAU,GUAGAU,UACAUA,UACAUC,UAGAUA,UAUAUA,UGUAAA,UGUACA,UGUAGA,UGUAUA	GUACAU,GUAGAU,GUAUAU,UACAUC,UAGAUA,UAUAUA,UGUAAA,UGUACA,UGUAGA
RBM46	1035	176	0.00822379	0.00803632	0.0332678	AAUCAA,AAUCAU,AAUGAA,AAUGAU,AUCAAA,AUCAAG,AUCAAU,AUCAUA,AUCAUG,AUCAUU,AUGAAA,AUGAAG,AUGAAU,AUGAUA,AUGAUG,AUGAUU,GAUCAA,GAUCAU,GAUGAA,GAUGAU	AAUCAA,AAUCAU,AAUGAA,AAUGAU,AUCAAA,AUCAAG,AUCAAU,AUCAUA,AUCAUU,AUGAAA,AUGAAG,AUGAAU,AUGAUA,AUGAUG,AUGAUU,GAUCAA,GAUCAU,GAUGAA,GAUGAU
PABPC3	320	54	0.0025481	0.00249716	0.0291348	AAAAAC,AAAACA,AAAACC,GAAAAC	AAAAAC,AAAACA,AAAACC,GAAAAC
FMR1	2991	512	0.0237506	0.0232917	0.0281445	AAAAAA,AAGGAA,AAGGAG,AAGGAU,AAGGGA,ACUAAG,ACUGGG,ACUGGU,AGCAGC,AGCGAA,AGCGAC,AGCGGC,AGCUGG,AGGAAG,AGGAAU,AGGAGG,AGGAGU,AGGAUG,AGGAUU,AGGCAC,AGGGAG,AGUGGC,AUAGGC,AUGGAG,CAGCUG,CAUAGG,CGAAGG,CGACUG,CGGCUG,CUAAGG,CUAUGG,CUGAGG,CUGGGC,CUGGUG,GAAGGA,GAAGGG,GACAAG,GACAGG,GACUGG,GAGCGG,GAGGAU,GCAGCU,GCAUAG,GCGGCU,GCUAAG,GCUAUG,GCUGAG,GCUGGG,GGACAA,GGACAG,GGACUA,GGCAUA,GGCUAA,GGCUAU,GGCUGA,GGCUGG,GUGGCU,…	AAAAAA,AAGCGG,AAGGAA,AAGGAG,AAGGAU,AAGGGA,ACUAAG,ACUGGU,AGCAGC,AGCGAA,AGCGGC,AGCUGG,AGGAAG,AGGAAU,AGGAGG,AGGAGU,AGGAUG,AGGAUU,AGGCAC,AGGGAG,AGUGGC,AUGGAG,CAGCUG,CAUAGG,CGAAGG,CGACUG,CUAAGG,CUAUGG,CUGAGG,CUGGUG,GAAGGA,GAAGGG,GACAAG,GACAGG,GACUAA,GACUGG,GAGCGG,GAGGAU,GCAGCU,GCAUAG,GCUAAG,GCUAUG,GCUGAG,GCUGGG,GGACAA,GGACAG,GGACUA,GGCAUA,GGCGAA,GGCUAA,GGCUGA,GGCUGG,GUGCGA,GUGGCU,UAAGGA,UAGCAG,UAGGCA,…
SRSF10	5702	984	0.0452705	0.0447219	0.0175904	AAAAGA,AAAGAA,AAAGAC,AAAGAG,AAAGGA,AAAGGG,AAGAAA,AAGAAG,AAGACA,AAGAGA,AAGAGG,AAGGAA,AAGGAG,AAGGGA,AAGGGG,ACAAAG,AGACAA,AGAGAA,AGAGAC,AGAGAG,AGAGGA,AGAGGG,CAAAGA,GAAAGA,GACAAA,GAGAAA,GAGAAC,GAGAAG,GAGACA,GAGACC,GAGAGA,GAGAGC,GAGAGG,GAGGAA,GAGGAG,GAGGGA,GAGGGG	AAAAGA,AAAGAA,AAAGAC,AAAGAG,AAAGGA,AAAGGG,AAGAAA,AAGAAG,AAGACA,AAGAGA,AAGAGG,AAGGAA,AAGGAG,AAGGGA,AAGGGG,ACAAAG,AGACAA,AGAGAA,AGAGAC,AGAGAG,AGAGGA,AGAGGG,CAAAGA,GAAAGA,GACAAA,GAGAAA,GAGAAC,GAGAAG,GAGACA,GAGACC,GAGACG,GAGAGA,GAGAGC,GAGAGG,GAGGAA,GAGGAG,GAGGGA
ZFP36	7208	1253	0.0572252	0.0569353	0.00732682	AAAAAA,AAAAAC,AAAAAG,AAAAAU,AAAACA,AAAAGA,AAAAGC,AAAAGG,AAAAGU,AAAAUA,AAACAA,AAAGAA,AAAGCA,AAAGGA,AAAGUA,AAAUAA,AACAAA,AACAAG,AAGAAA,AAGCAA,AAGGAA,AAGUAA,AAUAAA,AAUAAG,ACAAAC,ACAAAG,ACAAAU,ACAAGG,ACAAGU,ACCUCC,ACCUCU,ACCUGC,ACCUGU,ACCUUC,ACCUUU,ACUUCC,ACUUCU,ACUUGC,ACUUGU,ACUUUC,ACUUUU,AGAAAG,AGCAAA,AGGAAA,AGUAAA,AUAAAG,AUAAAU,AUAAGC,AUAAGG,AUAAGU,AUUUAA,AUUUAU,CAAACA,CAAAGA,CAAAUA,CAAGCA,CAAGGA,…	AAAAAA,AAAAAC,AAAAAG,AAAAAU,AAAACA,AAAAGA,AAAAGC,AAAAGG,AAAAGU,AAAAUA,AAACAA,AAAGAA,AAAGCA,AAAGGA,AAAGUA,AAAUAA,AACAAA,AACAAG,AAGAAA,AAGCAA,AAGGAA,AAGUAA,AAUAAA,AAUAAG,ACAAAC,ACAAAG,ACAAAU,ACAAGC,ACAAGG,ACAAGU,ACCUCC,ACCUCU,ACCUGC,ACCUGU,ACCUUC,ACCUUU,ACUUCC,ACUUCU,ACUUGC,ACUUGU,ACUUUC,ACUUUU,AGAAAG,AGCAAA,AGGAAA,AGUAAA,AUAAAG,AUAAGC,AUAAGU,AUUUAA,AUUUAU,CAAACA,CAAAGA,CAAAUA,CAAGCA,CAAGGA,CAAGUA,…
KHDRBS1	616	107	0.00489776	0.00490352	-0.00169581	AUAAAA,AUUUAA,CAAAAU,CUAAAA,GAAAAC,UAAAAA,UAAAAC,UAAAAG,UUAAAA,UUAAAU,UUUUAC,UUUUUU	AUAAAA,AUUUAA,AUUUAC,CAAAAU,CUAAAA,GAAAAC,UAAAAA,UAAAAG,UUAAAA,UUAAAU,UUUUAC
HNRNPF	1785	313	0.0141773	0.0142565	-0.00803937	AAGGCG,AAGGGA,AAGGGG,AAGGUG,AAUGUG,AGGAAG,AGGCGA,AGGGAA,AGGGAU,AGGGGA,AUGGGA,AUGGGG,AUGUGG,CUGGGG,GAAGGG,GAAGGU,GAAUGU,GAGGAA,GAGGGG,GAUGGG,GGAAGG,GGAAUG,GGAGGA,GGAGGG,GGAUGG,GGGAAG,GGGAAU,GGGAGG,GGGAUG,GGGGAA,GGGGAG,GGGGGC,GGGGUA,UGGGAA,UGGGGU,UGUGGG	AAGGCG,AAGGGA,AAGGGG,AAGGUG,AAUGUG,AGGAAG,AGGCGA,AGGGAA,AGGGAU,AGGGGA,AUGGGA,AUGGGG,AUGUGG,CUGGGG,GAAGGG,GAAGGU,GAAUGU,GAGGAA,GAUGGG,GGAAGG,GGAAUG,GGAGGA,GGAGGG,GGAUGG,GGCGAA,GGGAAG,GGGAAU,GGGAUG,GGGGAA,GGGGAG,GGGGGC,UGGGAA,UGGGGU,UGUGGG
HNRNPH1	1661	292	0.013193	0.0133031	-0.0119872	AAGGCG,AAGGGA,AAGGGG,AAGGUG,AAUGUG,AGGAAG,AGGCGA,AGGGAA,AGGGGA,AUGUGG,AUUGGG,CAGGAC,CUGGGG,GAAGGG,GAAGGU,GAAUGU,GAGGAA,GAGGGG,GGAAGG,GGAAUG,GGAGGA,GGAGGG,GGGAAG,GGGAAU,GGGAGG,GGGGAA,GGGGAG,GGGGGC,GGGUGU,UCGAGG,UGGGGG,UGGGGU,UGGGUG,UGUGGG	AAGGCG,AAGGGA,AAGGGG,AAGGUG,AAUGUG,AGGAAG,AGGCGA,AGGGAA,AGGGGA,AUCGGG,AUGUGG,AUUGGG,CAGGAC,CUGGGG,GAAGGG,GAAGGU,GAAUGU,GAGGAA,GGAAGG,GGAAUG,GGAGGA,GGAGGG,GGCGAA,GGGAAG,GGGAAU,GGGGAA,GGGGAG,GGGGGC,GGGUGU,UGGGGG,UGGGGU,UGUGGG
YBX2	295	52	0.00234965	0.00240636	-0.0344021	AACAAC,AACAUC,ACAACA,ACAACG,ACAACU,ACAUCA,ACAUCG,ACAUCU	AACAAC,AACAUC,ACAACA,ACAACG,ACAACU,ACAUCA,ACAUCG,ACAUCU
IGHMBP2	133	23	0.00106369	0.00108967	-0.0348083	AAAAAA	AAAAAA
PABPC5	1327	238	0.0105417	0.0108513	-0.0417624	AGAAAA,AGAAAG,AGAAAU,GAAAAU,GAAAGU,GAAAUU	AGAAAA,AGAAAG,AGAAAU,GAAAAU,GAAAGU,GAAAUU
IGF2BP2	2089	376	0.0165905	0.0171169	-0.0450685	AAAAAC,AAAACA,AAAAUC,AAACUC,AAAUAC,AAAUCA,AAAUUC,AACACA,AACUCA,AAUACA,AAUUCA,ACAAAC,ACAAUC,ACACAC,ACACUC,ACAUAC,ACAUUC,CAAAAC,CAAACA,CAAAUC,CAACAC,CAACUC,CAAUAC,CAAUCA,CAAUUC,CACACA,CACUCA,CAUACA,CAUUCA,CCAAAC,CCAAUC,CCACAC,CCACUC,CCAUAC,CCAUUC,GAAAAC,GAAAUC,GAACAC,GAACUC,GAAUAC,GAAUUC,GCAAAC,GCAAUC,GCACAC,GCACUC,GCAUAC	AAAAAC,AAAACA,AAAAUC,AAACAC,AAACUC,AAAUAC,AAAUCA,AAAUUC,AACACA,AACUCA,AAUACA,AAUUCA,ACAAAC,ACAAUC,ACACAC,ACACUC,ACAUAC,ACAUUC,CAAAAC,CAAACA,CAAAUC,CAACAC,CAACUC,CAAUAC,CAAUCA,CACACA,CACUCA,CAUACA,CAUUCA,CCAAAC,CCAAUC,CCACAC,CCAUAC,CCAUUC,GAAAAC,GAAAUC,GAACAC,GAACUC,GAAUAC,GAAUUC,GCAAAC,GCAAUC,GCACAC,GCACUC,GCAUUC
PUM1	1285	231	0.0102083	0.0105335	-0.0452411	AAUAUU,AAUGUU,AAUUGU,ACAUAA,AGAAUU,AGAUAA,AUUGUA,CAGAAU,CCAGAA,CUUGUA,GAAUUG,GUAAAU,GUAAUA,GUACAU,GUAGAU,GUCCAG,UAAUAU,UAAUGU,UACAUA,UACAUC,UAGAUA,UAUAUA,UGUAAA,UGUAAU,UGUACA,UGUAGA,UGUAUA,UGUCCA,UUAAUG,UUGUAC,UUGUAG	AAUAUU,AAUGUU,AAUUGU,ACAUAA,AGAAUU,AGAUAA,AUUGUA,CAGAAU,CCAGAA,CUUGUA,GAAUUG,GUAAUA,GUACAU,GUAGAU,GUAUAU,GUCCAG,UAAUAU,UAAUGU,UACAUC,UAGAUA,UAUAUA,UGUAAA,UGUACA,UGUAGA,UGUCCA,UUAAUG,UUGUAC,UUGUAG,UUUAAU
IGF2BP1	237	42	0.00188925	0.00195233	-0.047382	AAGCAC,ACCCGU,AGCACC,CACCCG,CCCGUU,GCACCC	AAGCAC,ACCCGU,AGCACC,CACCCG,CCCGUU,GCACCC
FUS	278	50	0.00221471	0.00231555	-0.064239	AAAAAA,CGGUGG,GGGUGU,UGGUGA,UGGUGG,UGGUGU,UUUUUU	AAAAAA,CGGUGA,GGGUGG,GGGUGU,UGGUGA,UGGUGG,UGGUGU
PCBP1	2359	435	0.0187337	0.0197957	-0.0795482	AAAAAA,AAACCA,AAAUUA,AAAUUC,AACCAA,AAUUAA,AAUUAC,AAUUCA,AAUUCC,ACAUUA,ACCAAA,ACCCUC,ACCUUA,AUUAAA,AUUACC,AUUCAC,AUUCCA,AUUCCC,CAAACC,CAACCC,CAAUCC,CAAUUA,CACCCU,CAUCCC,CAUUAA,CAUUCC,CCAAAC,CCAACC,CCAAUC,CCACCC,CCAUAC,CCAUCC,CCAUUA,CCAUUC,CCCACC,CCCCAA,CCCCAC,CCCUCC,CCCUUA,CCCUUC,CCUAAC,CCUAUC,CCUCCC,CCUCUU,CCUUAA,CCUUAC,CCUUCC,CCUUUC,CUAACC,CUAUCC,CUUAAA,CUUACC,CUUCCC,CUUUCC,UCCCCA,UUAGAG,UUAGGA,…	AAAAAA,AAACCA,AAAUUA,AAAUUC,AACCAA,AAUUAA,AAUUAC,AAUUCA,AAUUCC,ACAUUA,ACCAAA,ACCCUC,ACCUUA,AUUAAA,AUUACC,AUUCAC,AUUCCA,AUUCCC,CAAACC,CAACCC,CAAUUA,CACCCU,CAUCCC,CAUUAA,CAUUCC,CCAAAC,CCAACC,CCAAUC,CCACCC,CCAUAC,CCAUCC,CCAUUC,CCCACC,CCCCAC,CCCUCC,CCCUCU,CCCUUA,CCCUUC,CCUACC,CCUAUC,CCUCCC,CCUCUU,CCUUAA,CCUUCC,CUACCC,CUAUCC,CUUAAA,CUUCCC,CUUUCC,UCCCCA,UUAGAG
SRSF1	18658	3459	0.148116	0.157094	-0.0849073	AAAAGA,AAAGAA,AAAGAC,AAAGAG,AAAGGA,AACACG,AACAGC,AAGAAC,AAGAAG,AAGACC,AAGAGA,AAGAGC,AAGAGG,AAGGAC,AAGGAG,AAGGCG,AAGGUG,AAUGAC,AAUUUC,ACAAGG,ACACGU,ACAGAA,ACAGAG,ACAGCA,ACAGCG,ACAGGA,ACAGGU,ACAGUG,ACCCGA,ACCCGU,ACCGGA,ACGAAC,ACGAAG,ACGAAU,ACGACG,ACUGAG,ACUGGA,AGAAGA,AGAAGG,AGACAA,AGACAG,AGACGA,AGACGU,AGAGAA,AGAGAC,AGAGCA,AGAGGA,AGAGGG,AGAGGU,AGAUGG,AGCAGG,AGCGGG,AGGAAA,AGGAAC,AGGAAG,AGGACA,AGGACC,…	AAAAGA,AAAGAA,AAAGAC,AAAGAG,AAAGGA,AACAGC,AAGAAC,AAGAAG,AAGACC,AAGAGA,AAGAGC,AAGAGG,AAGGAC,AAGGAG,AAGGCG,AAGGUG,AAUGAC,AAUUUC,ACAAGG,ACACGA,ACACGU,ACAGAA,ACAGAG,ACAGCA,ACAGCG,ACAGGA,ACAGGU,ACAGUG,ACCCGA,ACCCGU,ACCGGA,ACCGGU,ACGAAG,ACGAAU,ACGGAA,ACUGAG,ACUGGA,AGAAGA,AGAAGG,AGACAA,AGACAG,AGACGA,AGACGU,AGAGAA,AGAGAC,AGAGCA,AGAGGA,AGAGGG,AGAGGU,AGAUGG,AGCAGG,AGCCGA,AGCGGG,AGGAAA,AGGAAC,AGGAAG,AGGACA,…
RBM24	468	86	0.00372293	0.00395006	-0.0854344	AGAGUG,AGUGUG,GAGUGA,GAGUGG,GAGUGU,GUGUGA,GUGUGG,GUGUGU,UGAGUG,UGUGUG	AGAGUG,AGUGUG,GAGUGA,GAGUGG,GAGUGU,GUGUGA,GUGUGG,GUGUGU,UGAGUG,UGUGUG
SRSF7	4897	909	0.0388804	0.0413167	-0.0876807	AAAGGA,AAGAAG,AAGGAC,AAGGCG,AAUGAU,ACGAAU,ACGACG,ACGAGA,ACGAUA,ACGAUU,ACUACG,ACUAGA,AGAAGA,AGACGA,AGACUA,AGAGAA,AGAGAC,AGAGAG,AGAGAU,AGAGGA,AGAUCA,AGAUCU,AGGAAG,AGGACA,AGGCGA,AUAGAA,AUAGAC,AUUGAC,AUUGAU,CAGAGA,CCGAGA,CGACGA,CGAGAC,CGAGAG,CGAUUG,CUACGA,CUAGAG,CUCUUC,CUGAGA,GAAGAA,GAAGGC,GAAUGA,GACAAA,GACGAG,GACGAU,GACUAC,GAGACU,GAGAGA,GAGAUC,GAGGAA,GAUAGA,GGAAGG,GGACAA,GGACGA,UACGAC,UACGAU,UAGAGA,…	AAAGGA,AAGAAG,AAGGAC,AAGGCG,AAUGAU,ACGAAU,ACGAGA,ACGAUA,ACGAUU,ACUAGA,AGAAGA,AGACGA,AGACUA,AGAGAA,AGAGAC,AGAGAG,AGAGAU,AGAGGA,AGAUCA,AGGAAG,AGGACA,AGGCGA,AUAGAA,AUUGAC,AUUGAU,CAGAGA,CCGAGA,CGAAUG,CGAGAC,CGAGAG,CGAGAU,CUACGA,CUAGAG,CUCUUC,CUGAGA,CUUCAC,GAAGAA,GAAGGC,GAAUGA,GACAAA,GACGAU,GACUAC,GAGACU,GAGAGA,GAGAUC,GAGGAA,GAUAGA,GAUUGA,GGAAGG,GGACAA,UACGAU,UAGAGA,UCGAGA,UCGAUU,UCUUCA,UGAGAG,UGGACA
SFPQ	5465	1016	0.0433892	0.0461748	-0.0897692	AAGAAC,AAGAGC,AAGAGG,AAGCAA,AAGGAA,AAGGAC,AAGGGA,ACUGGG,AGAGAG,AGAGGA,AGAGGU,AGAUCG,AGGAAC,AGGACC,AGGGAU,AUCGGA,CAGGCA,CUAAGG,CUGGAG,CUGGGA,GAAGAA,GAAGAG,GAAGCA,GAAGGA,GACUGG,GAGAGG,GAGGAA,GAGGUA,GAUCGG,GCAGGC,GGAAGA,GGACUG,GGAGAG,GGAGGA,GGAGGG,GGGAUC,GGGGAC,GGGGAU,GUAAUG,GUAAUU,GUAGUG,GUCUGG,GUGAUG,GUGAUU,GUGGUG,GUGGUU,UAAGAG,UAAGGA,UAAGGG,UAAUGG,UAAUGU,UAAUUG,UAAUUU,UAGAGA,UAGAUC,UAGUGG,UCGGAA,…	AAGAAC,AAGAGC,AAGAGG,AAGCAA,AAGGAA,AAGGAC,AAGGGA,AGAGAG,AGAGGA,AGAGGU,AGAUCG,AGGAAC,AGGACC,AGGGAU,AUCGGA,CAGGCA,CUAAGG,CUGGAG,CUGGGA,GAAGAA,GAAGAG,GAAGCA,GAAGGA,GACUGG,GAGAGG,GAGGAA,GAGGAC,GAGGUA,GAUCGG,GCAGGC,GGAAGA,GGAGAG,GGAGGA,GGAGGG,GGGGAC,GGGGAU,GGUCUG,GUAAUU,GUAGUG,GUCUGG,GUGAUG,GUGAUU,GUGGUG,GUGGUU,UAAGAG,UAAGGA,UAAUGG,UAAUGU,UAAUUG,UAGAGA,UAGUGG,UCGGAA,UCUAAG,UCUGGA,UGAAGC,UGAUGG,UGAUGU,…
ESRP2	341	63	0.0027148	0.00290579	-0.0980825	GGGAAA,GGGAAG,GGGAAU,GGGGAA,GGGGAG,GGGGAU,UGGGAA,UGGGGA	GGGAAA,GGGAAG,GGGAAU,GGGGAA,GGGGAG,GGGGAU,UGGGAA,UGGGGA
CELF2	223	41	0.00177812	0.00190692	-0.100897	AUGUGU,GUCUGU,GUGUGU,GUUGUU,UAUGUG,UAUGUU,UGUGUG,UGUUGU,UUGUGU	AUGUGU,GUCUGU,GUGUGU,GUUGUU,UAUGUG,UAUGUU,UGUGUG,UGUUGU,UUGUGU
SRSF2	19179	3619	0.152251	0.164359	-0.110394	AAAAGA,AAAGAG,AAAGGA,AACCAG,AAGAAG,AAGAGA,AAGCAG,AAGCUG,AAGGAG,AAGGCG,AAGUAC,AAUACC,AAUCCC,AAUGCC,AAUGCU,ACCACC,ACCACU,ACCAGC,ACCAGU,ACCCCC,ACCCCU,ACCCGC,ACCGUA,ACCUCC,ACCUGC,ACGAGA,ACGAGG,ACGCUG,ACGUGU,ACUACC,ACUACU,ACUAGA,ACUCAA,ACUCCC,ACUCCU,ACUGUA,AGAAGA,AGAAGC,AGAAUA,AGAAUG,AGACUA,AGAGAA,AGAGAU,AGAGGA,AGAGGU,AGAGUA,AGAGUG,AGAGUU,AGAUAA,AGAUGC,AGCAGA,AGCAGU,AGCCCC,AGCCUC,AGCGUG,AGCUCC,AGCUGU,…	AAAAGA,AAAGAG,AAAGGA,AACCAG,AAGAAG,AAGAGA,AAGCAG,AAGCGG,AAGCUG,AAGGAG,AAGGCG,AAGUAC,AAUACC,AAUCCC,AAUGCC,AAUGCU,ACCACC,ACCACU,ACCAGC,ACCAGU,ACCCCC,ACCCCU,ACCCGC,ACCGGU,ACCUCC,ACCUGC,ACGAGA,ACGAGG,ACGCUG,ACGGAG,ACGUGU,ACUACC,ACUACU,ACUAGA,ACUCAA,ACUCCC,ACUCCU,ACUGUA,AGAAGA,AGAAGC,AGAAUA,AGAAUG,AGACUA,AGAGAA,AGAGAU,AGAGGA,AGAGGU,AGAGUA,AGAGUG,AGAGUU,AGAUAA,AGAUCC,AGAUGC,AGCAGA,AGCAGU,AGCCCC,AGCCGA,…
SNRPB2	152	28	0.00121452	0.00131669	-0.116528	AUUGCA,GUAUUG,UGCAGU,UUGCAG	AUUGCA,UAUUGC,UGCAGU,UUGCAG
HNRNPA1	3488	665	0.0276958	0.0302384	-0.126715	AAAAAA,AAAGAG,AAGAGG,AAGGAG,AAGGUG,AAGUAC,AAUUUA,ACUAGA,AGACUA,AGAGGA,AGAUAU,AGAUUA,AGGAAG,AGGAGC,AGGGAC,AGGGCA,AGGGUU,AGUACG,AGUAGG,AGUGAA,AGUGGU,AGUUAG,AUAGAA,AUAGGG,AUUAGA,AUUUAA,AUUUAU,CAAAGA,CAAGGA,CAGGGA,CCAAGG,GAAGGU,GACUAG,GACUUA,GAGGAA,GAGGAG,GAGUGG,GAUUAG,GCAGGC,GCCAAG,GGAAGG,GGAGCC,GGAGGA,GGCAGG,GGGACU,GGGCAG,GGGUUA,GGUUAG,GUGGUG,UAGACA,UAGACU,UAGAGA,UAGAGU,UAGGAA,UAGGAU,UAGGCA,UAGGCU,…	AAAAAA,AAAGAG,AAGAGG,AAGGAG,AAGGUG,AAGUAC,AAUUUA,ACUAGA,AGACUA,AGAGGA,AGAUAU,AGAUUA,AGGAAG,AGGAGC,AGGGCA,AGGGUU,AGUACG,AGUAGG,AGUGAA,AGUGGU,AUAGAA,AUAGCA,AUAGGG,AUUAGA,AUUUAA,AUUUAU,CAAAGA,CAAGGA,CAGGGA,CCAAGG,CUAGAC,GAAGGU,GACUAG,GAGGAA,GAGGAG,GAGUGG,GAUUAG,GCAGGC,GCCAAG,GGAAGG,GGAGCC,GGAGGA,GGCAGG,GGGACU,GGGCAG,GGGUUA,GGUGCG,GGUUAG,GUGGUG,GUUAGG,UAAGUA,UACGGC,UAGACU,UAGAGA,UAGAGU,UAGGAA,UAGGCA,…
SRSF9	3409	654	0.0270686	0.0297389	-0.13573	AGGAAA,AGGAAC,AGGACA,AGGACC,AGGAGA,AGGAGC,AUGAAA,AUGAAC,AUGACA,AUGACC,AUGAGA,AUGAGC,CUGGAU,GAAGCA,GAAGCC,GAAGGA,GAAGGC,GAUGCA,GAUGCC,GAUGGA,GAUGGC,GGAAAA,GGAAAG,GGAACA,GGAACG,GGAAGC,GGAAGG,GGACAA,GGACAG,GGACCA,GGAGAA,GGAGAG,GGAGCC,GGAGCG,GGAGGA,GGAGGC,GGAUGC,GGAUGG,GGGAGG,GGUGCA,GGUGCC,GGUGGA,GGUGGC,UGAAAA,UGAAAG,UGAACA,UGAACG,UGAAGC,UGAAGG,UGACAA,UGACAG,UGACCA,UGACCG,UGAGAA,UGAGAG,UGAGCA,UGAUGC,…	AGGAAA,AGGAAC,AGGACA,AGGACC,AGGAGA,AGGAGC,AUGAAA,AUGAAC,AUGACA,AUGACC,AUGAGA,CUGGAU,GAAGCA,GAAGCC,GAAGGA,GAAGGC,GAUGCA,GAUGCC,GAUGGA,GAUGGC,GGAAAA,GGAAAG,GGAACA,GGAACG,GGAAGC,GGAAGG,GGACAA,GGACAG,GGACCA,GGACCG,GGAGAA,GGAGAG,GGAGCA,GGAGCC,GGAGCG,GGAGGA,GGAGGC,GGAUGC,GGAUGG,GGGAGC,GGGUGG,GGUGCA,GGUGCC,GGUGGA,GGUGGC,UGAAAA,UGAAAG,UGAACA,UGAACG,UGAAGC,UGAAGG,UGACAA,UGACAG,UGACCA,UGAGAA,UGAGAG,UGAGCA,…
NELFE	358	69	0.00284975	0.00317821	-0.157378	CUCUCU,CUCUGG,CUGGCU,CUGGUU,GCUAAC,GGCUAA,GGUCUC,GGUUAG,GUCUCU,UCUCUC,UCUCUG,UCUGGC,UCUGGU,UGGCUA,UGGUUA	CUCUCU,CUCUGG,CUGGCU,CUGGUU,GCUAAC,GGCUAA,GGUCUC,GGUUAG,GUCUCU,UCUCUC,UCUCUG,UCUGGC,UCUGGU,UGGCUA,UGGUUA
NOVA1	834	162	0.00662825	0.00740068	-0.159031	AACACC,ACCACC,AGCACC,AGUCAC,AUCAAC,AUCAUC,AUUCAU,CAGUCA,CAUUCA,UCAGUC,UCAUUC,UUCAUU,UUUUUU	AACACC,ACCACC,AGCACC,AGUCAC,AUCAAC,AUCACC,AUCAUC,AUUCAU,CAGUCA,CAUUCA,UCAGUC,UCAUUC,UUCAUU
HNRNPA2B1	2251	448	0.0178764	0.0203859	-0.189516	AAGAAG,AAGGAA,AAGGAG,AAGGGG,AAUUUA,ACUAGA,AGAAGC,AGACUA,AGAUAU,AGGAAC,AGGAGC,AGUAGG,AUAGGG,AUUUAA,CAAGAA,CAAGGA,CCAAGA,CCAAGG,CGAAGG,GAAGCC,GAAGGA,GACUAG,GCCAAG,GGAACC,GGAGCC,GGGGCC,UAGACA,UAGACU,UAGGGA,UAGGGU,UUAGGG,UUUAUA	AAGAAG,AAGGAA,AAGGAG,AAGGGG,AAUUUA,ACUAGA,AGAAGC,AGACUA,AGAUAU,AGGAAC,AGGAGC,AGUAGG,AUAGCA,AUAGGG,AUUUAA,CAAGAA,CAAGGA,CAAGGG,CCAAGA,CCAAGG,CGAAGG,CUAGAC,GAAGCC,GAAGGA,GACUAG,GCCAAG,GGAACC,GGAGCC,GGGGCC,UAGACU,UAGGGU,UUUAUA
PCBP2	2029	404	0.0161142	0.0183882	-0.190449	AAACCA,AAAUUA,AAAUUC,AACCAA,AACCCU,AAUUAA,AAUUAC,AAUUCA,AAUUCC,ACAUUA,ACCAAA,ACCCUA,ACCUUA,AUUAAA,AUUACC,AUUCAC,AUUCCA,AUUCCC,CAAUUA,CAUUAA,CCAUUA,CCAUUC,CCCCCA,CCCCCU,CCCUAA,CCCUCC,CCCUUA,CCCUUC,CCUCCA,CCUCCC,CCUCCU,CCUUAA,CCUUCC,CUAACC,CUCCCA,CUCCCC,CUCCCU,CUUAAA,CUUCCA,CUUCCC,CUUCCU,UAACCC,UCCCCA,UUAGAG,UUAGGA,UUAGGG,UUUUUU	AAACCA,AAAUUA,AAAUUC,AACCAA,AACCCU,AAUUAA,AAUUAC,AAUUCA,AAUUCC,ACAUUA,ACCAAA,ACCCUA,ACCUUA,AUUAAA,AUUACC,AUUCAC,AUUCCA,AUUCCC,CAAUUA,CAUUAA,CCAUUC,CCCCCA,CCCCCU,CCCUAA,CCCUCC,CCCUUA,CCCUUC,CCUCCA,CCUCCC,CCUCCU,CCUUAA,CCUUCC,CUCCCA,CUCCCC,CUCCCU,CUUAAA,CUUCCA,CUUCCC,CUUCCU,UAACCC,UCCCCA,UUAGAG
MSI1	555	110	0.00441354	0.00503973	-0.19141	AGGAAG,AGGAGG,AGGUAG,AGGUGG,AGUAGG,AGUUAG,AGUUGG,UAGGAA,UAGGAG,UAGUAA,UAGUAG,UAGUUA	AGGAAG,AGGAGG,AGGUGG,AGUAGG,AGUUGG,UAGGAA,UAGGAG,UAGGUG,UAGUAA,UAGUAG
HNRNPDL	1175	234	0.00933511	0.0106697	-0.19278	AACAGC,AACCUU,AACUAA,AAUACC,AAUUUA,ACACCA,ACAGCA,ACAUUA,ACCACG,ACCAGA,ACCUUG,ACUAAC,ACUAAG,ACUAGA,ACUGCA,ACUUUA,AGAUAU,AGUAGC,AGUAGG,AUACCA,AUCUGA,AUUAGG,CACCAG,CAUUAG,CCACGC,CCAGAC,CCUUGC,CGAGCA,CUAACA,CUAACU,CUAAGU,CUAGAG,CUAGCA,CUAGCG,CUAGGC,CUAGUA,CUUGCC,CUUUAA,GAACUA,GACUAG,GAUUAG,GCUAGU,GGACUA,GGAGUA,GGAUUA,GUAGCU,UAACAG,UAGGCA,UCUGAC,UGUCGC,UUUAGG	AACAGC,AACCUU,AACUAA,AAUACC,AAUUUA,ACACCA,ACAGCA,ACAUUA,ACCAGA,ACUAAG,ACUAGA,ACUGCA,ACUUUA,AGAUAU,AGUAGC,AGUAGG,AUACCA,AUCUGA,AUUAGC,CACCAG,CAUUAG,CCACGC,CCAGAC,CCUUUA,CGAGCA,CUAACA,CUAACU,CUAAGC,CUAAGU,CUAGAG,CUAGCA,CUUGCC,CUUUAA,GAACUA,GACUAG,GAGUAG,GAUUAG,GCACUA,GCGAGC,GCUAGU,GGACUA,GGAGUA,GGAUUA,GUAGCC,GUAGCU,UAACAG,UAAGUA,UAGGCA,UCUGAC,UGUCGC
PABPC4	438	87	0.00348479	0.00399546	-0.197289	AAAAAA,AAAAAG	AAAAAA,AAAAAG
LIN28A	766	154	0.00608846	0.00703746	-0.208977	AGGAGA,AGGAGU,CGGAGG,GGAGAA,GGAGAU,GGAGGA,GGAGGG,GGAGUA,UGGAGA,UGGAGG,UGGAGU	AGGAGA,AGGAGU,CGGAGA,CGGAGG,CGGAGU,GGAGAA,GGAGAU,GGAGGA,GGAGGG,GGAGUA,UGGAGA,UGGAGG,UGGAGU
RBMX	1766	357	0.0140265	0.0162543	-0.212664	AAGAAG,AAGGAA,AAGUAA,AAGUGU,ACCAAA,AGAAGG,AGGAAG,AGUAAC,AGUGUU,AUCAAA,AUCCCA,AUCCCC,GAAGGA,GGAAGG,GUAACA,UAACAA,UCAAAA	AAGAAG,AAGGAA,AAGUAA,AAGUGU,ACCAAA,AGAAGG,AGGAAG,AGUAAC,AGUGUU,AUCAAA,AUCCCA,AUCCCC,GAAGGA,GGAAGG,GUAACA,UAACAA,UAAGAC,UCAAAA
MATR3	141	28	0.0011272	0.00131669	-0.224169	AAUCUU,AUCUUA,AUCUUG,CAUCUU	AAUCUU,AUCUUA,AUCUUG,CAUCUU
ELAVL4	409	83	0.00325459	0.00381385	-0.228772	AAAAAA,AUCUAA,AUUUAU,GUAUCU,UAUCUA,UAUUUU,UCUAAU,UGUAUC,UUAUUU,UUGUAU,UUUAUU,UUUGUA,UUUUAU,UUUUUA,UUUUUU	AAAAAA,AUCUAA,AUUUAU,GUAUCU,UAUCUA,UAUUUA,UAUUUU,UCUAAU,UGUAUC,UUAUUU,UUGUAU,UUUAUU,UUUGUA,UUUUUA
NONO	607	124	0.00482632	0.00567537	-0.233792	AGAGGA,AGGAAC,GAGAGG,GAGGAA	AGAGGA,AGGAAC,GAGAGG,GAGGAA
SRSF6	4750	985	0.0377135	0.0447673	-0.247363	AACCUG,AAGAAG,ACCUGG,AGAAGA,AGCACC,AGGAAG,AUCAAC,AUCCUG,AUCGUA,CAACCU,CACAGG,CACCUG,CACUGG,CAGCAC,CAUCCU,CCACAC,CCACUC,CCACUG,CCUCAC,CCUCAG,CCUCUC,CCUCUG,CUACAC,CUACUC,CUACUG,CUCAGG,CUCAUC,CUCUGG,CUUCAG,CUUCUC,GAAGAA,GAGGAA,GAUCAA,GCACCU,GCAGCA,GCUCAU,GGAAGA,UACACG,UACAGG,UACUCG,UACUGG,UCAACC,UCACAC,UCACAG,UCACUC,UCACUG,UCAUCC,UCCGGA,UCCUGG,UCUCAC,UCUCAG,UCUCUC,UCUCUG,UGCGUG,UGUGGA,UUACAG,UUACUC,…	AACCUG,AAGAAG,ACCUGG,AGAAGA,AGCACC,AGGAAG,AUCAAC,AUCCUG,CAACCU,CACACG,CACAGG,CACCUG,CACUGG,CAGCAC,CAUCCU,CCACAC,CCACAG,CCACUG,CCUCAC,CCUCAG,CCUCUC,CCUCUG,CCUGGC,CUACAC,CUACAG,CUACUC,CUACUG,CUCAGG,CUCAUC,CUCUGG,CUUCAC,CUUCAG,CUUCUC,CUUCUG,GAAGAA,GAGGAA,GAUCAA,GCACCU,GCAGCA,GCCGGA,GCCGUC,GCUCAU,GGAAGA,UACACG,UACAGG,UACUGG,UCAACC,UCACAC,UCACAG,UCACUC,UCACUG,UCAUCC,UCCGGA,UCCUGG,UCUCAG,UCUCUC,UCUCUG,…
HNRNPD	323	67	0.00257192	0.0030874	-0.263548	AAAAAA,AAUUUA,AGAUAU,AGUAGG,AUUUAU,UUAGAG,UUAGGA,UUAGGG,UUAUUU,UUUAUU	AAAAAA,AAUUUA,AGAUAU,AGUAGG,AUUUAU,UAUUUA,UUAGAG,UUAUUU,UUUAUU
AGO1	170	35	0.0013574	0.00163451	-0.268007	AGGUAG,GAGGUA,GUAGUA,UGAGGU	GAGGUA,GUAGUA,UGAGGU
HNRNPK	1056	222	0.00839049	0.0101249	-0.271075	AAAAAA,ACCCAA,ACCCAU,ACCCCA,ACCCCC,ACCCGA,ACCCGC,ACCCGU,ACCCUU,CAAACC,CAACCC,CAUCCC,CCAAAC,CCAACC,CCAUAC,CCAUCC,CCCCAA,CCCCAC,CCCCAU,CCCCCA,CCCCCU,CCCCUA,CCCCUU,GCCCAA,GCCCAC,GCCCAG,GCCCCC,GCCCCU,UCCCAA,UCCCAC,UCCCAU,UCCCCA,UCCCCC,UCCCCU,UCCCGA,UCCCUA,UCCCUU,UUUUUU	AAAAAA,ACCCAA,ACCCAU,ACCCCC,ACCCGA,ACCCGC,ACCCGU,ACCCUU,CAAACC,CAACCC,CAUCCC,CCAAAC,CCAACC,CCAUAC,CCAUCC,CCCCAC,CCCCAU,CCCCCA,CCCCCU,CCCCUA,CCCCUU,GCCCAA,GCCCAC,GCCCAG,GCCCCC,GCCCCU,UCCCAA,UCCCAC,UCCCCA,UCCCCC,UCCCCU,UCCCGA,UCCCUA,UCCCUU
SRSF5	3343	717	0.0265447	0.0325993	-0.296416	AACAGC,AAGAAG,AGAAGA,AGGAAG,AUAAAG,CAACAG,CACAGA,CACAGC,CACAUA,CACAUC,CACGGC,CACGUC,CGCAGA,CGCAUA,CGCAUC,CGCGGC,GAAGAA,GAGGAA,GGAAGA,UAAAGG,UACAGA,UACAGC,UACAUA,UACAUC,UACGUA,UGCAGA,UGCAGC,UGCAUA,UGCAUC	AACAGC,AAGAAG,AGAAGA,AGGAAG,AUAAAG,CAACAG,CACAGA,CACAGC,CACAUA,CACAUC,CACGGC,CCGCAG,CGCAGA,CGCAUC,GAAGAA,GAGGAA,GGAAGA,UAAAGG,UACAGA,UACAUC,UACGGA,UACGGC,UACGUA,UGCAGA,UGCAGC,UGCAUC,UGCGGA,UGCGUA
G3BP2	199	42	0.0015876	0.00195233	-0.298344	AGGAUG,AGGAUU,GGAUAA,GGAUGA,GGAUGG,GGAUUA,GGAUUG	AGGAUA,AGGAUG,AGGAUU,GGAUGA,GGAUGG,GGAUUA,GGAUUG
G3BP1	1228	266	0.00975583	0.0121226	-0.313362	ACAGGC,ACCCAC,ACCCAU,ACCCCC,ACCCCU,ACCCGC,ACCGGC,AGGCAC,AGGCAG,AGGCCC,AUAGGC,AUCCGC,AUCGGC,CACAGG,CACCCG,CACCGG,CAGGCA,CAGGCC,CAUAGG,CAUCCG,CCACAC,CCACCC,CCACCG,CCACGC,CCAGGC,CCAUAC,CCAUAG,CCAUCC,CCAUCG,CCCACA,CCCACC,CCCAGG,CCCAUA,CCCAUC,CCCCAC,CCCCAG,CCCCCA,CCCCUA,CCCCUC,CCCGCA,CCCGCC,CCCUAG,CCCUCC,CCGCCC,CCGGCA,CCGGCC,CCUCCG,CCUCGG,CGGCAC,CGGCAG,CUAGGC,CUCCGC,CUCGGC,UAGGCA,UCCGCA,UCCGCC,UCGGCA	ACAGGC,ACCCAC,ACCCAU,ACCCCC,ACCCCU,ACCCGC,ACCGGC,AGGCAC,AGGCAG,AGGCCC,AGGCCG,AUCCGC,CACACG,CACAGG,CACCCG,CACCGG,CACGCC,CAGGCA,CAGGCC,CAUAGG,CAUCCG,CAUCGG,CCACAC,CCACAG,CCACCC,CCACCG,CCACGC,CCAGGC,CCAUAC,CCAUAG,CCAUCC,CCAUCG,CCCACA,CCCACC,CCCAGG,CCCAUA,CCCAUC,CCCCAC,CCCCAG,CCCCCA,CCCCUA,CCCCUC,CCCGCA,CCCGCC,CCCUAC,CCCUAG,CCCUCC,CCGCAG,CCGCCC,CCGGCA,CCUACG,CCUCCG,CUCCGC,UAGGCA,UCCGCA,UCCGCC
CELF6	356	78	0.00283387	0.00358683	-0.339935	GUGAGG,GUGAUG,GUGGGG,GUGGUG,GUGUGG,GUGUUG,UGUGAG,UGUGAU,UGUGGG,UGUGGU,UGUGUG	GUGAGG,GUGAUG,GUGGGG,GUGGUG,GUGUGG,GUGUUG,UGUGAG,UGUGAU,UGUGGG,UGUGGU,UGUGUG,UGUGUU
EIF4B	132	29	0.00105576	0.00136209	-0.367543	CUCGGA,CUUGGA,GUUGGA,UCGGAA,UUGGAA,UUGGAC	CUUGGA,GUUGGA,UCGGAA,UUGGAA,UUGGAC
SRSF11	561	126	0.00446117	0.00576617	-0.370193	AAGAAG	AAGAAG
DAZAP1	859	194	0.0068267	0.00885358	-0.375072	AAAAAA,AAUUUA,AGAUAU,AGGAAA,AGGAAG,AGGAUG,AGGUAG,AGGUUA,AGGUUG,AGUAAA,AGUAGG,AGUAUA,AGUAUG,AGUUAA,AGUUAG,AGUUUA,AGUUUG,UAGGAA,UAGGAU,UAGUAA,UAGUAU,UAGUUA,UUUUUU	AAAAAA,AAUUUA,AGAUAU,AGGAAA,AGGAAG,AGGAUA,AGGAUG,AGGUUA,AGGUUG,AGUAAA,AGUAGG,AGUAUA,AGUAUG,AGUUAA,AGUUUA,AGUUUG,UAGGAA,UAGUAA,UAGUAU
TRA2B	3582	820	0.0284419	0.0372758	-0.390221	AAAGAA,AAGAAC,AAGAAG,AAGAAU,AAGGAA,AAUAAG,AGAAGA,AGAAGG,AGGAAA,AGGAAG,GAAAGA,GAAGAA,GAAGGA,GAAUUA,GGAAGG,UAAGAA	AAAGAA,AAGAAC,AAGAAG,AAGAAU,AAGGAA,AAUAAG,AGAAGA,AGAAGG,AGGAAA,AGGAAG,AUAAGA,GAAAGA,GAAGAA,GAAGGA,GAAUUA,GGAAGG,UAAGAA
TRA2A	4446	1021	0.0353004	0.0464018	-0.394498	AAAGAA,AAGAAA,AAGAAG,AAGAGG,AGAAAG,AGAAGA,AGAGGA,AGGAAG,GAAAGA,GAAGAA,GAAGAG,GAGGAA	AAAGAA,AAGAAA,AAGAAG,AAGAGG,AGAAAG,AGAAGA,AGAGGA,AGGAAG,GAAAGA,GAAGAA,GAAGAG,GAGGAA
PABPN1	775	182	0.0061599	0.00830874	-0.431722	AAAAGA,AGAAGA	AAAAGA,AGAAGA
SRSF4	2549	605	0.020242	0.0275142	-0.442827	AAGAAG,AGAAGA,AGGAAG,GAAGAA,GAGGAA,GGAAGA	AAGAAG,AGAAGA,AGGAAG,GAAGAA,GAGGAA,GGAAGA
RBMS1	70	17	0.000563599	0.000817253	-0.536113	AUAUAC,AUAUAG,UAUAUA	AUAUAC,AUAUAG,GAUAUA,UAUAUA
CSTF2	211	53	0.00168286	0.00245176	-0.542902	GUGUGU,GUGUUG,GUGUUU,GUUUUG,UGUGUG,UGUUUG,UGUUUU	GUGUGU,GUGUUG,GUGUUU,GUUUUG,UGUGUG,UGUGUU,UGUUUG,UGUUUU
ZCRB1	163	42	0.00130184	0.00195233	-0.584648	AAUUAA,ACUUAA,AUUUAA,GAAUUA,GACUUA,GAUUAA,GGAUUA,GGCUUA,GGUUUA,GUUUAA	AAUUAA,AUUUAA,GAAUUA,GAUUAA,GCUUAA,GGAUUA,GGCUUA,GGUUUA,GUUUAA
CELF1	278	74	0.00221471	0.00340522	-0.620632	CUGUCU,GUGUGU,GUGUUG,GUUGUG,GUUUGU,UGUCUG,UGUGUG,UGUUGU,UGUUUG,UUGUGU	CUGUCU,GUGUGU,GUGUUG,GUUGUG,GUUUGU,UGUCUG,UGUGUG,UGUGUU,UGUUGU,UGUUUG,UUGUGU
CELF4	177	47	0.00141297	0.00217934	-0.625164	GGUGUG,GGUGUU,GUGUGG,GUGUGU,GUGUUG,GUGUUU,UGUGUG	GGUGUG,GGUGUU,GUGUGG,GUGUGU,GUGUUG,GUGUUU,UGUGUG,UGUGUU
AGO2	790	214	0.00627897	0.00976163	-0.636594	AAAAAA,AAAGUG,AAGUGC,AGUGCU,GUGCUU,UAAAGU	AAAAAA,AAAGUG,AAGUGC,AGUGCU,GUGCUU,UAAAGU
CELF5	149	40	0.0011907	0.00186152	-0.644668	GUGUGG,GUGUGU,GUGUUG,GUGUUU,UGUGUG	GUGUGG,GUGUGU,GUGUUG,GUGUUU,UGUGUG,UGUGUU
SSB	143	39	0.00114307	0.00181612	-0.667938	CUGUUU,GCUGUU,UGCUGU,UGUUUU	CUGUUU,GCUGUU,UGCUGU,UGUUUU
RBFOX1	149	41	0.0011907	0.00190692	-0.679434	AGCAUG,GCAUGA,GCAUGU,UGACUG,UGCAUG	AGCAUG,GCAUGA,GCAUGC,GCAUGU,UGACUG,UGCAUG
RBM28	174	49	0.00138915	0.00227015	-0.70858	AGUAGA,AGUAGG,AGUAGU,GUGUAG,UGUAGA,UGUAGU	AGUAGA,AGUAGG,AGUAGU,GAGUAG,GUGUAG,UGUAGA,UGUAGG,UGUAGU
RC3H1	128	38	0.001024	0.00177072	-0.79011	CCCUUC,CCUUCU,UCCCUU,UCUGUG,UUCUGU	CCCUUC,CCUUCU,CUUCUG,UCCCUU,UCUGUG,UUCUGU
RBFOX2	89	27	0.000714422	0.00127128	-0.831437	UGACUG,UGCAUG	UGACUG,UGCAUG
SRP14	105	33	0.00084143	0.0015437	-0.875477	CCUGUA,CUGUAG,GCCUGU	CCUGUA,CGCCUG,CUGUAG,GCCUGU
RBM41	155	50	0.00123833	0.00231555	-0.902958	AUACAU,AUACUU,UACAUU,UACUUG,UACUUU,UUACAU	AUACAU,AUACUU,UACAUG,UACAUU,UACUUG,UACUUU,UUACAU,UUACUU
NXF1	89	29	0.000714422	0.00136209	-0.930972	AACCUG	AACCUG

## Sheet: BSJ sequence
id	foreground	background	foregroundNorm	backgroundNorm	log2FC	motifF	motifB
TRA2B	23	7	0.184615	0.0888889	1.05445	AAAGAA,AAGAAC,GAAAGA	AAAGAA,AAGAAC,AAGAAG
ZFP36	22	8	0.176923	0.1	0.823122	AAAAGA,AAAGAA,AAAGCA,CAAAGA,UAAAGA	AAAGAA,AAAGUA,AUAAGU,CAAAGA,UAAAGA
SRSF10	18	7	0.146154	0.0888889	0.717413	AAAAGA,AAAGAA,AGAGAA,CAAAGA,GAAAGA,GAGAAC	AAAGAA,AAGAAG,CAAAGA
SRSF1	32	13	0.253846	0.155556	0.706524	AAAAGA,AAAGAA,AAGAAC,AGAGAA,GAAAGA,GAACCA,GAGAAC	AAAGAA,AAGAAC,AAGAAG,CUGAAC,GAACCA,UGAACC
