# Supplementary material for: Titin Circular RNAs Create a Back-Splice Motif Essential for SRSF10 Splicing
Source: Circulation. 2021 Feb 15;143(15):1502–12. doi: 10.1161/CIRCULATIONAHA.120.050455 (PMC8032209; doi:10.1161/CIRCULATIONAHA.120.050455)
Supplement: Supplementary file 5 [file cir-143-1502-s005.xlsx]

## Sheet: TTN circRNAs
Table showing the 46 TTN circRNAs with at least 5 reads count in all 3 samples of 1 condition (DCM, HCM, Con).
TTN circRNA
TTN:-:chr2:179507044:179494028
TTN:-:chr2:179547630:179534945
TTN:-:chr2:179547630:179538360
TTN:-:chr2:179547630:179542852
TTN:-:chr2:179548018:179542852
TTN:-:chr2:179552951:179542852
TTN:-:chr2:179586861:179584281
TTN:-:chr2:179592098:179583891
TTN:-:chr2:179592098:179584281
TTN:-:chr2:179580501:179534945
TTN:-:chr2:179580501:179538360
TTN:-:chr2:179580501:179539041
TTN:-:chr2:179580501:179542852
TTN:-:chr2:179580501:179554540
TTN:-:chr2:179584559:179542852
TTN:-:chr2:179585390:179542852
TTN:-:chr2:179585929:179534945
TTN:-:chr2:179585929:179538360
TTN:-:chr2:179585929:179542852
TTN:-:chr2:179585929:179554540
TTN:-:chr2:179585929:179557224
TTN:-:chr2:179585929:179559326
TTN:-:chr2:179516263:179515970
TTN:-:chr2:179539136:179534945
TTN:-:chr2:179543557:179542852
TTN:-:chr2:179547630:179546388
TTN:-:chr2:179548809:179546388
TTN:-:chr2:179554623:179534945
TTN:-:chr2:179554623:179538360
TTN:-:chr2:179554623:179542852
TTN:-:chr2:179558416:179546388
TTN:-:chr2:179560137:179560075
TTN:-:chr2:179579991:179554540
TTN:-:chr2:179584559:179534945
TTN:-:chr2:179584559:179538360
TTN:-:chr2:179584991:179542852
TTN:-:chr2:179585390:179534945
TTN:-:chr2:179585929:179539041
TTN:-:chr2:179585929:179546388
TTN:-:chr2:179585929:179549980
TTN:-:chr2:179586861:179542852
TTN:-:chr2:179587664:179584281
TTN:-:chr2:179592098:179538360
TTN:-:chr2:179592098:179542852
TTN:-:chr2:179592098:179554540
TTN:-:chr2:179669382:179602809

## Sheet: results
RBP analysis using the R package circRNAprofiler
CircRNA seq
	Tot length	No of circRNAs/transcripts	No of SRSF10 motifs	Normalized counts
TTN circRNAs	312586	46	14011	0.0448229
non-TTN circRNAs	1030322	1412	27699	0.0268838
linear TTN (ENST00000589042.1 - hg19)	109224	1	3303	0.0302406
TTN ex 2-49, 69-157,207-208, 219-240	33886	1	1239	0.0365638
TTN ex 1, 50-68,158-206,209-218,241-363	75338	1	2064	0.0273965
TTN1 circRNA	11178	1	481	0.043031
FC TTN vs nn-TTN circRNAs				1.66728
FC TTN circRNAs vs linear TTN				1.48221
FC linear TTN circ exons Vs non circ exons				1.33461
BSJ seq
	Tot length	No of circRNAs/transcripts	No of SRSF10 motifs	Normalized counts
TTN circRNAs	460	46	43	0.0934783
non-TTN circRNAs	14120	1412	274	0.0194759
FC TTN vs nn-TTN circRNAs				4.79968
SRSF10 motifs
Comparison	Fold Change
46 TTN vs 1412 nn-TTN circRNAs (BSJs only)	4.79968
46 TTN vs 1412 nn-TTN circRNAs (circ seq)	1.66728
46 TTN circRNAs vs linear TTN	1.48221
TTN circ exons Vs nn circ exons	1.33461

## Sheet: Legend
Legend
id: RNA Binding Protein
foreground: no of motifs in TTN circRNAs
background: no of motifs in non-TTN circRNAs
foregroundNorm: no of motifs in TTN circRNAs/ total length of TTN circRNAs
backgroundNorm: no of motifs in non-TTN circRNAs/ total length of non-TTN circRNAs
log2FC:foregroundNorm/backgroundNorm
motifs: motifs found in the target sequences
NOTE: To avoid infinity as a value for fold change, 1 was added to number of occurences of each motif found in the foreground and background target sequences before the normalization. See also circRNAprofiler package vignettes.

## Sheet: 46 TTN circRNA sequences
id	foreground	background	foregroundNorm	backgroundNorm	log2FC	motifF	motifB
SRSF11	1376	1475	0.00440519	0.00143256	1.62061	AAGAAG	AAGAAG
SRSF4	6482	7947	0.0207399	0.00771409	1.42684	AAGAAG,AGAAGA,AGGAAG,GAAGAA,GAGGAA,GGAAGA	AAGAAG,AGAAGA,AGGAAG,GAAGAA,GAGGAA,GGAAGA
TRA2A	11276	15086	0.0360765	0.014643	1.30085	AAAGAA,AAGAAA,AAGAAG,AAGAGG,AGAAAG,AGAAGA,AGAGGA,AGGAAG,GAAAGA,GAAGAA,GAAGAG,GAGGAA	AAAGAA,AAGAAA,AAGAAG,AAGAGG,AGAAAG,AGAAGA,AGAGGA,AGGAAG,GAAAGA,GAAGAA,GAAGAG,GAGGAA
AGO2	2086	2986	0.00667656	0.00289909	1.2035	AAAAAA,AAAGUG,AAGUGC,AGUGCU,GUGCUU,UAAAGU	AAAAAA,AAAGUG,AAGUGC,AGUGCU,GUGCUU,UAAAGU
IGF2BP1	580	875	0.00185869	0.00085022	1.12838	AAGCAC,ACCCGU,AGCACC,CACCCG,CCCGUU,GCACCC	AAGCAC,ACCCGU,AGCACC,CACCCG,CCCGUU,GCACCC
PABPN1	1984	3008	0.00635025	0.00292045	1.12063	AAAAGA,AGAAGA	AAAAGA,AGAAGA
NXF1	246	379	0.000790183	0.000368817	1.09928	AACCUG	AACCUG
AGO1	421	689	0.00135003	0.000669694	1.01142	AGGUAG,GAGGUA,GGUAGU,GUAGUA,UGAGGU	AGGUAG,GAGGUA,GGUAGU,GUAGUA,UGAGGU
NONO	1572	2597	0.00503222	0.00252154	0.996887	AGAGGA,AGGAAC,GAGAGG,GAGGAA	AGAGGA,AGGAAC,GAGAGG,GAGGAA
TRA2B	9102	16076	0.0291216	0.0156039	0.900186	AAAGAA,AAGAAC,AAGAAG,AAGAAU,AAGGAA,AAUAAG,AGAAGA,AGAAGG,AGGAAA,AGGAAG,AUAAGA,GAAAGA,GAAGAA,GAAGGA,GAAUUA,GGAAGG,UAAGAA	AAAGAA,AAGAAC,AAGAAG,AAGAAU,AAGGAA,AAUAAG,AGAAGA,AGAAGG,AGGAAA,AGGAAG,AUAAGA,GAAAGA,GAAGAA,GAAGGA,GAAUUA,GGAAGG,UAAGAA
SRSF5	8431	15548	0.026975	0.0150914	0.837895	AACAGC,AAGAAG,AGAAGA,AGGAAG,AUAAAG,CAACAG,CACAGA,CACAGC,CACAUA,CACAUC,CACGGA,CACGGC,CACGUA,CACGUC,CCGCAG,CGCAGA,CGCAGC,CGCAUA,CGCAUC,CGCGGA,CGCGGC,GAAGAA,GAGGAA,GGAAGA,UAAAGG,UACAGA,UACAGC,UACAUA,UACAUC,UACGGA,UACGGC,UACGUA,UACGUC,UGCAGA,UGCAGC,UGCAUA,UGCAUC,UGCGGA,UGCGGC,UGCGUA	AACAGC,AAGAAG,AGAAGA,AGGAAG,AUAAAG,CAACAG,CACAGA,CACAGC,CACAUA,CACAUC,CACGGA,CACGGC,CACGUA,CACGUC,CCGCAG,CGCAGA,CGCAGC,CGCAGG,CGCAUA,CGCAUC,CGCGGA,CGCGGC,CGCGUA,CGCGUC,GAAGAA,GAGGAA,GGAAGA,UAAAGG,UACAGA,UACAGC,UACAUA,UACAUC,UACGGA,UACGGC,UACGUA,UACGUC,UGCAGA,UGCAGC,UGCAUA,UGCAUC,UGCGGA,UGCGGC,UGCGUA,UGCGUC
PABPC5	3301	6284	0.0105635	0.00610003	0.792198	AGAAAA,AGAAAG,AGAAAU,GAAAAU,GAAAGU,GAAAUU	AGAAAA,AGAAAG,AGAAAU,GAAAAU,GAAAGU,GAAAUU
SRSF10	14011	27699	0.0448261	0.0268848	0.737547	AAAAGA,AAAGAA,AAAGAC,AAAGAG,AAAGGA,AAAGGG,AAGAAA,AAGAAG,AAGACA,AAGAGA,AAGAGG,AAGGAA,AAGGAG,AAGGGA,AAGGGG,ACAAAG,AGACAA,AGAGAA,AGAGAC,AGAGAG,AGAGGA,AGAGGG,CAAAGA,GAAAGA,GACAAA,GAGAAA,GAGAAC,GAGAAG,GAGACA,GAGACC,GAGACG,GAGAGA,GAGAGC,GAGAGG,GAGGAA,GAGGAG,GAGGGA,GAGGGG	AAAAGA,AAAGAA,AAAGAC,AAAGAG,AAAGGA,AAAGGG,AAGAAA,AAGAAG,AAGACA,AAGAGA,AAGAGG,AAGGAA,AAGGAG,AAGGGA,AAGGGG,ACAAAG,AGACAA,AGAGAA,AGAGAC,AGAGAG,AGAGGA,AGAGGG,CAAAGA,GAAAGA,GACAAA,GAGAAA,GAGAAC,GAGAAG,GAGACA,GAGACC,GAGACG,GAGAGA,GAGAGC,GAGAGG,GAGGAA,GAGGAG,GAGGGA,GAGGGG
ANKHD1	235	477	0.000754992	0.000463933	0.702546	AGACGA,AGACGU,GACGAA,GACGAU,GACGUA,GACGUU	AGACGA,AGACGU,GACGAA,GACGAU,GACGUA,GACGUU
PABPC4	1093	2323	0.00349984	0.00225561	0.633773	AAAAAA,AAAAAG	AAAAAA,AAAAAG
RBMX	4419	9592	0.0141401	0.00931068	0.602835	AAGAAG,AAGGAA,AAGUAA,AAGUGU,ACCAAA,AGAAGG,AGGAAG,AGUAAC,AGUGUU,AUCAAA,AUCCCA,AUCCCC,GAAGGA,GGAAGG,GUAACA,UAACAA,UAAGAC,UCAAAA	AAGAAG,AAGGAA,AAGUAA,AAGUGU,ACCAAA,AGAAGG,AGGAAG,AGUAAC,AGUGUU,AUCAAA,AUCCCA,AUCCCC,GAAGGA,GGAAGG,GUAACA,UAACAA,UAAGAC,UCAAAA
SRSF7	12082	26737	0.038655	0.0259511	0.574857	AAAGGA,AAGAAG,AAGGAC,AAGGCG,AAUGAU,ACGAAU,ACGACG,ACGAGA,ACGAUA,ACGAUU,ACUACG,ACUAGA,AGAAGA,AGACGA,AGACUA,AGAGAA,AGAGAC,AGAGAG,AGAGAU,AGAGGA,AGAUCA,AGAUCU,AGGAAG,AGGACA,AGGCGA,AUAGAA,AUAGAC,AUUGAC,AUUGAU,CAGAGA,CCGAGA,CGAAUG,CGACGA,CGAGAC,CGAGAG,CGAGAU,CGAUUG,CUACGA,CUAGAG,CUCUUC,CUGAGA,CUUCAC,GAAGAA,GAAGGC,GAAUGA,GACAAA,GACGAG,GACGAU,GACUAC,GAGACU,GAGAGA,GAGAUC,GAGGAA,GAUAGA,GAUUGA,GGAAGG,GGACAA,…	AAAGGA,AAGAAG,AAGGAC,AAGGCG,AAUGAU,ACGAAU,ACGACG,ACGAGA,ACGAUA,ACGAUU,ACUACG,ACUAGA,AGAAGA,AGACGA,AGACUA,AGAGAA,AGAGAC,AGAGAG,AGAGAU,AGAGGA,AGAUCA,AGAUCU,AGGAAG,AGGACA,AGGCGA,AUAGAA,AUAGAC,AUUGAC,AUUGAU,CAGAGA,CCGAGA,CGAAUG,CGACGA,CGAGAC,CGAGAG,CGAGAU,CGAUAG,CGAUUG,CUACGA,CUAGAG,CUCUUC,CUGAGA,CUUCAC,GAAGAA,GAAGGC,GAAUGA,GACAAA,GACGAC,GACGAG,GACGAU,GACUAC,GAGACU,GAGAGA,GAGAUC,GAGGAA,GAUAGA,GAUUGA,…
CNOT4	217	492	0.000697408	0.000478491	0.543511	GACAGA	GACAGA
SART3	2561	5842	0.00819614	0.00567104	0.531331	AAAAAA,AAAAAC,AGAAAA,GAAAAA,GAAAAC	AAAAAA,AAAAAC,AGAAAA,GAAAAA,GAAAAC
RBFOX2	245	571	0.000786983	0.000555166	0.503413	UGACUG,UGCAUG	UGACUG,UGCAUG
NOVA1	2040	4874	0.0065294	0.00473153	0.464644	AACACC,ACCACC,AGCACC,AGUCAC,AUCAAC,AUCACC,AUCAUC,AUUCAU,CAGUCA,CAUUCA,UCAGUC,UCAUUC,UUCAUU,UUUUUU	AACACC,ACCACC,AGCACC,AGUCAC,AUCAAC,AUCACC,AUCAUC,AUUCAU,CAGUCA,CAUUCA,CCCCCC,GGGGGG,UCAGUC,UCAUUC,UUCAUU,UUUUUU
HNRNPAB	1752	4194	0.00560806	0.00407154	0.461925	AAAGAC,AAGACA,ACAAAG,AGACAA,AUAGCA,CAAAGA,GACAAA	AAAGAC,AAGACA,ACAAAG,AGACAA,AUAGCA,CAAAGA,GACAAA
RBM24	1175	2879	0.00376216	0.00279524	0.428589	AGAGUG,AGUGUG,GAGUGA,GAGUGG,GAGUGU,GUGUGA,GUGUGG,GUGUGU,UGAGUG,UGUGUG	AGAGUG,AGUGUG,GAGUGA,GAGUGG,GAGUGU,GUGUGA,GUGUGG,GUGUGU,UGAGUG,UGUGUG
ACO1	786	1968	0.00251771	0.00191105	0.397743	CAGUGA,CAGUGC,CAGUGG,CAGUGU	CAGUGA,CAGUGC,CAGUGG,CAGUGU
YBX1	3799	9547	0.0121567	0.00926701	0.391571	AACAUC,AACCAC,ACACCA,ACAUCA,ACAUCG,ACAUCU,ACCACA,ACCACC,AUCAUC,CAACCA,CACACC,CACCAC,CAGCAA,CAUCAU,CAUCGC,CAUCUG,CCACAA,CCACAC,CCACCA,CCAGCA,CCCUGC,CCUGCG,CUGCGG,GAUCUG,GCCUGC,GGUCUG,GUCUGC,UCCAGC,UGCGGU	AACAUC,AACCAC,ACACCA,ACAUCA,ACAUCG,ACAUCU,ACCACA,ACCACC,AUCAUC,CAACCA,CACACC,CACCAC,CAGCAA,CAUCAU,CAUCGC,CAUCUG,CCACAA,CCACAC,CCACCA,CCAGCA,CCCUGC,CCUGCG,CUGCGG,GAUCUG,GCCUGC,GGUCUG,GUCUGC,UCCAGC,UGCGGU
SAMD4A	1556	3939	0.00498103	0.00382405	0.381344	CGGGAA,CGGGCA,CGGGCC,CGGGUA,CGGGUC,CUGGAA,CUGGAC,CUGGCA,CUGGCC,CUGGUA,CUGGUC,GCGGGA,GCGGGC,GCGGGU,GCUGGA,GCUGGC,GCUGGU	CGGGAA,CGGGAC,CGGGCA,CGGGCC,CGGGUA,CGGGUC,CUGGAA,CUGGAC,CUGGCA,CUGGCC,CUGGUA,CUGGUC,GCGGGA,GCGGGC,GCGGGU,GCUGGA,GCUGGC,GCUGGU
HNRNPA2B1	5578	14280	0.0178479	0.0138607	0.364752	AAGAAG,AAGGAA,AAGGAG,AAGGGG,AAUUUA,ACUAGA,AGAAGC,AGACUA,AGAUAU,AGGAAC,AGGAGC,AGUAGG,AUAGCA,AUAGGG,AUUUAA,CAAGAA,CAAGGA,CAAGGG,CCAAGA,CCAAGG,CGAAGG,CUAGAC,GAAGCC,GAAGGA,GACUAG,GCCAAG,GCGAAG,GGAACC,GGAGCC,GGGGCC,GUAGGG,UAGACA,UAGACU,UAGGGA,UAGGGU,UUAGGG,UUUAUA	AAGAAG,AAGGAA,AAGGAG,AAGGGG,AAUUUA,ACUAGA,AGAAGC,AGACUA,AGAUAU,AGGAAC,AGGAGC,AGGGGC,AGUAGG,AUAGCA,AUAGGG,AUUUAA,CAAGAA,CAAGGA,CAAGGG,CCAAGA,CCAAGG,CGAAGG,CUAGAC,GAAGCC,GAAGGA,GACUAG,GCCAAG,GCGAAG,GGAACC,GGAGCC,GGGGCC,GUAGGG,UAGACA,UAGACU,UAGGGA,UAGGGU,UUAGGG,UUUAUA
SRSF2	48039	123241	0.153686	0.119615	0.361584	AAAAGA,AAAGAG,AAAGGA,AACCAG,AAGAAG,AAGAGA,AAGCAG,AAGCGG,AAGCUG,AAGGAG,AAGGCG,AAGUAC,AAUACC,AAUCCC,AAUGCC,AAUGCU,ACCACC,ACCACU,ACCAGC,ACCAGU,ACCCCC,ACCCCU,ACCCGC,ACCCGG,ACCGGU,ACCGUA,ACCUCC,ACCUGC,ACGAGA,ACGAGG,ACGCUG,ACGGAG,ACGUGU,ACUACC,ACUACU,ACUAGA,ACUCAA,ACUCCC,ACUCCU,ACUGUA,AGAAGA,AGAAGC,AGAAUA,AGAAUG,AGACUA,AGAGAA,AGAGAU,AGAGGA,AGAGGU,AGAGUA,AGAGUG,AGAGUU,AGAUAA,AGAUCC,AGAUGC,AGCACU,AGCAGA,…	AAAAGA,AAAGAG,AAAGGA,AACCAG,AACGAG,AAGAAG,AAGAGA,AAGCAG,AAGCGG,AAGCUG,AAGGAG,AAGGCG,AAGUAC,AAUACC,AAUCCC,AAUGCC,AAUGCU,ACCACC,ACCACU,ACCAGC,ACCAGU,ACCCCC,ACCCCU,ACCCGC,ACCCGG,ACCGGU,ACCGUA,ACCUCC,ACCUGC,ACGAGA,ACGAGG,ACGCUG,ACGGAG,ACGUGU,ACUACC,ACUACU,ACUAGA,ACUCAA,ACUCCC,ACUCCU,ACUGUA,AGAAGA,AGAAGC,AGAAUA,AGAAUG,AGACUA,AGAGAA,AGAGAU,AGAGGA,AGAGGU,AGAGUA,AGAGUG,AGAGUU,AGAUAA,AGAUCC,AGAUGC,AGCACU,…
SRSF6	12007	31185	0.038415	0.0302682	0.343868	AACCUG,AAGAAG,ACCGGG,ACCGUC,ACCUGG,AGAAGA,AGCACC,AGCGGA,AGGAAG,AUCAAC,AUCCUG,AUCGUA,CAACCU,CACACG,CACAGG,CACCUG,CACGGA,CACUGG,CAGCAC,CAUCCU,CCACAC,CCACAG,CCACUC,CCACUG,CCCGGC,CCUCAC,CCUCAG,CCUCUC,CCUCUG,CCUGGC,CUACAC,CUACAG,CUACUC,CUACUG,CUCACG,CUCAGG,CUCAUC,CUCUGG,CUUCAC,CUUCAG,CUUCUC,CUUCUG,GAAGAA,GACGUC,GAGGAA,GAUCAA,GCACCU,GCAGCA,GCCGGA,GCCGUC,GCUCAU,GGAAGA,UACACG,UACAGG,UACGUC,UACUCG,UACUGG,…	AACCUG,AAGAAG,ACCGGG,ACCGUC,ACCUGG,AGAAGA,AGCACC,AGCGGA,AGGAAG,AUCAAC,AUCCUG,AUCGUA,CAACCU,CACACG,CACAGG,CACCUG,CACGGA,CACUCG,CACUGG,CAGCAC,CAUCCU,CCACAC,CCACAG,CCACUC,CCACUG,CCCGGC,CCUCAC,CCUCAG,CCUCUC,CCUCUG,CCUGGC,CGCGUC,CUACAC,CUACAG,CUACUC,CUACUG,CUCACG,CUCAGG,CUCAUC,CUCUCG,CUCUGG,CUUCAC,CUUCAG,CUUCUC,CUUCUG,GAAGAA,GACGUC,GAGGAA,GAUCAA,GCACCU,GCAGCA,GCCGGA,GCCGUC,GCUCAU,GGAAGA,UACACG,UACAGG,…
SNRPA	3993	10560	0.0127773	0.0102502	0.31793	ACCUGC,AGCAGU,AGGAGA,AGUAGG,AGUAGU,AUACCU,AUGCAC,AUGCUG,AUUCCU,AUUGCA,CAGUAG,CCUGCU,CUGCUA,GAGCAG,GAUACC,GAUUCC,GCAGUA,GGAGAU,GGGUAU,GGUAUG,GUAGGC,GUAGGG,GUAGUC,GUAGUG,GUAUGC,GUUACC,GUUUCC,UACCUG,UAUGCU,UCCUGC,UGCACA,UGCACC,UGCACG,UUACCU,UUCCUG,UUGCAC,UUUCCU	ACCUGC,AGCAGU,AGGAGA,AGUAGG,AGUAGU,AUACCU,AUGCAC,AUGCUG,AUUCCU,AUUGCA,CAGUAG,CCUGCU,CUGCUA,GAGCAG,GAUACC,GAUUCC,GCAGUA,GGAGAU,GGGUAU,GGUAUG,GUAGGC,GUAGGG,GUAGUC,GUAGUG,GUAUGC,GUUACC,GUUUCC,UACCUG,UAUGCU,UCCUGC,UGCACA,UGCACC,UGCACG,UUACCU,UUCCUG,UUGCAC,UUUCCU
SRP14	296	794	0.000950139	0.000771603	0.300278	CCUGUA,CGCCUG,CUGUAG,GCCUGU	CCUGUA,CGCCUG,CUGUAG,GCCUGU
ERI1	541	1452	0.00173392	0.00141024	0.2981	UUCAGA,UUUCAG	UUCAGA,UUUCAG
PABPC1	3500	9655	0.0112001	0.00937183	0.257112	AAAAAA,AAAAAC,ACAAAC,ACAAAU,ACGAAC,ACGAAU,ACUAAC,ACUAAU,AGAAAA,CAAACA,CAAACC,CAAAUA,CAAAUC,CGAACA,CGAACC,CGAAUA,CGAAUC,CUAACA,CUAACC,CUAAUA,CUAAUC,GAAAAA,GAAAAC	AAAAAA,AAAAAC,ACAAAC,ACAAAU,ACGAAC,ACGAAU,ACUAAC,ACUAAU,AGAAAA,CAAACA,CAAACC,CAAAUA,CAAAUC,CGAACA,CGAACC,CGAAUA,CGAAUC,CUAACA,CUAACC,CUAAUA,CUAAUC,GAAAAA,GAAAAC
SFPQ	13656	37679	0.0436904	0.0365711	0.256612	AAGAAC,AAGAGC,AAGAGG,AAGCAA,AAGGAA,AAGGAC,AAGGGA,ACUGGG,AGAGAG,AGAGGA,AGAGGU,AGAUCG,AGGAAC,AGGACC,AGGGAU,AUCGGA,CAGGCA,CUAAGG,CUGGAG,CUGGGA,GAAGAA,GAAGAG,GAAGCA,GAAGGA,GACUGG,GAGAGG,GAGGAA,GAGGAC,GAGGUA,GAUCGG,GCAGGC,GGAAGA,GGACUG,GGAGAG,GGAGGA,GGAGGG,GGGAUC,GGGGAC,GGGGAU,GGGGGA,GGUAAG,GGUCUG,GUAAGA,GUAAUG,GUAAUU,GUAGUG,GUAGUU,GUCUGG,GUGAUG,GUGAUU,GUGGUG,GUGGUU,UAAGAG,UAAGGA,UAAGGG,UAAUGG,UAAUGU,…	AAGAAC,AAGAGC,AAGAGG,AAGCAA,AAGGAA,AAGGAC,AAGGGA,ACUGGG,AGAGAG,AGAGGA,AGAGGU,AGAUCG,AGGAAC,AGGACC,AGGGAU,AGGGGG,AUCGGA,CAGGCA,CUAAGG,CUGGAG,CUGGGA,GAAGAA,GAAGAG,GAAGCA,GAAGGA,GACUGG,GAGAGG,GAGGAA,GAGGAC,GAGGUA,GAUCGG,GCAGGC,GGAAGA,GGACUG,GGAGAG,GGAGGA,GGAGGG,GGGAUC,GGGGAC,GGGGAU,GGGGGA,GGGGGG,GGUAAG,GGUCUG,GUAAGA,GUAAUG,GUAAUU,GUAGUG,GUAGUU,GUCUGG,GUGAUG,GUGAUU,GUGGUG,GUGGUU,UAAGAG,UAAGGA,UAAGGG,…
PCBP2	5130	14171	0.0164147	0.0137549	0.255039	AAACCA,AAAUUA,AAAUUC,AACCAA,AACCCU,AAUUAA,AAUUAC,AAUUCA,AAUUCC,ACAUUA,ACCAAA,ACCCUA,ACCUUA,AUUAAA,AUUACC,AUUCAC,AUUCCA,AUUCCC,CAAUUA,CAUUAA,CCAUUA,CCAUUC,CCCCCA,CCCCCU,CCCUAA,CCCUCC,CCCUUA,CCCUUC,CCUCCA,CCUCCC,CCUCCU,CCUUAA,CCUUCC,CUAACC,CUCCCA,CUCCCC,CUCCCU,CUUAAA,CUUCCA,CUUCCC,CUUCCU,UAACCC,UCCCCA,UUAGAG,UUAGGA,UUAGGG,UUUUUU	AAACCA,AAAUUA,AAAUUC,AACCAA,AACCCU,AAUUAA,AAUUAC,AAUUCA,AAUUCC,ACAUUA,ACCAAA,ACCCUA,ACCUUA,AUUAAA,AUUACC,AUUCAC,AUUCCA,AUUCCC,CAAUUA,CAUUAA,CCAUUA,CCAUUC,CCCCCA,CCCCCC,CCCCCU,CCCUAA,CCCUCC,CCCUUA,CCCUUC,CCUCCA,CCUCCC,CCUCCU,CCUUAA,CCUUCC,CUAACC,CUCCCA,CUCCCC,CUCCCU,CUUAAA,CUUCCA,CUUCCC,CUUCCU,GGGGGG,UAACCC,UCCCCA,UUAGAG,UUAGGA,UUAGGG,UUUUUU
MSI1	1419	3931	0.00454275	0.00381628	0.251398	AGGAAG,AGGAGG,AGGUAG,AGGUGG,AGUAAG,AGUAGG,AGUUAG,AGUUGG,UAGGAA,UAGGAG,UAGGUG,UAGUAA,UAGUAG,UAGUUA,UAGUUG	AGGAAG,AGGAGG,AGGUAG,AGGUGG,AGUAAG,AGUAGG,AGUUAG,AGUUGG,UAGGAA,UAGGAG,UAGGUA,UAGGUG,UAGUAA,UAGUAG,UAGUUA,UAGUUG
ZFP36	17780	49533	0.0568835	0.0480762	0.242688	AAAAAA,AAAAAC,AAAAAG,AAAAAU,AAAACA,AAAAGA,AAAAGC,AAAAGG,AAAAGU,AAAAUA,AAACAA,AAAGAA,AAAGCA,AAAGGA,AAAGUA,AAAUAA,AACAAA,AACAAG,AAGAAA,AAGCAA,AAGGAA,AAGUAA,AAUAAA,AAUAAG,ACAAAC,ACAAAG,ACAAAU,ACAAGC,ACAAGG,ACAAGU,ACCUCC,ACCUCU,ACCUGC,ACCUGU,ACCUUC,ACCUUU,ACUUCC,ACUUCU,ACUUGC,ACUUGU,ACUUUC,ACUUUU,AGAAAG,AGCAAA,AGGAAA,AGUAAA,AUAAAC,AUAAAG,AUAAAU,AUAAGC,AUAAGG,AUAAGU,AUUUAA,AUUUAU,CAAACA,CAAAGA,CAAAUA,…	AAAAAA,AAAAAC,AAAAAG,AAAAAU,AAAACA,AAAAGA,AAAAGC,AAAAGG,AAAAGU,AAAAUA,AAACAA,AAAGAA,AAAGCA,AAAGGA,AAAGUA,AAAUAA,AACAAA,AACAAG,AAGAAA,AAGCAA,AAGGAA,AAGUAA,AAUAAA,AAUAAG,ACAAAC,ACAAAG,ACAAAU,ACAAGC,ACAAGG,ACAAGU,ACCUCC,ACCUCU,ACCUGC,ACCUGU,ACCUUC,ACCUUU,ACUUCC,ACUUCU,ACUUGC,ACUUGU,ACUUUC,ACUUUU,AGAAAG,AGCAAA,AGGAAA,AGUAAA,AUAAAC,AUAAAG,AUAAAU,AUAAGC,AUAAGG,AUAAGU,AUUUAA,AUUUAU,CAAACA,CAAAGA,CAAAUA,…
SRSF1	46400	133393	0.148442	0.129468	0.197304	AAAAGA,AAAGAA,AAAGAC,AAAGAG,AAAGGA,AACACG,AACAGC,AACCGG,AAGAAC,AAGAAG,AAGACC,AAGAGA,AAGAGC,AAGAGG,AAGGAC,AAGGAG,AAGGCG,AAGGUG,AAUGAC,AAUUUC,ACAAGG,ACACGA,ACACGU,ACAGAA,ACAGAG,ACAGCA,ACAGCG,ACAGGA,ACAGGG,ACAGGU,ACAGUG,ACCCGA,ACCCGG,ACCCGU,ACCGGA,ACCGGU,ACGAAC,ACGAAG,ACGAAU,ACGACG,ACGCGA,ACGGAA,ACGGAC,ACUGAG,ACUGGA,AGAAGA,AGAAGG,AGACAA,AGACAG,AGACGA,AGACGU,AGAGAA,AGAGAC,AGAGCA,AGAGGA,AGAGGG,AGAGGU,…	AAAAGA,AAAGAA,AAAGAC,AAAGAG,AAAGGA,AACACG,AACAGC,AACCGG,AAGAAC,AAGAAG,AAGACC,AAGAGA,AAGAGC,AAGAGG,AAGGAC,AAGGAG,AAGGCG,AAGGUG,AAUGAC,AAUUUC,ACAAGG,ACACGA,ACACGU,ACAGAA,ACAGAG,ACAGCA,ACAGCG,ACAGGA,ACAGGG,ACAGGU,ACAGUG,ACCCGA,ACCCGG,ACCCGU,ACCGGA,ACCGGU,ACGAAC,ACGAAG,ACGAAU,ACGACG,ACGCGA,ACGCGC,ACGCUC,ACGGAA,ACGGAC,ACUGAG,ACUGGA,AGAAGA,AGAAGG,AGACAA,AGACAG,AGACGA,AGACGU,AGAGAA,AGAGAC,AGAGCA,AGAGGA,…
TUT1	525	1514	0.00168274	0.00147041	0.194587	AAAUAC,AAUACU,AGAUAC,CAAUAC,GAUACU	AAAUAC,AAUACU,AGAUAC,CAAUAC,CGAUAC,GAUACU
TARDBP	1458	4249	0.00466752	0.00412492	0.178287	GAAUGA,GAAUGG,GAAUGU,GUGAAU,GUGUGU,GUUGUG,GUUGUU,GUUUUG,UGAAUG,UGUGUG,UUGUGC,UUGUUC,UUUUGC	GAAUGA,GAAUGG,GAAUGU,GUGAAU,GUGUGU,GUUGUG,GUUGUU,GUUUUG,UGAAUG,UGUGUG,UUGUGC,UUGUUC,UUUUGC
SNRNP70	966	2818	0.00309355	0.00273604	0.177175	AAUCAA,AUCAAG,AUUCAA,GAUCAA,GUUCAA,UUCAAG	AAUCAA,AUCAAG,AUUCAA,GAUCAA,GUUCAA,UUCAAG
HNRNPA1	8874	26309	0.0283922	0.0255357	0.152978	AAAAAA,AAAGAG,AAGAGG,AAGGAG,AAGGUG,AAGUAC,AAUUUA,ACUAGA,AGACUA,AGAGGA,AGAUAU,AGAUUA,AGGAAG,AGGAGC,AGGGAC,AGGGCA,AGGGUU,AGUACG,AGUAGG,AGUGAA,AGUGGU,AGUUAG,AUAGAA,AUAGCA,AUAGGG,AUUAGA,AUUUAA,AUUUAU,CAAAGA,CAAGGA,CAGGGA,CCAAGG,CGUAGG,CUAGAC,GAAGGU,GACUAG,GACUUA,GAGGAA,GAGGAG,GAGUGG,GAUUAG,GCAGGC,GCCAAG,GGAAGG,GGACUU,GGAGCC,GGAGGA,GGCAGG,GGGACU,GGGCAG,GGGUUA,GGUGCG,GGUUAG,GUAGGG,GUGGUG,GUUAGG,GUUUAG,…	AAAAAA,AAAGAG,AAGAGG,AAGGAG,AAGGUG,AAGUAC,AAUUUA,ACUAGA,AGACUA,AGAGGA,AGAUAU,AGAUUA,AGGAAG,AGGAGC,AGGGAC,AGGGCA,AGGGUU,AGUACG,AGUAGG,AGUGAA,AGUGGU,AGUUAG,AUAGAA,AUAGCA,AUAGGG,AUUAGA,AUUUAA,AUUUAU,CAAAGA,CAAGGA,CAGGGA,CCAAGG,CCCCCC,CGUAGG,CUAGAC,GAAGGU,GACUAG,GACUUA,GAGGAA,GAGGAG,GAGUGG,GAUUAG,GCAGGC,GCCAAG,GGAAGG,GGACUU,GGAGCC,GGAGGA,GGCAGG,GGGACU,GGGCAG,GGGUUA,GGUGCG,GGUUAG,GUAAGU,GUACGC,GUAGGG,…
RBM3	1453	4310	0.00465152	0.00418413	0.152775	AAAACG,AAAACU,AAACGA,AAACUA,AAGACG,AAGACU,AAUACG,AAUACU,AGACGA,AGACUA,AUACGA,AUACUA,GAAACG,GAAACU,GAGACG,GAGACU,GAUACG,GAUACU	AAAACG,AAAACU,AAACGA,AAACUA,AAGACG,AAGACU,AAUACG,AAUACU,AGACGA,AGACUA,AUACGA,AUACUA,GAAACG,GAAACU,GAGACG,GAGACU,GAUACG,GAUACU
NOVA2	1931	5735	0.0061807	0.00556719	0.15082	AACACC,ACCACC,AGACAU,AGAUCA,AGCACC,AGGCAU,AGUCAU,AUCAAC,AUCACC,AUCAUC,CCUAGA,CUAGAU,GAGACA,GAGGCA,GAGUCA,GAUCAC,UAGAUC,UUUUUU	AACACC,ACCACC,AGACAU,AGAUCA,AGCACC,AGGCAU,AGUCAU,AUCAAC,AUCACC,AUCAUC,CCUAGA,CUAGAU,GAGACA,GAGGCA,GAGUCA,GAUCAC,GGGGGG,UAGAUC,UUUUUU
HNRNPH1	4166	12418	0.0133307	0.0120535	0.145302	AAGGCG,AAGGGA,AAGGGG,AAGGUG,AAUGUG,AGGAAG,AGGCGA,AGGGAA,AGGGGA,AUCGGG,AUGUGG,AUUGGG,CAGGAC,CGAGGG,CGGGCG,CGGGGG,CUGGGG,GAAGGG,GAAGGU,GAAUGU,GAGGAA,GAGGGG,GGAAGG,GGAAUG,GGAGGA,GGAGGG,GGCGAA,GGGAAG,GGGAAU,GGGAGG,GGGCGU,GGGCUG,GGGGAA,GGGGAG,GGGGGC,GGGUGU,GGUCGA,GUCGAG,UCGAGG,UCGGGC,UGGGGG,UGGGGU,UGGGUG,UGUGGG,UUGGGU	AAGGCG,AAGGGA,AAGGGG,AAGGUG,AAUGUG,AGGAAG,AGGCGA,AGGGAA,AGGGGA,AUCGGG,AUGUGG,AUUGGG,CAGGAC,CGAGGG,CGGGCG,CGGGGG,CUGGGG,GAAGGG,GAAGGU,GAAUGU,GAGGAA,GAGGGG,GGAAGG,GGAAUG,GGAGGA,GGAGGG,GGCGAA,GGGAAG,GGGAAU,GGGAGG,GGGCGU,GGGCUG,GGGGAA,GGGGAG,GGGGCU,GGGGGC,GGGGGG,GGGUCG,GGGUGU,GGUCGA,GUCGAG,UCGAGG,UCGGGC,UGGGGG,UGGGGU,UGGGUG,UGUGGG,UUGGGU
HNRNPF	4449	13302	0.0142361	0.0129115	0.140896	AAGGCG,AAGGGA,AAGGGG,AAGGUG,AAUGUG,AGGAAG,AGGCGA,AGGGAA,AGGGAU,AGGGGA,AUGGGA,AUGGGG,AUGUGG,CGAUGG,CGGGAU,CGGGGG,CUGGGG,GAAGGG,GAAGGU,GAAUGU,GAGGAA,GAGGGG,GAUGGG,GGAAGG,GGAAUG,GGAGGA,GGAGGG,GGAUGG,GGCGAA,GGGAAG,GGGAAU,GGGAGG,GGGAUG,GGGCUG,GGGGAA,GGGGAG,GGGGGC,GGGGUA,UGGGAA,UGGGGU,UGUGGG	AAGGCG,AAGGGA,AAGGGG,AAGGUG,AAUGUG,AGGAAG,AGGCGA,AGGGAA,AGGGAU,AGGGGA,AUGGGA,AUGGGG,AUGUGG,CGAUGG,CGGGAU,CGGGGG,CUGGGG,GAAGGG,GAAGGU,GAAUGU,GAGGAA,GAGGGG,GAUGGG,GGAAGG,GGAAUG,GGAGGA,GGAGGG,GGAUGG,GGCGAA,GGGAAG,GGGAAU,GGGAGG,GGGAUG,GGGCUG,GGGGAA,GGGGAG,GGGGCU,GGGGGC,GGGGGG,GGGGUA,UGGGAA,UGGGGU,UGUGGG
RBM28	463	1397	0.00148439	0.00135686	0.129603	AGUAGA,AGUAGG,AGUAGU,GAGUAG,GUGUAG,UGUAGA,UGUAGG,UGUAGU	AGUAGA,AGUAGG,AGUAGU,GAGUAG,GUGUAG,UGUAGA,UGUAGG,UGUAGU
SRSF3	8940	27155	0.0286033	0.0263568	0.118007	AACGAC,AACGAU,AACUUU,ACAUCA,ACAUCG,ACAUUC,ACCACC,ACGACG,ACGACU,ACGAUC,ACGAUU,ACUACA,ACUACG,ACUUCA,ACUUCG,ACUUCU,ACUUUA,AGAGAU,AUCAAC,AUCAUC,AUCGAC,AUCGAU,AUCGCU,AUCGUU,AUCUUC,AUUCAU,CAACGA,CACAAC,CACAUC,CACCAC,CACUAC,CACUUC,CAGAGA,CAUCAA,CAUCAC,CAUCAU,CAUCGA,CAUCGC,CAUCGU,CAUUCA,CCACCA,CCUCGU,CCUCUU,CGCUUC,CUACAA,CUACAC,CUACAG,CUACGA,CUCCAA,CUCGUC,CUCUUC,CUUCAA,CUUCAC,CUUCAG,CUUCAU,CUUCGA,CUUCUU,…	AACGAC,AACGAU,AACUUU,ACAUCA,ACAUCG,ACAUUC,ACCACC,ACGACG,ACGACU,ACGAUC,ACGAUU,ACUACA,ACUACG,ACUUCA,ACUUCG,ACUUCU,ACUUUA,AGAGAU,AUCAAC,AUCAUC,AUCGAC,AUCGAU,AUCGCU,AUCGUU,AUCUUC,AUUCAU,CAACGA,CACAAC,CACAUC,CACCAC,CACUAC,CACUUC,CAGAGA,CAUCAA,CAUCAC,CAUCAU,CAUCGA,CAUCGC,CAUCGU,CAUUCA,CCACCA,CCUCGU,CCUCUU,CGAUCG,CGCUUC,CUACAA,CUACAC,CUACAG,CUACGA,CUCCAA,CUCGUC,CUCUUC,CUUCAA,CUUCAC,CUUCAG,CUUCAU,CUUCGA,…
PCBP1	5845	17963	0.0187021	0.0174353	0.101183	AAAAAA,AAACCA,AAAUUA,AAAUUC,AACCAA,AAUUAA,AAUUAC,AAUUCA,AAUUCC,ACAUUA,ACCAAA,ACCCUC,ACCUUA,AUUAAA,AUUACC,AUUCAC,AUUCCA,AUUCCC,CAAACC,CAACCC,CAAUCC,CAAUUA,CACCCU,CAUACC,CAUCCC,CAUUAA,CAUUCC,CCAAAC,CCAACC,CCAAUC,CCACCC,CCAUAC,CCAUCC,CCAUUA,CCAUUC,CCCACC,CCCCAA,CCCCAC,CCCUCC,CCCUCU,CCCUUA,CCCUUC,CCUAAC,CCUACC,CCUAUC,CCUCCC,CCUCUU,CCUUAA,CCUUAC,CCUUCC,CCUUUC,CUAACC,CUACCC,CUAUCC,CUUAAA,CUUACC,CUUCCC,…	AAAAAA,AAACCA,AAAUUA,AAAUUC,AACCAA,AAUUAA,AAUUAC,AAUUCA,AAUUCC,ACAUUA,ACCAAA,ACCCUC,ACCUUA,AUUAAA,AUUACC,AUUCAC,AUUCCA,AUUCCC,CAAACC,CAACCC,CAAUCC,CAAUUA,CACCCU,CAUACC,CAUCCC,CAUUAA,CAUUCC,CCAAAC,CCAACC,CCAAUC,CCACCC,CCAUAC,CCAUCC,CCAUUA,CCAUUC,CCCACC,CCCCAA,CCCCAC,CCCCCC,CCCUCC,CCCUCU,CCCUUA,CCCUUC,CCUAAC,CCUACC,CCUAUC,CCUCCC,CCUCUU,CCUUAA,CCUUAC,CCUUCC,CCUUUC,CUAACC,CUACCC,CUAUCC,CUUAAA,CUUACC,…
ENOX1	1904	5872	0.00609432	0.00570016	0.0964636	AAGACA,AAUACA,AGACAG,AGGACA,AGUACA,AUACAG,CAGACA,CAUACA,CGUACA,GGACAG,GUACAG,UAGACA,UAUACA,UGGACA,UGUACA	AAGACA,AAUACA,AGACAG,AGGACA,AGUACA,AUACAG,CAGACA,CAUACA,CGGACA,CGUACA,GGACAG,GUACAG,UAGACA,UAUACA,UGGACA,UGUACA
RBMS3	635	1971	0.00203464	0.00191396	0.0882093	AAUAUA,AUAUAG,AUAUAU,CAUAUA,CUAUAG,CUAUAU,UAUAGA,UAUAGC,UAUAUA,UAUAUC	AAUAUA,AUAUAG,AUAUAU,CAUAUA,CUAUAG,CUAUAU,UAUAGA,UAUAGC,UAUAUA,UAUAUC
IGF2BP3	3187	9892	0.0101988	0.00960185	0.0870138	AAAAAC,AAAACA,AAAAUC,AAACAC,AAACUC,AAAUAC,AAAUCA,AAAUUC,AACACA,AACUCA,AAUACA,AAUUCA,ACAAAC,ACAAUC,ACACAC,ACACUC,ACAUAC,ACAUUC,CAAACA,CAAUCA,CACACA,CACUCA,CAUACA,CAUUCA	AAAAAC,AAAACA,AAAAUC,AAACAC,AAACUC,AAAUAC,AAAUCA,AAAUUC,AACACA,AACUCA,AAUACA,AAUUCA,ACAAAC,ACAAUC,ACACAC,ACACUC,ACAUAC,ACAUUC,CAAACA,CAAUCA,CACACA,CACUCA,CAUACA,CAUUCA
HNRNPA3	945	2987	0.00302637	0.00290006	0.0615022	AAGGAG,AGGAGC,CAAGGA,CCAAGG,GCCAAG,GGAGCC	AAGGAG,AGGAGC,CAAGGA,CCAAGG,GCCAAG,GGAGCC
IGF2BP2	5148	16502	0.0164723	0.0160173	0.0404061	AAAAAC,AAAACA,AAAAUC,AAACAC,AAACUC,AAAUAC,AAAUCA,AAAUUC,AACACA,AACUCA,AAUACA,AAUUCA,ACAAAC,ACAAUC,ACACAC,ACACUC,ACAUAC,ACAUUC,CAAAAC,CAAACA,CAAAUC,CAACAC,CAACUC,CAAUAC,CAAUCA,CAAUUC,CACACA,CACUCA,CAUACA,CAUUCA,CCAAAC,CCAAUC,CCACAC,CCACUC,CCAUAC,CCAUUC,GAAAAC,GAAAUC,GAACAC,GAACUC,GAAUAC,GAAUUC,GCAAAC,GCAAUC,GCACAC,GCACUC,GCAUAC,GCAUUC	AAAAAC,AAAACA,AAAAUC,AAACAC,AAACUC,AAAUAC,AAAUCA,AAAUUC,AACACA,AACUCA,AAUACA,AAUUCA,ACAAAC,ACAAUC,ACACAC,ACACUC,ACAUAC,ACAUUC,CAAAAC,CAAACA,CAAAUC,CAACAC,CAACUC,CAAUAC,CAAUCA,CAAUUC,CACACA,CACUCA,CAUACA,CAUUCA,CCAAAC,CCAAUC,CCACAC,CCACUC,CCAUAC,CCAUUC,GAAAAC,GAAAUC,GAACAC,GAACUC,GAAUAC,GAAUUC,GCAAAC,GCAAUC,GCACAC,GCACUC,GCAUAC,GCAUUC
LIN28A	1948	6280	0.00623508	0.00609615	0.03251	AGGAGA,AGGAGU,CGGAGA,CGGAGG,CGGAGU,GGAGAA,GGAGAU,GGAGGA,GGAGGG,GGAGUA,UGGAGA,UGGAGG,UGGAGU	AGGAGA,AGGAGU,CGGAGA,CGGAGG,CGGAGU,GGAGAA,GGAGAU,GGAGGA,GGAGGG,GGAGUA,UGGAGA,UGGAGG,UGGAGU
FXR2	1719	5624	0.00550249	0.00545946	0.0113257	AGACAA,AGACAG,AGACGA,AGACGG,GACAAA,GACAAG,GACAGA,GACAGG,GACGAA,GACGAG,GACGGG,GGACAA,GGACAG,GGACGA,UGACAA,UGACAG,UGACGA,UGACGG	AGACAA,AGACAG,AGACGA,AGACGG,GACAAA,GACAAG,GACAGA,GACAGG,GACGAA,GACGAG,GACGGA,GACGGG,GGACAA,GGACAG,GGACGA,GGACGG,UGACAA,UGACAG,UGACGA,UGACGG
PUM1	3200	10515	0.0102404	0.0102065	0.00477875	AAUAUU,AAUGUU,AAUUGU,ACAUAA,AGAAUU,AGAUAA,AUUGUA,CAGAAU,CCAGAA,CUUGUA,GAAUUG,GUAAAU,GUAAUA,GUACAU,GUAGAU,GUAUAU,GUCCAG,UAAAUA,UAAUAU,UAAUGU,UACAUA,UACAUC,UAGAUA,UAUAUA,UGUAAA,UGUAAU,UGUACA,UGUAGA,UGUAUA,UGUCCA,UUAAUG,UUGUAC,UUGUAG,UUUAAU	AAUAUU,AAUGUU,AAUUGU,ACAUAA,AGAAUU,AGAUAA,AUUGUA,CAGAAU,CCAGAA,CUUGUA,GAAUUG,GUAAAU,GUAAUA,GUACAU,GUAGAU,GUAUAU,GUCCAG,UAAAUA,UAAUAU,UAAUGU,UACAUA,UACAUC,UAGAUA,UAUAUA,UGUAAA,UGUAAU,UGUACA,UGUAGA,UGUAUA,UGUCCA,UUAAUG,UUGUAC,UUGUAG,UUUAAU
FXR1	210	728	0.000675014	0.000707546	-0.0679056	ACGACA,ACGACG,AUGACA,AUGACG	ACGACA,ACGACG,AUGACA,AUGACG
HNRNPLL	1455	5041	0.00465792	0.00489362	-0.0712155	ACAAAC,ACACAC,ACACCA,ACAUAC,ACCACA,ACCGCA,ACGACA,ACUGCA,AGACGA,CAAACA,CACACA,CACACC,CACCAC,CACCGC,CACUGC,CAGACG,CAUACA,GCAAAC,GCACAC,GCAUAC	ACAAAC,ACACAC,ACACCA,ACAUAC,ACCACA,ACCGCA,ACGACA,ACUGCA,AGACGA,CAAACA,CACACA,CACACC,CACCAC,CACCGC,CACUGC,CAGACG,CAUACA,GACGAC,GCAAAC,GCACAC,GCAUAC
ZNF638	792	2749	0.0025369	0.00266907	-0.0732686	CGUUCU,CGUUGG,CGUUGU,GGUUCU,GGUUGG,GGUUGU,GUUCGU,GUUCUU,GUUGGU,GUUGUU,UGUUCG,UGUUCU,UGUUGG,UGUUGU	CGUUCG,CGUUCU,CGUUGG,CGUUGU,GGUUCG,GGUUCU,GGUUGG,GGUUGU,GUUCGU,GUUCUU,GUUGGU,GUUGUU,UGUUCG,UGUUCU,UGUUGG,UGUUGU
HNRNPK	2692	9452	0.00861523	0.0091748	-0.0907878	AAAAAA,ACCCAA,ACCCAU,ACCCCA,ACCCCC,ACCCGA,ACCCGC,ACCCGU,ACCCUU,CAAACC,CAACCC,CAUACC,CAUCCC,CCAAAC,CCAACC,CCAUAC,CCAUCC,CCCCAA,CCCCAC,CCCCAU,CCCCCA,CCCCCU,CCCCUA,CCCCUU,GCCCAA,GCCCAC,GCCCAG,GCCCCC,GCCCCU,UCCCAA,UCCCAC,UCCCAU,UCCCCA,UCCCCC,UCCCCU,UCCCGA,UCCCUA,UCCCUU,UUUUUU	AAAAAA,ACCCAA,ACCCAU,ACCCCA,ACCCCC,ACCCGA,ACCCGC,ACCCGU,ACCCUU,CAAACC,CAACCC,CAUACC,CAUCCC,CCAAAC,CCAACC,CCAUAC,CCAUCC,CCCCAA,CCCCAC,CCCCAU,CCCCCA,CCCCCC,CCCCCU,CCCCUA,CCCCUU,GCCCAA,GCCCAC,GCCCAG,GCCCCC,GCCCCU,GGGGGG,UCCCAA,UCCCAC,UCCCAU,UCCCCA,UCCCCC,UCCCCU,UCCCGA,UCCCUA,UCCCUU,UUUUUU
FMR1	7448	26160	0.0238302	0.0253911	-0.0915288	AAAAAA,AAGCGG,AAGGAA,AAGGAG,AAGGAU,AAGGGA,ACUAAG,ACUGGG,ACUGGU,AGCAGC,AGCGAA,AGCGAC,AGCGGC,AGCUGG,AGGAAG,AGGAAU,AGGAGG,AGGAGU,AGGAUG,AGGAUU,AGGCAC,AGGGAG,AGUGGC,AUAGGC,AUGGAG,CAGCUG,CAUAGG,CGAAGG,CGACUG,CGGCUG,CUAAGG,CUAUGG,CUGAGG,CUGGGC,CUGGUG,GAAGGA,GAAGGG,GACAAG,GACAGG,GACUAA,GACUGG,GAGCGA,GAGCGG,GAGGAU,GCAGCU,GCAUAG,GCGAAG,GCGACU,GCGGCU,GCUAAG,GCUAUG,GCUGAG,GCUGGG,GGACAA,GGACAG,GGACUA,GGCAUA,…	AAAAAA,AAGCGG,AAGGAA,AAGGAG,AAGGAU,AAGGGA,ACUAAG,ACUGGG,ACUGGU,AGCAGC,AGCGAA,AGCGAC,AGCGGC,AGCUGG,AGGAAG,AGGAAU,AGGAGG,AGGAGU,AGGAUG,AGGAUU,AGGCAC,AGGGAG,AGUGGC,AUAGGC,AUGGAG,CAGCUG,CAUAGG,CGAAGG,CGACUG,CGGCUG,CUAAGG,CUAUGG,CUGAGG,CUGGGC,CUGGUG,GAAGGA,GAAGGG,GACAAG,GACAGG,GACUAA,GACUGG,GAGCGA,GAGCGG,GAGGAU,GCAGCU,GCAUAG,GCGAAG,GCGACU,GCGGCU,GCUAAG,GCUAUG,GCUGAG,GCUGGG,GGACAA,GGACAG,GGACUA,GGCAUA,…
AKAP1	114	403	0.000367899	0.00039211	-0.0919512	AUAUAU,UAUAUA	AUAUAU,UAUAUA
ESRP2	828	2914	0.00265207	0.00282921	-0.0932817	GGGAAA,GGGAAG,GGGAAU,GGGGAA,GGGGAG,GGGGAU,UGGGAA,UGGGGA	GGGAAA,GGGAAG,GGGAAU,GGGGAA,GGGGAG,GGGGAU,UGGGAA,UGGGGA
NELFE	958	3401	0.00306796	0.00330188	-0.10601	CUCUCU,CUCUGG,CUGGCU,CUGGUU,GCUAAC,GGCUAA,GGUCUC,GGUUAG,GUCUCU,UCUCUC,UCUCUG,UCUGGC,UCUGGU,UGGCUA,UGGUUA	CUCUCU,CUCUGG,CUGGCU,CUGGUU,GCUAAC,GGCUAA,GGUCUC,GGUUAG,GUCUCU,UCUCUC,UCUCUG,UCUGGC,UCUGGU,UGGCUA,UGGUUA
HNRNPL	2635	9353	0.00843288	0.00907872	-0.106463	AAACAA,AAACAC,AAAUAA,AAAUAC,AACAAA,AACACA,AAUAAA,AAUACA,ACACAA,ACACAC,ACACCA,ACACGA,ACAUAA,ACAUAC,ACCACA,CACAAA,CACAAC,CACAAG,CACACA,CACACC,CACCAC,CACGAA,CACGAC,CACGAG,CAUAAA,CAUACA	AAACAA,AAACAC,AAAUAA,AAAUAC,AACAAA,AACACA,AAUAAA,AAUACA,ACACAA,ACACAC,ACACCA,ACACGA,ACAUAA,ACAUAC,ACCACA,CACAAA,CACAAC,CACAAG,CACACA,CACACC,CACCAC,CACGAA,CACGAC,CACGAG,CAUAAA,CAUACA
PABPC3	779	2767	0.00249531	0.00268654	-0.106528	AAAAAC,AAAACA,AAAACC,GAAAAC	AAAAAC,AAAACA,AAAACC,GAAAAC
G3BP1	3195	11341	0.0102244	0.0110082	-0.106566	ACACGC,ACAGGC,ACCCAC,ACCCAU,ACCCCC,ACCCCU,ACCCGC,ACCGGC,ACGCAG,ACGCCC,AGGCAC,AGGCAG,AGGCCC,AGGCCG,AUACGC,AUAGGC,AUCCGC,AUCGGC,CACACG,CACAGG,CACCCG,CACCGG,CACGCA,CACGCC,CAGGCA,CAGGCC,CAUAGG,CAUCCG,CAUCGG,CCACAC,CCACAG,CCACCC,CCACCG,CCACGC,CCAGGC,CCAUAC,CCAUAG,CCAUCC,CCAUCG,CCCACA,CCCACC,CCCACG,CCCAGG,CCCAUA,CCCAUC,CCCCAC,CCCCAG,CCCCCA,CCCCCG,CCCCGC,CCCCGG,CCCCUA,CCCCUC,CCCGCA,CCCGCC,CCCGGC,CCCUAC,…	ACACGC,ACAGGC,ACCCAC,ACCCAU,ACCCCC,ACCCCU,ACCCGC,ACCGGC,ACGCAC,ACGCAG,ACGCCC,ACGCCG,AGGCAC,AGGCAG,AGGCCC,AGGCCG,AUACGC,AUAGGC,AUCCGC,AUCGGC,CACACG,CACAGG,CACCCG,CACCGG,CACGCA,CACGCC,CAGGCA,CAGGCC,CAUACG,CAUAGG,CAUCCG,CAUCGG,CCACAC,CCACAG,CCACCC,CCACCG,CCACGC,CCAGGC,CCAUAC,CCAUAG,CCAUCC,CCAUCG,CCCACA,CCCACC,CCCACG,CCCAGG,CCCAUA,CCCAUC,CCCCAC,CCCCAG,CCCCCA,CCCCCC,CCCCCG,CCCCGC,CCCCGG,CCCCUA,CCCCUC,…
PUM2	821	2920	0.00262968	0.00283504	-0.108482	GUAAAU,GUACAU,GUAGAU,GUAUAU,UAAAUA,UACAUA,UACAUC,UAGAUA,UAUAUA,UGUAAA,UGUACA,UGUAGA,UGUAUA	GUAAAU,GUACAU,GUAGAU,GUAUAU,UAAAUA,UACAUA,UACAUC,UAGAUA,UAUAUA,UGUAAA,UGUACA,UGUAGA,UGUAUA
ZRANB2	1369	4894	0.00438279	0.00475094	-0.116363	AAAGGU,AGGGAA,AGGUAA,AGGUAC,AGGUAG,AGGUAU,AGGUCU,AGGUUA,AGGUUU,CGGUAG,CGGUCU,GAGGUU,GGGUAA,GGGUGA,GGUAAA,GGUGGU,GUAAAG,GUGGUG,UAAAGG,UGGUAA,UGGUGG	AAAGGU,AGGGAA,AGGUAA,AGGUAC,AGGUAG,AGGUAU,AGGUCU,AGGUUA,AGGUUU,CGGUAA,CGGUAG,CGGUAU,CGGUCU,GAGGUU,GGGUAA,GGGUGA,GGUAAA,GGUGGU,GUAAAG,GUGGUG,UAAAGG,UGGUAA,UGGUGG
HNRNPH2	2848	10308	0.00911429	0.0100056	-0.134607	AAGGCG,AAGGGA,AAGGGG,AAGGUG,AAUGUG,AGGCGA,AGGGAA,AGGGGA,AUCGGG,AUGUGG,AUUGGG,CAGGAC,CGAGGG,CGGGCG,CGGGGG,CUGGGG,GAAGGG,GAAUGU,GAGGGG,GGAAGG,GGAAUG,GGAGGA,GGAGGG,GGCGAA,GGGAAG,GGGAAU,GGGAGG,GGGCGU,GGGCUG,GGGGAA,GGGGAG,GGGGGA,GGGGGC,GGGUGU,GGUCGA,GUCGAG,UCGAGG,UCGGGC,UGGGGG,UGGGGU,UGGGUG,UGUGGG,UUGGGU	AAGGCG,AAGGGA,AAGGGG,AAGGUG,AAUGUG,AGGCGA,AGGGAA,AGGGGA,AUCGGG,AUGUGG,AUUGGG,CAGGAC,CGAGGG,CGGGCG,CGGGGG,CUGGGG,GAAGGG,GAAUGU,GAGGGG,GGAAGG,GGAAUG,GGAGGA,GGAGGG,GGCGAA,GGGAAG,GGGAAU,GGGAGG,GGGCGU,GGGCUG,GGGGAA,GGGGAG,GGGGCU,GGGGGA,GGGGGC,GGGGGG,GGGUCG,GGGUGU,GGUCGA,GUCGAG,UCGAGG,UCGGGC,UGGGGG,UGGGGU,UGGGUG,UGUGGG,UUGGGU
HNRNPH3	2321	8488	0.00742836	0.00823917	-0.149456	AAGGGA,AAGGUG,AAUGUG,AGGGAA,AGGGGA,AUCGGG,AUGUGG,AUUGGG,CGAGGG,CGGGCG,CGGGGG,GAAGGG,GAAUGU,GAGGGG,GGAAGG,GGAAUG,GGAGGA,GGAGGG,GGGAAG,GGGAAU,GGGAGG,GGGCGU,GGGCUG,GGGGAG,GGGGGC,GGGUGU,GGUCGA,GUCGAG,UCGAGG,UCGGGC,UGGGUG,UGUGGG,UUGGGU	AAGGGA,AAGGUG,AAUGUG,AGGGAA,AGGGGA,AUCGGG,AUGUGG,AUUGGG,CGAGGG,CGGGCG,CGGGGG,GAAGGG,GAAUGU,GAGGGG,GGAAGG,GGAAUG,GGAGGA,GGAGGG,GGGAAG,GGGAAU,GGGAGG,GGGCGU,GGGCUG,GGGGAG,GGGGCU,GGGGGC,GGGGGG,GGGUCG,GGGUGU,GGUCGA,GUCGAG,UCGAGG,UCGGGC,UGGGUG,UGUGGG,UUGGGU
SRSF9	8618	31799	0.0275732	0.0308641	-0.162664	AGGAAA,AGGAAC,AGGACA,AGGACC,AGGAGA,AGGAGC,AUGAAA,AUGAAC,AUGACA,AUGACC,AUGAGA,AUGAGC,CUGGAU,GAAGCA,GAAGCC,GAAGGA,GAAGGC,GAUGCA,GAUGCC,GAUGGA,GAUGGC,GGAAAA,GGAAAG,GGAACA,GGAACG,GGAAGC,GGAAGG,GGACAA,GGACAG,GGACCA,GGACCG,GGAGAA,GGAGAG,GGAGCA,GGAGCC,GGAGCG,GGAGGA,GGAGGC,GGAUGC,GGAUGG,GGGAGC,GGGAGG,GGGUGC,GGGUGG,GGUGCA,GGUGCC,GGUGGA,GGUGGC,UGAAAA,UGAAAG,UGAACA,UGAACG,UGAAGC,UGAAGG,UGACAA,UGACAG,UGACCA,…	AGGAAA,AGGAAC,AGGACA,AGGACC,AGGAGA,AGGAGC,AUGAAA,AUGAAC,AUGACA,AUGACC,AUGAGA,AUGAGC,CUGGAU,GAAGCA,GAAGCC,GAAGGA,GAAGGC,GAUGCA,GAUGCC,GAUGGA,GAUGGC,GGAAAA,GGAAAG,GGAACA,GGAACG,GGAAGC,GGAAGG,GGACAA,GGACAG,GGACCA,GGACCG,GGAGAA,GGAGAG,GGAGCA,GGAGCC,GGAGCG,GGAGGA,GGAGGC,GGAUGC,GGAUGG,GGGAGC,GGGAGG,GGGUGC,GGGUGG,GGUGCA,GGUGCC,GGUGGA,GGUGGC,UGAAAA,UGAAAG,UGAACA,UGAACG,UGAAGC,UGAAGG,UGACAA,UGACAG,UGACCA,…
RBM4	909	3379	0.0029112	0.00328053	-0.172315	CCUCUU,CCUUCC,CCUUCU,CGCGGG,CUCUUU,CUUCCU,CUUCUU,GCGCGC,UCCUUC,UUCCUU,UUCUUG	CCUCUU,CCUUCC,CCUUCU,CGCGCG,CGCGGG,CGCGGU,CUCUUU,CUUCCU,CUUCUU,GCGCGA,GCGCGC,GCGCGG,UCCUUC,UUCCUU,UUCUUG
HNRNPM	543	2023	0.00174032	0.00196443	-0.174761	AAGGAA,GAAGGA	AAGGAA,GAAGGA,GGGGGG
RBFOX1	405	1525	0.00129884	0.00148109	-0.189433	AGCAUG,GCAUGA,GCAUGC,GCAUGU,UGACUG,UGCAUG	AGCAUG,GCAUGA,GCAUGC,GCAUGU,UGACUG,UGCAUG
IGHMBP2	325	1240	0.00104291	0.00120448	-0.207789	AAAAAA	AAAAAA
A1CF	723	2760	0.00231616	0.00267974	-0.210359	AGUAUA,AUAAUU,AUCAGU,CAGUAU,GAUCAG,UAAUUA,UAAUUG,UCAGUA,UGAUCA,UUAAUU	AGUAUA,AUAAUU,AUCAGU,CAGUAU,GAUCAG,UAAUUA,UAAUUG,UCAGUA,UGAUCA,UUAAUU
MATR3	351	1352	0.00112609	0.00131318	-0.221744	AAUCUU,AUCUUA,AUCUUG,CAUCUU	AAUCUU,AUCUUA,AUCUUG,CAUCUU
CELF5	411	1595	0.00131804	0.00154903	-0.232974	GUGUGG,GUGUGU,GUGUUG,GUGUUU,UGUGUG,UGUGUU	GUGUGG,GUGUGU,GUGUUG,GUGUUU,UGUGUG,UGUGUU
CELF6	917	3577	0.00293679	0.0034727	-0.241817	GUGAGG,GUGAUG,GUGGGG,GUGGUG,GUGUGG,GUGUUG,UGUGAG,UGUGAU,UGUGGG,UGUGGU,UGUGUG,UGUGUU	GUGAGG,GUGAUG,GUGGGG,GUGGUG,GUGUGG,GUGUUG,UGUGAG,UGUGAU,UGUGGG,UGUGGU,UGUGUG,UGUGUU
YBX2	760	2975	0.00243453	0.00288842	-0.246636	AACAAC,AACAUC,ACAACA,ACAACG,ACAACU,ACAUCA,ACAUCG,ACAUCU	AACAAC,AACAUC,ACAACA,ACAACG,ACAACU,ACAUCA,ACAUCG,ACAUCU
YTHDC1	1873	7337	0.00599515	0.00712205	-0.248496	GAAUAC,GAAUGC,GACUAC,GACUGC,GAGUAC,GAGUGC,GCAUAC,GCAUGC,GCCUAC,GCCUGC,GCGUGC,GGAUAC,GGAUGC,GGCUAC,GGCUGC,GGGUAC,GGGUGC,UAAUAC,UAAUGC,UACUAC,UACUGC,UAGUAC,UAGUGC,UCAUAC,UCAUGC,UCCUAC,UCCUGC,UCGUGC,UGAUAC,UGAUGC,UGCUAC,UGCUGC,UGGUAC,UGGUGC	GAAUAC,GAAUGC,GACUAC,GACUGC,GAGUAC,GAGUGC,GCAUAC,GCAUGC,GCCUAC,GCCUGC,GCGUAC,GCGUGC,GGAUAC,GGAUGC,GGCUAC,GGCUGC,GGGUAC,GGGUGC,UAAUAC,UAAUGC,UACUAC,UACUGC,UAGUAC,UAGUGC,UCAUAC,UCAUGC,UCCUAC,UCCUGC,UCGUAC,UCGUGC,UGAUAC,UGAUGC,UGCUAC,UGCUGC,UGGUAC,UGGUGC
CELF1	778	3084	0.00249211	0.00299421	-0.264805	CUGUCU,GUGUGU,GUGUUG,GUUGUG,GUUUGU,UGUCUG,UGUGUG,UGUGUU,UGUUGU,UGUUUG,UUGUGU	CUGUCU,GUGUGU,GUGUUG,GUUGUG,GUUUGU,UGUCUG,UGUGUG,UGUGUU,UGUUGU,UGUUUG,UUGUGU
RBMS1	185	754	0.000595036	0.000732781	-0.300404	AUAUAC,AUAUAG,GAUAUA,UAUAUA	AUAUAC,AUAUAG,GAUAUA,UAUAUA
RBM5	2510	10199	0.00803299	0.00989982	-0.301465	AAAAAA,AAGGAA,AAGGAG,AAGGGG,AAGGUA,AAGGUG,AGGGAA,AGGGAG,AGGGUA,AGGGUG,AGGUAA,CAAGGA,CAAGGG,CUCUUC,CUUCUC,GAAGGA,GAAGGG,GAAGGU,GAGGGA,GAGGGU,GGUGGU,UCUUCU,UUCUCU	AAAAAA,AAGGAA,AAGGAG,AAGGGG,AAGGUA,AAGGUG,AGGGAA,AGGGAG,AGGGUA,AGGGUG,AGGUAA,CAAGGA,CAAGGG,CCCCCC,CUCUUC,CUUCUC,GAAGGA,GAAGGG,GAAGGU,GAGGGA,GAGGGU,GGGGGG,GGUGGU,UCUUCU,UUCUCU
CELF4	490	2016	0.00157077	0.00195764	-0.317646	GGUGUG,GGUGUU,GUGUGG,GUGUGU,GUGUUG,GUGUUU,UGUGUG,UGUGUU	GGUGUG,GGUGUU,GUGUGG,GUGUGU,GUGUUG,GUGUUU,UGUGUG,UGUGUU
KHDRBS1	1510	6250	0.00483387	0.00606704	-0.327813	AUAAAA,AUUUAA,AUUUAC,CAAAAU,CUAAAA,CUAAAU,GAAAAC,UAAAAA,UAAAAC,UAAAAG,UUAAAA,UUAAAU,UUUUAC,UUUUUU	AUAAAA,AUUUAA,AUUUAC,CAAAAU,CUAAAA,CUAAAU,GAAAAC,UAAAAA,UAAAAC,UAAAAG,UUAAAA,UUAAAU,UUUUAC,UUUUUU
RBM42	191	802	0.000614231	0.000779368	-0.343523	AACUAA,AACUAC,ACUAAG,ACUACG	AACUAA,AACUAC,ACUAAG,ACUACG
HNRNPA1L2	90	382	0.00029112	0.000371728	-0.352636	AUAGGG,GUAGGG,UAGGGA,UAGGGU,UUAGGG	AUAGGG,GUAGGG,UAGGGA,UAGGGU,UUAGGG
CELF2	586	2481	0.00187788	0.00240896	-0.3593	AUGUGU,GUAUGU,GUCUGU,GUGUGU,GUUGUU,UAUGUG,UAUGUU,UGUGUG,UGUUGU,UUGUGU	AUGUGU,GUAUGU,GUCUGU,GUGUGU,GUUGUU,UAUGUG,UAUGUU,UGUGUG,UGUUGU,UUGUGU
SSB	386	1643	0.00123806	0.00159562	-0.366035	CUGUUU,GCUGUU,UGCUGU,UGUUUU	CUGUUU,GCUGUU,UGCUGU,UGUUUU
DAZAP1	2220	9474	0.00710524	0.00919615	-0.372146	AAAAAA,AAUUUA,AGAUAU,AGGAAA,AGGAAG,AGGAUA,AGGAUG,AGGUAA,AGGUAG,AGGUUA,AGGUUG,AGUAAA,AGUAAG,AGUAGG,AGUAUA,AGUAUG,AGUUAA,AGUUAG,AGUUUA,AGUUUG,UAGGAA,UAGGAU,UAGUAA,UAGUAU,UAGUUA,UAGUUU,UUUUUU	AAAAAA,AAUUUA,AGAUAU,AGGAAA,AGGAAG,AGGAUA,AGGAUG,AGGUAA,AGGUAG,AGGUUA,AGGUUG,AGUAAA,AGUAAG,AGUAGG,AGUAUA,AGUAUG,AGUUAA,AGUUAG,AGUUUA,AGUUUG,GGGGGG,GUAACG,UAGGAA,UAGGAU,UAGGUA,UAGGUU,UAGUAA,UAGUAU,UAGUUA,UAGUUU,UUUUUU
MBNL1	3413	14939	0.0109218	0.0145003	-0.408875	ACGCUA,ACGCUG,ACGCUU,AUGCCA,AUGCCC,AUGCCG,AUGCUC,AUGCUU,CCCGCU,CCGCUG,CCGCUU,CCUGCU,CGCUGC,CGCUGU,CGCUUC,CGCUUU,CUGCCA,CUGCCC,CUGCCG,CUGCCU,CUGCGG,CUGCUA,CUGCUC,CUGCUG,CUGCUU,CUUGCU,CUUGUG,GCGCUC,GCGCUG,GCGCUU,GCUGCG,GCUGCU,GCUUGC,GCUUGU,GCUUUU,GGCUUU,GUCUCG,GUGCUA,GUGCUC,GUGCUG,GUGCUU,UCCGCU,UCGCUA,UCGCUC,UCGCUG,UCGCUU,UCUGCU,UGCGGC,UGCUGC,UGCUGU,UGCUUC,UGCUUU,UGUCUC,UUCGCU,UUGCCA,UUGCCC,UUGCCG,…	ACGCUA,ACGCUC,ACGCUG,ACGCUU,AUGCCA,AUGCCC,AUGCCG,AUGCUC,AUGCUU,CCCGCU,CCGCUA,CCGCUC,CCGCUG,CCGCUU,CCUGCU,CGCUGC,CGCUGU,CGCUUC,CGCUUG,CGCUUU,CUCGCU,CUGCCA,CUGCCC,CUGCCG,CUGCCU,CUGCGG,CUGCUA,CUGCUC,CUGCUG,CUGCUU,CUUGCU,CUUGUG,GCGCUC,GCGCUG,GCGCUU,GCUGCG,GCUGCU,GCUUGC,GCUUGU,GCUUUU,GGCUUU,GUCUCG,GUGCUA,GUGCUC,GUGCUG,GUGCUU,UCCGCU,UCGCUA,UCGCUC,UCGCUG,UCGCUU,UCUCGC,UCUGCU,UGCGGC,UGCUGC,UGCUGU,UGCUUC,…
SF1	1753	7729	0.00561126	0.00750251	-0.419049	ACAGAC,ACAGUC,ACCGAC,ACGAAC,ACUAAC,ACUAAG,ACUAAU,ACUAGC,ACUGAC,ACUUAU,AGUAAC,AGUAAG,AUACUA,AUUAAC,CACAGA,CACCGA,CACUGA,CAGUCA,CGCUGA,CUAACA,GACUAA,GCUAAC,GCUGAC,GCUGCC,UAACAA,UACGAA,UACUAA,UACUAG,UACUGA,UAGUAA,UAUACU,UGCUAA,UGCUGA,UGCUGC	ACAGAC,ACAGUC,ACCGAC,ACGAAC,ACUAAC,ACUAAG,ACUAAU,ACUAGC,ACUGAC,ACUUAU,AGUAAC,AGUAAG,AUACUA,AUUAAC,CACAGA,CACCGA,CACUGA,CAGUCA,CGCUGA,CUAACA,GACUAA,GCUAAC,GCUGAC,GCUGCC,UAACAA,UACGAA,UACUAA,UACUAG,UACUGA,UAGUAA,UAUACU,UGCUAA,UGCUGA,UGCUGC
CSTF2	560	2495	0.00179471	0.00242254	-0.432775	GUGUGU,GUGUUG,GUGUUU,GUUUUG,UGUGUG,UGUGUU,UGUUUG,UGUUUU	GUGUGU,GUGUUG,GUGUUU,GUUUUG,UGUGUG,UGUGUU,UGUUUG,UGUUUU
RBM46	2513	11323	0.00804259	0.0109907	-0.450557	AAUCAA,AAUCAU,AAUGAA,AAUGAU,AUCAAA,AUCAAG,AUCAAU,AUCAUA,AUCAUG,AUCAUU,AUGAAA,AUGAAG,AUGAAU,AUGAUA,AUGAUG,AUGAUU,GAUCAA,GAUCAU,GAUGAA,GAUGAU	AAUCAA,AAUCAU,AAUGAA,AAUGAU,AUCAAA,AUCAAG,AUCAAU,AUCAUA,AUCAUG,AUCAUU,AUGAAA,AUGAAG,AUGAAU,AUGAUA,AUGAUG,AUGAUU,GAUCAA,GAUCAU,GAUGAA,GAUGAU
RBM41	444	2013	0.00142361	0.00195473	-0.457416	AUACAU,AUACUU,UACAUG,UACAUU,UACUUG,UACUUU,UUACAU,UUACUU	AUACAU,AUACUU,UACAUG,UACAUU,UACUUG,UACUUU,UUACAU,UUACUU
SNRPB2	389	1770	0.00124766	0.00171888	-0.462248	AUUGCA,GUAUUG,UAUUGC,UGCAGU,UUGCAG	AUUGCA,GUAUUG,UAUUGC,UGCAGU,UUGCAG
KHSRP	3706	17102	0.0118591	0.0165997	-0.485155	ACCCUC,ACCUUC,AGCCUC,AGCUUC,AUAUUU,AUGUAU,AUGUGU,AUUAUU,AUUUAU,AUUUUA,CACCCU,CACCUU,CAGCCU,CAGCUU,CCCCCU,CCCCUC,CCCCUU,CCCUCC,CCCUUC,CCGCCU,CCGCUU,CCUUCC,CGCCCU,CGCCUC,CGCCUU,CGCUUC,CGGCCU,CUCCCU,CUCCUU,CUGCCU,CUGCUU,CUGUAU,CUGUGU,GCCCUC,GCCUCC,GCCUUC,GCUUCC,GGCCUC,GGCUUC,GUAUAU,GUAUGU,GUGUAU,GUGUGU,UAGUAU,UAUUAU,UAUUUA,UAUUUU,UCCCUC,UCCUUC,UGCAUG,UGCCUC,UGCUUC,UGUAUA,UGUAUG,UGUGUA,UGUGUG,UUAUUA,…	ACCCUC,ACCUUC,AGCCUC,AGCUUC,AUAUUU,AUGUAU,AUGUGU,AUUAUU,AUUUAU,AUUUUA,CACCCU,CACCUU,CAGCCU,CAGCUU,CCCCCU,CCCCUC,CCCCUU,CCCUCC,CCCUUC,CCGCCU,CCGCUU,CCUUCC,CGCCCU,CGCCUC,CGCCUU,CGCUUC,CGGCCU,CGGCUU,CUCCCU,CUCCUU,CUGCCU,CUGCUU,CUGUAU,CUGUGU,GCCCUC,GCCUCC,GCCUUC,GCUUCC,GGCCUC,GGCUUC,GUAUAU,GUAUGU,GUGUAU,GUGUGU,UAGGUA,UAGGUU,UAGUAU,UAUAUU,UAUUAU,UAUUUA,UAUUUU,UCCCUC,UCCUUC,UGCAUG,UGCCUC,UGCUUC,UGUAUA,…
RBM20	708	3328	0.00226818	0.00323103	-0.510461	AUUCUA,AUUCUC,AUUCUU,CUUCUA,CUUCUC,CUUCUU,UUUCUA,UUUCUC,UUUCUU	AUUCUA,AUUCUC,AUUCUU,CUUCUA,CUUCUC,CUUCUU,UUUCUA,UUUCUC,UUUCUU
HNRNPDL	3026	14216	0.00968374	0.0137986	-0.510886	AACAGC,AACCUU,AACUAA,AAUACC,AAUUUA,ACACCA,ACAGCA,ACAUUA,ACCACG,ACCAGA,ACCUUG,ACUAAC,ACUAAG,ACUAGA,ACUAGC,ACUAGG,ACUGCA,ACUUUA,AGAUAU,AGUAGC,AGUAGG,AUACCA,AUCUGA,AUUAGC,AUUAGG,CACCAG,CACGCA,CACUAG,CAUUAG,CCACGC,CCAGAC,CCUUGC,CCUUUA,CGAGCA,CUAACA,CUAACU,CUAAGC,CUAAGU,CUAGAG,CUAGAU,CUAGCA,CUAGCC,CUAGCG,CUAGCU,CUAGGA,CUAGGC,CUAGUA,CUUGCC,CUUUAA,CUUUAG,GAACUA,GACUAG,GAGUAG,GAUUAG,GCACUA,GCGAGC,GCUAGU,…	AACAGC,AACCUU,AACUAA,AAUACC,AAUUUA,ACACCA,ACAGCA,ACAUUA,ACCACG,ACCAGA,ACCUUG,ACUAAC,ACUAAG,ACUAGA,ACUAGC,ACUAGG,ACUGCA,ACUUUA,AGAUAU,AGUAGC,AGUAGG,AUACCA,AUCUGA,AUGCGC,AUUAGC,AUUAGG,CACCAG,CACGCA,CACUAG,CAUUAG,CCACGC,CCAGAC,CCUUGC,CCUUUA,CGAGCA,CUAACA,CUAACU,CUAAGC,CUAAGU,CUAGAG,CUAGAU,CUAGCA,CUAGCC,CUAGCG,CUAGCU,CUAGGA,CUAGGC,CUAGUA,CUUGCC,CUUUAA,CUUUAG,GAACUA,GACUAG,GAGUAG,GAUUAG,GCACUA,GCGAGC,…
PTBP1	4072	19822	0.01303	0.0192396	-0.562241	ACUUUC,ACUUUU,AGCUGU,AUCUUC,AUUUUC,AUUUUU,CAUCUU,CCAUCU,CCUCUU,CCUUCC,CCUUUC,CCUUUU,CUAUCU,CUCCAU,CUCCCC,CUCUCU,CUCUUA,CUCUUC,CUCUUG,CUCUUU,CUUCCU,CUUCUC,CUUCUU,CUUUCC,CUUUCU,CUUUUC,CUUUUU,GCUCCC,GCUGUG,GGCUCC,GUCUUA,GUCUUU,UACUUU,UAGCUG,UAUUUU,UCCAUC,UCCCCC,UCCUCU,UCUAUC,UCUCUC,UCUCUU,UCUUCU,UCUUUC,UCUUUU,UUACUU,UUAUUU,UUCCCC,UUCCUU,UUCUCU,UUCUUC,UUCUUG,UUCUUU,UUUCCC,UUUCUU,UUUUCC,UUUUCU,UUUUUC,…	ACUUUC,ACUUUU,AGCUGU,AUCUUC,AUUUUC,AUUUUU,CAUCUU,CCAUCU,CCCCCC,CCUCUU,CCUUCC,CCUUUC,CCUUUU,CUAUCU,CUCCAU,CUCCCC,CUCUCU,CUCUUA,CUCUUC,CUCUUG,CUCUUU,CUUCCU,CUUCUC,CUUCUU,CUUUCC,CUUUCU,CUUUUC,CUUUUU,GCUCCC,GCUGUG,GGCUCC,GGGGGG,GUCUUA,GUCUUU,UACUUU,UAGCUG,UAUUUU,UCCAUC,UCCCCC,UCCUCU,UCUAUC,UCUCUC,UCUCUU,UCUUCU,UCUUUC,UCUUUU,UUACUU,UUAUUU,UUCCCC,UUCCUU,UUCUCU,UUCUUC,UUCUUG,UUCUUU,UUUCCC,UUUCUU,UUUUCC,…
KHDRBS3	1088	5499	0.00348384	0.00533814	-0.615657	AAAUAA,AAUAAA,AGAUAA,AUAAAA,AUAAAC,AUAAAG,AUUAAA,GAUAAA,UAAAAC,UAAAUA,UUAAAC,UUUUUU	AAAUAA,AAUAAA,AGAUAA,AUAAAA,AUAAAC,AUAAAG,AUUAAA,GAUAAA,UAAAAC,UAAAUA,UUAAAC,UUUUUU
SYNCRIP	350	1784	0.00112289	0.00173247	-0.625611	AAAAAA,UUUUUU	AAAAAA,UUUUUU
PPIE	5194	26500	0.0166194	0.0257211	-0.630081	AAAAAA,AAAAAU,AAAAUA,AAAAUU,AAAUAA,AAAUAU,AAAUUA,AAAUUU,AAUAAA,AAUAAU,AAUAUA,AAUAUU,AAUUAA,AAUUAU,AAUUUA,AAUUUU,AUAAAA,AUAAAU,AUAAUA,AUAAUU,AUAUAA,AUAUAU,AUAUUA,AUAUUU,AUUAAA,AUUAAU,AUUAUA,AUUAUU,AUUUAA,AUUUAU,AUUUUA,AUUUUU,UAAAAA,UAAAAU,UAAAUA,UAAAUU,UAAUAA,UAAUAU,UAAUUA,UAAUUU,UAUAAA,UAUAAU,UAUAUA,UAUUAA,UAUUAU,UAUUUA,UAUUUU,UUAAAA,UUAAAU,UUAAUA,UUAAUU,UUAUAA,UUAUAU,UUAUUA,UUAUUU,UUUAAA,UUUAAU,…	AAAAAA,AAAAAU,AAAAUA,AAAAUU,AAAUAA,AAAUAU,AAAUUA,AAAUUU,AAUAAA,AAUAAU,AAUAUA,AAUAUU,AAUUAA,AAUUAU,AAUUUA,AAUUUU,AUAAAA,AUAAAU,AUAAUA,AUAAUU,AUAUAA,AUAUAU,AUAUUA,AUAUUU,AUUAAA,AUUAAU,AUUAUA,AUUAUU,AUUUAA,AUUUAU,AUUUUA,AUUUUU,UAAAAA,UAAAAU,UAAAUA,UAAAUU,UAAUAA,UAAUAU,UAAUUA,UAAUUU,UAUAAA,UAUAAU,UAUAUA,UAUAUU,UAUUAA,UAUUAU,UAUUUA,UAUUUU,UUAAAA,UUAAAU,UUAAUA,UUAAUU,UUAUAA,UUAUAU,UUAUUA,UUAUUU,UUUAAA,…
TIAL1	2621	13483	0.00838809	0.0130872	-0.641739	AAAUUU,AAUUUU,AGUUUU,AUUUUA,AUUUUC,AUUUUG,AUUUUU,CAGUUU,CUUUUA,CUUUUC,CUUUUG,CUUUUU,GUUUUC,GUUUUU,UAAAUU,UAUUUU,UCAGUU,UUAAAU,UUAUUU,UUCAGU,UUUAAA,UUUAUU,UUUCAG,UUUUAA,UUUUAU,UUUUCA,UUUUUA,UUUUUC,UUUUUG,UUUUUU	AAAUUU,AAUUUU,AGUUUU,AUUUUA,AUUUUC,AUUUUG,AUUUUU,CAGUUU,CUUUUA,CUUUUC,CUUUUG,CUUUUU,GUUUUC,GUUUUU,UAAAUU,UAUUUU,UCAGUU,UUAAAU,UUAUUU,UUCAGU,UUUAAA,UUUAUU,UUUCAG,UUUUAA,UUUUAU,UUUUCA,UUUUUA,UUUUUC,UUUUUG,UUUUUU
HNRNPD	819	4268	0.00262328	0.00414336	-0.659432	AAAAAA,AAUUUA,AGAUAU,AGUAGG,AUUUAU,UAUUUA,UUAGAG,UUAGGA,UUAGGG,UUAUUU,UUUAUU	AAAAAA,AAUUUA,AGAUAU,AGUAGG,AUUUAU,UAUUUA,UUAGAG,UUAGGA,UUAGGG,UUAUUU,UUUAUU
PTBP2	54	299	0.000175952	0.000291171	-0.726689	CUCUCU	CUCUCU
HNRNPU	350	1922	0.00112289	0.00186641	-0.733046	AAAAAA,UUUUUU	AAAAAA,CCCCCC,GGGGGG,UUUUUU
QKI	846	4705	0.00270965	0.0045675	-0.753297	AAUCAU,ACACAC,ACACUA,ACUAAC,ACUAAU,ACUCAU,ACUUAU,AUCAUA,AUCUAA,AUCUAC,AUUAAC,CACACU,CACUAA,CUAACA,CUAACC,CUAACG,CUAAUC,CUACUC,CUCAUA,UAACCU,UAAUCA,UACUCA,UCAUAU,UCUAAU,UCUACU	AAUCAU,ACACAC,ACACUA,ACUAAC,ACUAAU,ACUCAU,ACUUAU,AUCAUA,AUCUAA,AUCUAC,AUUAAC,CACACU,CACUAA,CUAACA,CUAACC,CUAACG,CUAAUC,CUACUC,CUCAUA,UAACCU,UAAUCA,UACUCA,UCAUAU,UCUAAU,UCUACU
G3BP2	518	2940	0.00166034	0.00285445	-0.78173	AGGAUA,AGGAUG,AGGAUU,GGAUAA,GGAUAG,GGAUGA,GGAUGG,GGAUUA,GGAUUG	AGGAUA,AGGAUG,AGGAUU,GGAUAA,GGAUAG,GGAUGA,GGAUGG,GGAUUA,GGAUUG
TIA1	1975	11311	0.00632146	0.0109791	-0.796429	AUUUUC,AUUUUG,AUUUUU,CCUUUC,CUCCUU,CUUUUA,CUUUUC,CUUUUG,CUUUUU,GUUUUA,GUUUUC,GUUUUG,GUUUUU,UAUUUU,UCCUUU,UCUCCU,UUAUUU,UUCUCC,UUUAUU,UUUUAU,UUUUCG,UUUUCU,UUUUGG,UUUUGU,UUUUUA,UUUUUC,UUUUUG,UUUUUU	AUUUUC,AUUUUG,AUUUUU,CCUUUC,CUCCUU,CUUUUA,CUUUUC,CUUUUG,CUUUUU,GUUUUA,GUUUUC,GUUUUG,GUUUUU,UAUUUU,UCCUUU,UCUCCU,UUAUUU,UUCUCC,UUUAUU,UUUUAU,UUUUCG,UUUUCU,UUUUGG,UUUUGU,UUUUUA,UUUUUC,UUUUUG,UUUUUU
RC3H1	373	2142	0.00119647	0.00207993	-0.797751	CCCUUC,CCUUCU,CUUCUG,UCCCUU,UCUGUG,UUCUGU	CCCUUC,CCUUCU,CUUCUG,UCCCUU,UCUGUG,UUCUGU
RBMY1A1	177	1031	0.000569443	0.00100163	-0.814724	ACAAGA,CAAGAC	ACAAGA,CAAGAC
FUS	685	4009	0.0021946	0.00389199	-0.826552	AAAAAA,CGGUGA,CGGUGG,GGGUGA,GGGUGC,GGGUGG,GGGUGU,UGGUGA,UGGUGG,UGGUGU,UUUUUU	AAAAAA,CGGUGA,CGGUGG,GGGGGG,GGGUGA,GGGUGC,GGGUGG,GGGUGU,UGGUGA,UGGUGG,UGGUGU,UUUUUU
ELAVL4	1061	6227	0.00339747	0.00604471	-0.831215	AAAAAA,AUCUAA,AUUUAU,GUAUCU,UAUCUA,UAUUUA,UAUUUU,UCUAAU,UGUAUC,UUAUUU,UUGUAU,UUUAUU,UUUGUA,UUUUAU,UUUUUA,UUUUUU	AAAAAA,AUCUAA,AUUUAU,GUAUCU,UAUCUA,UAUUUA,UAUUUU,UCUAAU,UGUAUC,UUAUUU,UUGUAU,UUUAUU,UUUGUA,UUUUAU,UUUUUA,UUUUUU
ZCRB1	458	2965	0.0014684	0.00287871	-0.971182	AAUUAA,ACUUAA,AUUUAA,GAAUUA,GACUUA,GAUUAA,GAUUUA,GCUUAA,GGAUUA,GGCUUA,GGUUUA,GUUUAA	AAUUAA,ACUUAA,AUUUAA,GAAUUA,GACUUA,GAUUAA,GAUUUA,GCUUAA,GGAUUA,GGCUUA,GGUUUA,GUUUAA
ELAVL2	3915	26145	0.0125278	0.0253765	-1.01837	AAUUUA,AAUUUG,AAUUUU,AUACUU,AUAUUU,AUUAUU,AUUUAA,AUUUAC,AUUUAG,AUUUAU,AUUUUA,AUUUUC,AUUUUG,AUUUUU,CAUUUU,CUUAUA,CUUUAA,CUUUCU,CUUUUA,CUUUUU,GAUUUA,GAUUUU,GUAUUG,GUUUUA,GUUUUC,GUUUUU,UAAGUU,UAAUUU,UACUUU,UAGUUA,UAUACU,UAUAUA,UAUGUU,UAUUAU,UAUUGA,UAUUGU,UAUUUA,UAUUUG,UAUUUU,UCAUUU,UCUUAU,UCUUUU,UGAUUU,UGUAUU,UUAAGU,UUAAUU,UUACUU,UUAGUU,UUAUAC,UUAUAU,UUAUGU,UUAUUG,UUAUUU,UUCAUU,UUCUUU,UUGAUU,UUGUAU,…	AAUUUA,AAUUUG,AAUUUU,AUACUU,AUAUUU,AUUAUU,AUUUAA,AUUUAC,AUUUAG,AUUUAU,AUUUUA,AUUUUC,AUUUUG,AUUUUU,CAUUUU,CUUAUA,CUUUAA,CUUUCU,CUUUUA,CUUUUU,GAUUUA,GAUUUU,GUAUUG,GUUUUA,GUUUUC,GUUUUU,UAAGUU,UAAUUU,UACUUU,UAGUUA,UAUACU,UAUAUA,UAUAUU,UAUGUU,UAUUAU,UAUUGA,UAUUGU,UAUUUA,UAUUUG,UAUUUU,UCAUUU,UCUUAU,UCUUUU,UGAUUU,UGUAUU,UUAAGU,UUAAUU,UUACUU,UUAGUU,UUAUAC,UUAUAU,UUAUGU,UUAUUG,UUAUUU,UUCAUU,UUCUUU,UUGAUU,…
RBM6	295	1983	0.000946939	0.00192561	-1.02397	AAUCCA,AUCCAA,AUCCAG,CAUCCA,UAUCCA	AAUCCA,AUCCAA,AUCCAG,CAUCCA,UAUCCA
ELAVL1	996	6685	0.00318952	0.00648923	-1.02471	AUUUAU,UAGUUU,UAUUUA,UAUUUU,UGAUUU,UGGUUU,UGUUUU,UUAGUU,UUAUUU,UUGAUU,UUGGUU,UUGUUU,UUUAGU,UUUAUU,UUUGGU,UUUGUU,UUUUUG,UUUUUU	AUUUAU,CCCCCC,UAGUUU,UAUUUA,UAUUUU,UGAUUU,UGGUUU,UGUUUU,UUAGUU,UUAUUU,UUGAUU,UUGGUU,UUGUUU,UUUAGU,UUUAUU,UUUGGU,UUUGUU,UUUUUG,UUUUUU
EIF4B	357	2462	0.00114528	0.00239051	-1.06161	CUCGGA,CUUGGA,GUCGGA,GUUGGA,UCGGAA,UUGGAA,UUGGAC	CUCGGA,CUUGGA,GUCGGA,GUUGGA,UCGGAA,UCGGAC,UUGGAA,UUGGAC
CPEB2	315	2300	0.00101092	0.00223328	-1.14349	AUUUUU,CAUUUU,CCUUUU,CUUUUU,UUUUUU	AUUUUU,CAUUUU,CCUUUU,CUUUUU,UUUUUU
HNRNPCL1	246	1899	0.000790183	0.00184408	-1.22265	AUUUUU,CUUUUU,UUUUUG,UUUUUU	AUUUUU,CUUUUU,UUUUUG,UUUUUU
ZC3H10	113	877	0.0003647	0.000852161	-1.22442	CAGCGA,CAGCGC,CCAGCG,GAGCGA,GAGCGC,GGAGCG	CAGCGA,CAGCGC,CCAGCG,CGAGCG,GAGCGA,GAGCGC,GCAGCG,GGAGCG
HNRNPA0	110	940	0.000355102	0.000913307	-1.36286	AAUUUA,AGAUAU,AGUAGG	AAUUUA,AGAUAU,AGUAGG
HNRNPC	428	3660	0.00137242	0.00355326	-1.37242	AUUUUU,CUUUUU,GCAUAC,GGAUAC,GGAUAU,GGAUUC,GGGUAC,UUUUUA,UUUUUC,UUUUUG,UUUUUU	AUUUUU,CUUUUU,GCAUAC,GGAUAC,GGAUAU,GGAUUC,GGGGGG,GGGUAC,UUUUUA,UUUUUC,UUUUUG,UUUUUU
KHDRBS2	287	2554	0.000921346	0.00247981	-1.42841	AAUAAA,AUAAAA,AUAAAC,GAUAAA,UUUUUU	AAUAAA,AUAAAA,AUAAAC,GAUAAA,UUUUUU
RBM8A	24	239	7.9978e-05	0.000232937	-1.54226	CGCGCC,CGCGCU,GCGCGC,GUGCGC,UGCGCC,UGCGCU	ACGCGC,AUGCGC,CGCGCC,CGCGCG,CGCGCU,GCGCGC,GUGCGC,UGCGCC,UGCGCG,UGCGCU
ZFP36L2	160	1554	0.000515058	0.00150924	-1.55101	AUUUAU,UAUUUA,UUAUUU,UUUAUU	AUUUAU,UAUUUA,UUAUUU,UUUAUU
RALY	141	1383	0.000454275	0.00134327	-1.56411	UUUUUC,UUUUUG,UUUUUU	UUUUUC,UUUUUG,UUUUUU
ELAVL3	312	3060	0.00100132	0.00297092	-1.569	AUUUAU,AUUUUA,UAUUUA,UAUUUU,UUAUUU,UUUAUU,UUUUUU	AUUUAU,AUUUUA,UAUUUA,UAUUUU,UUAUUU,UUUAUU,UUUUUU
IFIH1	34	390	0.000111969	0.000379493	-1.76097	CCGCGG,CGCGGA,GCCGCG,GGCCCU,GGCCGC	CCGCGG,CGCGGA,GCCGCG,GCGGAU,GGCCCU,GGCCGC,GGGCCG
CPEB4	25	544	8.31771e-05	0.000528961	-2.6689	UUUUUU	UUUUUU
DDX19B	25	544	8.31771e-05	0.000528961	-2.6689	UUUUUU	UUUUUU
EIF4A3	25	544	8.31771e-05	0.000528961	-2.6689	UUUUUU	UUUUUU
U2AF2	56	1232	0.00018235	0.00119671	-2.7143	UUUUCC,UUUUUC,UUUUUU	UUUUCC,UUUUUC,UUUUUU

## Sheet: 46 TTN BSJ sequences
id	foreground	background	foregroundNorm	backgroundNorm	log2FC	motifF	motifB
TRA2B	54	172	0.119565	0.0122521	3.28669	AAAGAA,AAGAAC,AAGAAG,AAGAAU,GAAAGA	AAAGAA,AAGAAC,AAGAAG,AAGAAU,AAGGAA,AAUAAG,AGAAGA,AGAAGG,AGGAAA,AGGAAG,AUAAGA,GAAAGA,GAAGAA,GAAGGA,GAAUUA,GGAAGG,UAAGAA
TRA2A	31	120	0.0695652	0.00856941	3.0211	AAAGAA,AAGAAG,GAAAGA	AAAGAA,AAGAAA,AAGAAG,AAGAGG,AGAAAG,AGAAGA,AGAGGA,AGGAAG,GAAAGA,GAAGAA,GAAGAG,GAGGAA
ZFP36	56	305	0.123913	0.0216714	2.51546	AAAAGA,AAAAGU,AAAGAA,AAAGCA,AAAGUA,AUAAGU,CAAAGA,UAAAGA	AAAAAA,AAAAAC,AAAAAG,AAAAAU,AAAACA,AAAAGA,AAAAGC,AAAAGG,AAAAGU,AAAAUA,AAACAA,AAAGAA,AAAGCA,AAAGGA,AAAGUA,AAAUAA,AACAAA,AACAAG,AAGAAA,AAGCAA,AAGGAA,AAGUAA,AAUAAA,AAUAAG,ACAAAG,ACAAAU,ACAAGC,ACAAGG,ACAAGU,ACCUGC,ACCUGU,ACUUGU,ACUUUU,AGAAAG,AGCAAA,AGGAAA,AGUAAA,AUAAAG,AUAAAU,AUAAGC,AUAAGG,AUAAGU,AUUUAA,CAAAGA,CAAAUA,CAAGCA,CAAGGA,CAAGUA,CCUUGU,GCAAAG,GGAAAG,GUAAAG,UAAAGA,UAAAUA,UAAGCA,UAAGGA,UAAGUA,…
SRSF10	43	274	0.0956522	0.0194759	2.29611	AAAAGA,AAAGAA,AAGAAG,AGAGAA,CAAAGA,GAAAGA,GAGAAC	AAAAGA,AAAGAA,AAAGAC,AAAGAG,AAAGGA,AAAGGG,AAGAAA,AAGAAG,AAGACA,AAGAGA,AAGAGG,AAGGAA,AAGGAG,AAGGGA,AAGGGG,ACAAAG,AGACAA,AGAGAA,AGAGAC,AGAGAG,AGAGGA,AGAGGG,CAAAGA,GAAAGA,GACAAA,GAGAAA,GAGAAC,GAGAAG,GAGACA,GAGACC,GAGAGA,GAGAGC,GAGAGG,GAGGAA,GAGGAG,GAGGGA,GAGGGG
SRSF4	4	64	0.0108696	0.0046034	1.23952	AAGAAG	AAGAAG,AGAAGA,AGGAAG,GAAGAA,GAGGAA,GGAAGA
SFPQ	24	357	0.0543478	0.0253541	1.1	AAGAAC,UAGAGA	AAGAAC,AAGAGC,AAGAGG,AAGCAA,AAGGAA,AAGGAC,AAGGGA,ACUGGG,AGAGAG,AGAGGA,AGAGGU,AGGAAC,AGGACC,AGGGAU,AGGGGG,AUCGGA,CAGGCA,CUAAGG,CUGGGA,GAAGAA,GAAGAG,GAAGCA,GAAGGA,GACUGG,GAGAGG,GAGGAA,GAGGAC,GAGGUA,GAUCGG,GCAGGC,GGAAGA,GGACUG,GGAGAG,GGAGGA,GGAGGG,GGGAUC,GGGGAU,GGGGGA,GGGGGG,GGUAAG,GGUCUG,GUCUGG,GUGAUG,GUGAUU,GUGGUG,GUGGUU,UAAGAG,UAAGGA,UAAGGG,UAAUGU,UAGAGA,UAGGGG,UAGUGG,UAGUGU,UAGUUU,UCGGAA,UCUGGA,…
SRSF1	80	1221	0.176087	0.0865439	1.02478	AAAAGA,AAAGAA,AAGAAC,AAGAAG,ACAGAG,AGAGAA,CUGAAC,GAAAGA,GAACCA,GACAGA,GAGAAC,UGAACC	AAAAGA,AAAGAA,AAAGAC,AAAGAG,AAAGGA,AACAGC,AAGAAC,AAGAAG,AAGACC,AAGAGA,AAGAGC,AAGAGG,AAGGAC,AAGGAG,AAGGCG,AAGGUG,AAUUUC,ACAAGG,ACACGU,ACAGAA,ACAGAG,ACAGCA,ACAGGA,ACAGGG,ACAGGU,ACAGUG,ACGAAG,ACGGAA,ACGGAC,ACUGAG,ACUGGA,AGAAGA,AGAAGG,AGACAA,AGACAG,AGACGA,AGAGAA,AGAGAC,AGAGCA,AGAGGA,AGAGGG,AGAGGU,AGAUGG,AGCAGG,AGCGAG,AGCGGA,AGCGGU,AGGAAA,AGGAAC,AGGAAG,AGGACA,AGGACC,AGGACG,AGGACU,AGGAGA,AGGAGC,AGGAGG,…
SRSF6	8	164	0.0195652	0.0116856	0.743565	AAGAAG,AGCACC,GCACCU	AAGAAG,ACCUGG,AGAAGA,AGCACC,AGCGGA,AGGAAG,AUCCUG,CACAGG,CACCUG,CACGGA,CACUGG,CAGCAC,CCACUG,CUCAGG,CUCUGG,CUUCAC,CUUCUG,GAAGAA,GAGGAA,GAUCAA,GCAGCA,GCUCAU,GGAAGA,UACAGG,UACGUC,UACUGG,UCACAG,UCUCAG,UGCGGA,UGUGGA,UUACUC,UUACUG,UUCAGG,UUCUGG
RBMX	4	102	0.0108696	0.00729462	0.57539	AAGAAG	AAGAAG,AAGGAA,AAGUAA,AAGUGU,ACCAAA,AGAAGG,AGGAAG,AGUAAC,AGUGUU,GAAGGA,GGAAGG,UAAGAC
SRSF5	4	126	0.0108696	0.00899433	0.273206	AAGAAG	AACAGC,AAGAAG,AGAAGA,AGGAAG,AUAAAG,CACAGA,CACAGC,CACAUA,CACAUC,CACGGA,CACGGC,CGCAGA,CGCAGC,CGCAGG,GAAGAA,GAGGAA,GGAAGA,UAAAGG,UACAGA,UACAGC,UACGUC,UGCAGA,UGCAGC,UGCGGA
FXR2	1	51	0.00434783	0.00368272	0.239523	GACAGA	AGACAA,AGACAG,AGACGA,AGACGG,GACAAA,GACAAG,GACAGA,GACAGG,GACGAG,GACGGA,GGACAA,GGACGA,UGACAA,UGACAG,UGACGG
HNRNPA2B1	5	156	0.0130435	0.011119	0.230304	AAGAAG,CAAGAA	AAGAAG,AAGGAA,AAGGAG,AAGGGG,AAUUUA,ACUAGA,AGAAGC,AGACUA,AGAUAU,AGGAAC,AGGAGC,AGGGGC,AGUAGG,AUAGGG,AUUUAA,CAAGAA,CAAGGA,CAAGGG,CCAAGA,CCAAGG,CGAAGG,CUAGAC,GAAGCC,GAAGGA,GACUAG,GCCAAG,GGAACC,GGGGCC,UAGACA,UAGACU,UAGGGA,UAGGGU,UUAGGG
SRSF7	8	255	0.0195652	0.0181303	0.109887	AAGAAG,AGAGAA,UAGAGA	AAAGGA,AAGAAG,AAGGAC,AAGGCG,AAUGAU,ACGAGA,ACGAUA,ACUAGA,AGAAGA,AGACGA,AGACUA,AGAGAA,AGAGAC,AGAGAG,AGAGAU,AGAGGA,AGAUCA,AGAUCU,AGGAAG,AGGACA,AGGCGA,AUAGAA,AUAGAC,AUUGAC,AUUGAU,CAGAGA,CGAAUG,CGAGAC,CGAUAG,CUACGA,CUCUUC,CUGAGA,CUUCAC,GAAGAA,GAAGGC,GAAUGA,GACAAA,GACGAG,GAGACU,GAGAGA,GAGAUC,GAGGAA,GAUUGA,GGAAGG,GGACAA,GGACGA,UACGAU,UAGAGA,UCAACA,UCGAGA,UCUUCA,UGAGAG,UGGACA
HNRNPA1	9	308	0.0217391	0.0218839	-0.00957252	CAAAGA,UAGAGA	AAAAAA,AAAGAG,AAGAGG,AAGGAG,AAGGUG,AAGUAC,AAUUUA,ACUAGA,AGACUA,AGAGGA,AGAUAU,AGAUUA,AGGAAG,AGGAGC,AGGGAC,AGGGCA,AGGGUU,AGUACG,AGUAGG,AGUGAA,AGUGGU,AUAGAA,AUAGGG,AUUAGA,AUUUAA,CAAAGA,CAAGGA,CAGGGA,CCAAGG,CGUAGG,CUAGAC,GAAGGU,GACUAG,GACUUA,GAGGAA,GAGGAG,GAGUGG,GCAGGC,GCCAAG,GGAAGG,GGACUU,GGAGGA,GGCAGG,GGGACU,GGGCAG,GGGUUA,GGUUAG,GUAGGU,GUGGUG,GUUAGG,UAAGUA,UAGACA,UAGACU,UAGAGA,UAGAGU,UAGAUU,UAGGAA,…
SRSF2	29	976	0.0652174	0.0691926	-0.0853617	AAAAGA,AAGAAG,AGAGAA,AGAGUG,AGUAUC,AGUGAC,AGUUCC,CAGAGU,GAACCA,GUCCCC,GUUCCU	AAAAGA,AAAGAG,AAAGGA,AACCAG,AAGAAG,AAGAGA,AAGCAG,AAGCGG,AAGCUG,AAGGAG,AAGGCG,AAGUAC,AAUGCU,ACCAGC,ACCAGU,ACCUGC,ACGAGA,ACGAGG,ACGGAG,ACUACC,ACUAGA,AGAAGA,AGAAGC,AGAAUA,AGAAUG,AGACUA,AGAGAA,AGAGAU,AGAGGA,AGAGGU,AGAGUA,AGAGUG,AGAGUU,AGAUAA,AGAUCC,AGAUGC,AGCACU,AGCAGA,AGCAGU,AGCCCC,AGCCUC,AGCGGA,AGCUCC,AGCUGU,AGGAAG,AGGAGA,AGGAGC,AGGAGG,AGGAGU,AGGCAG,AGGCGA,AGGCUG,AGGGUA,AGUACG,AGUAGA,AGUAGG,AGUAUC,…
RBM3	0	47	0.00217391	0.00339943	-0.645	AAAACG,AAAACU,AAACGA,AAACUA,AAGACG,AAGACU,AAUACG,AAUACU,AGACGA,AGACUA,AUACUA,GAAACG,GAAACU,GAGACU,GAUACG,GAUACU	AAAACG,AAAACU,AAACGA,AAACUA,AAGACG,AAGACU,AAUACG,AAUACU,AGACGA,AGACUA,AUACUA,GAAACG,GAAACU,GAGACU,GAUACG,GAUACU
G3BP2	0	48	0.00217391	0.00347025	-0.674747	AGGAUA,AGGAUG,AGGAUU,GGAUAA,GGAUGA,GGAUGG,GGAUUA,GGAUUG	AGGAUA,AGGAUG,AGGAUU,GGAUAA,GGAUGA,GGAUGG,GGAUUA,GGAUUG
IGF2BP2	0	50	0.00217391	0.0036119	-0.732463	AAAAAC,AAAACA,AAAAUC,AAAUAC,AAAUCA,AAAUUC,AACACA,AAUACA,AAUUCA,ACAUAC,CAAAAC,CAAAUC,CAACAC,CAACUC,CAAUAC,CAUACA,CAUUCA,CCAAUC,GAAAAC,GAAAUC,GAACAC,GAACUC,GAAUAC,GAAUUC,GCAAAC,GCAAUC,GCAUUC	AAAAAC,AAAACA,AAAAUC,AAAUAC,AAAUCA,AAAUUC,AACACA,AAUACA,AAUUCA,ACAUAC,CAAAAC,CAAAUC,CAACAC,CAACUC,CAAUAC,CAUACA,CAUUCA,CCAAUC,GAAAAC,GAAAUC,GAACAC,GAACUC,GAAUAC,GAAUUC,GCAAAC,GCAAUC,GCAUUC
RBM46	0	50	0.00217391	0.0036119	-0.732463	AAUCAU,AAUGAA,AAUGAU,AUCAAG,AUCAAU,AUGAAA,AUGAAG,AUGAAU,AUGAUA,AUGAUG,AUGAUU,GAUCAA,GAUCAU,GAUGAU	AAUCAU,AAUGAA,AAUGAU,AUCAAG,AUCAAU,AUGAAA,AUGAAG,AUGAAU,AUGAUA,AUGAUG,AUGAUU,GAUCAA,GAUCAU,GAUGAU
PUM1	0	52	0.00217391	0.00375354	-0.787958	AAUAUU,AAUGUU,ACAUAA,AGAAUU,AGAUAA,CAGAAU,CCAGAA,CUUGUA,GAAUUG,GUAAAU,UAAAUA,UAAUAU,UAAUGU,UAGAUA,UGUAGA	AAUAUU,AAUGUU,ACAUAA,AGAAUU,AGAUAA,CAGAAU,CCAGAA,CUUGUA,GAAUUG,GUAAAU,UAAAUA,UAAUAU,UAAUGU,UAGAUA,UGUAGA
TIAL1	0	57	0.00217391	0.00410765	-0.918019	AAAUUU,AAUUUU,AGUUUU,AUUUUC,AUUUUU,CAGUUU,CUUUUC,GUUUUC,GUUUUU,UAUUUU,UCAGUU,UUAUUU,UUCAGU,UUUUUA	AAAUUU,AAUUUU,AGUUUU,AUUUUC,AUUUUU,CAGUUU,CUUUUC,GUUUUC,GUUUUU,UAUUUU,UCAGUU,UUAUUU,UUCAGU,UUUUUA
PPIE	0	58	0.00217391	0.00417847	-0.942681	AAAAAA,AAAAAU,AAAAUA,AAAAUU,AAAUAA,AAAUAU,AAAUUA,AAAUUU,AAUAAA,AAUAAU,AAUAUU,AAUUAA,AAUUAU,AAUUUA,AAUUUU,AUAAAU,AUAAUA,AUAUUU,AUUUAA,AUUUUU,UAAAAU,UAAAUA,UAAUAU,UAUAUU,UAUUAA,UAUUUU,UUAAAA,UUAUAA,UUAUUU,UUUUUA	AAAAAA,AAAAAU,AAAAUA,AAAAUU,AAAUAA,AAAUAU,AAAUUA,AAAUUU,AAUAAA,AAUAAU,AAUAUU,AAUUAA,AAUUAU,AAUUUA,AAUUUU,AUAAAU,AUAAUA,AUAUUU,AUUUAA,AUUUUU,UAAAAU,UAAAUA,UAAUAU,UAUAUU,UAUUAA,UAUUUU,UUAAAA,UUAUAA,UUAUUU,UUUUUA
LIN28A	0	59	0.00217391	0.00424929	-0.966928	AGGAGA,AGGAGU,CGGAGA,CGGAGG,GGAGAA,GGAGAU,GGAGGA,GGAGGG,GGAGUA,UGGAGA,UGGAGG,UGGAGU	AGGAGA,AGGAGU,CGGAGA,CGGAGG,GGAGAA,GGAGAU,GGAGGA,GGAGGG,GGAGUA,UGGAGA,UGGAGG,UGGAGU
MSI1	0	62	0.00217391	0.00446176	-1.03732	AGGAAG,AGGAGG,AGGUAG,AGGUGG,AGUAAG,AGUAGG,AGUUGG,UAGGAA,UAGGUA,UAGUAA,UAGUUA	AGGAAG,AGGAGG,AGGUAG,AGGUGG,AGUAAG,AGUAGG,AGUUGG,UAGGAA,UAGGUA,UAGUAA,UAGUUA
SNRPA	0	62	0.00217391	0.00446176	-1.03732	ACCUGC,AGCAGU,AGGAGA,AGUAGG,AUGCAC,AUGCUG,CAGUAG,CCUGCU,GAGCAG,GAUUCC,GCAGUA,GGAGAU,GGGUAU,GGUAUG,GUAGGC,GUUACC,GUUUCC,UACCUG,UAUGCU,UCCUGC,UUCCUG,UUGCAC	ACCUGC,AGCAGU,AGGAGA,AGUAGG,AUGCAC,AUGCUG,CAGUAG,CCUGCU,GAGCAG,GAUUCC,GCAGUA,GGAGAU,GGGUAU,GGUAUG,GUAGGC,GUUACC,GUUUCC,UACCUG,UAUGCU,UCCUGC,UUCCUG,UUGCAC
G3BP1	0	70	0.00217391	0.00502833	-1.20978	ACAGGC,ACGCAC,AGGCAC,AGGCAG,AGGCCC,AUAGGC,AUCGGC,CACAGG,CAGGCA,CAGGCC,CAUAGG,CAUCGG,CCAGGC,CCAUAG,CCCAGG,CCUAGG,CCUCGG,CGGCAG,CUAGGC,UAGGCA,UAGGCC,UCGGCA	ACAGGC,ACGCAC,AGGCAC,AGGCAG,AGGCCC,AUAGGC,AUCGGC,CACAGG,CAGGCA,CAGGCC,CAUAGG,CAUCGG,CCAGGC,CCAUAG,CCCAGG,CCUAGG,CCUCGG,CGGCAG,CUAGGC,UAGGCA,UAGGCC,UCGGCA
KHSRP	0	70	0.00217391	0.00502833	-1.20978	AGCCUC,AGCUUC,AUAUUU,AUGUAU,AUGUGU,CAGCCU,CAGCUU,CCGCUU,CGCCUC,CGCUUC,CGGCUU,CUGCUU,CUGUAU,GCCCUC,GCCUCC,GCCUUC,GCUUCC,GGCCUC,GGCUUC,GUAUGU,GUGUAU,GUGUGU,UAGGUA,UAGGUU,UAUAUU,UAUUUU,UGCAUG,UGCCUC,UGUAUG,UGUGUA,UGUGUG,UUAUUU,UUGUAU,UUGUGU	AGCCUC,AGCUUC,AUAUUU,AUGUAU,AUGUGU,CAGCCU,CAGCUU,CCGCUU,CGCCUC,CGCUUC,CGGCUU,CUGCUU,CUGUAU,GCCCUC,GCCUCC,GCCUUC,GCUUCC,GGCCUC,GGCUUC,GUAUGU,GUGUAU,GUGUGU,UAGGUA,UAGGUU,UAUAUU,UAUUUU,UGCAUG,UGCCUC,UGUAUG,UGUGUA,UGUGUG,UUAUUU,UUGUAU,UUGUGU
ELAVL2	0	75	0.00217391	0.00538244	-1.30797	AAUUUA,AAUUUG,AAUUUU,AUACUU,AUAUUU,AUUUAA,AUUUUC,AUUUUU,CAUUUU,CUUAUA,GAUUUA,GAUUUU,GUUUUA,GUUUUC,GUUUUU,UAAGUU,UAGUUA,UAUACU,UAUAUU,UAUGUU,UAUUGA,UAUUGU,UAUUUG,UAUUUU,UCAUUU,UCUUAU,UCUUUU,UGAUUU,UGUAUU,UUAAGU,UUAGUU,UUAUUU,UUGAUU,UUGUAU,UUUAGU,UUUGAU,UUUUAG,UUUUUA	AAUUUA,AAUUUG,AAUUUU,AUACUU,AUAUUU,AUUUAA,AUUUUC,AUUUUU,CAUUUU,CUUAUA,GAUUUA,GAUUUU,GUUUUA,GUUUUC,GUUUUU,UAAGUU,UAGUUA,UAUACU,UAUAUU,UAUGUU,UAUUGA,UAUUGU,UAUUUG,UAUUUU,UCAUUU,UCUUAU,UCUUUU,UGAUUU,UGUAUU,UUAAGU,UUAGUU,UUAUUU,UUGAUU,UUGUAU,UUUAGU,UUUGAU,UUUUAG,UUUUUA
SRSF3	0	89	0.00217391	0.00637394	-1.55189	AACGAU,ACAUCA,ACAUCG,ACGAUC,ACUUCA,ACUUCG,ACUUUA,AGAGAU,AUCUUC,AUUCAU,CACAAC,CACAUC,CACUUC,CAGAGA,CAUCAA,CAUCAC,CAUCGC,CAUUCA,CCACCA,CCUCUU,CGCUUC,CUACGA,CUCCAA,CUCUUC,CUUCAA,CUUCAC,GACUUC,GAGAUU,GAUCAA,GCUUCA,UACAAC,UACAAU,UACAGC,UACGAU,UAUCAA,UCACAA,UCAGAG,UCGAUA,UCGAUC,UCUUCA,UCUUCG,UUCAAC,UUCGAU	AACGAU,ACAUCA,ACAUCG,ACGAUC,ACUUCA,ACUUCG,ACUUUA,AGAGAU,AUCUUC,AUUCAU,CACAAC,CACAUC,CACUUC,CAGAGA,CAUCAA,CAUCAC,CAUCGC,CAUUCA,CCACCA,CCUCUU,CGCUUC,CUACGA,CUCCAA,CUCUUC,CUUCAA,CUUCAC,GACUUC,GAGAUU,GAUCAA,GCUUCA,UACAAC,UACAAU,UACAGC,UACGAU,UAUCAA,UCACAA,UCAGAG,UCGAUA,UCGAUC,UCUUCA,UCUUCG,UUCAAC,UUCGAU
HNRNPDL	0	98	0.00217391	0.00701133	-1.68939	AACAGC,AACCUU,AACUAA,AAUUUA,ACACCA,ACAGCA,ACCACG,ACCAGA,ACCUUG,ACUAGA,ACUAGC,ACUAGG,ACUGCA,ACUUUA,AGAUAU,AGUAGC,AGUAGG,AUUAGG,CACCAG,CCAGAC,CGAGCA,CUAAGC,CUAAGU,CUAGCA,CUAGCC,CUAGCU,CUAGGA,CUAGGC,CUUGCC,GAACUA,GACUAG,GCACUA,GGACUA,GGAGUA,GGAUUA,GUAGCC,UAAGUA,UAGGCA,UCUGAC,UUAGGC,UUUAGG	AACAGC,AACCUU,AACUAA,AAUUUA,ACACCA,ACAGCA,ACCACG,ACCAGA,ACCUUG,ACUAGA,ACUAGC,ACUAGG,ACUGCA,ACUUUA,AGAUAU,AGUAGC,AGUAGG,AUUAGG,CACCAG,CCAGAC,CGAGCA,CUAAGC,CUAAGU,CUAGCA,CUAGCC,CUAGCU,CUAGGA,CUAGGC,CUUGCC,GAACUA,GACUAG,GCACUA,GGACUA,GGAGUA,GGAUUA,GUAGCC,UAAGUA,UAGGCA,UCUGAC,UUAGGC,UUUAGG
HNRNPH3	0	111	0.00217391	0.00793201	-1.86739	AAGGGA,AAGGUG,AGGGAA,AUGUGG,AUUGGG,CGAGGG,GAAGGG,GAAUGU,GAGGGG,GGAAGG,GGAAUG,GGAGGA,GGAGGG,GGGAAG,GGGAAU,GGGAGG,GGGCGU,GGGCUG,GGGGCU,GGGGGC,GGGGGG,GGGUGU,UCGAGG,UGGGUG,UGUGGG	AAGGGA,AAGGUG,AGGGAA,AUGUGG,AUUGGG,CGAGGG,GAAGGG,GAAUGU,GAGGGG,GGAAGG,GGAAUG,GGAGGA,GGAGGG,GGGAAG,GGGAAU,GGGAGG,GGGCGU,GGGCUG,GGGGCU,GGGGGC,GGGGGG,GGGUGU,UCGAGG,UGGGUG,UGUGGG
HNRNPH2	0	133	0.00217391	0.00949008	-2.12613	AAGGCG,AAGGGA,AAGGGG,AAGGUG,AGGCGA,AGGGAA,AUGUGG,AUUGGG,CAGGAC,CGAGGG,CUGGGG,GAAGGG,GAAUGU,GAGGGG,GGAAGG,GGAAUG,GGAGGA,GGAGGG,GGGAAG,GGGAAU,GGGAGG,GGGCGU,GGGCUG,GGGGAA,GGGGCU,GGGGGA,GGGGGC,GGGGGG,GGGUGU,UCGAGG,UGGGGG,UGGGGU,UGGGUG,UGUGGG	AAGGCG,AAGGGA,AAGGGG,AAGGUG,AGGCGA,AGGGAA,AUGUGG,AUUGGG,CAGGAC,CGAGGG,CUGGGG,GAAGGG,GAAUGU,GAGGGG,GGAAGG,GGAAUG,GGAGGA,GGAGGG,GGGAAG,GGGAAU,GGGAGG,GGGCGU,GGGCUG,GGGGAA,GGGGCU,GGGGGA,GGGGGC,GGGGGG,GGGUGU,UCGAGG,UGGGGG,UGGGGU,UGGGUG,UGUGGG
ZRANB2	0	137	0.00217391	0.00977337	-2.16856	AAAGGU,AGGGAA,AGGUAA,AGGUAC,AGGUAG,AGGUAU,AGGUCU,AGGUUA,AGGUUU,CGGUAU,CGGUCU,GAGGUU,GGGUAA,GGGUGA,GGUAAA,GGUGGU,GUAAAG,GUGGUG,UAAAGG,UGGUAA,UGGUGG	AAAGGU,AGGGAA,AGGUAA,AGGUAC,AGGUAG,AGGUAU,AGGUCU,AGGUUA,AGGUUU,CGGUAU,CGGUCU,GAGGUU,GGGUAA,GGGUGA,GGUAAA,GGUGGU,GUAAAG,GUGGUG,UAAAGG,UGGUAA,UGGUGG
DAZAP1	0	141	0.00217391	0.0100567	-2.20978	AAAAAA,AAUUUA,AGAUAU,AGGAAA,AGGAAG,AGGAUA,AGGAUG,AGGUAA,AGGUAG,AGGUUA,AGGUUG,AGUAAA,AGUAAG,AGUAGG,AGUAUA,AGUAUG,AGUUAA,AGUUUA,AGUUUG,GGGGGG,UAGGAA,UAGGAU,UAGGUA,UAGGUU,UAGUAA,UAGUUA,UAGUUU	AAAAAA,AAUUUA,AGAUAU,AGGAAA,AGGAAG,AGGAUA,AGGAUG,AGGUAA,AGGUAG,AGGUUA,AGGUUG,AGUAAA,AGUAAG,AGUAGG,AGUAUA,AGUAUG,AGUUAA,AGUUUA,AGUUUG,GGGGGG,UAGGAA,UAGGAU,UAGGUA,UAGGUU,UAGUAA,UAGUUA,UAGUUU
RBM5	0	152	0.00217391	0.0108357	-2.31743	AAAAAA,AAGGAA,AAGGAG,AAGGGG,AAGGUA,AAGGUG,AGGGAA,AGGGAG,AGGGUA,AGGGUG,AGGUAA,CAAGGA,CAAGGG,CUCUUC,GAAGGA,GAAGGG,GAAGGU,GAGGGA,GAGGGU,GGGGGG,GGUGGU,UCUUCU	AAAAAA,AAGGAA,AAGGAG,AAGGGG,AAGGUA,AAGGUG,AGGGAA,AGGGAG,AGGGUA,AGGGUG,AGGUAA,CAAGGA,CAAGGG,CUCUUC,GAAGGA,GAAGGG,GAAGGU,GAGGGA,GAGGGU,GGGGGG,GGUGGU,UCUUCU
HNRNPH1	0	161	0.00217391	0.0114731	-2.39989	AAGGCG,AAGGGA,AAGGGG,AAGGUG,AGGAAG,AGGCGA,AGGGAA,AUGUGG,AUUGGG,CAGGAC,CGAGGG,CUGGGG,GAAGGG,GAAGGU,GAAUGU,GAGGAA,GAGGGG,GGAAGG,GGAAUG,GGAGGA,GGAGGG,GGGAAG,GGGAAU,GGGAGG,GGGCGU,GGGCUG,GGGGAA,GGGGCU,GGGGGC,GGGGGG,GGGUGU,UCGAGG,UGGGGG,UGGGGU,UGGGUG,UGUGGG	AAGGCG,AAGGGA,AAGGGG,AAGGUG,AGGAAG,AGGCGA,AGGGAA,AUGUGG,AUUGGG,CAGGAC,CGAGGG,CUGGGG,GAAGGG,GAAGGU,GAAUGU,GAGGAA,GAGGGG,GGAAGG,GGAAUG,GGAGGA,GGAGGG,GGGAAG,GGGAAU,GGGAGG,GGGCGU,GGGCUG,GGGGAA,GGGGCU,GGGGGC,GGGGGG,GGGUGU,UCGAGG,UGGGGG,UGGGGU,UGGGUG,UGUGGG
HNRNPF	0	178	0.00217391	0.0126771	-2.54385	AAGGCG,AAGGGA,AAGGGG,AAGGUG,AGGAAG,AGGCGA,AGGGAA,AGGGAU,AUGGGA,AUGGGG,AUGUGG,CGAUGG,CUGGGG,GAAGGG,GAAGGU,GAAUGU,GAGGAA,GAGGGG,GAUGGG,GGAAGG,GGAAUG,GGAGGA,GGAGGG,GGAUGG,GGGAAG,GGGAAU,GGGAGG,GGGAUG,GGGCUG,GGGGAA,GGGGCU,GGGGGC,GGGGGG,GGGGUA,UGGGAA,UGGGGU,UGUGGG	AAGGCG,AAGGGA,AAGGGG,AAGGUG,AGGAAG,AGGCGA,AGGGAA,AGGGAU,AUGGGA,AUGGGG,AUGUGG,CGAUGG,CUGGGG,GAAGGG,GAAGGU,GAAUGU,GAGGAA,GAGGGG,GAUGGG,GGAAGG,GGAAUG,GGAGGA,GGAGGG,GGAUGG,GGGAAG,GGGAAU,GGGAGG,GGGAUG,GGGCUG,GGGGAA,GGGGCU,GGGGGC,GGGGGG,GGGGUA,UGGGAA,UGGGGU,UGUGGG
SRSF9	0	234	0.00217391	0.0166431	-2.93655	AGGAAA,AGGAAC,AGGACA,AGGACC,AGGAGA,AGGAGC,AUGAAA,AUGAAC,AUGACA,AUGAGA,AUGAGC,CUGGAU,GAAGCA,GAAGCC,GAAGGA,GAAGGC,GAUGCA,GAUGCC,GAUGGA,GAUGGC,GGAAAA,GGAAAG,GGAACA,GGAAGC,GGAAGG,GGACAA,GGACCA,GGAGAA,GGAGAG,GGAGCA,GGAGCG,GGAGGA,GGAGGC,GGAUGG,GGGAGC,GGGAGG,GGGUGC,GGUGCA,GGUGCC,GGUGGA,UGAAAA,UGAAAG,UGAACA,UGAAGC,UGAAGG,UGACAA,UGACAG,UGACCA,UGAGAA,UGAGAG,UGAGCA,UGAUGC,UGAUGG,UGGAGC,UGGAGG,UGGAUU,UGGUGG	AGGAAA,AGGAAC,AGGACA,AGGACC,AGGAGA,AGGAGC,AUGAAA,AUGAAC,AUGACA,AUGAGA,AUGAGC,CUGGAU,GAAGCA,GAAGCC,GAAGGA,GAAGGC,GAUGCA,GAUGCC,GAUGGA,GAUGGC,GGAAAA,GGAAAG,GGAACA,GGAAGC,GGAAGG,GGACAA,GGACCA,GGAGAA,GGAGAG,GGAGCA,GGAGCG,GGAGGA,GGAGGC,GGAUGG,GGGAGC,GGGAGG,GGGUGC,GGUGCA,GGUGCC,GGUGGA,UGAAAA,UGAAAG,UGAACA,UGAAGC,UGAAGG,UGACAA,UGACAG,UGACCA,UGAGAA,UGAGAG,UGAGCA,UGAUGC,UGAUGG,UGGAGC,UGGAGG,UGGAUU,UGGUGG
FMR1	0	278	0.00217391	0.0197592	-3.18416	AAAAAA,AAGCGG,AAGGAA,AAGGAG,AAGGAU,AAGGGA,ACUGGG,ACUGGU,AGCAGC,AGCGAA,AGCGGC,AGCUGG,AGGAAG,AGGAAU,AGGAGG,AGGAGU,AGGAUG,AGGAUU,AGGCAC,AGGGAG,AGUGGC,AUAGGC,AUGGAG,CAGCUG,CAUAGG,CGAAGG,CGGCUG,CUAAGG,CUAUGG,CUGAGG,CUGGGC,CUGGUG,GAAGGA,GAAGGG,GACAAG,GACAGG,GACUAA,GACUGG,GAGGAU,GCAGCU,GCGGCU,GCUAAG,GCUGGG,GGACAA,GGACUA,GGCUAA,GGCUAU,GGCUGA,GGCUGG,GGGCUA,GGGCUG,GGGGGG,GUGGCU,UAAGGA,UAGCGG,UAGGCA,UAGUGG,…	AAAAAA,AAGCGG,AAGGAA,AAGGAG,AAGGAU,AAGGGA,ACUGGG,ACUGGU,AGCAGC,AGCGAA,AGCGGC,AGCUGG,AGGAAG,AGGAAU,AGGAGG,AGGAGU,AGGAUG,AGGAUU,AGGCAC,AGGGAG,AGUGGC,AUAGGC,AUGGAG,CAGCUG,CAUAGG,CGAAGG,CGGCUG,CUAAGG,CUAUGG,CUGAGG,CUGGGC,CUGGUG,GAAGGA,GAAGGG,GACAAG,GACAGG,GACUAA,GACUGG,GAGGAU,GCAGCU,GCGGCU,GCUAAG,GCUGGG,GGACAA,GGACUA,GGCUAA,GGCUAU,GGCUGA,GGCUGG,GGGCUA,GGGCUG,GGGGGG,GUGGCU,UAAGGA,UAGCGG,UAGGCA,UAGUGG,…

## Sheet: Legend2
Legend
id: RNA Binding Protein
foreground: no of motifs in TTN1 circRNA
background: no of motifs in non-TTN circRNAs
foregroundNorm: no of motifs in TTN1 circRNs/ total length of TTN1 circRNA
backgroundNorm: no of motifs in non-TTN circRNAs/ total length of non-TTN circRNAs
log2FC:foregroundNorm/backgroundNorm
motifs: motifs found in the target sequences
NOTE: To avoid infinity as a value for fold change, 1 was added to number of occurences of each motif found in the foreground and background target sequences before the normalization. See also circRNAprofiler package vignettes.

## Sheet: TTN1 circRNA sequence
id	foreground	background	foregroundNorm	backgroundNorm	log2FC	motifF	motifB
DDX58	1	9	0.000178923	9.7057e-06	4.20436	GCGCGC	GCGCGC
RBM14	2	94	0.000268384	9.22042e-05	1.5414	CGCGGC,GCGCGC	CGCGCC,CGCGCG,CGCGGC,CGCGGG,GCGCGC,GCGCGG
SRSF11	44	1475	0.00402576	0.00143256	1.49067	AAGAAG	AAGAAG
SRSF4	200	7947	0.0179817	0.00771409	1.22096	AAGAAG,AGAAGA,AGGAAG,GAAGAA,GAGGAA,GGAAGA	AAGAAG,AGAAGA,AGGAAG,GAAGAA,GAGGAA,GGAAGA
IGF2BP1	21	875	0.00196815	0.00085022	1.21093	AAGCAC,ACCCGU,AGCACC,CACCCG,CCCGUU,GCACCC	AAGCAC,ACCCGU,AGCACC,CACCCG,CCCGUU,GCACCC
AGO2	72	2986	0.00653069	0.00289909	1.17163	AAAAAA,AAAGUG,AAGUGC,AGUGCU,GUGCUU,UAAAGU	AAAAAA,AAAGUG,AAGUGC,AGUGCU,GUGCUU,UAAAGU
NXF1	8	379	0.000805153	0.000368817	1.12636	AACCUG	AACCUG
TRA2A	355	15086	0.0318483	0.014643	1.121	AAAGAA,AAGAAA,AAGAAG,AAGAGG,AGAAAG,AGAAGA,AGAGGA,AGGAAG,GAAAGA,GAAGAA,GAAGAG,GAGGAA	AAAGAA,AAGAAA,AAGAAG,AAGAGG,AGAAAG,AGAAGA,AGAGGA,AGGAAG,GAAAGA,GAAGAA,GAAGAG,GAGGAA
AGO1	15	689	0.00143138	0.000669694	1.09584	AGGUAG,GAGGUA,GUAGUA,UGAGGU	AGGUAG,GAGGUA,GGUAGU,GUAGUA,UGAGGU
PABPN1	65	3008	0.00590446	0.00292045	1.01562	AAAAGA,AGAAGA	AAAAGA,AGAAGA
ANKHD1	9	477	0.000894614	0.000463933	0.947351	AGACGA,AGACGU,GACGAA,GACGAU,GACGUU	AGACGA,AGACGU,GACGAA,GACGAU,GACGUA,GACGUU
NONO	48	2597	0.00438361	0.00252154	0.797814	AGAGGA,AGGAAC,GAGAGG,GAGGAA	AGAGGA,AGGAAC,GAGAGG,GAGGAA
PABPC5	116	6284	0.010467	0.00610003	0.778957	AGAAAA,AGAAAG,AGAAAU,GAAAAU,GAAAGU,GAAAUU	AGAAAA,AGAAAG,AGAAAU,GAAAAU,GAAAGU,GAAAUU
TRA2B	294	16076	0.0263911	0.0156039	0.75815	AAAGAA,AAGAAC,AAGAAG,AAGAAU,AAGGAA,AAUAAG,AGAAGA,AGAAGG,AGGAAA,AGGAAG,GAAAGA,GAAGAA,GAAGGA,GGAAGG,UAAGAA	AAAGAA,AAGAAC,AAGAAG,AAGAAU,AAGGAA,AAUAAG,AGAAGA,AGAAGG,AGGAAA,AGGAAG,AUAAGA,GAAAGA,GAAGAA,GAAGGA,GAAUUA,GGAAGG,UAAGAA
CNOT4	8	492	0.000805153	0.000478491	0.750771	GACAGA	GACAGA
SRSF5	272	15548	0.024423	0.0150914	0.694512	AACAGC,AAGAAG,AGAAGA,AGGAAG,AUAAAG,CAACAG,CACAGA,CACAGC,CACAUA,CACAUC,CACGGC,CACGUC,CGCAGA,CGCAUA,CGCAUC,CGCGGC,GAAGAA,GAGGAA,GGAAGA,UAAAGG,UACAGA,UACAGC,UACAUA,UACAUC,UACGUA,UGCAGA,UGCAGC,UGCAUA,UGCAUC	AACAGC,AAGAAG,AGAAGA,AGGAAG,AUAAAG,CAACAG,CACAGA,CACAGC,CACAUA,CACAUC,CACGGA,CACGGC,CACGUA,CACGUC,CCGCAG,CGCAGA,CGCAGC,CGCAGG,CGCAUA,CGCAUC,CGCGGA,CGCGGC,CGCGUA,CGCGUC,GAAGAA,GAGGAA,GGAAGA,UAAAGG,UACAGA,UACAGC,UACAUA,UACAUC,UACGGA,UACGGC,UACGUA,UACGUC,UGCAGA,UGCAGC,UGCAUA,UGCAUC,UGCGGA,UGCGGC,UGCGUA,UGCGUC
RBFOX2	9	571	0.000894614	0.000555166	0.688346	UGACUG,UGCAUG	UGACUG,UGCAUG
SRSF10	481	27699	0.0431204	0.0268848	0.68158	AAAAGA,AAAGAA,AAAGAC,AAAGAG,AAAGGA,AAAGGG,AAGAAA,AAGAAG,AAGACA,AAGAGA,AAGAGG,AAGGAA,AAGGAG,AAGGGA,AAGGGG,ACAAAG,AGACAA,AGAGAA,AGAGAC,AGAGAG,AGAGGA,AGAGGG,CAAAGA,GAAAGA,GACAAA,GAGAAA,GAGAAC,GAGAAG,GAGACA,GAGACC,GAGAGA,GAGAGC,GAGAGG,GAGGAA,GAGGAG,GAGGGA,GAGGGG	AAAAGA,AAAGAA,AAAGAC,AAAGAG,AAAGGA,AAAGGG,AAGAAA,AAGAAG,AAGACA,AAGAGA,AAGAGG,AAGGAA,AAGGAG,AAGGGA,AAGGGG,ACAAAG,AGACAA,AGAGAA,AGAGAC,AGAGAG,AGAGGA,AGAGGG,CAAAGA,GAAAGA,GACAAA,GAGAAA,GAGAAC,GAGAAG,GAGACA,GAGACC,GAGACG,GAGAGA,GAGAGC,GAGAGG,GAGGAA,GAGGAG,GAGGGA,GAGGGG
RBM25	2	176	0.000268384	0.000171791	0.643646	CGGGCA	AUCGGG,CGGGCA,UCGGGC
PABPC4	38	2323	0.003489	0.00225561	0.629297	AAAAAA,AAAAAG	AAAAAA,AAAAAG
SART3	92	5842	0.00831991	0.00567104	0.552955	AAAAAA,AAAAAC,AGAAAA,GAAAAA,GAAAAC	AAAAAA,AAAAAC,AGAAAA,GAAAAA,GAAAAC
NOVA1	76	4874	0.00688853	0.00473153	0.541889	AACACC,ACCACC,AGCACC,AGUCAC,AUCAAC,AUCAUC,AUUCAU,CAGUCA,CAUUCA,UCAGUC,UCAUUC,UUCAUU,UUUUUU	AACACC,ACCACC,AGCACC,AGUCAC,AUCAAC,AUCACC,AUCAUC,AUUCAU,CAGUCA,CAUUCA,CCCCCC,GGGGGG,UCAGUC,UCAUUC,UUCAUU,UUUUUU
RBM24	44	2879	0.00402576	0.00279524	0.526289	AGAGUG,AGUGUG,GAGUGA,GAGUGG,GAGUGU,GUGUGA,GUGUGG,GUGUGU,UGAGUG,UGUGUG	AGAGUG,AGUGUG,GAGUGA,GAGUGG,GAGUGU,GUGUGA,GUGUGG,GUGUGU,UGAGUG,UGUGUG
HNRNPAB	64	4194	0.00581499	0.00407154	0.514202	AAAGAC,AAGACA,ACAAAG,AGACAA,CAAAGA,GACAAA	AAAGAC,AAGACA,ACAAAG,AGACAA,AUAGCA,CAAAGA,GACAAA
ACO1	29	1968	0.00268384	0.00191105	0.489933	CAGUGA,CAGUGC,CAGUGG,CAGUGU	CAGUGA,CAGUGC,CAGUGG,CAGUGU
SAMD4A	59	3939	0.00536769	0.00382405	0.4892	CGGGAA,CGGGCA,CGGGCC,CUGGAA,CUGGAC,CUGGCA,CUGGUA,CUGGUC,GCGGGA,GCUGGA,GCUGGC,GCUGGU	CGGGAA,CGGGAC,CGGGCA,CGGGCC,CGGGUA,CGGGUC,CUGGAA,CUGGAC,CUGGCA,CUGGCC,CUGGUA,CUGGUC,GCGGGA,GCGGGC,GCGGGU,GCUGGA,GCUGGC,GCUGGU
RBMX	145	9592	0.0130614	0.00931068	0.488348	AAGAAG,AAGGAA,AAGUAA,AAGUGU,ACCAAA,AGAAGG,AGGAAG,AGUAAC,AGUGUU,AUCAAA,AUCCCA,AUCCCC,GAAGGA,GGAAGG,GUAACA,UAACAA,UCAAAA	AAGAAG,AAGGAA,AAGUAA,AAGUGU,ACCAAA,AGAAGG,AGGAAG,AGUAAC,AGUGUU,AUCAAA,AUCCCA,AUCCCC,GAAGGA,GGAAGG,GUAACA,UAACAA,UAAGAC,UCAAAA
SRSF7	405	26737	0.0363213	0.0259511	0.485021	AAAGGA,AAGAAG,AAGGAC,AAGGCG,AAUGAU,ACGACG,ACGAGA,ACGAUA,ACGAUU,ACUACG,ACUAGA,AGAAGA,AGACGA,AGACUA,AGAGAA,AGAGAC,AGAGAG,AGAGAU,AGAGGA,AGAUCA,AGAUCU,AGGAAG,AGGACA,AGGCGA,AUAGAA,AUAGAC,AUUGAC,AUUGAU,CAGAGA,CCGAGA,CGACGA,CGAGAC,CGAGAG,CGAUUG,CUACGA,CUAGAG,CUCUUC,CUGAGA,GAAGAA,GAAGGC,GAAUGA,GACAAA,GACGAG,GACGAU,GACUAC,GAGACU,GAGAGA,GAGAUC,GAGGAA,GAUAGA,GGAAGG,GGACAA,GGACGA,UACGAC,UACGAU,UAGAGA,UCAACA,…	AAAGGA,AAGAAG,AAGGAC,AAGGCG,AAUGAU,ACGAAU,ACGACG,ACGAGA,ACGAUA,ACGAUU,ACUACG,ACUAGA,AGAAGA,AGACGA,AGACUA,AGAGAA,AGAGAC,AGAGAG,AGAGAU,AGAGGA,AGAUCA,AGAUCU,AGGAAG,AGGACA,AGGCGA,AUAGAA,AUAGAC,AUUGAC,AUUGAU,CAGAGA,CCGAGA,CGAAUG,CGACGA,CGAGAC,CGAGAG,CGAGAU,CGAUAG,CGAUUG,CUACGA,CUAGAG,CUCUUC,CUGAGA,CUUCAC,GAAGAA,GAAGGC,GAAUGA,GACAAA,GACGAC,GACGAG,GACGAU,GACUAC,GAGACU,GAGAGA,GAGAUC,GAGGAA,GAUAGA,GAUUGA,…
SUPV3L1	0	65	8.94614e-05	6.40576e-05	0.481895	CCGCCC	CCGCCC
AKAP1	5	403	0.000536769	0.00039211	0.45304	AUAUAU,UAUAUA	AUAUAU,UAUAUA
OAS1	1	134	0.000178923	0.000131027	0.449474	GCAUAA	GCAUAA
YBX1	134	9547	0.0120773	0.00926701	0.382122	AACAUC,AACCAC,ACACCA,ACAUCA,ACAUCG,ACAUCU,ACCACA,ACCACC,AUCAUC,CAACCA,CACACC,CACCAC,CAGCAA,CAUCAU,CAUCGC,CCACAA,CCACAC,CCACCA,CCAGCA,CUGCGG,GAUCUG,GCCUGC,GUCUGC,UCCAGC,UGCGGU	AACAUC,AACCAC,ACACCA,ACAUCA,ACAUCG,ACAUCU,ACCACA,ACCACC,AUCAUC,CAACCA,CACACC,CACCAC,CAGCAA,CAUCAU,CAUCGC,CAUCUG,CCACAA,CCACAC,CCACCA,CCAGCA,CCCUGC,CCUGCG,CUGCGG,GAUCUG,GCCUGC,GGUCUG,GUCUGC,UCCAGC,UGCGGU
TUT1	20	1514	0.00187869	0.00147041	0.353505	AAAUAC,AAUACU,AGAUAC,CAAUAC	AAAUAC,AAUACU,AGAUAC,CAAUAC,CGAUAC,GAUACU
ERI1	19	1452	0.00178923	0.00141024	0.343399	UUCAGA,UUUCAG	UUCAGA,UUUCAG
SRSF2	1689	123241	0.15119	0.119615	0.337962	AAAAGA,AAAGAG,AAAGGA,AACCAG,AAGAAG,AAGAGA,AAGCAG,AAGCUG,AAGGAG,AAGGCG,AAGUAC,AAUACC,AAUCCC,AAUGCC,AAUGCU,ACCACC,ACCACU,ACCAGC,ACCAGU,ACCCCU,ACCCGC,ACCGUA,ACCUCC,ACCUGC,ACGAGA,ACGAGG,ACGCUG,ACGUGU,ACUACC,ACUACU,ACUAGA,ACUCAA,ACUCCC,ACUCCU,ACUGUA,AGAAGA,AGAAGC,AGAAUA,AGAAUG,AGACUA,AGAGAA,AGAGAU,AGAGGA,AGAGGU,AGAGUA,AGAGUG,AGAGUU,AGAUAA,AGAUGC,AGCAGA,AGCAGU,AGCCCC,AGCCUC,AGCGUG,AGCUCC,AGCUGU,AGGAAG,…	AAAAGA,AAAGAG,AAAGGA,AACCAG,AACGAG,AAGAAG,AAGAGA,AAGCAG,AAGCGG,AAGCUG,AAGGAG,AAGGCG,AAGUAC,AAUACC,AAUCCC,AAUGCC,AAUGCU,ACCACC,ACCACU,ACCAGC,ACCAGU,ACCCCC,ACCCCU,ACCCGC,ACCCGG,ACCGGU,ACCGUA,ACCUCC,ACCUGC,ACGAGA,ACGAGG,ACGCUG,ACGGAG,ACGUGU,ACUACC,ACUACU,ACUAGA,ACUCAA,ACUCCC,ACUCCU,ACUGUA,AGAAGA,AGAAGC,AGAAUA,AGAAUG,AGACUA,AGAGAA,AGAGAU,AGAGGA,AGAGGU,AGAGUA,AGAGUG,AGAGUU,AGAUAA,AGAUCC,AGAUGC,AGCACU,…
HNRNPA2B1	194	14280	0.017445	0.0138607	0.33181	AAGAAG,AAGGAA,AAGGAG,AAGGGG,AAUUUA,ACUAGA,AGAAGC,AGACUA,AGAUAU,AGGAAC,AGGAGC,AGUAGG,AUAGGG,AUUUAA,CAAGAA,CAAGGA,CCAAGA,CCAAGG,CGAAGG,GAAGCC,GAAGGA,GCCAAG,GGAACC,GGAGCC,GGGGCC,UAGACA,UAGACU,UAGGGA,UUAGGG,UUUAUA	AAGAAG,AAGGAA,AAGGAG,AAGGGG,AAUUUA,ACUAGA,AGAAGC,AGACUA,AGAUAU,AGGAAC,AGGAGC,AGGGGC,AGUAGG,AUAGCA,AUAGGG,AUUUAA,CAAGAA,CAAGGA,CAAGGG,CCAAGA,CCAAGG,CGAAGG,CUAGAC,GAAGCC,GAAGGA,GACUAG,GCCAAG,GCGAAG,GGAACC,GGAGCC,GGGGCC,GUAGGG,UAGACA,UAGACU,UAGGGA,UAGGGU,UUAGGG,UUUAUA
SNRNP70	37	2818	0.00339953	0.00273604	0.313249	AAUCAA,AUCAAG,AUUCAA,GAUCAA,GUUCAA,UUCAAG	AAUCAA,AUCAAG,AUUCAA,GAUCAA,GUUCAA,UUCAAG
PPRC1	2	224	0.000268384	0.000218378	0.297471	GCGCGC,GGCGCC	CCGCGC,CGCGCC,CGCGCG,CGGCGC,GCGCGC,GGCGCC,GGCGCG,GGGCGC
SNRPA	139	10560	0.0125246	0.0102502	0.289114	ACCUGC,AGCAGU,AGGAGA,AGUAGG,AGUAGU,AUACCU,AUGCAC,AUGCUG,AUUCCU,AUUGCA,CAGUAG,CCUGCU,CUGCUA,GAGCAG,GAUACC,GAUUCC,GCAGUA,GGAGAU,GGGUAU,GGUAUG,GUAGGC,GUAGUG,GUUACC,UACCUG,UAUGCU,UCCUGC,UGCACA,UGCACC,UGCACG,UUACCU,UUCCUG,UUGCAC,UUUCCU	ACCUGC,AGCAGU,AGGAGA,AGUAGG,AGUAGU,AUACCU,AUGCAC,AUGCUG,AUUCCU,AUUGCA,CAGUAG,CCUGCU,CUGCUA,GAGCAG,GAUACC,GAUUCC,GCAGUA,GGAGAU,GGGUAU,GGUAUG,GUAGGC,GUAGGG,GUAGUC,GUAGUG,GUAUGC,GUUACC,GUUUCC,UACCUG,UAUGCU,UCCUGC,UGCACA,UGCACC,UGCACG,UUACCU,UUCCUG,UUGCAC,UUUCCU
PABPC1	126	9655	0.0113616	0.00937183	0.277764	AAAAAA,AAAAAC,ACAAAC,ACAAAU,ACGAAC,ACUAAC,ACUAAU,AGAAAA,CAAACA,CAAACC,CAAAUA,CAAAUC,CGAACA,CGAACC,CUAACA,CUAACC,CUAAUA,CUAAUC,GAAAAA,GAAAAC	AAAAAA,AAAAAC,ACAAAC,ACAAAU,ACGAAC,ACGAAU,ACUAAC,ACUAAU,AGAAAA,CAAACA,CAAACC,CAAAUA,CAAAUC,CGAACA,CGAACC,CGAAUA,CGAAUC,CUAACA,CUAACC,CUAAUA,CUAAUC,GAAAAA,GAAAAC
TARDBP	54	4249	0.00492038	0.00412492	0.254402	GAAUGA,GAAUGG,GAAUGU,GUGAAU,GUGUGU,GUUGUG,GUUGUU,GUUUUG,UGAAUG,UGUGUG,UUGUGC,UUGUUC,UUUUGC	GAAUGA,GAAUGG,GAAUGU,GUGAAU,GUGUGU,GUUGUG,GUUGUU,GUUUUG,UGAAUG,UGUGUG,UUGUGC,UUGUUC,UUUUGC
SRSF6	397	31185	0.0356057	0.0302682	0.234303	AACCUG,AAGAAG,ACCUGG,AGAAGA,AGCACC,AGGAAG,AUCAAC,AUCCUG,AUCGUA,CAACCU,CACAGG,CACCUG,CACUGG,CAGCAC,CAUCCU,CCACAC,CCACUC,CCACUG,CCUCAC,CCUCAG,CCUCUC,CCUCUG,CUACAC,CUACUC,CUACUG,CUCAUC,CUCUGG,CUUCAG,CUUCUC,GAAGAA,GAGGAA,GAUCAA,GCACCU,GCAGCA,GCUCAU,GGAAGA,UACACG,UACAGG,UACUCG,UACUGG,UCAACC,UCACAC,UCACAG,UCACUC,UCACUG,UCAUCC,UCCUGG,UCUCAC,UCUCAG,UCUCUC,UCUCUG,UGCGUG,UGUGGA,UUACAG,UUACUC,UUACUG,UUCACG,…	AACCUG,AAGAAG,ACCGGG,ACCGUC,ACCUGG,AGAAGA,AGCACC,AGCGGA,AGGAAG,AUCAAC,AUCCUG,AUCGUA,CAACCU,CACACG,CACAGG,CACCUG,CACGGA,CACUCG,CACUGG,CAGCAC,CAUCCU,CCACAC,CCACAG,CCACUC,CCACUG,CCCGGC,CCUCAC,CCUCAG,CCUCUC,CCUCUG,CCUGGC,CGCGUC,CUACAC,CUACAG,CUACUC,CUACUG,CUCACG,CUCAGG,CUCAUC,CUCUCG,CUCUGG,CUUCAC,CUUCAG,CUUCUC,CUUCUG,GAAGAA,GACGUC,GAGGAA,GAUCAA,GCACCU,GCAGCA,GCCGGA,GCCGUC,GCUCAU,GGAAGA,UACACG,UACAGG,…
ZFP36	629	49533	0.0563607	0.0480762	0.229366	AAAAAA,AAAAAC,AAAAAG,AAAAAU,AAAACA,AAAAGA,AAAAGC,AAAAGG,AAAAGU,AAAAUA,AAACAA,AAAGAA,AAAGCA,AAAGGA,AAAGUA,AAAUAA,AACAAA,AACAAG,AAGAAA,AAGCAA,AAGGAA,AAGUAA,AAUAAA,AAUAAG,ACAAAC,ACAAAG,ACAAAU,ACAAGG,ACAAGU,ACCUCC,ACCUCU,ACCUGC,ACCUGU,ACCUUC,ACCUUU,ACUUCC,ACUUCU,ACUUGC,ACUUGU,ACUUUC,ACUUUU,AGAAAG,AGCAAA,AGGAAA,AGUAAA,AUAAAG,AUAAAU,AUAAGC,AUAAGG,AUAAGU,AUUUAA,AUUUAU,CAAACA,CAAAGA,CAAAUA,CAAGCA,CAAGGA,…	AAAAAA,AAAAAC,AAAAAG,AAAAAU,AAAACA,AAAAGA,AAAAGC,AAAAGG,AAAAGU,AAAAUA,AAACAA,AAAGAA,AAAGCA,AAAGGA,AAAGUA,AAAUAA,AACAAA,AACAAG,AAGAAA,AAGCAA,AAGGAA,AAGUAA,AAUAAA,AAUAAG,ACAAAC,ACAAAG,ACAAAU,ACAAGC,ACAAGG,ACAAGU,ACCUCC,ACCUCU,ACCUGC,ACCUGU,ACCUUC,ACCUUU,ACUUCC,ACUUCU,ACUUGC,ACUUGU,ACUUUC,ACUUUU,AGAAAG,AGCAAA,AGGAAA,AGUAAA,AUAAAC,AUAAAG,AUAAAU,AUAAGC,AUAAGG,AUAAGU,AUUUAA,AUUUAU,CAAACA,CAAAGA,CAAAUA,…
RBMS3	24	1971	0.00223654	0.00191396	0.224702	AAUAUA,AUAUAG,AUAUAU,CAUAUA,CUAUAG,UAUAGA,UAUAGC,UAUAUA,UAUAUC	AAUAUA,AUAUAG,AUAUAU,CAUAUA,CUAUAG,CUAUAU,UAUAGA,UAUAGC,UAUAUA,UAUAUC
SRP14	9	794	0.000894614	0.000771603	0.213406	CCUGUA,GCCUGU	CCUGUA,CGCCUG,CUGUAG,GCCUGU
PCBP2	177	14171	0.0159241	0.0137549	0.211267	AAACCA,AAAUUA,AAAUUC,AACCAA,AACCCU,AAUUAA,AAUUAC,AAUUCA,AAUUCC,ACAUUA,ACCAAA,ACCCUA,ACCUUA,AUUAAA,AUUACC,AUUCAC,AUUCCA,AUUCCC,CAAUUA,CAUUAA,CCAUUA,CCAUUC,CCCCCA,CCCCCU,CCCUAA,CCCUCC,CCCUUA,CCCUUC,CCUCCA,CCUCCC,CCUCCU,CCUUAA,CCUUCC,CUAACC,CUCCCA,CUCCCC,CUUAAA,CUUCCA,CUUCCC,CUUCCU,UAACCC,UCCCCA,UUAGAG,UUAGGA,UUAGGG,UUUUUU	AAACCA,AAAUUA,AAAUUC,AACCAA,AACCCU,AAUUAA,AAUUAC,AAUUCA,AAUUCC,ACAUUA,ACCAAA,ACCCUA,ACCUUA,AUUAAA,AUUACC,AUUCAC,AUUCCA,AUUCCC,CAAUUA,CAUUAA,CCAUUA,CCAUUC,CCCCCA,CCCCCC,CCCCCU,CCCUAA,CCCUCC,CCCUUA,CCCUUC,CCUCCA,CCUCCC,CCUCCU,CCUUAA,CCUUCC,CUAACC,CUCCCA,CUCCCC,CUCCCU,CUUAAA,CUUCCA,CUUCCC,CUUCCU,GGGGGG,UAACCC,UCCCCA,UUAGAG,UUAGGA,UUAGGG,UUUUUU
SRSF3	336	27155	0.0301485	0.0263568	0.193911	AACGAC,AACGAU,AACUUU,ACAUCA,ACAUCG,ACAUUC,ACCACC,ACGACG,ACGACU,ACGAUC,ACGAUU,ACUACA,ACUACG,ACUUCA,ACUUCU,ACUUUA,AGAGAU,AUCAAC,AUCAUC,AUCGAU,AUCGCU,AUCGUU,AUCUUC,AUUCAU,CACAAC,CACAUC,CACCAC,CACUAC,CACUUC,CAGAGA,CAUCAA,CAUCAC,CAUCAU,CAUCGC,CAUCGU,CAUUCA,CCACCA,CCUCGU,CCUCUU,CGCUUC,CUACAA,CUACAC,CUACGA,CUCCAA,CUCUUC,CUUCAA,CUUCAG,CUUCAU,CUUCUU,CUUUAU,GACUUC,GAGAUU,GAUCAA,GAUCGA,GCUUCA,GUCAAC,UACAAA,…	AACGAC,AACGAU,AACUUU,ACAUCA,ACAUCG,ACAUUC,ACCACC,ACGACG,ACGACU,ACGAUC,ACGAUU,ACUACA,ACUACG,ACUUCA,ACUUCG,ACUUCU,ACUUUA,AGAGAU,AUCAAC,AUCAUC,AUCGAC,AUCGAU,AUCGCU,AUCGUU,AUCUUC,AUUCAU,CAACGA,CACAAC,CACAUC,CACCAC,CACUAC,CACUUC,CAGAGA,CAUCAA,CAUCAC,CAUCAU,CAUCGA,CAUCGC,CAUCGU,CAUUCA,CCACCA,CCUCGU,CCUCUU,CGAUCG,CGCUUC,CUACAA,CUACAC,CUACAG,CUACGA,CUCCAA,CUCGUC,CUCUUC,CUUCAA,CUUCAC,CUUCAG,CUUCAU,CUUCGA,…
SFPQ	466	37679	0.0417785	0.0365711	0.192057	AAGAAC,AAGAGC,AAGAGG,AAGCAA,AAGGAA,AAGGAC,AAGGGA,ACUGGG,AGAGAG,AGAGGA,AGAGGU,AGAUCG,AGGAAC,AGGACC,AGGGAU,AUCGGA,CAGGCA,CUGGAG,CUGGGA,GAAGAA,GAAGAG,GAAGCA,GAAGGA,GACUGG,GAGAGG,GAGGAA,GAGGUA,GAUCGG,GCAGGC,GGAAGA,GGACUG,GGAGAG,GGAGGA,GGAGGG,GGGAUC,GGGGAC,GGGGAU,GUAAUG,GUAAUU,GUAGUG,GUCUGG,GUGAUG,GUGAUU,GUGGUG,GUGGUU,UAAGAG,UAAGGA,UAAGGG,UAAUGG,UAAUGU,UAAUUG,UAAUUU,UAGAGA,UAGAUC,UAGUGG,UCGGAA,UCUAAG,…	AAGAAC,AAGAGC,AAGAGG,AAGCAA,AAGGAA,AAGGAC,AAGGGA,ACUGGG,AGAGAG,AGAGGA,AGAGGU,AGAUCG,AGGAAC,AGGACC,AGGGAU,AGGGGG,AUCGGA,CAGGCA,CUAAGG,CUGGAG,CUGGGA,GAAGAA,GAAGAG,GAAGCA,GAAGGA,GACUGG,GAGAGG,GAGGAA,GAGGAC,GAGGUA,GAUCGG,GCAGGC,GGAAGA,GGACUG,GGAGAG,GGAGGA,GGAGGG,GGGAUC,GGGGAC,GGGGAU,GGGGGA,GGGGGG,GGUAAG,GGUCUG,GUAAGA,GUAAUG,GUAAUU,GUAGUG,GUAGUU,GUCUGG,GUGAUG,GUGAUU,GUGGUG,GUGGUU,UAAGAG,UAAGGA,UAAGGG,…
FXR1	8	728	0.000805153	0.000707546	0.186439	ACGACG,AUGACA,AUGACG	ACGACA,ACGACG,AUGACA,AUGACG
RBM3	52	4310	0.00474146	0.00418413	0.180403	AAAACG,AAAACU,AAACGA,AAACUA,AAGACG,AAGACU,AAUACG,AAUACU,AGACGA,AGACUA,AUACGA,AUACUA,GAAACU,GAGACU	AAAACG,AAAACU,AAACGA,AAACUA,AAGACG,AAGACU,AAUACG,AAUACU,AGACGA,AGACUA,AUACGA,AUACUA,GAAACG,GAAACU,GAGACG,GAGACU,GAUACG,GAUACU
NOVA2	69	5735	0.0062623	0.00556719	0.169743	AACACC,ACCACC,AGACAU,AGAUCA,AGCACC,AGGCAU,AGUCAU,AUCAAC,AUCAUC,CCUAGA,GAGACA,GAGGCA,GAGUCA,GAUCAC,UAGAUC,UUUUUU	AACACC,ACCACC,AGACAU,AGAUCA,AGCACC,AGGCAU,AGUCAU,AUCAAC,AUCACC,AUCAUC,CCUAGA,CUAGAU,GAGACA,GAGGCA,GAGUCA,GAUCAC,GGGGGG,UAGAUC,UUUUUU
SRSF1	1622	133393	0.145196	0.129468	0.165402	AAAAGA,AAAGAA,AAAGAC,AAAGAG,AAAGGA,AACACG,AACAGC,AAGAAC,AAGAAG,AAGACC,AAGAGA,AAGAGC,AAGAGG,AAGGAC,AAGGAG,AAGGCG,AAGGUG,AAUGAC,AAUUUC,ACAAGG,ACACGU,ACAGAA,ACAGAG,ACAGCA,ACAGCG,ACAGGA,ACAGGU,ACAGUG,ACCCGA,ACCCGU,ACCGGA,ACGAAC,ACGAAG,ACGACG,ACUGAG,ACUGGA,AGAAGA,AGAAGG,AGACAA,AGACAG,AGACGA,AGACGU,AGAGAA,AGAGAC,AGAGCA,AGAGGA,AGAGGG,AGAGGU,AGAUGG,AGCAGG,AGCGGG,AGGAAA,AGGAAC,AGGAAG,AGGACA,AGGACC,AGGACG,…	AAAAGA,AAAGAA,AAAGAC,AAAGAG,AAAGGA,AACACG,AACAGC,AACCGG,AAGAAC,AAGAAG,AAGACC,AAGAGA,AAGAGC,AAGAGG,AAGGAC,AAGGAG,AAGGCG,AAGGUG,AAUGAC,AAUUUC,ACAAGG,ACACGA,ACACGU,ACAGAA,ACAGAG,ACAGCA,ACAGCG,ACAGGA,ACAGGG,ACAGGU,ACAGUG,ACCCGA,ACCCGG,ACCCGU,ACCGGA,ACCGGU,ACGAAC,ACGAAG,ACGAAU,ACGACG,ACGCGA,ACGCGC,ACGCUC,ACGGAA,ACGGAC,ACUGAG,ACUGGA,AGAAGA,AGAAGG,AGACAA,AGACAG,AGACGA,AGACGU,AGAGAA,AGAGAC,AGAGCA,AGAGGA,…
RBM28	16	1397	0.00152084	0.00135686	0.164604	AGUAGA,AGUAGG,AGUAGU,GUGUAG,UGUAGA,UGUAGU	AGUAGA,AGUAGG,AGUAGU,GAGUAG,GUGUAG,UGUAGA,UGUAGG,UGUAGU
ENOX1	70	5872	0.00635176	0.00570016	0.156155	AAGACA,AAUACA,AGACAG,AGGACA,AGUACA,AUACAG,CAGACA,CAUACA,GGACAG,GUACAG,UAGACA,UAUACA,UGGACA,UGUACA	AAGACA,AAUACA,AGACAG,AGGACA,AGUACA,AUACAG,CAGACA,CAUACA,CGGACA,CGUACA,GGACAG,GUACAG,UAGACA,UAUACA,UGGACA,UGUACA
IGF2BP3	118	9892	0.0106459	0.00960185	0.148915	AAAAAC,AAAACA,AAAAUC,AAACUC,AAAUAC,AAAUCA,AAAUUC,AACACA,AACUCA,AAUACA,AAUUCA,ACAAAC,ACAAUC,ACACAC,ACACUC,ACAUAC,ACAUUC,CAAACA,CAAUCA,CACACA,CACUCA,CAUACA,CAUUCA	AAAAAC,AAAACA,AAAAUC,AAACAC,AAACUC,AAAUAC,AAAUCA,AAAUUC,AACACA,AACUCA,AAUACA,AAUUCA,ACAAAC,ACAAUC,ACACAC,ACACUC,ACAUAC,ACAUUC,CAAACA,CAAUCA,CACACA,CACUCA,CAUACA,CAUUCA
ZNF638	32	2749	0.00295223	0.00266907	0.145468	CGUUCU,CGUUGG,GGUUCU,GGUUGU,GUUCUU,GUUGGU,GUUGUU,UGUUCG,UGUUCU,UGUUGG,UGUUGU	CGUUCG,CGUUCU,CGUUGG,CGUUGU,GGUUCG,GGUUCU,GGUUGG,GGUUGU,GUUCGU,GUUCUU,GUUGGU,GUUGUU,UGUUCG,UGUUCU,UGUUGG,UGUUGU
FXR2	65	5624	0.00590446	0.00545946	0.113046	AGACAA,AGACAG,AGACGA,AGACGG,GACAAA,GACAAG,GACAGA,GACAGG,GACGAA,GACGAG,GGACAA,GGACAG,GGACGA,UGACAA,UGACAG,UGACGA	AGACAA,AGACAG,AGACGA,AGACGG,GACAAA,GACAAG,GACAGA,GACAGG,GACGAA,GACGAG,GACGGA,GACGGG,GGACAA,GGACAG,GGACGA,GGACGG,UGACAA,UGACAG,UGACGA,UGACGG
IGF2BP2	189	16502	0.0169977	0.0160173	0.0857043	AAAAAC,AAAACA,AAAAUC,AAACUC,AAAUAC,AAAUCA,AAAUUC,AACACA,AACUCA,AAUACA,AAUUCA,ACAAAC,ACAAUC,ACACAC,ACACUC,ACAUAC,ACAUUC,CAAAAC,CAAACA,CAAAUC,CAACAC,CAACUC,CAAUAC,CAAUCA,CAAUUC,CACACA,CACUCA,CAUACA,CAUUCA,CCAAAC,CCAAUC,CCACAC,CCACUC,CCAUAC,CCAUUC,GAAAAC,GAAAUC,GAACAC,GAACUC,GAAUAC,GAAUUC,GCAAAC,GCAAUC,GCACAC,GCACUC,GCAUAC	AAAAAC,AAAACA,AAAAUC,AAACAC,AAACUC,AAAUAC,AAAUCA,AAAUUC,AACACA,AACUCA,AAUACA,AAUUCA,ACAAAC,ACAAUC,ACACAC,ACACUC,ACAUAC,ACAUUC,CAAAAC,CAAACA,CAAAUC,CAACAC,CAACUC,CAAUAC,CAAUCA,CAAUUC,CACACA,CACUCA,CAUACA,CAUUCA,CCAAAC,CCAAUC,CCACAC,CCACUC,CCAUAC,CCAUUC,GAAAAC,GAAAUC,GAACAC,GAACUC,GAAUAC,GAAUUC,GCAAAC,GCAAUC,GCACAC,GCACUC,GCAUAC,GCAUUC
PCBP1	205	17963	0.0184291	0.0174353	0.0799689	AAAAAA,AAACCA,AAAUUA,AAAUUC,AACCAA,AAUUAA,AAUUAC,AAUUCA,AAUUCC,ACAUUA,ACCAAA,ACCCUC,ACCUUA,AUUAAA,AUUACC,AUUCAC,AUUCCA,AUUCCC,CAAACC,CAACCC,CAAUCC,CAAUUA,CACCCU,CAUCCC,CAUUAA,CAUUCC,CCAAAC,CCAACC,CCAAUC,CCACCC,CCAUAC,CCAUCC,CCAUUA,CCAUUC,CCCACC,CCCCAA,CCCCAC,CCCUCC,CCCUUA,CCCUUC,CCUAAC,CCUAUC,CCUCCC,CCUCUU,CCUUAA,CCUUAC,CCUUCC,CCUUUC,CUAACC,CUAUCC,CUUAAA,CUUACC,CUUCCC,CUUUCC,UCCCCA,UUAGAG,UUAGGA,…	AAAAAA,AAACCA,AAAUUA,AAAUUC,AACCAA,AAUUAA,AAUUAC,AAUUCA,AAUUCC,ACAUUA,ACCAAA,ACCCUC,ACCUUA,AUUAAA,AUUACC,AUUCAC,AUUCCA,AUUCCC,CAAACC,CAACCC,CAAUCC,CAAUUA,CACCCU,CAUACC,CAUCCC,CAUUAA,CAUUCC,CCAAAC,CCAACC,CCAAUC,CCACCC,CCAUAC,CCAUCC,CCAUUA,CCAUUC,CCCACC,CCCCAA,CCCCAC,CCCCCC,CCCUCC,CCCUCU,CCCUUA,CCCUUC,CCUAAC,CCUACC,CCUAUC,CCUCCC,CCUCUU,CCUUAA,CCUUAC,CCUUCC,CCUUUC,CUAACC,CUACCC,CUAUCC,CUUAAA,CUUACC,…
MSI1	44	3931	0.00402576	0.00381628	0.0770949	AGGAAG,AGGAGG,AGGUAG,AGGUGG,AGUAGG,AGUUAG,AGUUGG,UAGGAA,UAGGAG,UAGUAA,UAGUUA	AGGAAG,AGGAGG,AGGUAG,AGGUGG,AGUAAG,AGUAGG,AGUUAG,AGUUGG,UAGGAA,UAGGAG,UAGGUA,UAGGUG,UAGUAA,UAGUAG,UAGUUA,UAGUUG
HNRNPH1	140	12418	0.0126141	0.0120535	0.0655794	AAGGCG,AAGGGA,AAGGGG,AAGGUG,AAUGUG,AGGAAG,AGGCGA,AGGGAA,AGGGGA,AUGUGG,AUUGGG,CAGGAC,CUGGGG,GAAGGG,GAAGGU,GAAUGU,GAGGAA,GAGGGG,GGAAGG,GGAAUG,GGAGGA,GGAGGG,GGGAAG,GGGAAU,GGGAGG,GGGGAA,GGGGAG,GGGGGC,GGGUGU,UCGAGG,UGGGGG,UGGGGU,UGGGUG,UGUGGG	AAGGCG,AAGGGA,AAGGGG,AAGGUG,AAUGUG,AGGAAG,AGGCGA,AGGGAA,AGGGGA,AUCGGG,AUGUGG,AUUGGG,CAGGAC,CGAGGG,CGGGCG,CGGGGG,CUGGGG,GAAGGG,GAAGGU,GAAUGU,GAGGAA,GAGGGG,GGAAGG,GGAAUG,GGAGGA,GGAGGG,GGCGAA,GGGAAG,GGGAAU,GGGAGG,GGGCGU,GGGCUG,GGGGAA,GGGGAG,GGGGCU,GGGGGC,GGGGGG,GGGUCG,GGGUGU,GGUCGA,GUCGAG,UCGAGG,UCGGGC,UGGGGG,UGGGGU,UGGGUG,UGUGGG,UUGGGU
HNRNPF	150	13302	0.0135087	0.0129115	0.0652301	AAGGCG,AAGGGA,AAGGGG,AAGGUG,AAUGUG,AGGAAG,AGGCGA,AGGGAA,AGGGAU,AGGGGA,AUGGGA,AUGGGG,AUGUGG,CUGGGG,GAAGGG,GAAGGU,GAAUGU,GAGGAA,GAGGGG,GAUGGG,GGAAGG,GGAAUG,GGAGGA,GGAGGG,GGAUGG,GGGAAG,GGGAAU,GGGAGG,GGGAUG,GGGGAA,GGGGAG,GGGGGC,GGGGUA,UGGGAA,UGGGGU,UGUGGG	AAGGCG,AAGGGA,AAGGGG,AAGGUG,AAUGUG,AGGAAG,AGGCGA,AGGGAA,AGGGAU,AGGGGA,AUGGGA,AUGGGG,AUGUGG,CGAUGG,CGGGAU,CGGGGG,CUGGGG,GAAGGG,GAAGGU,GAAUGU,GAGGAA,GAGGGG,GAUGGG,GGAAGG,GGAAUG,GGAGGA,GGAGGG,GGAUGG,GGCGAA,GGGAAG,GGGAAU,GGGAGG,GGGAUG,GGGCUG,GGGGAA,GGGGAG,GGGGCU,GGGGGC,GGGGGG,GGGGUA,UGGGAA,UGGGGU,UGUGGG
LIN28A	70	6280	0.00635176	0.00609615	0.059258	AGGAGA,AGGAGU,GGAGAA,GGAGAU,GGAGGA,GGAGGG,GGAGUA,UGGAGA,UGGAGG,UGGAGU	AGGAGA,AGGAGU,CGGAGA,CGGAGG,CGGAGU,GGAGAA,GGAGAU,GGAGGA,GGAGGG,GGAGUA,UGGAGA,UGGAGG,UGGAGU
HNRNPA1	296	26309	0.02657	0.0255357	0.0572849	AAAAAA,AAAGAG,AAGAGG,AAGGAG,AAGGUG,AAGUAC,AAUUUA,ACUAGA,AGACUA,AGAGGA,AGAUAU,AGAUUA,AGGAAG,AGGAGC,AGGGAC,AGGGCA,AGGGUU,AGUAGG,AGUGAA,AGUGGU,AGUUAG,AUAGAA,AUAGGG,AUUAGA,AUUUAA,AUUUAU,CAAAGA,CAAGGA,CAGGGA,CCAAGG,GAAGGU,GACUUA,GAGGAA,GAGGAG,GAGUGG,GAUUAG,GCAGGC,GCCAAG,GGAAGG,GGAGCC,GGAGGA,GGCAGG,GGGACU,GGGCAG,GGGUUA,GGUUAG,GUGGUG,UAGACA,UAGACU,UAGAGA,UAGAGU,UAGGAA,UAGGAU,UAGGCA,UAGGCU,UAGGGA,UAGGGC,…	AAAAAA,AAAGAG,AAGAGG,AAGGAG,AAGGUG,AAGUAC,AAUUUA,ACUAGA,AGACUA,AGAGGA,AGAUAU,AGAUUA,AGGAAG,AGGAGC,AGGGAC,AGGGCA,AGGGUU,AGUACG,AGUAGG,AGUGAA,AGUGGU,AGUUAG,AUAGAA,AUAGCA,AUAGGG,AUUAGA,AUUUAA,AUUUAU,CAAAGA,CAAGGA,CAGGGA,CCAAGG,CCCCCC,CGUAGG,CUAGAC,GAAGGU,GACUAG,GACUUA,GAGGAA,GAGGAG,GAGUGG,GAUUAG,GCAGGC,GCCAAG,GGAAGG,GGACUU,GGAGCC,GGAGGA,GGCAGG,GGGACU,GGGCAG,GGGUUA,GGUGCG,GGUUAG,GUAAGU,GUACGC,GUAGGG,…
MATR3	14	1352	0.00134192	0.00131318	0.0312339	AAUCUU,AUCUUA,AUCUUG,CAUCUU	AAUCUU,AUCUUA,AUCUUG,CAUCUU
HNRNPA3	32	2987	0.00295223	0.00290006	0.0257191	AAGGAG,AGGAGC,CAAGGA,CCAAGG,GCCAAG,GGAGCC	AAGGAG,AGGAGC,CAAGGA,CCAAGG,GCCAAG,GGAGCC
ESRP2	31	2914	0.00286277	0.00282921	0.0170092	GGGAAA,GGGAAG,GGGAAU,GGGGAA,GGGGAG,GGGGAU,UGGGAA,UGGGGA	GGGAAA,GGGAAG,GGGAAU,GGGGAA,GGGGAG,GGGGAU,UGGGAA,UGGGGA
NELFE	36	3401	0.00331007	0.00330188	0.00357533	CUCUCU,CUCUGG,CUGGCU,CUGGUU,GCUAAC,GGCUAA,GGUCUC,GGUUAG,GUCUCU,UCUCUC,UCUCUG,UCUGGC,UCUGGU,UGGCUA,UGGUUA	CUCUCU,CUCUGG,CUGGCU,CUGGUU,GCUAAC,GGCUAA,GGUCUC,GGUUAG,GUCUCU,UCUCUC,UCUCUG,UCUGGC,UCUGGU,UGGCUA,UGGUUA
PUM1	112	10515	0.0101091	0.0102065	-0.0138301	AAUAUU,AAUGUU,AAUUGU,ACAUAA,AGAAUU,AGAUAA,AUUGUA,CAGAAU,CCAGAA,CUUGUA,GAAUUG,GUAAAU,GUAAUA,GUACAU,GUAGAU,GUCCAG,UAAUAU,UAAUGU,UACAUA,UACAUC,UAGAUA,UAUAUA,UGUAAA,UGUAAU,UGUACA,UGUAGA,UGUAUA,UGUCCA,UUAAUG,UUGUAC,UUGUAG	AAUAUU,AAUGUU,AAUUGU,ACAUAA,AGAAUU,AGAUAA,AUUGUA,CAGAAU,CCAGAA,CUUGUA,GAAUUG,GUAAAU,GUAAUA,GUACAU,GUAGAU,GUAUAU,GUCCAG,UAAAUA,UAAUAU,UAAUGU,UACAUA,UACAUC,UAGAUA,UAUAUA,UGUAAA,UGUAAU,UGUACA,UGUAGA,UGUAUA,UGUCCA,UUAAUG,UUGUAC,UUGUAG,UUUAAU
HNRNPLL	53	5041	0.00483092	0.00489362	-0.0186035	ACAAAC,ACACAC,ACACCA,ACAUAC,ACCACA,ACUGCA,AGACGA,CAAACA,CACACA,CACACC,CACCAC,CACUGC,CAGACG,CAUACA,GCAAAC,GCACAC,GCAUAC	ACAAAC,ACACAC,ACACCA,ACAUAC,ACCACA,ACCGCA,ACGACA,ACUGCA,AGACGA,CAAACA,CACACA,CACACC,CACCAC,CACCGC,CACUGC,CAGACG,CAUACA,GACGAC,GCAAAC,GCACAC,GCAUAC
PUM2	30	2920	0.0027733	0.00283504	-0.0317609	GUAAAU,GUACAU,GUAGAU,UACAUA,UACAUC,UAGAUA,UAUAUA,UGUAAA,UGUACA,UGUAGA,UGUAUA	GUAAAU,GUACAU,GUAGAU,GUAUAU,UAAAUA,UACAUA,UACAUC,UAGAUA,UAUAUA,UGUAAA,UGUACA,UGUAGA,UGUAUA
RBMS1	7	754	0.000715692	0.000732781	-0.0340434	AUAUAC,AUAUAG,UAUAUA	AUAUAC,AUAUAG,GAUAUA,UAUAUA
A1CF	28	2760	0.00259438	0.00267974	-0.0467048	AGUAUA,AUAAUU,AUCAGU,CAGUAU,GAUCAG,UAAUUA,UAAUUG,UCAGUA,UGAUCA,UUAAUU	AGUAUA,AUAAUU,AUCAGU,CAGUAU,GAUCAG,UAAUUA,UAAUUG,UCAGUA,UGAUCA,UUAAUU
RBFOX1	15	1525	0.00143138	0.00148109	-0.0492499	AGCAUG,GCAUGA,GCAUGU,UGACUG,UGCAUG	AGCAUG,GCAUGA,GCAUGC,GCAUGU,UGACUG,UGCAUG
HNRNPA1L2	3	382	0.000357846	0.000371728	-0.0549112	AUAGGG,UAGGGA,UUAGGG	AUAGGG,GUAGGG,UAGGGA,UAGGGU,UUAGGG
ZRANB2	50	4894	0.00456253	0.00475094	-0.0583784	AAAGGU,AGGGAA,AGGUAC,AGGUAG,AGGUAU,AGGUCU,AGGUUA,AGGUUU,CGGUAG,GAGGUU,GGUAAA,GUAAAG,GUGGUG,UAAAGG,UGGUAA,UGGUGG	AAAGGU,AGGGAA,AGGUAA,AGGUAC,AGGUAG,AGGUAU,AGGUCU,AGGUUA,AGGUUU,CGGUAA,CGGUAG,CGGUAU,CGGUCU,GAGGUU,GGGUAA,GGGUGA,GGUAAA,GGUGGU,GUAAAG,GUGGUG,UAAAGG,UGGUAA,UGGUGG
HNRNPH2	106	10308	0.00957237	0.0100056	-0.0638604	AAGGCG,AAGGGA,AAGGGG,AAGGUG,AAUGUG,AGGCGA,AGGGAA,AGGGGA,AUGUGG,AUUGGG,CAGGAC,CUGGGG,GAAGGG,GAAUGU,GAGGGG,GGAAGG,GGAAUG,GGAGGA,GGAGGG,GGGAAG,GGGAAU,GGGAGG,GGGGAA,GGGGAG,GGGGGC,GGGUGU,UCGAGG,UGGGGG,UGGGGU,UGGGUG,UGUGGG	AAGGCG,AAGGGA,AAGGGG,AAGGUG,AAUGUG,AGGCGA,AGGGAA,AGGGGA,AUCGGG,AUGUGG,AUUGGG,CAGGAC,CGAGGG,CGGGCG,CGGGGG,CUGGGG,GAAGGG,GAAUGU,GAGGGG,GGAAGG,GGAAUG,GGAGGA,GGAGGG,GGCGAA,GGGAAG,GGGAAU,GGGAGG,GGGCGU,GGGCUG,GGGGAA,GGGGAG,GGGGCU,GGGGGA,GGGGGC,GGGGGG,GGGUCG,GGGUGU,GGUCGA,GUCGAG,UCGAGG,UCGGGC,UGGGGG,UGGGGU,UGGGUG,UGUGGG,UUGGGU
RBM4	34	3379	0.00313115	0.00328053	-0.0672351	CCUCUU,CCUUCC,CCUUCU,CUCUUU,CUUCCU,CUUCUU,GCGCGC,UCCUUC,UUCCUU,UUCUUG	CCUCUU,CCUUCC,CCUUCU,CGCGCG,CGCGGG,CGCGGU,CUCUUU,CUUCCU,CUUCUU,GCGCGA,GCGCGC,GCGCGG,UCCUUC,UUCCUU,UUCUUG
HNRNPL	95	9353	0.0085883	0.00907872	-0.0801158	AAACAA,AAAUAA,AAAUAC,AACAAA,AACACA,AAUAAA,AAUACA,ACACAA,ACACAC,ACACCA,ACAUAA,ACAUAC,ACCACA,CACAAA,CACAAC,CACAAG,CACACA,CACACC,CACCAC,CACGAA,CACGAG,CAUAAA,CAUACA	AAACAA,AAACAC,AAAUAA,AAAUAC,AACAAA,AACACA,AAUAAA,AAUACA,ACACAA,ACACAC,ACACCA,ACACGA,ACAUAA,ACAUAC,ACCACA,CACAAA,CACAAC,CACAAG,CACACA,CACACC,CACCAC,CACGAA,CACGAC,CACGAG,CAUAAA,CAUACA
HNRNPH3	86	8488	0.00778315	0.00823917	-0.082146	AAGGGA,AAGGUG,AAUGUG,AGGGAA,AGGGGA,AUGUGG,AUUGGG,GAAGGG,GAAUGU,GAGGGG,GGAAGG,GGAAUG,GGAGGA,GGAGGG,GGGAAG,GGGAAU,GGGAGG,GGGGAG,GGGGGC,GGGUGU,UCGAGG,UGGGUG,UGUGGG	AAGGGA,AAGGUG,AAUGUG,AGGGAA,AGGGGA,AUCGGG,AUGUGG,AUUGGG,CGAGGG,CGGGCG,CGGGGG,GAAGGG,GAAUGU,GAGGGG,GGAAGG,GGAAUG,GGAGGA,GGAGGG,GGGAAG,GGGAAU,GGGAGG,GGGCGU,GGGCUG,GGGGAG,GGGGCU,GGGGGC,GGGGGG,GGGUCG,GGGUGU,GGUCGA,GUCGAG,UCGAGG,UCGGGC,UGGGUG,UGUGGG,UUGGGU
PABPC3	27	2767	0.00250492	0.00268654	-0.100984	AAAAAC,AAAACA,AAAACC,GAAAAC	AAAAAC,AAAACA,AAAACC,GAAAAC
G3BP1	113	11341	0.0101986	0.0110082	-0.110208	ACAGGC,ACCCAC,ACCCAU,ACCCCU,ACCCGC,ACCGGC,AGGCAC,AGGCAG,AGGCCC,AUAGGC,AUCCGC,AUCGGC,CACAGG,CACCCG,CACCGG,CAGGCA,CAGGCC,CAUAGG,CAUCCG,CCACAC,CCACCC,CCACCG,CCACGC,CCAGGC,CCAUAC,CCAUAG,CCAUCC,CCAUCG,CCCACA,CCCACC,CCCAGG,CCCAUA,CCCAUC,CCCCAC,CCCCAG,CCCCCA,CCCCUC,CCCGCA,CCCUAG,CCCUCC,CCGGCA,CCGGCC,CCUCCG,CCUCGG,CGGCAC,CGGCAG,CUAGGC,CUCCGC,CUCGGC,UAGGCA,UCCGCA,UCCGCC,UCGGCA	ACACGC,ACAGGC,ACCCAC,ACCCAU,ACCCCC,ACCCCU,ACCCGC,ACCGGC,ACGCAC,ACGCAG,ACGCCC,ACGCCG,AGGCAC,AGGCAG,AGGCCC,AGGCCG,AUACGC,AUAGGC,AUCCGC,AUCGGC,CACACG,CACAGG,CACCCG,CACCGG,CACGCA,CACGCC,CAGGCA,CAGGCC,CAUACG,CAUAGG,CAUCCG,CAUCGG,CCACAC,CCACAG,CCACCC,CCACCG,CCACGC,CCAGGC,CCAUAC,CCAUAG,CCAUCC,CCAUCG,CCCACA,CCCACC,CCCACG,CCCAGG,CCCAUA,CCCAUC,CCCCAC,CCCCAG,CCCCCA,CCCCCC,CCCCCG,CCCCGC,CCCCGG,CCCCUA,CCCCUC,…
CELF5	15	1595	0.00143138	0.00154903	-0.113956	GUGUGG,GUGUGU,GUGUUG,GUGUUU,UGUGUG	GUGUGG,GUGUGU,GUGUUG,GUGUUU,UGUGUG,UGUGUU
PTBP2	2	299	0.000268384	0.000291171	-0.117567	CUCUCU	CUCUCU
RBM42	7	802	0.000715692	0.000779368	-0.122967	AACUAA,AACUAC,ACUAAG,ACUACG	AACUAA,AACUAC,ACUAAG,ACUACG
FMR1	258	26160	0.0231705	0.0253911	-0.132032	AAAAAA,AAGGAA,AAGGAG,AAGGAU,AAGGGA,ACUAAG,ACUGGG,ACUGGU,AGCAGC,AGCGAA,AGCGAC,AGCGGC,AGCUGG,AGGAAG,AGGAAU,AGGAGG,AGGAGU,AGGAUG,AGGAUU,AGGCAC,AGGGAG,AGUGGC,AUAGGC,AUGGAG,CAGCUG,CAUAGG,CGAAGG,CGACUG,CGGCUG,CUAUGG,CUGAGG,CUGGGC,CUGGUG,GAAGGA,GAAGGG,GACAAG,GACAGG,GACUGG,GAGCGG,GAGGAU,GCAGCU,GCAUAG,GCGGCU,GCUAAG,GCUAUG,GCUGAG,GCUGGG,GGACAA,GGACAG,GGACUA,GGCAUA,GGCUAA,GGCUAU,GGCUGA,GGCUGG,GUGGCU,UAAGGA,…	AAAAAA,AAGCGG,AAGGAA,AAGGAG,AAGGAU,AAGGGA,ACUAAG,ACUGGG,ACUGGU,AGCAGC,AGCGAA,AGCGAC,AGCGGC,AGCUGG,AGGAAG,AGGAAU,AGGAGG,AGGAGU,AGGAUG,AGGAUU,AGGCAC,AGGGAG,AGUGGC,AUAGGC,AUGGAG,CAGCUG,CAUAGG,CGAAGG,CGACUG,CGGCUG,CUAAGG,CUAUGG,CUGAGG,CUGGGC,CUGGUG,GAAGGA,GAAGGG,GACAAG,GACAGG,GACUAA,GACUGG,GAGCGA,GAGCGG,GAGGAU,GCAGCU,GCAUAG,GCGAAG,GCGACU,GCGGCU,GCUAAG,GCUAUG,GCUGAG,GCUGGG,GGACAA,GGACAG,GGACUA,GGCAUA,…
HNRNPM	19	2023	0.00178923	0.00196443	-0.134776	AAGGAA,GAAGGA	AAGGAA,GAAGGA,GGGGGG
HNRNPK	92	9452	0.00831991	0.0091748	-0.141108	AAAAAA,ACCCAA,ACCCAU,ACCCCA,ACCCGA,ACCCGC,ACCCGU,ACCCUU,CAAACC,CAACCC,CAUCCC,CCAAAC,CCAACC,CCAUAC,CCAUCC,CCCCAA,CCCCAC,CCCCAU,CCCCCA,CCCCCU,CCCCUU,GCCCAA,GCCCAC,GCCCCC,GCCCCU,UCCCAA,UCCCAC,UCCCAU,UCCCCA,UCCCCC,UCCCCU,UCCCUA,UCCCUU,UUUUUU	AAAAAA,ACCCAA,ACCCAU,ACCCCA,ACCCCC,ACCCGA,ACCCGC,ACCCGU,ACCCUU,CAAACC,CAACCC,CAUACC,CAUCCC,CCAAAC,CCAACC,CCAUAC,CCAUCC,CCCCAA,CCCCAC,CCCCAU,CCCCCA,CCCCCC,CCCCCU,CCCCUA,CCCCUU,GCCCAA,GCCCAC,GCCCAG,GCCCCC,GCCCCU,GGGGGG,UCCCAA,UCCCAC,UCCCAU,UCCCCA,UCCCCC,UCCCCU,UCCCGA,UCCCUA,UCCCUU,UUUUUU
SRSF9	307	31799	0.0275541	0.0308641	-0.163663	AGGAAA,AGGAAC,AGGACA,AGGACC,AGGAGA,AGGAGC,AUGAAA,AUGAAC,AUGACA,AUGACC,AUGAGA,AUGAGC,CUGGAU,GAAGCA,GAAGCC,GAAGGA,GAAGGC,GAUGCA,GAUGCC,GAUGGA,GAUGGC,GGAAAA,GGAAAG,GGAACA,GGAACG,GGAAGC,GGAAGG,GGACAA,GGACAG,GGACCA,GGAGAA,GGAGAG,GGAGCC,GGAGCG,GGAGGA,GGAGGC,GGAUGC,GGAUGG,GGGAGG,GGUGCA,GGUGCC,GGUGGA,GGUGGC,UGAAAA,UGAAAG,UGAACA,UGAACG,UGAAGC,UGAAGG,UGACAA,UGACAG,UGACCA,UGACCG,UGAGAA,UGAGAG,UGAGCA,UGAUGC,…	AGGAAA,AGGAAC,AGGACA,AGGACC,AGGAGA,AGGAGC,AUGAAA,AUGAAC,AUGACA,AUGACC,AUGAGA,AUGAGC,CUGGAU,GAAGCA,GAAGCC,GAAGGA,GAAGGC,GAUGCA,GAUGCC,GAUGGA,GAUGGC,GGAAAA,GGAAAG,GGAACA,GGAACG,GGAAGC,GGAAGG,GGACAA,GGACAG,GGACCA,GGACCG,GGAGAA,GGAGAG,GGAGCA,GGAGCC,GGAGCG,GGAGGA,GGAGGC,GGAUGC,GGAUGG,GGGAGC,GGGAGG,GGGUGC,GGGUGG,GGUGCA,GGUGCC,GGUGGA,GGUGGC,UGAAAA,UGAAAG,UGAACA,UGAACG,UGAAGC,UGAAGG,UGACAA,UGACAG,UGACCA,…
IGHMBP2	11	1240	0.00107354	0.00120448	-0.166036	AAAAAA	AAAAAA
CELF6	33	3577	0.00304169	0.0034727	-0.191185	GUGAGG,GUGAUG,GUGGGG,GUGGUG,GUGUGG,GUGUUG,UGUGAG,UGUGAU,UGUGGG,UGUGGU,UGUGUG	GUGAGG,GUGAUG,GUGGGG,GUGGUG,GUGUGG,GUGUUG,UGUGAG,UGUGAU,UGUGGG,UGUGGU,UGUGUG,UGUGUU
CELF4	18	2016	0.00169977	0.00195764	-0.203778	GGUGUG,GGUGUU,GUGUGG,GUGUGU,GUGUUG,GUGUUU,UGUGUG	GGUGUG,GGUGUU,GUGUGG,GUGUGU,GUGUUG,GUGUUU,UGUGUG,UGUGUU
YBX2	27	2975	0.00250492	0.00288842	-0.205514	AACAAC,AACAUC,ACAACA,ACAACG,ACAACU,ACAUCA,ACAUCG,ACAUCU	AACAAC,AACAUC,ACAACA,ACAACG,ACAACU,ACAUCA,ACAUCG,ACAUCU
YTHDC1	68	7337	0.00617284	0.00712205	-0.206357	GAAUAC,GAAUGC,GACUAC,GACUGC,GAGUAC,GAGUGC,GCAUAC,GCCUGC,GGAUGC,GGCUGC,GGGUAC,UAAUAC,UACUAC,UACUGC,UAGUAC,UAGUGC,UCAUAC,UCAUGC,UCCUAC,UCCUGC,UGAUAC,UGAUGC,UGCUAC,UGCUGC,UGGUAC,UGGUGC	GAAUAC,GAAUGC,GACUAC,GACUGC,GAGUAC,GAGUGC,GCAUAC,GCAUGC,GCCUAC,GCCUGC,GCGUAC,GCGUGC,GGAUAC,GGAUGC,GGCUAC,GGCUGC,GGGUAC,GGGUGC,UAAUAC,UAAUGC,UACUAC,UACUGC,UAGUAC,UAGUGC,UCAUAC,UCAUGC,UCCUAC,UCCUGC,UCGUAC,UCGUGC,UGAUAC,UGAUGC,UGCUAC,UGCUGC,UGGUAC,UGGUGC
CELF1	28	3084	0.00259438	0.00299421	-0.206784	CUGUCU,GUGUGU,GUGUUG,GUUGUG,GUUUGU,UGUCUG,UGUGUG,UGUUGU,UGUUUG,UUGUGU	CUGUCU,GUGUGU,GUGUUG,GUUGUG,GUUUGU,UGUCUG,UGUGUG,UGUGUU,UGUUGU,UGUUUG,UUGUGU
SSB	14	1643	0.00134192	0.00159562	-0.249815	CUGUUU,GCUGUU,UGCUGU,UGUUUU	CUGUUU,GCUGUU,UGCUGU,UGUUUU
ESRP1	1	219	0.000178923	0.000213525	-0.25507	AGGGAU	AGGGAU
CELF2	21	2481	0.00196815	0.00240896	-0.291566	AUGUGU,GUCUGU,GUGUGU,GUUGUU,UAUGUG,UAUGUU,UGUGUG,UGUUGU,UUGUGU	AUGUGU,GUAUGU,GUCUGU,GUGUGU,GUUGUU,UAUGUG,UAUGUU,UGUGUG,UGUUGU,UUGUGU
CSTF2	21	2495	0.00196815	0.00242254	-0.299681	GUGUGU,GUGUUG,GUGUUU,GUUUUG,UGUGUG,UGUUUG,UGUUUU	GUGUGU,GUGUUG,GUGUUU,GUUUUG,UGUGUG,UGUGUU,UGUUUG,UGUUUU
KHDRBS1	53	6250	0.00483092	0.00606704	-0.328694	AUAAAA,AUUUAA,CAAAAU,CUAAAA,GAAAAC,UAAAAA,UAAAAC,UAAAAG,UUAAAA,UUAAAU,UUUUAC,UUUUUU	AUAAAA,AUUUAA,AUUUAC,CAAAAU,CUAAAA,CUAAAU,GAAAAC,UAAAAA,UAAAAC,UAAAAG,UUAAAA,UUAAAU,UUUUAC,UUUUUU
MBNL1	128	14939	0.0115405	0.0145003	-0.329376	ACGCUA,ACGCUG,AUGCCA,AUGCCC,AUGCCG,AUGCUC,CCCGCU,CCGCUG,CCUGCU,CGCUGC,CGCUUC,CUGCCA,CUGCCU,CUGCGG,CUGCUA,CUGCUC,CUGCUG,CUGCUU,CUUGCU,CUUGUG,GCGCUG,GCUGCG,GCUGCU,GCUUGC,GCUUGU,GCUUUU,GUGCUC,GUGCUG,GUGCUU,UCGCUA,UCGCUC,UCGCUG,UCGCUU,UCUGCU,UGCUGC,UGCUGU,UGCUUC,UGCUUU,UGUCUC,UUGCCA,UUGCCC,UUGCCU,UUGCUA,UUGCUC,UUGCUG,UUGCUU,UUGUGC,UUUGCU	ACGCUA,ACGCUC,ACGCUG,ACGCUU,AUGCCA,AUGCCC,AUGCCG,AUGCUC,AUGCUU,CCCGCU,CCGCUA,CCGCUC,CCGCUG,CCGCUU,CCUGCU,CGCUGC,CGCUGU,CGCUUC,CGCUUG,CGCUUU,CUCGCU,CUGCCA,CUGCCC,CUGCCG,CUGCCU,CUGCGG,CUGCUA,CUGCUC,CUGCUG,CUGCUU,CUUGCU,CUUGUG,GCGCUC,GCGCUG,GCGCUU,GCUGCG,GCUGCU,GCUUGC,GCUUGU,GCUUUU,GGCUUU,GUCUCG,GUGCUA,GUGCUC,GUGCUG,GUGCUU,UCCGCU,UCGCUA,UCGCUC,UCGCUG,UCGCUU,UCUCGC,UCUGCU,UGCGGC,UGCUGC,UGCUGU,UGCUUC,…
SNRPB2	14	1770	0.00134192	0.00171888	-0.357169	AUUGCA,GUAUUG,UGCAGU,UUGCAG	AUUGCA,GUAUUG,UAUUGC,UGCAGU,UUGCAG
RBM5	85	10199	0.00769368	0.00989982	-0.363727	AAAAAA,AAGGAA,AAGGAG,AAGGGG,AAGGUA,AAGGUG,AGGGAA,AGGGAG,AGGGUA,CAAGGA,CUCUUC,CUUCUC,GAAGGA,GAAGGG,GAAGGU,GAGGGA,GAGGGU,UCUUCU,UUCUCU	AAAAAA,AAGGAA,AAGGAG,AAGGGG,AAGGUA,AAGGUG,AGGGAA,AGGGAG,AGGGUA,AGGGUG,AGGUAA,CAAGGA,CAAGGG,CCCCCC,CUCUUC,CUUCUC,GAAGGA,GAAGGG,GAAGGU,GAGGGA,GAGGGU,GGGGGG,GGUGGU,UCUUCU,UUCUCU
RBM8A	1	239	0.000178923	0.000232937	-0.380601	GCGCGC	ACGCGC,AUGCGC,CGCGCC,CGCGCG,CGCGCU,GCGCGC,GUGCGC,UGCGCC,UGCGCG,UGCGCU
SF1	62	7729	0.00563607	0.00750251	-0.412683	ACAGAC,ACAGUC,ACCGAC,ACGAAC,ACUAAC,ACUAAG,ACUAAU,ACUGAC,AGUAAC,AUACUA,CACAGA,CACCGA,CACUGA,CAGUCA,CGCUGA,CUAACA,GCUAAC,GCUGAC,GCUGCC,UAACAA,UACGAA,UACUAA,UACUAG,UACUGA,UAGUAA,UAUACU,UGCUAA,UGCUGA,UGCUGC	ACAGAC,ACAGUC,ACCGAC,ACGAAC,ACUAAC,ACUAAG,ACUAAU,ACUAGC,ACUGAC,ACUUAU,AGUAAC,AGUAAG,AUACUA,AUUAAC,CACAGA,CACCGA,CACUGA,CAGUCA,CGCUGA,CUAACA,GACUAA,GCUAAC,GCUGAC,GCUGCC,UAACAA,UACGAA,UACUAA,UACUAG,UACUGA,UAGUAA,UAUACU,UGCUAA,UGCUGA,UGCUGC
RBM46	91	11323	0.00823045	0.0109907	-0.417245	AAUCAA,AAUCAU,AAUGAA,AAUGAU,AUCAAA,AUCAAG,AUCAAU,AUCAUA,AUCAUG,AUCAUU,AUGAAA,AUGAAG,AUGAAU,AUGAUA,AUGAUG,AUGAUU,GAUCAA,GAUCAU,GAUGAA,GAUGAU	AAUCAA,AAUCAU,AAUGAA,AAUGAU,AUCAAA,AUCAAG,AUCAAU,AUCAUA,AUCAUG,AUCAUU,AUGAAA,AUGAAG,AUGAAU,AUGAUA,AUGAUG,AUGAUU,GAUCAA,GAUCAU,GAUGAA,GAUGAU
RBM20	26	3328	0.00241546	0.00323103	-0.419696	AUUCUC,AUUCUU,CUUCUA,CUUCUC,CUUCUU,UUUCUA,UUUCUC,UUUCUU	AUUCUA,AUUCUC,AUUCUU,CUUCUA,CUUCUC,CUUCUU,UUUCUA,UUUCUC,UUUCUU
KHSRP	135	17102	0.0121668	0.0165997	-0.44821	ACCCUC,ACCUUC,AGCCUC,AGCUUC,AUAUUU,AUGUAU,AUGUGU,AUUAUU,AUUUAU,AUUUUA,CACCCU,CACCUU,CAGCUU,CCCCCU,CCCCUC,CCCCUU,CCCUCC,CCCUUC,CCUUCC,CGCCCU,CGCCUC,CGCUUC,CGGCCU,CUCCUU,CUGCCU,CUGCUU,CUGUAU,CUGUGU,GCCCUC,GCCUCC,GCCUUC,GCUUCC,GGCCUC,GGCUUC,GUGUAU,GUGUGU,UAGUAU,UAUUAU,UAUUUU,UCCCUC,UCCUUC,UGCAUG,UGCCUC,UGCUUC,UGUAUA,UGUAUG,UGUGUA,UGUGUG,UUAUUA,UUAUUU,UUGUAU,UUGUGU,UUUAUA,UUUAUU	ACCCUC,ACCUUC,AGCCUC,AGCUUC,AUAUUU,AUGUAU,AUGUGU,AUUAUU,AUUUAU,AUUUUA,CACCCU,CACCUU,CAGCCU,CAGCUU,CCCCCU,CCCCUC,CCCCUU,CCCUCC,CCCUUC,CCGCCU,CCGCUU,CCUUCC,CGCCCU,CGCCUC,CGCCUU,CGCUUC,CGGCCU,CGGCUU,CUCCCU,CUCCUU,CUGCCU,CUGCUU,CUGUAU,CUGUGU,GCCCUC,GCCUCC,GCCUUC,GCUUCC,GGCCUC,GGCUUC,GUAUAU,GUAUGU,GUGUAU,GUGUGU,UAGGUA,UAGGUU,UAGUAU,UAUAUU,UAUUAU,UAUUUA,UAUUUU,UCCCUC,UCCUUC,UGCAUG,UGCCUC,UGCUUC,UGUAUA,…
RBM41	15	2013	0.00143138	0.00195473	-0.449559	AUACAU,AUACUU,UACAUU,UACUUG,UACUUU,UUACAU	AUACAU,AUACUU,UACAUG,UACAUU,UACUUG,UACUUU,UUACAU,UUACUU
PTBP1	151	19822	0.0135981	0.0192396	-0.500671	ACUUUC,ACUUUU,AGCUGU,AUCUUC,AUUUUC,AUUUUU,CAUCUU,CCAUCU,CCUCUU,CCUUCC,CCUUUC,CCUUUU,CUAUCU,CUCCCC,CUCUCU,CUCUUA,CUCUUC,CUCUUG,CUCUUU,CUUCCU,CUUCUC,CUUCUU,CUUUCC,CUUUCU,CUUUUC,CUUUUU,GCUCCC,GCUGUG,GGCUCC,GUCUUA,GUCUUU,UACUUU,UAGCUG,UAUUUU,UCCAUC,UCCCCC,UCCUCU,UCUAUC,UCUCUC,UCUUCU,UCUUUC,UCUUUU,UUAUUU,UUCCUU,UUCUCU,UUCUUC,UUCUUG,UUCUUU,UUUCUU,UUUUCC,UUUUCU,UUUUUU	ACUUUC,ACUUUU,AGCUGU,AUCUUC,AUUUUC,AUUUUU,CAUCUU,CCAUCU,CCCCCC,CCUCUU,CCUUCC,CCUUUC,CCUUUU,CUAUCU,CUCCAU,CUCCCC,CUCUCU,CUCUUA,CUCUUC,CUCUUG,CUCUUU,CUUCCU,CUUCUC,CUUCUU,CUUUCC,CUUUCU,CUUUUC,CUUUUU,GCUCCC,GCUGUG,GGCUCC,GGGGGG,GUCUUA,GUCUUU,UACUUU,UAGCUG,UAUUUU,UCCAUC,UCCCCC,UCCUCU,UCUAUC,UCUCUC,UCUCUU,UCUUCU,UCUUUC,UCUUUU,UUACUU,UUAUUU,UUCCCC,UUCCUU,UUCUCU,UUCUUC,UUCUUG,UUCUUU,UUUCCC,UUUCUU,UUUUCC,…
DAZAP1	71	9474	0.00644122	0.00919615	-0.513696	AAAAAA,AAUUUA,AGAUAU,AGGAAA,AGGAAG,AGGAUG,AGGUAG,AGGUUA,AGGUUG,AGUAAA,AGUAGG,AGUAUA,AGUAUG,AGUUAA,AGUUAG,AGUUUA,AGUUUG,UAGGAA,UAGGAU,UAGUAA,UAGUAU,UAGUUA,UUUUUU	AAAAAA,AAUUUA,AGAUAU,AGGAAA,AGGAAG,AGGAUA,AGGAUG,AGGUAA,AGGUAG,AGGUUA,AGGUUG,AGUAAA,AGUAAG,AGUAGG,AGUAUA,AGUAUG,AGUUAA,AGUUAG,AGUUUA,AGUUUG,GGGGGG,GUAACG,UAGGAA,UAGGAU,UAGGUA,UAGGUU,UAGUAA,UAGUAU,UAGUUA,UAGUUU,UUUUUU
HNRNPDL	106	14216	0.00957237	0.0137986	-0.527573	AACAGC,AACCUU,AACUAA,AAUACC,AAUUUA,ACACCA,ACAGCA,ACAUUA,ACCACG,ACCAGA,ACCUUG,ACUAAC,ACUAAG,ACUAGA,ACUGCA,ACUUUA,AGAUAU,AGUAGC,AGUAGG,AUACCA,AUCUGA,AUUAGG,CACCAG,CAUUAG,CCACGC,CCAGAC,CCUUGC,CGAGCA,CUAACA,CUAACU,CUAAGU,CUAGAG,CUAGCG,CUAGGC,CUAGUA,CUUGCC,CUUUAA,GAACUA,GAUUAG,GCUAGU,GGACUA,GGAGUA,GGAUUA,GUAGCU,UAACAG,UAGGCA,UCUGAC,UGUCGC,UUUAGG	AACAGC,AACCUU,AACUAA,AAUACC,AAUUUA,ACACCA,ACAGCA,ACAUUA,ACCACG,ACCAGA,ACCUUG,ACUAAC,ACUAAG,ACUAGA,ACUAGC,ACUAGG,ACUGCA,ACUUUA,AGAUAU,AGUAGC,AGUAGG,AUACCA,AUCUGA,AUGCGC,AUUAGC,AUUAGG,CACCAG,CACGCA,CACUAG,CAUUAG,CCACGC,CCAGAC,CCUUGC,CCUUUA,CGAGCA,CUAACA,CUAACU,CUAAGC,CUAAGU,CUAGAG,CUAGAU,CUAGCA,CUAGCC,CUAGCG,CUAGCU,CUAGGA,CUAGGC,CUAGUA,CUUGCC,CUUUAA,CUUUAG,GAACUA,GACUAG,GAGUAG,GAUUAG,GCACUA,GCGAGC,…
KHDRBS3	40	5499	0.00366792	0.00533814	-0.541375	AAAUAA,AAUAAA,AGAUAA,AUAAAA,AUAAAG,AUUAAA,GAUAAA,UAAAAC,UUAAAC,UUUUUU	AAAUAA,AAUAAA,AGAUAA,AUAAAA,AUAAAC,AUAAAG,AUUAAA,GAUAAA,UAAAAC,UAAAUA,UUAAAC,UUUUUU
SYNCRIP	12	1784	0.001163	0.00173247	-0.574979	AAAAAA,UUUUUU	AAAAAA,UUUUUU
TIAL1	97	13483	0.00876722	0.0130872	-0.577962	AAAUUU,AAUUUU,AGUUUU,AUUUUA,AUUUUC,AUUUUG,AUUUUU,CAGUUU,CUUUUA,CUUUUC,CUUUUG,CUUUUU,GUUUUC,GUUUUU,UAAAUU,UAUUUU,UCAGUU,UUAAAU,UUAUUU,UUCAGU,UUUAAA,UUUAUU,UUUCAG,UUUUAA,UUUUAU,UUUUCA,UUUUUA,UUUUUG,UUUUUU	AAAUUU,AAUUUU,AGUUUU,AUUUUA,AUUUUC,AUUUUG,AUUUUU,CAGUUU,CUUUUA,CUUUUC,CUUUUG,CUUUUU,GUUUUC,GUUUUU,UAAAUU,UAUUUU,UCAGUU,UUAAAU,UUAUUU,UUCAGU,UUUAAA,UUUAUU,UUUCAG,UUUUAA,UUUUAU,UUUUCA,UUUUUA,UUUUUC,UUUUUG,UUUUUU
G3BP2	20	2940	0.00187869	0.00285445	-0.603484	AGGAUG,AGGAUU,GGAUAA,GGAUGA,GGAUGG,GGAUUA,GGAUUG	AGGAUA,AGGAUG,AGGAUU,GGAUAA,GGAUAG,GGAUGA,GGAUGG,GGAUUA,GGAUUG
PPIE	188	26500	0.0169082	0.0257211	-0.605227	AAAAAA,AAAAAU,AAAAUA,AAAAUU,AAAUAA,AAAUAU,AAAUUA,AAAUUU,AAUAAA,AAUAAU,AAUAUA,AAUAUU,AAUUAA,AAUUAU,AAUUUA,AAUUUU,AUAAAA,AUAAAU,AUAAUA,AUAAUU,AUAUAA,AUAUAU,AUAUUA,AUAUUU,AUUAAA,AUUAAU,AUUAUA,AUUAUU,AUUUAA,AUUUAU,AUUUUA,AUUUUU,UAAAAA,UAAAAU,UAAAUU,UAAUAU,UAAUUA,UAAUUU,UAUAAA,UAUAAU,UAUAUA,UAUUAA,UAUUAU,UAUUUU,UUAAAA,UUAAAU,UUAAUU,UUAUAA,UUAUAU,UUAUUA,UUAUUU,UUUAAA,UUUAUA,UUUAUU,UUUUAA,UUUUAU,UUUUUA,…	AAAAAA,AAAAAU,AAAAUA,AAAAUU,AAAUAA,AAAUAU,AAAUUA,AAAUUU,AAUAAA,AAUAAU,AAUAUA,AAUAUU,AAUUAA,AAUUAU,AAUUUA,AAUUUU,AUAAAA,AUAAAU,AUAAUA,AUAAUU,AUAUAA,AUAUAU,AUAUUA,AUAUUU,AUUAAA,AUUAAU,AUUAUA,AUUAUU,AUUUAA,AUUUAU,AUUUUA,AUUUUU,UAAAAA,UAAAAU,UAAAUA,UAAAUU,UAAUAA,UAAUAU,UAAUUA,UAAUUU,UAUAAA,UAUAAU,UAUAUA,UAUAUU,UAUUAA,UAUUAU,UAUUUA,UAUUUU,UUAAAA,UUAAAU,UUAAUA,UUAAUU,UUAUAA,UUAUAU,UUAUUA,UUAUUU,UUUAAA,…
HNRNPD	29	4268	0.00268384	0.00414336	-0.626502	AAAAAA,AAUUUA,AGAUAU,AGUAGG,AUUUAU,UUAGAG,UUAGGA,UUAGGG,UUAUUU,UUUAUU	AAAAAA,AAUUUA,AGAUAU,AGUAGG,AUUUAU,UAUUUA,UUAGAG,UUAGGA,UUAGGG,UUAUUU,UUUAUU
TIA1	76	11311	0.00688853	0.0109791	-0.67249	AUUUUC,AUUUUG,AUUUUU,CCUUUC,CUCCUU,CUUUUA,CUUUUC,CUUUUG,CUUUUU,GUUUUA,GUUUUC,GUUUUG,GUUUUU,UAUUUU,UCCUUU,UCUCCU,UUAUUU,UUCUCC,UUUAUU,UUUUAU,UUUUCG,UUUUCU,UUUUGG,UUUUGU,UUUUUA,UUUUUG,UUUUUU	AUUUUC,AUUUUG,AUUUUU,CCUUUC,CUCCUU,CUUUUA,CUUUUC,CUUUUG,CUUUUU,GUUUUA,GUUUUC,GUUUUG,GUUUUU,UAUUUU,UCCUUU,UCUCCU,UUAUUU,UUCUCC,UUUAUU,UUUUAU,UUUUCG,UUUUCU,UUUUGG,UUUUGU,UUUUUA,UUUUUC,UUUUUG,UUUUUU
RBMY1A1	6	1031	0.00062623	0.00100163	-0.677583	ACAAGA	ACAAGA,CAAGAC
HNRNPU	12	1922	0.001163	0.00186641	-0.682414	AAAAAA,UUUUUU	AAAAAA,CCCCCC,GGGGGG,UUUUUU
QKI	30	4705	0.0027733	0.0045675	-0.7198	AAUCAU,ACACAC,ACACUA,ACUAAC,ACUAAU,ACUCAU,AUCAUA,AUCUAA,AUCUAC,CACACU,CACUAA,CUAACA,CUAACC,CUAACG,CUAAUC,CUACUC,CUCAUA,UAAUCA,UACUCA,UCAUAU,UCUAAU,UCUACU	AAUCAU,ACACAC,ACACUA,ACUAAC,ACUAAU,ACUCAU,ACUUAU,AUCAUA,AUCUAA,AUCUAC,AUUAAC,CACACU,CACUAA,CUAACA,CUAACC,CUAACG,CUAAUC,CUACUC,CUCAUA,UAACCU,UAAUCA,UACUCA,UCAUAU,UCUAAU,UCUACU
RC3H1	13	2142	0.00125246	0.00207993	-0.731772	CCCUUC,CCUUCU,UCCCUU,UCUGUG,UUCUGU	CCCUUC,CCUUCU,CUUCUG,UCCCUU,UCUGUG,UUCUGU
FUS	24	4009	0.00223654	0.00389199	-0.799241	AAAAAA,CGGUGG,GGGUGU,UGGUGA,UGGUGG,UGGUGU,UUUUUU	AAAAAA,CGGUGA,CGGUGG,GGGGGG,GGGUGA,GGGUGC,GGGUGG,GGGUGU,UGGUGA,UGGUGG,UGGUGU,UUUUUU
ELAVL4	36	6227	0.00331007	0.00604471	-0.86881	AAAAAA,AUCUAA,AUUUAU,GUAUCU,UAUCUA,UAUUUU,UCUAAU,UGUAUC,UUAUUU,UUGUAU,UUUAUU,UUUGUA,UUUUAU,UUUUUA,UUUUUU	AAAAAA,AUCUAA,AUUUAU,GUAUCU,UAUCUA,UAUUUA,UAUUUU,UCUAAU,UGUAUC,UUAUUU,UUGUAU,UUUAUU,UUUGUA,UUUUAU,UUUUUA,UUUUUU
ZC3H10	4	877	0.000447307	0.000852161	-0.92986	CAGCGA,CAGCGC,GGAGCG	CAGCGA,CAGCGC,CCAGCG,CGAGCG,GAGCGA,GAGCGC,GCAGCG,GGAGCG
EIF4B	13	2462	0.00125246	0.00239051	-0.932557	CUCGGA,CUUGGA,GUUGGA,UCGGAA,UUGGAA,UUGGAC	CUCGGA,CUUGGA,GUCGGA,GUUGGA,UCGGAA,UCGGAC,UUGGAA,UUGGAC
ELAVL1	37	6685	0.00339953	0.00648923	-0.932711	AUUUAU,UAUUUU,UGAUUU,UGGUUU,UGUUUU,UUAGUU,UUAUUU,UUGAUU,UUGGUU,UUGUUU,UUUAUU,UUUGGU,UUUGUU,UUUUUG,UUUUUU	AUUUAU,CCCCCC,UAGUUU,UAUUUA,UAUUUU,UGAUUU,UGGUUU,UGUUUU,UUAGUU,UUAUUU,UUGAUU,UUGGUU,UUGUUU,UUUAGU,UUUAUU,UUUGGU,UUUGUU,UUUUUG,UUUUUU
CPEB2	12	2300	0.001163	0.00223328	-0.941316	AUUUUU,CAUUUU,CCUUUU,CUUUUU,UUUUUU	AUUUUU,CAUUUU,CCUUUU,CUUUUU,UUUUUU
RBM6	10	1983	0.000984076	0.00192561	-0.968475	AAUCCA,AUCCAG,CAUCCA,UAUCCA	AAUCCA,AUCCAA,AUCCAG,CAUCCA,UAUCCA
ELAVL2	141	26145	0.0127035	0.0253765	-0.998266	AAUUUA,AAUUUG,AAUUUU,AUACUU,AUAUUU,AUUAUU,AUUUAA,AUUUAU,AUUUUA,AUUUUC,AUUUUG,AUUUUU,CAUUUU,CUUAUA,CUUUAA,CUUUCU,CUUUUA,CUUUUU,GAUUUU,GUAUUG,GUUUUA,GUUUUC,GUUUUU,UAAUUU,UACUUU,UAGUUA,UAUACU,UAUAUA,UAUGUU,UAUUAU,UAUUGA,UAUUUG,UAUUUU,UCAUUU,UCUUAU,UCUUUU,UGAUUU,UGUAUU,UUAAUU,UUAGUU,UUAUAC,UUAUAU,UUAUGU,UUAUUG,UUAUUU,UUCAUU,UUCUUU,UUGAUU,UUGUAU,UUUAAG,UUUAUA,UUUAUG,UUUAUU,UUUCAU,UUUCUU,UUUGAU,UUUUAA,…	AAUUUA,AAUUUG,AAUUUU,AUACUU,AUAUUU,AUUAUU,AUUUAA,AUUUAC,AUUUAG,AUUUAU,AUUUUA,AUUUUC,AUUUUG,AUUUUU,CAUUUU,CUUAUA,CUUUAA,CUUUCU,CUUUUA,CUUUUU,GAUUUA,GAUUUU,GUAUUG,GUUUUA,GUUUUC,GUUUUU,UAAGUU,UAAUUU,UACUUU,UAGUUA,UAUACU,UAUAUA,UAUAUU,UAUGUU,UAUUAU,UAUUGA,UAUUGU,UAUUUA,UAUUUG,UAUUUU,UCAUUU,UCUUAU,UCUUUU,UGAUUU,UGUAUU,UUAAGU,UUAAUU,UUACUU,UUAGUU,UUAUAC,UUAUAU,UUAUGU,UUAUUG,UUAUUU,UUCAUU,UUCUUU,UUGAUU,…
HNRNPA0	4	940	0.000447307	0.000913307	-1.02983	AAUUUA,AGAUAU,AGUAGG	AAUUUA,AGAUAU,AGUAGG
HNRNPCL1	9	1899	0.000894614	0.00184408	-1.04357	AUUUUU,CUUUUU,UUUUUG,UUUUUU	AUUUUU,CUUUUU,UUUUUG,UUUUUU
IFIH1	1	390	0.000178923	0.000379493	-1.08474	GGCCGC	CCGCGG,CGCGGA,GCCGCG,GCGGAU,GGCCCU,GGCCGC,GGGCCG
ZCRB1	14	2965	0.00134192	0.00287871	-1.10112	AAUUAA,ACUUAA,AUUUAA,GACUUA,GAUUAA,GGAUUA,GGCUUA,GGUUUA,GUUUAA	AAUUAA,ACUUAA,AUUUAA,GAAUUA,GACUUA,GAUUAA,GAUUUA,GCUUAA,GGAUUA,GGCUUA,GGUUUA,GUUUAA
KHDRBS2	11	2554	0.00107354	0.00247981	-1.20786	AAUAAA,AUAAAA,GAUAAA,UUUUUU	AAUAAA,AUAAAA,AUAAAC,GAUAAA,UUUUUU
ZFP36L2	6	1554	0.00062623	0.00150924	-1.26905	AUUUAU,UUAUUU,UUUAUU	AUUUAU,UAUUUA,UUAUUU,UUUAUU
HNRNPC	15	3660	0.00143138	0.00355326	-1.31173	AUUUUU,CUUUUU,GCAUAC,GGAUUC,GGGUAC,UUUUUA,UUUUUG,UUUUUU	AUUUUU,CUUUUU,GCAUAC,GGAUAC,GGAUAU,GGAUUC,GGGGGG,GGGUAC,UUUUUA,UUUUUC,UUUUUG,UUUUUU
RALY	5	1383	0.000536769	0.00134327	-1.32338	UUUUUG,UUUUUU	UUUUUC,UUUUUG,UUUUUU
ELAVL3	11	3060	0.00107354	0.00297092	-1.46854	AUUUAU,AUUUUA,UAUUUU,UUAUUU,UUUAUU,UUUUUU	AUUUAU,AUUUUA,UAUUUA,UAUUUU,UUAUUU,UUUAUU,UUUUUU
CPEB4	1	544	0.000178923	0.000528961	-1.56382	UUUUUU	UUUUUU
DDX19B	1	544	0.000178923	0.000528961	-1.56382	UUUUUU	UUUUUU
EIF4A3	1	544	0.000178923	0.000528961	-1.56382	UUUUUU	UUUUUU
U2AF2	2	1232	0.000268384	0.00119671	-2.15671	UUUUCC,UUUUUU	UUUUCC,UUUUUC,UUUUUU

## Sheet: TTN1 BSJ sequence
id	foreground	background	foregroundNorm	backgroundNorm	log2FC	motifF	motifB
HNRNPCL1	0	1	0.1	0.000141643	9.46352	AUUUUU	AUUUUU
MATR3	0	1	0.1	0.000141643	9.46352	AAUCUU	AAUCUU
RBM4	0	1	0.1	0.000141643	9.46352	CCUCUU	CCUCUU
RBM8A	0	1	0.1	0.000141643	9.46352	UGCGCC	UGCGCC
RC3H1	0	1	0.1	0.000141643	9.46352	CUUCUG	CUUCUG
U2AF2	0	1	0.1	0.000141643	9.46352	UUUUCC	UUUUCC
ZFP36L2	0	1	0.1	0.000141643	9.46352	UUAUUU	UUAUUU
ANKHD1	0	2	0.1	0.000212465	8.87856	AGACGA	AGACGA
ELAVL3	0	2	0.1	0.000212465	8.87856	UAUUUU,UUAUUU	UAUUUU,UUAUUU
FXR1	0	2	0.1	0.000212465	8.87856	AUGACA,AUGACG	AUGACA,AUGACG
RBM20	0	2	0.1	0.000212465	8.87856	UUUCUA	UUUCUA
RBMS1	0	2	0.1	0.000212465	8.87856	GAUAUA	GAUAUA
CPEB2	0	3	0.1	0.000283286	8.46352	AUUUUU,CAUUUU	AUUUUU,CAUUUU
EIF4B	0	3	0.1	0.000283286	8.46352	CUUGGA,GUUGGA,UCGGAA	CUUGGA,GUUGGA,UCGGAA
IFIH1	0	3	0.1	0.000283286	8.46352	GGCCCU,GGGCCG	GGCCCU,GGGCCG
OAS1	0	3	0.1	0.000283286	8.46352	GCAUAA	GCAUAA
RBFOX2	0	3	0.1	0.000283286	8.46352	UGACUG,UGCAUG	UGACUG,UGCAUG
RBM42	0	3	0.1	0.000283286	8.46352	AACUAA	AACUAA
SSB	0	3	0.1	0.000283286	8.46352	CUGUUU,GCUGUU,UGCUGU	CUGUUU,GCUGUU,UGCUGU
ESRP1	0	4	0.1	0.000354108	8.1416	AGGGAU	AGGGAU
KHDRBS2	0	4	0.1	0.000354108	8.1416	AAUAAA,GAUAAA	AAUAAA,GAUAAA
RBM41	0	4	0.1	0.000354108	8.1416	AUACAU,AUACUU,UACAUG,UUACAU	AUACAU,AUACUU,UACAUG,UUACAU
RBMS3	0	4	0.1	0.000354108	8.1416	CUAUAU,UAUAGA	CUAUAU,UAUAGA
IGF2BP1	0	6	0.1	0.000495751	7.65617	AAGCAC,AGCACC,GCACCC	AAGCAC,AGCACC,GCACCC
IGHMBP2	0	6	0.1	0.000495751	7.65617	AAAAAA	AAAAAA
RBFOX1	0	6	0.1	0.000495751	7.65617	AGCAUG,GCAUGA,UGACUG,UGCAUG	AGCAUG,GCAUGA,UGACUG,UGCAUG
RBM28	0	6	0.1	0.000495751	7.65617	AGUAGA,AGUAGG,UGUAGA	AGUAGA,AGUAGG,UGUAGA
SYNCRIP	0	6	0.1	0.000495751	7.65617	AAAAAA	AAAAAA
PABPC3	0	7	0.1	0.000566572	7.46352	AAAAAC,AAAACA,AAAACC,GAAAAC	AAAAAC,AAAACA,AAAACC,GAAAAC
YBX2	0	7	0.1	0.000566572	7.46352	AACAUC,ACAACA,ACAACU,ACAUCA,ACAUCG	AACAUC,ACAACA,ACAACU,ACAUCA,ACAUCG
HNRNPU	0	9	0.1	0.000708215	7.1416	AAAAAA,GGGGGG	AAAAAA,GGGGGG
KHDRBS1	0	9	0.1	0.000708215	7.1416	AUUUAA,CAAAAU,CUAAAA,CUAAAU,GAAAAC,UAAAAC,UUAAAA	AUUUAA,CAAAAU,CUAAAA,CUAAAU,GAAAAC,UAAAAC,UUAAAA
PUM2	0	9	0.1	0.000708215	7.1416	GUAAAU,UAAAUA,UAGAUA,UGUAGA	GUAAAU,UAAAUA,UAGAUA,UGUAGA
QKI	0	9	0.1	0.000708215	7.1416	AAUCAU,ACACUA,ACUAAU,ACUCAU,CACUAA,CUCAUA,UACUCA,UCUAAU	AAUCAU,ACACUA,ACUAAU,ACUCAU,CACUAA,CUCAUA,UACUCA,UCUAAU
SNRNP70	0	9	0.1	0.000708215	7.1416	AUCAAG,GAUCAA,UUCAAG	AUCAAG,GAUCAA,UUCAAG
SRSF11	0	9	0.1	0.000708215	7.1416	AAGAAG	AAGAAG
TUT1	0	9	0.1	0.000708215	7.1416	AAAUAC,AAUACU,AGAUAC,CAAUAC,GAUACU	AAAUAC,AAUACU,AGAUAC,CAAUAC,GAUACU
ZC3H10	0	9	0.1	0.000708215	7.1416	CAGCGA,CAGCGC,CCAGCG,GCAGCG,GGAGCG	CAGCGA,CAGCGC,CCAGCG,GCAGCG,GGAGCG
ERI1	0	10	0.1	0.000779037	7.00409	UUCAGA	UUCAGA
HNRNPA1L2	0	10	0.1	0.000779037	7.00409	AUAGGG,UAGGGA,UAGGGU,UUAGGG	AUAGGG,UAGGGA,UAGGGU,UUAGGG
HNRNPAB	1	21	0.2	0.00155807	7.00409	CAAAGA	AAAGAC,AAGACA,ACAAAG,AGACAA,CAAAGA,GACAAA
HNRNPK	0	10	0.1	0.000779037	7.00409	AAAAAA,CCCCAA,GGGGGG	AAAAAA,CCCCAA,GGGGGG
PABPC4	0	10	0.1	0.000779037	7.00409	AAAAAA,AAAAAG	AAAAAA,AAAAAG
CNOT4	0	11	0.1	0.000849858	6.87856	GACAGA	GACAGA
HNRNPA0	0	11	0.1	0.000849858	6.87856	AAUUUA,AGAUAU,AGUAGG	AAUUUA,AGAUAU,AGUAGG
CELF5	0	13	0.1	0.000991501	6.65617	GUGUGG,GUGUGU,GUGUUG,GUGUUU,UGUGUG,UGUGUU	GUGUGG,GUGUGU,GUGUUG,GUGUUU,UGUGUG,UGUGUU
HNRNPLL	0	13	0.1	0.000991501	6.65617	ACACCA,ACAUAC,ACUGCA,AGACGA,CACUGC,CAGACG,CAUACA,GCAAAC	ACACCA,ACAUAC,ACUGCA,AGACGA,CACUGC,CAGACG,CAUACA,GCAAAC
CELF2	0	16	0.1	0.00120397	6.37606	AUGUGU,GUAUGU,GUCUGU,GUGUGU,UAUGUG,UAUGUU,UGUGUG,UUGUGU	AUGUGU,GUAUGU,GUCUGU,GUGUGU,UAUGUG,UAUGUU,UGUGUG,UUGUGU
KHDRBS3	0	16	0.1	0.00120397	6.37606	AAAUAA,AAUAAA,AGAUAA,AUAAAG,GAUAAA,UAAAAC,UAAAUA	AAAUAA,AAUAAA,AGAUAA,AUAAAG,GAUAAA,UAAAAC,UAAAUA
NOVA1	0	16	0.1	0.00120397	6.37606	AACACC,AGCACC,AGUCAC,AUUCAU,CAGUCA,CAUUCA,GGGGGG,UCAGUC,UCAUUC	AACACC,AGCACC,AGUCAC,AUUCAU,CAGUCA,CAUUCA,GGGGGG,UCAGUC,UCAUUC
CELF1	0	17	0.1	0.00127479	6.2936	GUGUGU,GUGUUG,GUUGUG,GUUUGU,UGUGUG,UGUGUU,UGUUUG,UUGUGU	GUGUGU,GUGUUG,GUUGUG,GUUUGU,UGUGUG,UGUGUU,UGUUUG,UUGUGU
CSTF2	0	17	0.1	0.00127479	6.2936	GUGUGU,GUGUUG,GUGUUU,GUUUUG,UGUGUG,UGUGUU,UGUUUG	GUGUGU,GUGUUG,GUGUUU,GUUUUG,UGUGUG,UGUGUU,UGUUUG
ACO1	0	18	0.1	0.00134561	6.2156	CAGUGA,CAGUGC,CAGUGG,CAGUGU	CAGUGA,CAGUGC,CAGUGG,CAGUGU
ZNF638	0	18	0.1	0.00134561	6.2156	GGUUCG,GGUUCU,GGUUGG,GGUUGU,GUUGGU,UGUUCU,UGUUGG	GGUUCG,GGUUCU,GGUUGG,GGUUGU,GUUGGU,UGUUCU,UGUUGG
IGF2BP3	0	19	0.1	0.00141643	6.1416	AAAAAC,AAAACA,AAAAUC,AAAUAC,AAAUCA,AAAUUC,AACACA,AAUACA,AAUUCA,ACAUAC,CAUACA,CAUUCA	AAAAAC,AAAACA,AAAAUC,AAAUAC,AAAUCA,AAAUUC,AACACA,AAUACA,AAUUCA,ACAUAC,CAUACA,CAUUCA
NELFE	0	19	0.1	0.00141643	6.1416	CUCUGG,CUGGCU,CUGGUU,GGCUAA,GGUCUC,GGUUAG,GUCUCU,UCUGGC,UCUGGU,UGGCUA,UGGUUA	CUCUGG,CUGGCU,CUGGUU,GGCUAA,GGUCUC,GGUUAG,GUCUCU,UCUGGC,UCUGGU,UGGCUA,UGGUUA
RBMY1A1	0	19	0.1	0.00141643	6.1416	ACAAGA,CAAGAC	ACAAGA,CAAGAC
ELAVL4	0	20	0.1	0.00148725	6.07121	AAAAAA,GUAUCU,UAUCUA,UAUUUU,UCUAAU,UGUAUC,UUAUUU,UUGUAU,UUUUUA	AAAAAA,GUAUCU,UAUCUA,UAUUUU,UCUAAU,UGUAUC,UUAUUU,UUGUAU,UUUUUA
ESRP2	0	20	0.1	0.00148725	6.07121	GGGAAA,GGGAAG,GGGAAU,GGGGAA,GGGGAU,UGGGAA	GGGAAA,GGGAAG,GGGAAU,GGGGAA,GGGGAU,UGGGAA
SAMD4A	0	20	0.1	0.00148725	6.07121	CGGGUA,CGGGUC,CUGGAA,CUGGAC,CUGGCA,CUGGUA,CUGGUC,GCGGGU,GCUGGA,GCUGGC,GCUGGU	CGGGUA,CGGGUC,CUGGAA,CUGGAC,CUGGCA,CUGGUA,CUGGUC,GCGGGU,GCUGGA,GCUGGC,GCUGGU
CELF6	0	21	0.1	0.00155807	6.00409	GUGAGG,GUGAUG,GUGGUG,GUGUGG,GUGUUG,UGUGAU,UGUGGG,UGUGGU,UGUGUG,UGUGUU	GUGAGG,GUGAUG,GUGGUG,GUGUGG,GUGUUG,UGUGAU,UGUGGG,UGUGGU,UGUGUG,UGUGUU
AGO1	0	22	0.1	0.0016289	5.93996	AGGUAG,GAGGUA,GGUAGU,UGAGGU	AGGUAG,GAGGUA,GGUAGU,UGAGGU
HNRNPC	0	22	0.1	0.0016289	5.93996	AUUUUU,GGAUAC,GGAUAU,GGAUUC,GGGGGG,GGGUAC,UUUUUA	AUUUUU,GGAUAC,GGAUAU,GGAUUC,GGGGGG,GGGUAC,UUUUUA
A1CF	0	24	0.1	0.00177054	5.81967	AGUAUA,AUCAGU,CAGUAU,GAUCAG,UCAGUA,UGAUCA	AGUAUA,AUCAGU,CAGUAU,GAUCAG,UCAGUA,UGAUCA
PCBP2	0	24	0.1	0.00177054	5.81967	AAACCA,AAAUUA,AAAUUC,AACCAA,AAUUAA,AAUUCA,ACCAAA,CAAUUA,CUUAAA,GGGGGG,UUAGAG,UUAGGA,UUAGGG	AAACCA,AAAUUA,AAAUUC,AACCAA,AAUUAA,AAUUCA,ACCAAA,CAAUUA,CUUAAA,GGGGGG,UUAGAG,UUAGGA,UUAGGG
TIA1	0	24	0.1	0.00177054	5.81967	AUUUUC,AUUUUU,CUUUUC,GUUUUA,GUUUUC,GUUUUG,GUUUUU,UAUUUU,UUAUUU,UUUUGG,UUUUGU,UUUUUA	AUUUUC,AUUUUU,CUUUUC,GUUUUA,GUUUUC,GUUUUG,GUUUUU,UAUUUU,UUAUUU,UUUUGG,UUUUGU,UUUUUA
AGO2	0	25	0.1	0.00184136	5.76308	AAAAAA,AAAGUG,AAGUGC,AGUGCU,UAAAGU	AAAAAA,AAAGUG,AAGUGC,AGUGCU,UAAAGU
CELF4	0	26	0.1	0.00191218	5.70864	GGUGUG,GGUGUU,GUGUGG,GUGUGU,GUGUUG,GUGUUU,UGUGUG,UGUGUU	GGUGUG,GGUGUU,GUGUGG,GUGUGU,GUGUUG,GUGUUU,UGUGUG,UGUGUU
RBM24	0	26	0.1	0.00191218	5.70864	AGAGUG,AGUGUG,GAGUGA,GAGUGG,GAGUGU,GUGUGA,GUGUGG,GUGUGU,UGAGUG,UGUGUG	AGAGUG,AGUGUG,GAGUGA,GAGUGG,GAGUGU,GUGUGA,GUGUGG,GUGUGU,UGAGUG,UGUGUG
HNRNPD	0	27	0.1	0.001983	5.65617	AAAAAA,AAUUUA,AGAUAU,AGUAGG,UUAGAG,UUAGGA,UUAGGG,UUAUUU	AAAAAA,AAUUUA,AGAUAU,AGUAGG,UUAGAG,UUAGGA,UUAGGG,UUAUUU
PABPN1	0	28	0.1	0.00205382	5.60554	AAAAGA,AGAAGA	AAAAGA,AGAAGA
SART3	0	28	0.1	0.00205382	5.60554	AAAAAA,AAAAAC,AGAAAA,GAAAAA,GAAAAC	AAAAAA,AAAAAC,AGAAAA,GAAAAA,GAAAAC
ELAVL1	0	29	0.1	0.00212465	5.55663	UAGUUU,UAUUUU,UGAUUU,UGGUUU,UUAGUU,UUAUUU,UUGAUU,UUGGUU,UUGUUU,UUUAGU,UUUGGU,UUUGUU	UAGUUU,UAUUUU,UGAUUU,UGGUUU,UUAGUU,UUAUUU,UUGAUU,UUGGUU,UUGUUU,UUUAGU,UUUGGU,UUUGUU
ENOX1	0	29	0.1	0.00212465	5.55663	AAGACA,AAUACA,AGACAG,AGGACA,AGUACA,CAGACA,CAUACA,UAGACA,UGGACA	AAGACA,AAUACA,AGACAG,AGGACA,AGUACA,CAGACA,CAUACA,UAGACA,UGGACA
HNRNPM	0	29	0.1	0.00212465	5.55663	AAGGAA,GAAGGA,GGGGGG	AAGGAA,GAAGGA,GGGGGG
NONO	0	29	0.1	0.00212465	5.55663	AGAGGA,AGGAAC,GAGAGG,GAGGAA	AGAGGA,AGGAAC,GAGAGG,GAGGAA
YBX1	0	29	0.1	0.00212465	5.55663	AACAUC,ACACCA,ACAUCA,ACAUCG,CAACCA,CAGCAA,CAUCGC,CCACCA,CCAGCA,GAUCUG,GCCUGC,GGUCUG,UCCAGC	AACAUC,ACACCA,ACAUCA,ACAUCG,CAACCA,CAGCAA,CAUCGC,CCACCA,CCAGCA,GAUCUG,GCCUGC,GGUCUG,UCCAGC
FUS	0	30	0.1	0.00219547	5.50933	AAAAAA,CGGUGG,GGGGGG,GGGUGA,GGGUGC,GGGUGU,UGGUGA,UGGUGG,UGGUGU	AAAAAA,CGGUGG,GGGGGG,GGGUGA,GGGUGC,GGGUGU,UGGUGA,UGGUGG,UGGUGU
HNRNPL	0	31	0.1	0.00226629	5.46352	AAACAA,AAAUAA,AAAUAC,AACAAA,AACACA,AAUAAA,AAUACA,ACACAA,ACACCA,ACAUAA,ACAUAC,CACAAA,CACAAC,CACAAG,CACGAA,CAUACA	AAACAA,AAAUAA,AAAUAC,AACAAA,AACACA,AAUAAA,AAUACA,ACACAA,ACACCA,ACAUAA,ACAUAC,CACAAA,CACAAC,CACAAG,CACGAA,CAUACA
ZCRB1	0	32	0.1	0.00233711	5.41913	AAUUAA,AUUUAA,GAAUUA,GACUUA,GAUUAA,GAUUUA,GCUUAA,GGAUUA,GGUUUA,GUUUAA	AAUUAA,AUUUAA,GAAUUA,GACUUA,GAUUAA,GAUUUA,GCUUAA,GGAUUA,GGUUUA,GUUUAA
HNRNPA3	0	34	0.1	0.00247875	5.33424	AAGGAG,AGGAGC,CAAGGA,CCAAGG,GCCAAG	AAGGAG,AGGAGC,CAAGGA,CCAAGG,GCCAAG
MBNL1	0	35	0.1	0.00254958	5.2936	AUGCCA,AUGCUU,CCGCUU,CCUGCU,CGCUUC,CUGCCA,CUGCCC,CUGCUC,CUGCUU,CUUGUG,GCGCUU,GCUGCU,GCUUGC,GCUUUU,GUGCUA,UCUGCU,UGCUGC,UGCUGU,UGCUUU,UGUCUC,UUGCCA,UUGCCU,UUGCUA,UUGCUC	AUGCCA,AUGCUU,CCGCUU,CCUGCU,CGCUUC,CUGCCA,CUGCCC,CUGCUC,CUGCUU,CUUGUG,GCGCUU,GCUGCU,GCUUGC,GCUUUU,GUGCUA,UCUGCU,UGCUGC,UGCUGU,UGCUUU,UGUCUC,UUGCCA,UUGCCU,UUGCUA,UUGCUC
NOVA2	0	36	0.1	0.0026204	5.25407	AACACC,AGACAU,AGAUCA,AGCACC,AGGCAU,GAGACA,GAGGCA,GAGUCA,GAUCAC,GGGGGG	AACACC,AGACAU,AGAUCA,AGCACC,AGGCAU,GAGACA,GAGGCA,GAGUCA,GAUCAC,GGGGGG
PCBP1	0	37	0.1	0.00269122	5.2156	AAAAAA,AAACCA,AAAUUA,AAAUUC,AACCAA,AAUUAA,AAUUCA,ACCAAA,CAAUCC,CAAUUA,CCAAUC,CCCCAA,CCUCUU,CCUUAC,CUAUCC,CUUAAA,GGGGGG,UUAGAG,UUAGGA,UUAGGG	AAAAAA,AAACCA,AAAUUA,AAAUUC,AACCAA,AAUUAA,AAUUCA,ACCAAA,CAAUCC,CAAUUA,CCAAUC,CCCCAA,CCUCUU,CCUUAC,CUAUCC,CUUAAA,GGGGGG,UUAGAG,UUAGGA,UUAGGG
PTBP1	0	37	0.1	0.00269122	5.2156	ACUUUU,AGCUGU,AUCUUC,AUUUUC,AUUUUU,CCUCUU,CUAUCU,CUCUUA,CUCUUC,CUCUUG,CUUUUC,GCUGUG,GGCUCC,GGGGGG,GUCUUA,GUCUUU,UAGCUG,UAUUUU,UCCUCU,UCUCUU,UCUUCU,UCUUUU,UUAUUU,UUUUCC	ACUUUU,AGCUGU,AUCUUC,AUUUUC,AUUUUU,CCUCUU,CUAUCU,CUCUUA,CUCUUC,CUCUUG,CUUUUC,GCUGUG,GGCUCC,GGGGGG,GUCUUA,GUCUUU,UAGCUG,UAUUUU,UCCUCU,UCUCUU,UCUUCU,UCUUUU,UUAUUU,UUUUCC
PABPC1	0	38	0.1	0.00276204	5.17812	AAAAAA,AAAAAC,ACAAAU,ACUAAU,AGAAAA,CAAAUA,CAAAUC,CGAAUC,GAAAAA,GAAAAC	AAAAAA,AAAAAC,ACAAAU,ACUAAU,AGAAAA,CAAAUA,CAAAUC,CGAAUC,GAAAAA,GAAAAC
PABPC5	0	38	0.1	0.00276204	5.17812	AGAAAA,AGAAAG,AGAAAU,GAAAAU,GAAAGU,GAAAUU	AGAAAA,AGAAAG,AGAAAU,GAAAAU,GAAAGU,GAAAUU
TARDBP	0	38	0.1	0.00276204	5.17812	GAAUGA,GAAUGG,GAAUGU,GUGUGU,GUUGUG,GUUUUG,UGAAUG,UGUGUG	GAAUGA,GAAUGG,GAAUGU,GUGUGU,GUUGUG,GUUUUG,UGAAUG,UGUGUG
YTHDC1	0	38	0.1	0.00276204	5.17812	GAAUAC,GAAUGC,GACUGC,GAGUAC,GAGUGC,GCCUGC,GGAUAC,GGCUAC,GGCUGC,GGGUAC,GGGUGC,UACUAC,UACUGC,UCAUAC,UCCUGC,UGAUGC,UGCUGC,UGGUAC	GAAUAC,GAAUGC,GACUGC,GAGUAC,GAGUGC,GCCUGC,GGAUAC,GGCUAC,GGCUGC,GGGUAC,GGGUGC,UACUAC,UACUGC,UCAUAC,UCCUGC,UGAUGC,UGCUGC,UGGUAC
SF1	0	45	0.1	0.00325779	4.93996	ACAGAC,ACAGUC,ACUAAU,ACUAGC,AGUAAC,AGUAAG,AUACUA,CACAGA,CACUGA,CAGUCA,GACUAA,UACUGA,UAGUAA,UAUACU,UGCUGA,UGCUGC	ACAGAC,ACAGUC,ACUAAU,ACUAGC,AGUAAC,AGUAAG,AUACUA,CACAGA,CACUGA,CAGUCA,GACUAA,UACUGA,UAGUAA,UAUACU,UGCUGA,UGCUGC
RBM3	0	47	0.1	0.00339943	4.87856	AAAACG,AAAACU,AAACGA,AAACUA,AAGACG,AAGACU,AAUACG,AAUACU,AGACGA,AGACUA,AUACUA,GAAACG,GAAACU,GAGACU,GAUACG,GAUACU	AAAACG,AAAACU,AAACGA,AAACUA,AAGACG,AAGACU,AAUACG,AAUACU,AGACGA,AGACUA,AUACUA,GAAACG,GAAACU,GAGACU,GAUACG,GAUACU
G3BP2	0	48	0.1	0.00347025	4.84881	AGGAUA,AGGAUG,AGGAUU,GGAUAA,GGAUGA,GGAUGG,GGAUUA,GGAUUG	AGGAUA,AGGAUG,AGGAUU,GGAUAA,GGAUGA,GGAUGG,GGAUUA,GGAUUG
IGF2BP2	0	50	0.1	0.0036119	4.7911	AAAAAC,AAAACA,AAAAUC,AAAUAC,AAAUCA,AAAUUC,AACACA,AAUACA,AAUUCA,ACAUAC,CAAAAC,CAAAUC,CAACAC,CAACUC,CAAUAC,CAUACA,CAUUCA,CCAAUC,GAAAAC,GAAAUC,GAACAC,GAACUC,GAAUAC,GAAUUC,GCAAAC,GCAAUC,GCAUUC	AAAAAC,AAAACA,AAAAUC,AAAUAC,AAAUCA,AAAUUC,AACACA,AAUACA,AAUUCA,ACAUAC,CAAAAC,CAAAUC,CAACAC,CAACUC,CAAUAC,CAUACA,CAUUCA,CCAAUC,GAAAAC,GAAAUC,GAACAC,GAACUC,GAAUAC,GAAUUC,GCAAAC,GCAAUC,GCAUUC
RBM46	0	50	0.1	0.0036119	4.7911	AAUCAU,AAUGAA,AAUGAU,AUCAAG,AUCAAU,AUGAAA,AUGAAG,AUGAAU,AUGAUA,AUGAUG,AUGAUU,GAUCAA,GAUCAU,GAUGAU	AAUCAU,AAUGAA,AAUGAU,AUCAAG,AUCAAU,AUGAAA,AUGAAG,AUGAAU,AUGAUA,AUGAUG,AUGAUU,GAUCAA,GAUCAU,GAUGAU
FXR2	0	51	0.1	0.00368272	4.76308	AGACAA,AGACAG,AGACGA,AGACGG,GACAAA,GACAAG,GACAGA,GACAGG,GACGAG,GACGGA,GGACAA,GGACGA,UGACAA,UGACAG,UGACGG	AGACAA,AGACAG,AGACGA,AGACGG,GACAAA,GACAAG,GACAGA,GACAGG,GACGAG,GACGGA,GGACAA,GGACGA,UGACAA,UGACAG,UGACGG
PUM1	0	52	0.1	0.00375354	4.7356	AAUAUU,AAUGUU,ACAUAA,AGAAUU,AGAUAA,CAGAAU,CCAGAA,CUUGUA,GAAUUG,GUAAAU,UAAAUA,UAAUAU,UAAUGU,UAGAUA,UGUAGA	AAUAUU,AAUGUU,ACAUAA,AGAAUU,AGAUAA,CAGAAU,CCAGAA,CUUGUA,GAAUUG,GUAAAU,UAAAUA,UAAUAU,UAAUGU,UAGAUA,UGUAGA
TRA2B	2	172	0.3	0.0122521	4.61386	AAAGAA,AAGAAC	AAAGAA,AAGAAC,AAGAAG,AAGAAU,AAGGAA,AAUAAG,AGAAGA,AGAAGG,AGGAAA,AGGAAG,AUAAGA,GAAAGA,GAAGAA,GAAGGA,GAAUUA,GGAAGG,UAAGAA
TIAL1	0	57	0.1	0.00410765	4.60554	AAAUUU,AAUUUU,AGUUUU,AUUUUC,AUUUUU,CAGUUU,CUUUUC,GUUUUC,GUUUUU,UAUUUU,UCAGUU,UUAUUU,UUCAGU,UUUUUA	AAAUUU,AAUUUU,AGUUUU,AUUUUC,AUUUUU,CAGUUU,CUUUUC,GUUUUC,GUUUUU,UAUUUU,UCAGUU,UUAUUU,UUCAGU,UUUUUA
PPIE	0	58	0.1	0.00417847	4.58088	AAAAAA,AAAAAU,AAAAUA,AAAAUU,AAAUAA,AAAUAU,AAAUUA,AAAUUU,AAUAAA,AAUAAU,AAUAUU,AAUUAA,AAUUAU,AAUUUA,AAUUUU,AUAAAU,AUAAUA,AUAUUU,AUUUAA,AUUUUU,UAAAAU,UAAAUA,UAAUAU,UAUAUU,UAUUAA,UAUUUU,UUAAAA,UUAUAA,UUAUUU,UUUUUA	AAAAAA,AAAAAU,AAAAUA,AAAAUU,AAAUAA,AAAUAU,AAAUUA,AAAUUU,AAUAAA,AAUAAU,AAUAUU,AAUUAA,AAUUAU,AAUUUA,AAUUUU,AUAAAU,AUAAUA,AUAUUU,AUUUAA,AUUUUU,UAAAAU,UAAAUA,UAAUAU,UAUAUU,UAUUAA,UAUUUU,UUAAAA,UUAUAA,UUAUUU,UUUUUA
LIN28A	0	59	0.1	0.00424929	4.55663	AGGAGA,AGGAGU,CGGAGA,CGGAGG,GGAGAA,GGAGAU,GGAGGA,GGAGGG,GGAGUA,UGGAGA,UGGAGG,UGGAGU	AGGAGA,AGGAGU,CGGAGA,CGGAGG,GGAGAA,GGAGAU,GGAGGA,GGAGGG,GGAGUA,UGGAGA,UGGAGG,UGGAGU
TRA2A	1	120	0.2	0.00856941	4.54466	AAAGAA	AAAGAA,AAGAAA,AAGAAG,AAGAGG,AGAAAG,AGAAGA,AGAGGA,AGGAAG,GAAAGA,GAAGAA,GAAGAG,GAGGAA
MSI1	0	62	0.1	0.00446176	4.48624	AGGAAG,AGGAGG,AGGUAG,AGGUGG,AGUAAG,AGUAGG,AGUUGG,UAGGAA,UAGGUA,UAGUAA,UAGUUA	AGGAAG,AGGAGG,AGGUAG,AGGUGG,AGUAAG,AGUAGG,AGUUGG,UAGGAA,UAGGUA,UAGUAA,UAGUUA
SNRPA	0	62	0.1	0.00446176	4.48624	ACCUGC,AGCAGU,AGGAGA,AGUAGG,AUGCAC,AUGCUG,CAGUAG,CCUGCU,GAGCAG,GAUUCC,GCAGUA,GGAGAU,GGGUAU,GGUAUG,GUAGGC,GUUACC,GUUUCC,UACCUG,UAUGCU,UCCUGC,UUCCUG,UUGCAC	ACCUGC,AGCAGU,AGGAGA,AGUAGG,AUGCAC,AUGCUG,CAGUAG,CCUGCU,GAGCAG,GAUUCC,GCAGUA,GGAGAU,GGGUAU,GGUAUG,GUAGGC,GUUACC,GUUUCC,UACCUG,UAUGCU,UCCUGC,UUCCUG,UUGCAC
SRSF4	0	64	0.1	0.0046034	4.44116	AAGAAG,AGAAGA,AGGAAG,GAAGAA,GAGGAA,GGAAGA	AAGAAG,AGAAGA,AGGAAG,GAAGAA,GAGGAA,GGAAGA
G3BP1	0	70	0.1	0.00502833	4.31378	ACAGGC,ACGCAC,AGGCAC,AGGCAG,AGGCCC,AUAGGC,AUCGGC,CACAGG,CAGGCA,CAGGCC,CAUAGG,CAUCGG,CCAGGC,CCAUAG,CCCAGG,CCUAGG,CCUCGG,CGGCAG,CUAGGC,UAGGCA,UAGGCC,UCGGCA	ACAGGC,ACGCAC,AGGCAC,AGGCAG,AGGCCC,AUAGGC,AUCGGC,CACAGG,CAGGCA,CAGGCC,CAUAGG,CAUCGG,CCAGGC,CCAUAG,CCCAGG,CCUAGG,CCUCGG,CGGCAG,CUAGGC,UAGGCA,UAGGCC,UCGGCA
KHSRP	0	70	0.1	0.00502833	4.31378	AGCCUC,AGCUUC,AUAUUU,AUGUAU,AUGUGU,CAGCCU,CAGCUU,CCGCUU,CGCCUC,CGCUUC,CGGCUU,CUGCUU,CUGUAU,GCCCUC,GCCUCC,GCCUUC,GCUUCC,GGCCUC,GGCUUC,GUAUGU,GUGUAU,GUGUGU,UAGGUA,UAGGUU,UAUAUU,UAUUUU,UGCAUG,UGCCUC,UGUAUG,UGUGUA,UGUGUG,UUAUUU,UUGUAU,UUGUGU	AGCCUC,AGCUUC,AUAUUU,AUGUAU,AUGUGU,CAGCCU,CAGCUU,CCGCUU,CGCCUC,CGCUUC,CGGCUU,CUGCUU,CUGUAU,GCCCUC,GCCUCC,GCCUUC,GCUUCC,GGCCUC,GGCUUC,GUAUGU,GUGUAU,GUGUGU,UAGGUA,UAGGUU,UAUAUU,UAUUUU,UGCAUG,UGCCUC,UGUAUG,UGUGUA,UGUGUG,UUAUUU,UUGUAU,UUGUGU
ELAVL2	0	75	0.1	0.00538244	4.2156	AAUUUA,AAUUUG,AAUUUU,AUACUU,AUAUUU,AUUUAA,AUUUUC,AUUUUU,CAUUUU,CUUAUA,GAUUUA,GAUUUU,GUUUUA,GUUUUC,GUUUUU,UAAGUU,UAGUUA,UAUACU,UAUAUU,UAUGUU,UAUUGA,UAUUGU,UAUUUG,UAUUUU,UCAUUU,UCUUAU,UCUUUU,UGAUUU,UGUAUU,UUAAGU,UUAGUU,UUAUUU,UUGAUU,UUGUAU,UUUAGU,UUUGAU,UUUUAG,UUUUUA	AAUUUA,AAUUUG,AAUUUU,AUACUU,AUAUUU,AUUUAA,AUUUUC,AUUUUU,CAUUUU,CUUAUA,GAUUUA,GAUUUU,GUUUUA,GUUUUC,GUUUUU,UAAGUU,UAGUUA,UAUACU,UAUAUU,UAUGUU,UAUUGA,UAUUGU,UAUUUG,UAUUUU,UCAUUU,UCUUAU,UCUUUU,UGAUUU,UGUAUU,UUAAGU,UUAGUU,UUAUUU,UUGAUU,UUGUAU,UUUAGU,UUUGAU,UUUUAG,UUUUUA
SRSF3	0	89	0.1	0.00637394	3.97167	AACGAU,ACAUCA,ACAUCG,ACGAUC,ACUUCA,ACUUCG,ACUUUA,AGAGAU,AUCUUC,AUUCAU,CACAAC,CACAUC,CACUUC,CAGAGA,CAUCAA,CAUCAC,CAUCGC,CAUUCA,CCACCA,CCUCUU,CGCUUC,CUACGA,CUCCAA,CUCUUC,CUUCAA,CUUCAC,GACUUC,GAGAUU,GAUCAA,GCUUCA,UACAAC,UACAAU,UACAGC,UACGAU,UAUCAA,UCACAA,UCAGAG,UCGAUA,UCGAUC,UCUUCA,UCUUCG,UUCAAC,UUCGAU	AACGAU,ACAUCA,ACAUCG,ACGAUC,ACUUCA,ACUUCG,ACUUUA,AGAGAU,AUCUUC,AUUCAU,CACAAC,CACAUC,CACUUC,CAGAGA,CAUCAA,CAUCAC,CAUCGC,CAUUCA,CCACCA,CCUCUU,CGCUUC,CUACGA,CUCCAA,CUCUUC,CUUCAA,CUUCAC,GACUUC,GAGAUU,GAUCAA,GCUUCA,UACAAC,UACAAU,UACAGC,UACGAU,UAUCAA,UCACAA,UCAGAG,UCGAUA,UCGAUC,UCUUCA,UCUUCG,UUCAAC,UUCGAU
SRSF10	2	274	0.3	0.0194759	3.9452	AAAGAA,CAAAGA	AAAAGA,AAAGAA,AAAGAC,AAAGAG,AAAGGA,AAAGGG,AAGAAA,AAGAAG,AAGACA,AAGAGA,AAGAGG,AAGGAA,AAGGAG,AAGGGA,AAGGGG,ACAAAG,AGACAA,AGAGAA,AGAGAC,AGAGAG,AGAGGA,AGAGGG,CAAAGA,GAAAGA,GACAAA,GAGAAA,GAGAAC,GAGAAG,GAGACA,GAGACC,GAGAGA,GAGAGC,GAGAGG,GAGGAA,GAGGAG,GAGGGA,GAGGGG
HNRNPDL	0	98	0.1	0.00701133	3.83417	AACAGC,AACCUU,AACUAA,AAUUUA,ACACCA,ACAGCA,ACCACG,ACCAGA,ACCUUG,ACUAGA,ACUAGC,ACUAGG,ACUGCA,ACUUUA,AGAUAU,AGUAGC,AGUAGG,AUUAGG,CACCAG,CCAGAC,CGAGCA,CUAAGC,CUAAGU,CUAGCA,CUAGCC,CUAGCU,CUAGGA,CUAGGC,CUUGCC,GAACUA,GACUAG,GCACUA,GGACUA,GGAGUA,GGAUUA,GUAGCC,UAAGUA,UAGGCA,UCUGAC,UUAGGC,UUUAGG	AACAGC,AACCUU,AACUAA,AAUUUA,ACACCA,ACAGCA,ACCACG,ACCAGA,ACCUUG,ACUAGA,ACUAGC,ACUAGG,ACUGCA,ACUUUA,AGAUAU,AGUAGC,AGUAGG,AUUAGG,CACCAG,CCAGAC,CGAGCA,CUAAGC,CUAAGU,CUAGCA,CUAGCC,CUAGCU,CUAGGA,CUAGGC,CUUGCC,GAACUA,GACUAG,GCACUA,GGACUA,GGAGUA,GGAUUA,GUAGCC,UAAGUA,UAGGCA,UCUGAC,UUAGGC,UUUAGG
ZFP36	2	305	0.3	0.0216714	3.7911	AAAGAA,CAAAGA	AAAAAA,AAAAAC,AAAAAG,AAAAAU,AAAACA,AAAAGA,AAAAGC,AAAAGG,AAAAGU,AAAAUA,AAACAA,AAAGAA,AAAGCA,AAAGGA,AAAGUA,AAAUAA,AACAAA,AACAAG,AAGAAA,AAGCAA,AAGGAA,AAGUAA,AAUAAA,AAUAAG,ACAAAG,ACAAAU,ACAAGC,ACAAGG,ACAAGU,ACCUGC,ACCUGU,ACUUGU,ACUUUU,AGAAAG,AGCAAA,AGGAAA,AGUAAA,AUAAAG,AUAAAU,AUAAGC,AUAAGG,AUAAGU,AUUUAA,CAAAGA,CAAAUA,CAAGCA,CAAGGA,CAAGUA,CCUUGU,GCAAAG,GGAAAG,GUAAAG,UAAAGA,UAAAUA,UAAGCA,UAAGGA,UAAGUA,…
RBMX	0	102	0.1	0.00729462	3.77702	AAGAAG,AAGGAA,AAGUAA,AAGUGU,ACCAAA,AGAAGG,AGGAAG,AGUAAC,AGUGUU,GAAGGA,GGAAGG,UAAGAC	AAGAAG,AAGGAA,AAGUAA,AAGUGU,ACCAAA,AGAAGG,AGGAAG,AGUAAC,AGUGUU,GAAGGA,GGAAGG,UAAGAC
HNRNPH3	0	111	0.1	0.00793201	3.65617	AAGGGA,AAGGUG,AGGGAA,AUGUGG,AUUGGG,CGAGGG,GAAGGG,GAAUGU,GAGGGG,GGAAGG,GGAAUG,GGAGGA,GGAGGG,GGGAAG,GGGAAU,GGGAGG,GGGCGU,GGGCUG,GGGGCU,GGGGGC,GGGGGG,GGGUGU,UCGAGG,UGGGUG,UGUGGG	AAGGGA,AAGGUG,AGGGAA,AUGUGG,AUUGGG,CGAGGG,GAAGGG,GAAUGU,GAGGGG,GGAAGG,GGAAUG,GGAGGA,GGAGGG,GGGAAG,GGGAAU,GGGAGG,GGGCGU,GGGCUG,GGGGCU,GGGGGC,GGGGGG,GGGUGU,UCGAGG,UGGGUG,UGUGGG
SRSF5	0	126	0.1	0.00899433	3.47484	AACAGC,AAGAAG,AGAAGA,AGGAAG,AUAAAG,CACAGA,CACAGC,CACAUA,CACAUC,CACGGA,CACGGC,CGCAGA,CGCAGC,CGCAGG,GAAGAA,GAGGAA,GGAAGA,UAAAGG,UACAGA,UACAGC,UACGUC,UGCAGA,UGCAGC,UGCGGA	AACAGC,AAGAAG,AGAAGA,AGGAAG,AUAAAG,CACAGA,CACAGC,CACAUA,CACAUC,CACGGA,CACGGC,CGCAGA,CGCAGC,CGCAGG,GAAGAA,GAGGAA,GGAAGA,UAAAGG,UACAGA,UACAGC,UACGUC,UGCAGA,UGCAGC,UGCGGA
HNRNPH2	0	133	0.1	0.00949008	3.39744	AAGGCG,AAGGGA,AAGGGG,AAGGUG,AGGCGA,AGGGAA,AUGUGG,AUUGGG,CAGGAC,CGAGGG,CUGGGG,GAAGGG,GAAUGU,GAGGGG,GGAAGG,GGAAUG,GGAGGA,GGAGGG,GGGAAG,GGGAAU,GGGAGG,GGGCGU,GGGCUG,GGGGAA,GGGGCU,GGGGGA,GGGGGC,GGGGGG,GGGUGU,UCGAGG,UGGGGG,UGGGGU,UGGGUG,UGUGGG	AAGGCG,AAGGGA,AAGGGG,AAGGUG,AGGCGA,AGGGAA,AUGUGG,AUUGGG,CAGGAC,CGAGGG,CUGGGG,GAAGGG,GAAUGU,GAGGGG,GGAAGG,GGAAUG,GGAGGA,GGAGGG,GGGAAG,GGGAAU,GGGAGG,GGGCGU,GGGCUG,GGGGAA,GGGGCU,GGGGGA,GGGGGC,GGGGGG,GGGUGU,UCGAGG,UGGGGG,UGGGGU,UGGGUG,UGUGGG
ZRANB2	0	137	0.1	0.00977337	3.355	AAAGGU,AGGGAA,AGGUAA,AGGUAC,AGGUAG,AGGUAU,AGGUCU,AGGUUA,AGGUUU,CGGUAU,CGGUCU,GAGGUU,GGGUAA,GGGUGA,GGUAAA,GGUGGU,GUAAAG,GUGGUG,UAAAGG,UGGUAA,UGGUGG	AAAGGU,AGGGAA,AGGUAA,AGGUAC,AGGUAG,AGGUAU,AGGUCU,AGGUUA,AGGUUU,CGGUAU,CGGUCU,GAGGUU,GGGUAA,GGGUGA,GGUAAA,GGUGGU,GUAAAG,GUGGUG,UAAAGG,UGGUAA,UGGUGG
DAZAP1	0	141	0.1	0.0100567	3.31378	AAAAAA,AAUUUA,AGAUAU,AGGAAA,AGGAAG,AGGAUA,AGGAUG,AGGUAA,AGGUAG,AGGUUA,AGGUUG,AGUAAA,AGUAAG,AGUAGG,AGUAUA,AGUAUG,AGUUAA,AGUUUA,AGUUUG,GGGGGG,UAGGAA,UAGGAU,UAGGUA,UAGGUU,UAGUAA,UAGUUA,UAGUUU	AAAAAA,AAUUUA,AGAUAU,AGGAAA,AGGAAG,AGGAUA,AGGAUG,AGGUAA,AGGUAG,AGGUUA,AGGUUG,AGUAAA,AGUAAG,AGUAGG,AGUAUA,AGUAUG,AGUUAA,AGUUUA,AGUUUG,GGGGGG,UAGGAA,UAGGAU,UAGGUA,UAGGUU,UAGUAA,UAGUUA,UAGUUU
RBM5	0	152	0.1	0.0108357	3.20614	AAAAAA,AAGGAA,AAGGAG,AAGGGG,AAGGUA,AAGGUG,AGGGAA,AGGGAG,AGGGUA,AGGGUG,AGGUAA,CAAGGA,CAAGGG,CUCUUC,GAAGGA,GAAGGG,GAAGGU,GAGGGA,GAGGGU,GGGGGG,GGUGGU,UCUUCU	AAAAAA,AAGGAA,AAGGAG,AAGGGG,AAGGUA,AAGGUG,AGGGAA,AGGGAG,AGGGUA,AGGGUG,AGGUAA,CAAGGA,CAAGGG,CUCUUC,GAAGGA,GAAGGG,GAAGGU,GAGGGA,GAGGGU,GGGGGG,GGUGGU,UCUUCU
HNRNPA1	1	308	0.2	0.0218839	3.19206	CAAAGA	AAAAAA,AAAGAG,AAGAGG,AAGGAG,AAGGUG,AAGUAC,AAUUUA,ACUAGA,AGACUA,AGAGGA,AGAUAU,AGAUUA,AGGAAG,AGGAGC,AGGGAC,AGGGCA,AGGGUU,AGUACG,AGUAGG,AGUGAA,AGUGGU,AUAGAA,AUAGGG,AUUAGA,AUUUAA,CAAAGA,CAAGGA,CAGGGA,CCAAGG,CGUAGG,CUAGAC,GAAGGU,GACUAG,GACUUA,GAGGAA,GAGGAG,GAGUGG,GCAGGC,GCCAAG,GGAAGG,GGACUU,GGAGGA,GGCAGG,GGGACU,GGGCAG,GGGUUA,GGUUAG,GUAGGU,GUGGUG,GUUAGG,UAAGUA,UAGACA,UAGACU,UAGAGA,UAGAGU,UAGAUU,UAGGAA,…
HNRNPA2B1	0	156	0.1	0.011119	3.1689	AAGAAG,AAGGAA,AAGGAG,AAGGGG,AAUUUA,ACUAGA,AGAAGC,AGACUA,AGAUAU,AGGAAC,AGGAGC,AGGGGC,AGUAGG,AUAGGG,AUUUAA,CAAGAA,CAAGGA,CAAGGG,CCAAGA,CCAAGG,CGAAGG,CUAGAC,GAAGCC,GAAGGA,GACUAG,GCCAAG,GGAACC,GGGGCC,UAGACA,UAGACU,UAGGGA,UAGGGU,UUAGGG	AAGAAG,AAGGAA,AAGGAG,AAGGGG,AAUUUA,ACUAGA,AGAAGC,AGACUA,AGAUAU,AGGAAC,AGGAGC,AGGGGC,AGUAGG,AUAGGG,AUUUAA,CAAGAA,CAAGGA,CAAGGG,CCAAGA,CCAAGG,CGAAGG,CUAGAC,GAAGCC,GAAGGA,GACUAG,GCCAAG,GGAACC,GGGGCC,UAGACA,UAGACU,UAGGGA,UAGGGU,UUAGGG
HNRNPH1	0	161	0.1	0.0114731	3.12367	AAGGCG,AAGGGA,AAGGGG,AAGGUG,AGGAAG,AGGCGA,AGGGAA,AUGUGG,AUUGGG,CAGGAC,CGAGGG,CUGGGG,GAAGGG,GAAGGU,GAAUGU,GAGGAA,GAGGGG,GGAAGG,GGAAUG,GGAGGA,GGAGGG,GGGAAG,GGGAAU,GGGAGG,GGGCGU,GGGCUG,GGGGAA,GGGGCU,GGGGGC,GGGGGG,GGGUGU,UCGAGG,UGGGGG,UGGGGU,UGGGUG,UGUGGG	AAGGCG,AAGGGA,AAGGGG,AAGGUG,AGGAAG,AGGCGA,AGGGAA,AUGUGG,AUUGGG,CAGGAC,CGAGGG,CUGGGG,GAAGGG,GAAGGU,GAAUGU,GAGGAA,GAGGGG,GGAAGG,GGAAUG,GGAGGA,GGAGGG,GGGAAG,GGGAAU,GGGAGG,GGGCGU,GGGCUG,GGGGAA,GGGGCU,GGGGGC,GGGGGG,GGGUGU,UCGAGG,UGGGGG,UGGGGU,UGGGUG,UGUGGG
SRSF6	0	164	0.1	0.0116856	3.0972	AAGAAG,ACCUGG,AGAAGA,AGCACC,AGCGGA,AGGAAG,AUCCUG,CACAGG,CACCUG,CACGGA,CACUGG,CAGCAC,CCACUG,CUCAGG,CUCUGG,CUUCAC,CUUCUG,GAAGAA,GAGGAA,GAUCAA,GCAGCA,GCUCAU,GGAAGA,UACAGG,UACGUC,UACUGG,UCACAG,UCUCAG,UGCGGA,UGUGGA,UUACUC,UUACUG,UUCAGG,UUCUGG	AAGAAG,ACCUGG,AGAAGA,AGCACC,AGCGGA,AGGAAG,AUCCUG,CACAGG,CACCUG,CACGGA,CACUGG,CAGCAC,CCACUG,CUCAGG,CUCUGG,CUUCAC,CUUCUG,GAAGAA,GAGGAA,GAUCAA,GCAGCA,GCUCAU,GGAAGA,UACAGG,UACGUC,UACUGG,UCACAG,UCUCAG,UGCGGA,UGUGGA,UUACUC,UUACUG,UUCAGG,UUCUGG
HNRNPF	0	178	0.1	0.0126771	2.97971	AAGGCG,AAGGGA,AAGGGG,AAGGUG,AGGAAG,AGGCGA,AGGGAA,AGGGAU,AUGGGA,AUGGGG,AUGUGG,CGAUGG,CUGGGG,GAAGGG,GAAGGU,GAAUGU,GAGGAA,GAGGGG,GAUGGG,GGAAGG,GGAAUG,GGAGGA,GGAGGG,GGAUGG,GGGAAG,GGGAAU,GGGAGG,GGGAUG,GGGCUG,GGGGAA,GGGGCU,GGGGGC,GGGGGG,GGGGUA,UGGGAA,UGGGGU,UGUGGG	AAGGCG,AAGGGA,AAGGGG,AAGGUG,AGGAAG,AGGCGA,AGGGAA,AGGGAU,AUGGGA,AUGGGG,AUGUGG,CGAUGG,CUGGGG,GAAGGG,GAAGGU,GAAUGU,GAGGAA,GAGGGG,GAUGGG,GGAAGG,GGAAUG,GGAGGA,GGAGGG,GGAUGG,GGGAAG,GGGAAU,GGGAGG,GGGAUG,GGGCUG,GGGGAA,GGGGCU,GGGGGC,GGGGGG,GGGGUA,UGGGAA,UGGGGU,UGUGGG
SFPQ	1	357	0.2	0.0253541	2.97971	AAGAAC	AAGAAC,AAGAGC,AAGAGG,AAGCAA,AAGGAA,AAGGAC,AAGGGA,ACUGGG,AGAGAG,AGAGGA,AGAGGU,AGGAAC,AGGACC,AGGGAU,AGGGGG,AUCGGA,CAGGCA,CUAAGG,CUGGGA,GAAGAA,GAAGAG,GAAGCA,GAAGGA,GACUGG,GAGAGG,GAGGAA,GAGGAC,GAGGUA,GAUCGG,GCAGGC,GGAAGA,GGACUG,GGAGAG,GGAGGA,GGAGGG,GGGAUC,GGGGAU,GGGGGA,GGGGGG,GGUAAG,GGUCUG,GUCUGG,GUGAUG,GUGAUU,GUGGUG,GUGGUU,UAAGAG,UAAGGA,UAAGGG,UAAUGU,UAGAGA,UAGGGG,UAGUGG,UAGUGU,UAGUUU,UCGGAA,UCUGGA,…
SRSF9	0	234	0.1	0.0166431	2.58701	AGGAAA,AGGAAC,AGGACA,AGGACC,AGGAGA,AGGAGC,AUGAAA,AUGAAC,AUGACA,AUGAGA,AUGAGC,CUGGAU,GAAGCA,GAAGCC,GAAGGA,GAAGGC,GAUGCA,GAUGCC,GAUGGA,GAUGGC,GGAAAA,GGAAAG,GGAACA,GGAAGC,GGAAGG,GGACAA,GGACCA,GGAGAA,GGAGAG,GGAGCA,GGAGCG,GGAGGA,GGAGGC,GGAUGG,GGGAGC,GGGAGG,GGGUGC,GGUGCA,GGUGCC,GGUGGA,UGAAAA,UGAAAG,UGAACA,UGAAGC,UGAAGG,UGACAA,UGACAG,UGACCA,UGAGAA,UGAGAG,UGAGCA,UGAUGC,UGAUGG,UGGAGC,UGGAGG,UGGAUU,UGGUGG	AGGAAA,AGGAAC,AGGACA,AGGACC,AGGAGA,AGGAGC,AUGAAA,AUGAAC,AUGACA,AUGAGA,AUGAGC,CUGGAU,GAAGCA,GAAGCC,GAAGGA,GAAGGC,GAUGCA,GAUGCC,GAUGGA,GAUGGC,GGAAAA,GGAAAG,GGAACA,GGAAGC,GGAAGG,GGACAA,GGACCA,GGAGAA,GGAGAG,GGAGCA,GGAGCG,GGAGGA,GGAGGC,GGAUGG,GGGAGC,GGGAGG,GGGUGC,GGUGCA,GGUGCC,GGUGGA,UGAAAA,UGAAAG,UGAACA,UGAAGC,UGAAGG,UGACAA,UGACAG,UGACCA,UGAGAA,UGAGAG,UGAGCA,UGAUGC,UGAUGG,UGGAGC,UGGAGG,UGGAUU,UGGUGG
SRSF7	0	255	0.1	0.0181303	2.46352	AAAGGA,AAGAAG,AAGGAC,AAGGCG,AAUGAU,ACGAGA,ACGAUA,ACUAGA,AGAAGA,AGACGA,AGACUA,AGAGAA,AGAGAC,AGAGAG,AGAGAU,AGAGGA,AGAUCA,AGAUCU,AGGAAG,AGGACA,AGGCGA,AUAGAA,AUAGAC,AUUGAC,AUUGAU,CAGAGA,CGAAUG,CGAGAC,CGAUAG,CUACGA,CUCUUC,CUGAGA,CUUCAC,GAAGAA,GAAGGC,GAAUGA,GACAAA,GACGAG,GAGACU,GAGAGA,GAGAUC,GAGGAA,GAUUGA,GGAAGG,GGACAA,GGACGA,UACGAU,UAGAGA,UCAACA,UCGAGA,UCUUCA,UGAGAG,UGGACA	AAAGGA,AAGAAG,AAGGAC,AAGGCG,AAUGAU,ACGAGA,ACGAUA,ACUAGA,AGAAGA,AGACGA,AGACUA,AGAGAA,AGAGAC,AGAGAG,AGAGAU,AGAGGA,AGAUCA,AGAUCU,AGGAAG,AGGACA,AGGCGA,AUAGAA,AUAGAC,AUUGAC,AUUGAU,CAGAGA,CGAAUG,CGAGAC,CGAUAG,CUACGA,CUCUUC,CUGAGA,CUUCAC,GAAGAA,GAAGGC,GAAUGA,GACAAA,GACGAG,GAGACU,GAGAGA,GAGAUC,GAGGAA,GAUUGA,GGAAGG,GGACAA,GGACGA,UACGAU,UAGAGA,UCAACA,UCGAGA,UCUUCA,UGAGAG,UGGACA
FMR1	0	278	0.1	0.0197592	2.3394	AAAAAA,AAGCGG,AAGGAA,AAGGAG,AAGGAU,AAGGGA,ACUGGG,ACUGGU,AGCAGC,AGCGAA,AGCGGC,AGCUGG,AGGAAG,AGGAAU,AGGAGG,AGGAGU,AGGAUG,AGGAUU,AGGCAC,AGGGAG,AGUGGC,AUAGGC,AUGGAG,CAGCUG,CAUAGG,CGAAGG,CGGCUG,CUAAGG,CUAUGG,CUGAGG,CUGGGC,CUGGUG,GAAGGA,GAAGGG,GACAAG,GACAGG,GACUAA,GACUGG,GAGGAU,GCAGCU,GCGGCU,GCUAAG,GCUGGG,GGACAA,GGACUA,GGCUAA,GGCUAU,GGCUGA,GGCUGG,GGGCUA,GGGCUG,GGGGGG,GUGGCU,UAAGGA,UAGCGG,UAGGCA,UAGUGG,…	AAAAAA,AAGCGG,AAGGAA,AAGGAG,AAGGAU,AAGGGA,ACUGGG,ACUGGU,AGCAGC,AGCGAA,AGCGGC,AGCUGG,AGGAAG,AGGAAU,AGGAGG,AGGAGU,AGGAUG,AGGAUU,AGGCAC,AGGGAG,AGUGGC,AUAGGC,AUGGAG,CAGCUG,CAUAGG,CGAAGG,CGGCUG,CUAAGG,CUAUGG,CUGAGG,CUGGGC,CUGGUG,GAAGGA,GAAGGG,GACAAG,GACAGG,GACUAA,GACUGG,GAGGAU,GCAGCU,GCGGCU,GCUAAG,GCUGGG,GGACAA,GGACUA,GGCUAA,GGCUAU,GGCUGA,GGCUGG,GGGCUA,GGGCUG,GGGGGG,GUGGCU,UAAGGA,UAGCGG,UAGGCA,UAGUGG,…
SRSF1	2	1221	0.3	0.0865439	1.79346	AAAGAA,AAGAAC	AAAAGA,AAAGAA,AAAGAC,AAAGAG,AAAGGA,AACAGC,AAGAAC,AAGAAG,AAGACC,AAGAGA,AAGAGC,AAGAGG,AAGGAC,AAGGAG,AAGGCG,AAGGUG,AAUUUC,ACAAGG,ACACGU,ACAGAA,ACAGAG,ACAGCA,ACAGGA,ACAGGG,ACAGGU,ACAGUG,ACGAAG,ACGGAA,ACGGAC,ACUGAG,ACUGGA,AGAAGA,AGAAGG,AGACAA,AGACAG,AGACGA,AGAGAA,AGAGAC,AGAGCA,AGAGGA,AGAGGG,AGAGGU,AGAUGG,AGCAGG,AGCGAG,AGCGGA,AGCGGU,AGGAAA,AGGAAC,AGGAAG,AGGACA,AGGACC,AGGACG,AGGACU,AGGAGA,AGGAGC,AGGAGG,…
SRSF2	0	976	0.1	0.0691926	0.53131	AAAAGA,AAAGAG,AAAGGA,AACCAG,AAGAAG,AAGAGA,AAGCAG,AAGCGG,AAGCUG,AAGGAG,AAGGCG,AAGUAC,AAUGCU,ACCAGC,ACCAGU,ACCUGC,ACGAGA,ACGAGG,ACGGAG,ACUACC,ACUAGA,AGAAGA,AGAAGC,AGAAUA,AGAAUG,AGACUA,AGAGAA,AGAGAU,AGAGGA,AGAGGU,AGAGUA,AGAGUG,AGAGUU,AGAUAA,AGAUCC,AGAUGC,AGCACU,AGCAGA,AGCAGU,AGCCCC,AGCCUC,AGCGGA,AGCUCC,AGCUGU,AGGAAG,AGGAGA,AGGAGC,AGGAGG,AGGAGU,AGGCAG,AGGCGA,AGGCUG,AGGGUA,AGUACG,AGUAGA,AGUAGG,AGUAUC,…	AAAAGA,AAAGAG,AAAGGA,AACCAG,AAGAAG,AAGAGA,AAGCAG,AAGCGG,AAGCUG,AAGGAG,AAGGCG,AAGUAC,AAUGCU,ACCAGC,ACCAGU,ACCUGC,ACGAGA,ACGAGG,ACGGAG,ACUACC,ACUAGA,AGAAGA,AGAAGC,AGAAUA,AGAAUG,AGACUA,AGAGAA,AGAGAU,AGAGGA,AGAGGU,AGAGUA,AGAGUG,AGAGUU,AGAUAA,AGAUCC,AGAUGC,AGCACU,AGCAGA,AGCAGU,AGCCCC,AGCCUC,AGCGGA,AGCUCC,AGCUGU,AGGAAG,AGGAGA,AGGAGC,AGGAGG,AGGAGU,AGGCAG,AGGCGA,AGGCUG,AGGGUA,AGUACG,AGUAGA,AGUAGG,AGUAUC,…

## Sheet: linear
id	foreground	background	foregroundNorm	backgroundNorm	log2FC	motifF	motifB
TRA2A	850	1078	0.0251136	0.0143221	0.810225	AAAGAA,AAGAAA,AAGAAG,AAGAGG,AGAAAG,AGAAGA,AGAGGA,AGGAAG,GAAAGA,GAAGAA,GAAGAG,GAGGAA	AAAGAA,AAGAAA,AAGAAG,AAGAGG,AGAAAG,AGAAGA,AGAGGA,AGGAAG,GAAAGA,GAAGAA,GAAGAG,GAGGAA
SRSF5	706	1028	0.0208641	0.0136584	0.611228	AACAGC,AAGAAG,AGAAGA,AGGAAG,AUAAAG,CAACAG,CACAGA,CACAGC,CACAUA,CACAUC,CACGGA,CACGGC,CACGUA,CACGUC,CCGCAG,CGCAGA,CGCAGC,CGCAUA,CGCAUC,CGCGGA,CGCGGC,GAAGAA,GAGGAA,GGAAGA,UAAAGG,UACAGA,UACAGC,UACAUA,UACAUC,UACGGA,UACGGC,UACGUA,UACGUC,UGCAGA,UGCAGC,UGCAUA,UGCAUC,UGCGGA,UGCGGC,UGCGUA	AACAGC,AAGAAG,AGAAGA,AGGAAG,AUAAAG,CAACAG,CACAGA,CACAGC,CACAUA,CACAUC,CACGGA,CACGGC,CACGUA,CACGUC,CCGCAG,CGCAGA,CGCAGC,CGCAGG,CGCAUC,CGCGUC,GAAGAA,GAGGAA,GGAAGA,UAAAGG,UACAGA,UACAGC,UACAUA,UACAUC,UACGGA,UACGGC,UACGUA,UACGUC,UGCAGA,UGCAGC,UGCAUA,UGCAUC,UGCGGA,UGCGGC,UGCGUA,UGCGUC
TRA2B	794	1160	0.023461	0.0154105	0.606347	AAAGAA,AAGAAC,AAGAAG,AAGAAU,AAGGAA,AAUAAG,AGAAGA,AGAAGG,AGGAAA,AGGAAG,AUAAGA,GAAAGA,GAAGAA,GAAGGA,GAAUUA,GGAAGG,UAAGAA	AAAGAA,AAGAAC,AAGAAG,AAGAAU,AAGGAA,AAUAAG,AGAAGA,AGAAGG,AGGAAA,AGGAAG,AUAAGA,GAAAGA,GAAGAA,GAAGGA,GAAUUA,GGAAGG,UAAGAA
SRSF7	1056	1686	0.0311928	0.0223924	0.478204	AAAGGA,AAGAAG,AAGGAC,AAGGCG,AAUGAU,ACGAAU,ACGACG,ACGAGA,ACGAUA,ACGAUU,ACUACG,ACUAGA,AGAAGA,AGACGA,AGACUA,AGAGAA,AGAGAC,AGAGAG,AGAGAU,AGAGGA,AGAUCA,AGAUCU,AGGAAG,AGGACA,AGGCGA,AUAGAA,AUAGAC,AUUGAC,AUUGAU,CAGAGA,CCGAGA,CGAAUG,CGACGA,CGAGAC,CGAGAG,CGAGAU,CGAUUG,CUACGA,CUAGAG,CUCUUC,CUGAGA,CUUCAC,GAAGAA,GAAGGC,GAAUGA,GACAAA,GACGAG,GACGAU,GACUAC,GAGACU,GAGAGA,GAGAUC,GAGGAA,GAUAGA,GAUUGA,GGAAGG,GGACAA,…	AAAGGA,AAGAAG,AAGGAC,AAGGCG,AAUGAU,ACGAAU,ACGACG,ACGAGA,ACGAUA,ACGAUU,ACUACG,ACUAGA,AGAAGA,AGACGA,AGACUA,AGAGAA,AGAGAC,AGAGAG,AGAGAU,AGAGGA,AGAUCA,AGAUCU,AGGAAG,AGGACA,AGGCGA,AUAGAA,AUAGAC,AUUGAC,AUUGAU,CAGAGA,CCGAGA,CGAAUG,CGACGA,CGAGAC,CGAGAG,CGAGAU,CGAUAG,CGAUUG,CUACGA,CUAGAG,CUCUUC,CUGAGA,CUUCAC,GAAGAA,GAAGGC,GAAUGA,GACAAA,GACGAC,GACGAG,GACGAU,GACUAC,GAGACU,GAGAGA,GAGAUC,GAGGAA,GAUAGA,GAUUGA,…
SRSF10	1239	2064	0.0365933	0.0274098	0.416887	AAAAGA,AAAGAA,AAAGAC,AAAGAG,AAAGGA,AAAGGG,AAGAAA,AAGAAG,AAGACA,AAGAGA,AAGAGG,AAGGAA,AAGGAG,AAGGGA,AAGGGG,ACAAAG,AGACAA,AGAGAA,AGAGAC,AGAGAG,AGAGGA,AGAGGG,CAAAGA,GAAAGA,GACAAA,GAGAAA,GAGAAC,GAGAAG,GAGACA,GAGACC,GAGACG,GAGAGA,GAGAGC,GAGAGG,GAGGAA,GAGGAG,GAGGGA,GAGGGG	AAAAGA,AAAGAA,AAAGAC,AAAGAG,AAAGGA,AAAGGG,AAGAAA,AAGAAG,AAGACA,AAGAGA,AAGAGG,AAGGAA,AAGGAG,AAGGGA,AAGGGG,ACAAAG,AGACAA,AGAGAA,AGAGAC,AGAGAG,AGAGGA,AGAGGG,CAAAGA,GAAAGA,GACAAA,GAGAAA,GAGAAC,GAGAAG,GAGACA,GAGACC,GAGACG,GAGAGA,GAGAGC,GAGAGG,GAGGAA,GAGGAG,GAGGGA,GAGGGG
SRSF6	1166	2066	0.034439	0.0274364	0.327955	AACCUG,AAGAAG,ACCGGG,ACCGUC,ACCUGG,AGAAGA,AGCACC,AGCGGA,AGGAAG,AUCAAC,AUCCUG,AUCGUA,CAACCU,CACACG,CACAGG,CACCUG,CACGGA,CACUGG,CAGCAC,CAUCCU,CCACAC,CCACAG,CCACUC,CCACUG,CCCGGC,CCUCAC,CCUCAG,CCUCUC,CCUCUG,CCUGGC,CUACAC,CUACAG,CUACUC,CUACUG,CUCACG,CUCAGG,CUCAUC,CUCUGG,CUUCAC,CUUCAG,CUUCUC,CUUCUG,GAAGAA,GACGUC,GAGGAA,GAUCAA,GCACCU,GCAGCA,GCCGGA,GCCGUC,GCUCAU,GGAAGA,UACACG,UACAGG,UACGUC,UACUCG,UACUGG,…	AACCUG,AAGAAG,ACCGGG,ACCGUC,ACCUGG,AGAAGA,AGCACC,AGCGGA,AGGAAG,AUCAAC,AUCCUG,AUCGUA,CAACCU,CACACG,CACAGG,CACCUG,CACGGA,CACUCG,CACUGG,CAGCAC,CAUCCU,CCACAC,CCACAG,CCACUC,CCACUG,CCCGGC,CCUCAC,CCUCAG,CCUCUC,CCUCUG,CCUGGC,CGCGUC,CUACAC,CUACAG,CUACUC,CUACUG,CUCACG,CUCAGG,CUCAUC,CUCUCG,CUCUGG,CUUCAC,CUUCAG,CUUCUC,CUUCUG,GAAGAA,GACGUC,GAGGAA,GAUCAA,GCACCU,GCAGCA,GCCGGA,GCCGUC,GCUCAU,GGAAGA,UACACG,UACAGG,…
HNRNPA2B1	550	1014	0.0162604	0.0134726	0.271333	AAGAAG,AAGGAA,AAGGAG,AAGGGG,AAUUUA,ACUAGA,AGAAGC,AGACUA,AGAUAU,AGGAAC,AGGAGC,AGUAGG,AUAGCA,AUAGGG,AUUUAA,CAAGAA,CAAGGA,CAAGGG,CCAAGA,CCAAGG,CGAAGG,CUAGAC,GAAGCC,GAAGGA,GACUAG,GCCAAG,GCGAAG,GGAACC,GGAGCC,GGGGCC,GUAGGG,UAGACA,UAGACU,UAGGGA,UAGGGU,UUAGGG,UUUAUA	AAGAAG,AAGGAA,AAGGAG,AAGGGG,AAUUUA,ACUAGA,AGAAGC,AGACUA,AGAUAU,AGGAAC,AGGAGC,AGGGGC,AGUAGG,AUAGCA,AUUUAA,CAAGAA,CAAGGA,CAAGGG,CCAAGA,CCAAGG,CGAAGG,CUAGAC,GAAGCC,GAAGGA,GACUAG,GCCAAG,GCGAAG,GGAACC,GGAGCC,GGGGCC,GUAGGG,UAGACA,UAGACU,UAGGGA,UAGGGU,UUAGGG,UUUAUA
HNRNPA1	880	1627	0.0259989	0.0216093	0.266802	AAAAAA,AAAGAG,AAGAGG,AAGGAG,AAGGUG,AAGUAC,AAUUUA,ACUAGA,AGACUA,AGAGGA,AGAUAU,AGAUUA,AGGAAG,AGGAGC,AGGGAC,AGGGCA,AGGGUU,AGUACG,AGUAGG,AGUGAA,AGUGGU,AGUUAG,AUAGAA,AUAGCA,AUAGGG,AUUAGA,AUUUAA,AUUUAU,CAAAGA,CAAGGA,CAGGGA,CCAAGG,CGUAGG,CUAGAC,GAAGGU,GACUAG,GACUUA,GAGGAA,GAGGAG,GAGUGG,GAUUAG,GCAGGC,GCCAAG,GGAAGG,GGACUU,GGAGCC,GGAGGA,GGCAGG,GGGACU,GGGCAG,GGGUUA,GGUGCG,GGUUAG,GUAGGG,GUGGUG,GUUAGG,GUUUAG,…	AAAAAA,AAAGAG,AAGAGG,AAGGAG,AAGGUG,AAGUAC,AAUUUA,ACUAGA,AGACUA,AGAGGA,AGAUAU,AGAUUA,AGGAAG,AGGAGC,AGGGAC,AGGGCA,AGGGUU,AGUACG,AGUAGG,AGUGAA,AGUGGU,AGUUAG,AUAGAA,AUAGCA,AUUAGA,AUUUAA,AUUUAU,CAAAGA,CAAGGA,CAGGGA,CCAAGG,CCCCCC,CGUAGG,CUAGAC,GAAGGU,GACUAG,GACUUA,GAGGAA,GAGGAG,GAGUGG,GAUUAG,GCAGGC,GCCAAG,GGAAGG,GGACUU,GGAGCC,GGAGGA,GGCAGG,GGGACU,GGGCAG,GGGUUA,GGUGCG,GGUUAG,GUAAGU,GUACGC,GUAGGG,GUAGGU,…
SRSF3	890	1665	0.026294	0.0221137	0.249797	AACGAC,AACGAU,AACUUU,ACAUCA,ACAUCG,ACAUUC,ACCACC,ACGACG,ACGACU,ACGAUC,ACGAUU,ACUACA,ACUACG,ACUUCA,ACUUCG,ACUUCU,ACUUUA,AGAGAU,AUCAAC,AUCAUC,AUCGAC,AUCGAU,AUCGCU,AUCGUU,AUCUUC,AUUCAU,CAACGA,CACAAC,CACAUC,CACCAC,CACUAC,CACUUC,CAGAGA,CAUCAA,CAUCAC,CAUCAU,CAUCGA,CAUCGC,CAUCGU,CAUUCA,CCACCA,CCUCGU,CCUCUU,CGCUUC,CUACAA,CUACAC,CUACAG,CUACGA,CUCCAA,CUCGUC,CUCUUC,CUUCAA,CUUCAC,CUUCAG,CUUCAU,CUUCGA,CUUCUU,…	AACGAC,AACGAU,AACUUU,ACAUCA,ACAUCG,ACAUUC,ACCACC,ACGACG,ACGACU,ACGAUC,ACGAUU,ACUACA,ACUACG,ACUUCA,ACUUCG,ACUUCU,ACUUUA,AGAGAU,AUCAAC,AUCAUC,AUCGAC,AUCGAU,AUCGCU,AUCGUU,AUCUUC,AUUCAU,CAACGA,CACAAC,CACAUC,CACCAC,CACUAC,CACUUC,CAGAGA,CAUCAA,CAUCAC,CAUCAU,CAUCGA,CAUCGC,CAUCGU,CAUUCA,CCACCA,CCUCGU,CCUCUU,CGAUCG,CGCUUC,CUACAA,CUACAC,CUACAG,CUACGA,CUCCAA,CUCGUC,CUCUUC,CUUCAA,CUUCAC,CUUCAG,CUUCAU,CUUCGA,…
SFPQ	1319	2564	0.0389541	0.0340466	0.194267	AAGAAC,AAGAGC,AAGAGG,AAGCAA,AAGGAA,AAGGAC,AAGGGA,ACUGGG,AGAGAG,AGAGGA,AGAGGU,AGAUCG,AGGAAC,AGGACC,AGGGAU,AUCGGA,CAGGCA,CUAAGG,CUGGAG,CUGGGA,GAAGAA,GAAGAG,GAAGCA,GAAGGA,GACUGG,GAGAGG,GAGGAA,GAGGAC,GAGGUA,GAUCGG,GCAGGC,GGAAGA,GGACUG,GGAGAG,GGAGGA,GGAGGG,GGGAUC,GGGGAC,GGGGAU,GGGGGA,GGUAAG,GGUCUG,GUAAGA,GUAAUG,GUAAUU,GUAGUG,GUAGUU,GUCUGG,GUGAUG,GUGAUU,GUGGUG,GUGGUU,UAAGAG,UAAGGA,UAAGGG,UAAUGG,UAAUGU,…	AAGAAC,AAGAGC,AAGAGG,AAGCAA,AAGGAA,AAGGAC,AAGGGA,ACUGGG,AGAGAG,AGAGGA,AGAGGU,AGAUCG,AGGAAC,AGGACC,AGGGAU,AGGGGG,AUCGGA,CAGGCA,CUAAGG,CUGGAG,CUGGGA,GAAGAA,GAAGAG,GAAGCA,GAAGGA,GACUGG,GAGAGG,GAGGAA,GAGGAC,GAGGUA,GCAGGC,GGAAGA,GGACUG,GGAGAG,GGAGGA,GGAGGG,GGGAUC,GGGGAC,GGGGAU,GGGGGA,GGUAAG,GGUCUG,GUAAGA,GUAAUG,GUAAUU,GUAGUG,GUAGUU,GUCUGG,GUGAUG,GUGAUU,GUGGUG,GUGGUU,UAAGAG,UAAGGA,UAAGGG,UAAUGG,UAAUGU,…
FMR1	867	1700	0.0256153	0.0225782	0.182072	AAAAAA,AAGCGG,AAGGAA,AAGGAG,AAGGAU,AAGGGA,ACUAAG,ACUGGG,ACUGGU,AGCAGC,AGCGAA,AGCGAC,AGCGGC,AGCUGG,AGGAAG,AGGAAU,AGGAGG,AGGAGU,AGGAUG,AGGAUU,AGGCAC,AGGGAG,AGUGGC,AUAGGC,AUGGAG,CAGCUG,CAUAGG,CGAAGG,CGACUG,CGGCUG,CUAAGG,CUAUGG,CUGAGG,CUGGGC,CUGGUG,GAAGGA,GAAGGG,GACAAG,GACAGG,GACUAA,GACUGG,GAGCGA,GAGCGG,GAGGAU,GCAGCU,GCAUAG,GCGAAG,GCGACU,GCGGCU,GCUAAG,GCUAUG,GCUGAG,GCUGGG,GGACAA,GGACAG,GGACUA,GGCAUA,…	AAAAAA,AAGCGG,AAGGAA,AAGGAG,AAGGAU,AAGGGA,ACUAAG,ACUGGG,ACUGGU,AGCAGC,AGCGAA,AGCGAC,AGCGGC,AGCUGG,AGGAAG,AGGAAU,AGGAGG,AGGAGU,AGGAUG,AGGAUU,AGGCAC,AGGGAG,AGUGGC,AUAGGC,AUGGAG,CAGCUG,CAUAGG,CGAAGG,CGACUG,CGGCUG,CUAAGG,CUAUGG,CUGAGG,CUGGGC,CUGGUG,GAAGGA,GAAGGG,GACAAG,GACAGG,GACUAA,GACUGG,GAGCGA,GAGCGG,GAGGAU,GCAGCU,GCAUAG,GCGAAG,GCGACU,GCGGCU,GCUAAG,GCUAUG,GCUGAG,GCUGGG,GGACAA,GGACAG,GGACUA,GGCAUA,…
SRSF1	4719	9303	0.139291	0.123497	0.173624	AAAAGA,AAAGAA,AAAGAC,AAAGAG,AAAGGA,AACACG,AACAGC,AACCGG,AAGAAC,AAGAAG,AAGACC,AAGAGA,AAGAGC,AAGAGG,AAGGAC,AAGGAG,AAGGCG,AAGGUG,AAUGAC,AAUUUC,ACAAGG,ACACGA,ACACGU,ACAGAA,ACAGAG,ACAGCA,ACAGCG,ACAGGA,ACAGGG,ACAGGU,ACAGUG,ACCCGA,ACCCGG,ACCCGU,ACCGGA,ACCGGU,ACGAAC,ACGAAG,ACGAAU,ACGACG,ACGCGA,ACGGAA,ACGGAC,ACUGAG,ACUGGA,AGAAGA,AGAAGG,AGACAA,AGACAG,AGACGA,AGACGU,AGAGAA,AGAGAC,AGAGCA,AGAGGA,AGAGGG,AGAGGU,…	AAAAGA,AAAGAA,AAAGAC,AAAGAG,AAAGGA,AACACG,AACAGC,AACCGG,AAGAAC,AAGAAG,AAGACC,AAGAGA,AAGAGC,AAGAGG,AAGGAC,AAGGAG,AAGGCG,AAGGUG,AAUGAC,AAUUUC,ACAAGG,ACACGA,ACACGU,ACAGAA,ACAGAG,ACAGCA,ACAGCG,ACAGGA,ACAGGG,ACAGGU,ACAGUG,ACCCGA,ACCCGG,ACCCGU,ACCGGA,ACCGGU,ACGAAG,ACGAAU,ACGACG,ACGCGA,ACGCUC,ACGGAA,ACGGAC,ACUGAG,ACUGGA,AGAAGA,AGAAGG,AGACAA,AGACAG,AGACGA,AGACGU,AGAGAA,AGAGAC,AGAGCA,AGAGGA,AGAGGG,AGAGGU,…
ZFP36	1756	3565	0.0518503	0.0473334	0.131496	AAAAAA,AAAAAC,AAAAAG,AAAAAU,AAAACA,AAAAGA,AAAAGC,AAAAGG,AAAAGU,AAAAUA,AAACAA,AAAGAA,AAAGCA,AAAGGA,AAAGUA,AAAUAA,AACAAA,AACAAG,AAGAAA,AAGCAA,AAGGAA,AAGUAA,AAUAAA,AAUAAG,ACAAAC,ACAAAG,ACAAAU,ACAAGC,ACAAGG,ACAAGU,ACCUCC,ACCUCU,ACCUGC,ACCUGU,ACCUUC,ACCUUU,ACUUCC,ACUUCU,ACUUGC,ACUUGU,ACUUUC,ACUUUU,AGAAAG,AGCAAA,AGGAAA,AGUAAA,AUAAAC,AUAAAG,AUAAAU,AUAAGC,AUAAGG,AUAAGU,AUUUAA,AUUUAU,CAAACA,CAAAGA,CAAAUA,…	AAAAAA,AAAAAC,AAAAAG,AAAAAU,AAAACA,AAAAGA,AAAAGC,AAAAGG,AAAAGU,AAAAUA,AAACAA,AAAGAA,AAAGCA,AAAGGA,AAAGUA,AAAUAA,AACAAA,AACAAG,AAGAAA,AAGCAA,AAGGAA,AAGUAA,AAUAAA,AAUAAG,ACAAAC,ACAAAG,ACAAAU,ACAAGC,ACAAGG,ACAAGU,ACCUCC,ACCUCU,ACCUGC,ACCUGU,ACCUUC,ACCUUU,ACUUCC,ACUUCU,ACUUGC,ACUUGU,ACUUUC,ACUUUU,AGAAAG,AGCAAA,AGGAAA,AGUAAA,AUAAAC,AUAAAG,AUAAAU,AUAAGC,AUAAGG,AUAAGU,AUUUAA,AUUUAU,CAAACA,CAAAGA,CAAAUA,…
SRSF2	4585	9773	0.135336	0.129735	0.0609756	AAAAGA,AAAGAG,AAAGGA,AACCAG,AAGAAG,AAGAGA,AAGCAG,AAGCGG,AAGCUG,AAGGAG,AAGGCG,AAGUAC,AAUACC,AAUCCC,AAUGCC,AAUGCU,ACCACC,ACCACU,ACCAGC,ACCAGU,ACCCCC,ACCCCU,ACCCGC,ACCCGG,ACCGGU,ACCGUA,ACCUCC,ACCUGC,ACGAGA,ACGAGG,ACGCUG,ACGGAG,ACGUGU,ACUACC,ACUACU,ACUAGA,ACUCAA,ACUCCC,ACUCCU,ACUGUA,AGAAGA,AGAAGC,AGAAUA,AGAAUG,AGACUA,AGAGAA,AGAGAU,AGAGGA,AGAGGU,AGAGUA,AGAGUG,AGAGUU,AGAUAA,AGAUCC,AGAUGC,AGCACU,AGCAGA,…	AAAAGA,AAAGAG,AAAGGA,AACCAG,AACGAG,AAGAAG,AAGAGA,AAGCAG,AAGCGG,AAGCUG,AAGGAG,AAGGCG,AAGUAC,AAUACC,AAUCCC,AAUGCC,AAUGCU,ACCACC,ACCACU,ACCAGC,ACCAGU,ACCCCC,ACCCCU,ACCCGC,ACCCGG,ACCGGU,ACCGUA,ACCUCC,ACCUGC,ACGAGA,ACGAGG,ACGCUG,ACGGAG,ACGUGU,ACUACC,ACUACU,ACUAGA,ACUCAA,ACUCCC,ACUCCU,ACUGUA,AGAAGA,AGAAGC,AGAAUA,AGAAUG,AGACUA,AGAGAA,AGAGAU,AGAGGA,AGAGGU,AGAGUA,AGAGUG,AGAGUU,AGAUAA,AGAUCC,AGAUGC,AGCACU,…
IGF2BP2	555	1280	0.016408	0.0170034	-0.0514253	AAAAAC,AAAACA,AAAAUC,AAACAC,AAACUC,AAAUAC,AAAUCA,AAAUUC,AACACA,AACUCA,AAUACA,AAUUCA,ACAAAC,ACAAUC,ACACAC,ACACUC,ACAUAC,ACAUUC,CAAAAC,CAAACA,CAAAUC,CAACAC,CAACUC,CAAUAC,CAAUCA,CAAUUC,CACACA,CACUCA,CAUACA,CAUUCA,CCAAAC,CCAAUC,CCACAC,CCACUC,CCAUAC,CCAUUC,GAAAAC,GAAAUC,GAACAC,GAACUC,GAAUAC,GAAUUC,GCAAAC,GCAAUC,GCACAC,GCACUC,GCAUAC,GCAUUC	AAAAAC,AAAACA,AAAAUC,AAACAC,AAACUC,AAAUAC,AAAUCA,AAAUUC,AACACA,AACUCA,AAUACA,AAUUCA,ACAAAC,ACAAUC,ACACAC,ACACUC,ACAUAC,ACAUUC,CAAAAC,CAAACA,CAAAUC,CAACAC,CAACUC,CAAUAC,CAAUCA,CAAUUC,CACACA,CACUCA,CAUACA,CAUUCA,CCAAAC,CCAAUC,CCACAC,CCACUC,CCAUAC,CCAUUC,GAAAAC,GAAAUC,GAACAC,GAACUC,GAAUAC,GAAUUC,GCAAAC,GCAAUC,GCACAC,GCACUC,GCAUAC,GCAUUC
ELAVL2	447	1038	0.0132208	0.0137912	-0.0609366	AAUUUA,AAUUUG,AAUUUU,AUACUU,AUAUUU,AUUAUU,AUUUAA,AUUUAC,AUUUAG,AUUUAU,AUUUUA,AUUUUC,AUUUUG,AUUUUU,CAUUUU,CUUAUA,CUUUAA,CUUUCU,CUUUUA,CUUUUU,GAUUUA,GAUUUU,GUAUUG,GUUUUA,GUUUUC,GUUUUU,UAAGUU,UAAUUU,UACUUU,UAGUUA,UAUACU,UAUAUA,UAUGUU,UAUUAU,UAUUGA,UAUUGU,UAUUUA,UAUUUG,UAUUUU,UCAUUU,UCUUAU,UCUUUU,UGAUUU,UGUAUU,UUAAGU,UUAAUU,UUACUU,UUAGUU,UUAUAC,UUAUAU,UUAUGU,UUAUUG,UUAUUU,UUCAUU,UUCUUU,UUGAUU,UUGUAU,…	AAUUUA,AAUUUG,AAUUUU,AUACUU,AUAUUU,AUUAUU,AUUUAA,AUUUAC,AUUUAG,AUUUAU,AUUUUA,AUUUUC,AUUUUG,AUUUUU,CAUUUU,CUUAUA,CUUUAA,CUUUCU,CUUUUA,CUUUUU,GAUUUA,GAUUUU,GUAUUG,GUUUUA,GUUUUC,GUUUUU,UAAGUU,UAAUUU,UACUUU,UAGUUA,UAUACU,UAUAUA,UAUAUU,UAUGUU,UAUUAU,UAUUGA,UAUUGU,UAUUUA,UAUUUG,UAUUUU,UCAUUU,UCUUAU,UCUUUU,UGAUUU,UGUAUU,UUAAGU,UUAAUU,UUACUU,UUAGUU,UUAUAC,UUAUAU,UUAUGU,UUAUUG,UUAUUU,UUCAUU,UUCUUU,UUGAUU,…
SRSF9	1029	2389	0.030396	0.0317237	-0.0616779	AGGAAA,AGGAAC,AGGACA,AGGACC,AGGAGA,AGGAGC,AUGAAA,AUGAAC,AUGACA,AUGACC,AUGAGA,AUGAGC,CUGGAU,GAAGCA,GAAGCC,GAAGGA,GAAGGC,GAUGCA,GAUGCC,GAUGGA,GAUGGC,GGAAAA,GGAAAG,GGAACA,GGAACG,GGAAGC,GGAAGG,GGACAA,GGACAG,GGACCA,GGACCG,GGAGAA,GGAGAG,GGAGCA,GGAGCC,GGAGCG,GGAGGA,GGAGGC,GGAUGC,GGAUGG,GGGAGC,GGGAGG,GGGUGC,GGGUGG,GGUGCA,GGUGCC,GGUGGA,GGUGGC,UGAAAA,UGAAAG,UGAACA,UGAACG,UGAAGC,UGAAGG,UGACAA,UGACAG,UGACCA,…	AGGAAA,AGGAAC,AGGACA,AGGACC,AGGAGA,AGGAGC,AUGAAA,AUGAAC,AUGACA,AUGACC,AUGAGA,AUGAGC,CUGGAU,GAAGCA,GAAGCC,GAAGGA,GAAGGC,GAUGCA,GAUGCC,GAUGGA,GAUGGC,GGAAAA,GGAAAG,GGAACA,GGAACG,GGAAGC,GGAAGG,GGACAA,GGACAG,GGACCA,GGACCG,GGAGAA,GGAGAG,GGAGCA,GGAGCC,GGAGCG,GGAGGA,GGAGGC,GGAUGC,GGAUGG,GGGAGC,GGGAGG,GGGUGC,GGGUGG,GGUGCA,GGUGCC,GGUGGA,GGUGGC,UGAAAA,UGAAAG,UGAACA,UGAACG,UGAAGC,UGAAGG,UGACAA,UGACAG,UGACCA,…
PCBP2	544	1284	0.0160833	0.0170565	-0.0847518	AAACCA,AAAUUA,AAAUUC,AACCAA,AACCCU,AAUUAA,AAUUAC,AAUUCA,AAUUCC,ACAUUA,ACCAAA,ACCCUA,ACCUUA,AUUAAA,AUUACC,AUUCAC,AUUCCA,AUUCCC,CAAUUA,CAUUAA,CCAUUA,CCAUUC,CCCCCA,CCCCCU,CCCUAA,CCCUCC,CCCUUA,CCCUUC,CCUCCA,CCUCCC,CCUCCU,CCUUAA,CCUUCC,CUAACC,CUCCCA,CUCCCC,CUCCCU,CUUAAA,CUUCCA,CUUCCC,CUUCCU,UAACCC,UCCCCA,UUAGAG,UUAGGA,UUAGGG,UUUUUU	AAACCA,AAAUUA,AAAUUC,AACCAA,AACCCU,AAUUAA,AAUUAC,AAUUCA,AAUUCC,ACAUUA,ACCAAA,ACCCUA,ACCUUA,AUUAAA,AUUACC,AUUCAC,AUUCCA,AUUCCC,CAAUUA,CAUUAA,CCAUUA,CCAUUC,CCCCCA,CCCCCC,CCCCCU,CCCUAA,CCCUCC,CCCUUA,CCCUUC,CCUCCA,CCUCCC,CCUCCU,CCUUAA,CCUUCC,CUAACC,CUCCCA,CUCCCC,CUCCCU,CUUAAA,CUUCCA,CUUCCC,CUUCCU,UAACCC,UCCCCA,UUAGAG,UUAGGA,UUAGGG,UUUUUU
PCBP1	606	1491	0.017913	0.0198041	-0.144791	AAAAAA,AAACCA,AAAUUA,AAAUUC,AACCAA,AAUUAA,AAUUAC,AAUUCA,AAUUCC,ACAUUA,ACCAAA,ACCCUC,ACCUUA,AUUAAA,AUUACC,AUUCAC,AUUCCA,AUUCCC,CAAACC,CAACCC,CAAUCC,CAAUUA,CACCCU,CAUACC,CAUCCC,CAUUAA,CAUUCC,CCAAAC,CCAACC,CCAAUC,CCACCC,CCAUAC,CCAUCC,CCAUUA,CCAUUC,CCCACC,CCCCAA,CCCCAC,CCCUCC,CCCUCU,CCCUUA,CCCUUC,CCUAAC,CCUACC,CCUAUC,CCUCCC,CCUCUU,CCUUAA,CCUUAC,CCUUCC,CCUUUC,CUAACC,CUACCC,CUAUCC,CUUAAA,CUUACC,CUUCCC,…	AAAAAA,AAACCA,AAAUUA,AAAUUC,AACCAA,AAUUAA,AAUUAC,AAUUCA,AAUUCC,ACAUUA,ACCAAA,ACCCUC,ACCUUA,AUUAAA,AUUACC,AUUCAC,AUUCCA,AUUCCC,CAAACC,CAACCC,CAAUCC,CAAUUA,CACCCU,CAUACC,CAUCCC,CAUUAA,CAUUCC,CCAAAC,CCAACC,CCAAUC,CCACCC,CCAUAC,CCAUCC,CCAUUA,CCAUUC,CCCACC,CCCCAA,CCCCAC,CCCCCC,CCCUCC,CCCUCU,CCCUUA,CCCUUC,CCUAAC,CCUACC,CCUAUC,CCUCCC,CCUCUU,CCUUAA,CCUUAC,CCUUCC,CCUUUC,CUAACC,CUACCC,CUAUCC,CUUAAA,CUUACC,…
PPIE	571	1462	0.0168801	0.0194192	-0.202154	AAAAAA,AAAAAU,AAAAUA,AAAAUU,AAAUAA,AAAUAU,AAAUUA,AAAUUU,AAUAAA,AAUAAU,AAUAUA,AAUAUU,AAUUAA,AAUUAU,AAUUUA,AAUUUU,AUAAAA,AUAAAU,AUAAUA,AUAAUU,AUAUAA,AUAUAU,AUAUUA,AUAUUU,AUUAAA,AUUAAU,AUUAUA,AUUAUU,AUUUAA,AUUUAU,AUUUUA,AUUUUU,UAAAAA,UAAAAU,UAAAUA,UAAAUU,UAAUAA,UAAUAU,UAAUUA,UAAUUU,UAUAAA,UAUAAU,UAUAUA,UAUUAA,UAUUAU,UAUUUA,UAUUUU,UUAAAA,UUAAAU,UUAAUA,UUAAUU,UUAUAA,UUAUAU,UUAUUA,UUAUUU,UUUAAA,UUUAAU,…	AAAAAA,AAAAAU,AAAAUA,AAAAUU,AAAUAA,AAAUAU,AAAUUA,AAAUUU,AAUAAA,AAUAAU,AAUAUA,AAUAUU,AAUUAA,AAUUAU,AAUUUA,AAUUUU,AUAAAA,AUAAAU,AUAAUA,AUAAUU,AUAUAA,AUAUAU,AUAUUA,AUAUUU,AUUAAA,AUUAAU,AUUAUA,AUUAUU,AUUUAA,AUUUAU,AUUUUA,AUUUUU,UAAAAA,UAAAAU,UAAAUA,UAAAUU,UAAUAA,UAAUAU,UAAUUA,UAAUUU,UAUAAA,UAUAAU,UAUAUA,UAUAUU,UAUUAA,UAUUAU,UAUUUA,UAUUUU,UUAAAA,UUAAAU,UUAAUA,UUAAUU,UUAUAA,UUAUAU,UUAUUA,UUAUUU,UUUAAA,…
HNRNPDL	376	1035	0.0111255	0.0137514	-0.305699	AACAGC,AACCUU,AACUAA,AAUACC,AAUUUA,ACACCA,ACAGCA,ACAUUA,ACCACG,ACCAGA,ACCUUG,ACUAAC,ACUAAG,ACUAGA,ACUAGC,ACUAGG,ACUGCA,ACUUUA,AGAUAU,AGUAGC,AGUAGG,AUACCA,AUCUGA,AUUAGC,AUUAGG,CACCAG,CACGCA,CACUAG,CAUUAG,CCACGC,CCAGAC,CCUUGC,CCUUUA,CGAGCA,CUAACA,CUAACU,CUAAGC,CUAAGU,CUAGAG,CUAGAU,CUAGCA,CUAGCC,CUAGCG,CUAGCU,CUAGGA,CUAGGC,CUAGUA,CUUGCC,CUUUAA,CUUUAG,GAACUA,GACUAG,GAGUAG,GAUUAG,GCACUA,GCGAGC,GCUAGU,…	AACAGC,AACCUU,AACUAA,AAUACC,AAUUUA,ACACCA,ACAGCA,ACAUUA,ACCACG,ACCAGA,ACCUUG,ACUAAC,ACUAAG,ACUAGA,ACUAGC,ACUAGG,ACUGCA,ACUUUA,AGAUAU,AGUAGC,AGUAGG,AUACCA,AUCUGA,AUGCGC,AUUAGC,AUUAGG,CACCAG,CACGCA,CACUAG,CAUUAG,CCACGC,CCAGAC,CCUUGC,CCUUUA,CGAGCA,CUAACA,CUAACU,CUAAGC,CUAAGU,CUAGAG,CUAGAU,CUAGCA,CUAGCC,CUAGCU,CUAGGA,CUAGGC,CUAGUA,CUUGCC,CUUUAA,CUUUAG,GAACUA,GACUAG,GAGUAG,GAUUAG,GCACUA,GCGAGC,GCUAGU,…
