# Supplementary material for: Titin Circular RNAs Create a Back-Splice Motif Essential for SRSF10 Splicing
Source: Circulation. 2021 Feb 15;143(15):1502–12. doi: 10.1161/CIRCULATIONAHA.120.050455 (PMC8032209; doi:10.1161/CIRCULATIONAHA.120.050455)
Supplement: Supplementary file 6 [file cir-143-1502-s006.xlsx]

## Sheet: Excluded exons
Table showing the excluded exons from cTTN1
chrom	start	end	width	strand	type	gene_name	transcript_id	exon_number
chr2	179544066	179544143	78	-	exon	TTN	NM_001267550	142
chr2	179544326	179544409	84	-	exon	TTN	NM_001267550	141
chr2	179544621	179544782	162	-	exon	TTN	NM_001267550	140
chr2	179544981	179545058	78	-	exon	TTN	NM_001267550	139
chr2	179545806	179545898	93	-	exon	TTN	NM_001267550	138
chr2	179553404	179553505	102	-	exon	TTN	NM_001267550	126
chr2	179553780	179553863	84	-	exon	TTN	NM_001267550	125
chr2	179554017	179554100	84	-	exon	TTN	NM_001267550	124
chr2	179554242	179554322	81	-	exon	TTN	NM_001267550	123

## Sheet: Sample_MUC0227
Table showing the exons included in cTTN1 detected in the RNase R treated human sample from Werfel et al 2016
chrom	start	end	width	strand	type	gene_name	transcript_id	exon_number
chr2	179542852	179542935	84	-	exon	TTN	NM_001267550	145
chr2	179543141	179543224	84	-	exon	TTN	NM_001267550	144
chr2	179543474	179543557	84	-	exon	TTN	NM_001267550	143
chr2	179546388	179546465	78	-	exon	TTN	NM_001267550	136
chr2	179547424	179547630	207	-	exon	TTN	NM_001267550	135
chr2	179547938	179548018	81	-	exon	TTN	NM_001267550	134
chr2	179548726	179548809	84	-	exon	TTN	NM_001267550	133
chr2	179549057	179549140	84	-	exon	TTN	NM_001267550	132
chr2	179549393	179549476	84	-	exon	TTN	NM_001267550	131
chr2	179549633	179549716	84	-	exon	TTN	NM_001267550	130
chr2	179549980	179550057	78	-	exon	TTN	NM_001267550	129
chr2	179550245	179550325	81	-	exon	TTN	NM_001267550	128
chr2	179552838	179552951	114	-	exon	TTN	NM_001267550	127
chr2	179554540	179554623	84	-	exon	TTN	NM_001267550	122
chr2	179556743	179556826	84	-	exon	TTN	NM_001267550	121
chr2	179557224	179557307	84	-	exon	TTN	NM_001267550	120
chr2	179558336	179558416	81	-	exon	TTN	NM_001267550	119
chr2	179558649	179558735	87	-	exon	TTN	NM_001267550	118
chr2	179559326	179559403	78	-	exon	TTN	NM_001267550	117
chr2	179559556	179559633	78	-	exon	TTN	NM_001267550	116
chr2	179560075	179560137	63	-	exon	TTN	NM_001267550	115
chr2	179560592	179560996	405	-	exon	TTN	NM_001267550	114
chr2	179561848	179561895	48	-	exon	TTN	NM_001267550	113
chr2	179563570	179563641	72	-	exon	TTN	NM_001267550	112
chr2	179565847	179565930	84	-	exon	TTN	NM_001267550	111
chr2	179566255	179566314	60	-	exon	TTN	NM_001267550	110
chr2	179566767	179566793	27	-	exon	TTN	NM_001267550	109
chr2	179566895	179566972	78	-	exon	TTN	NM_001267550	108
chr2	179567181	179567390	210	-	exon	TTN	NM_001267550	107
chr2	179568874	179569134	261	-	exon	TTN	NM_001267550	106
chr2	179569237	179569504	268	-	exon	TTN	NM_001267550	105
chr2	179569604	179569693	90	-	exon	TTN	NM_001267550	104
chr2	179569901	179570084	184	-	exon	TTN	NM_001267550	103
chr2	179571181	179571466	286	-	exon	TTN	NM_001267550	102
chr2	179571589	179571681	93	-	exon	TTN	NM_001267550	101
chr2	179572253	179572540	288	-	exon	TTN	NM_001267550	100
chr2	179574293	179574583	291	-	exon	TTN	NM_001267550	99
chr2	179575362	179575649	288	-	exon	TTN	NM_001267550	98
chr2	179575789	179576076	288	-	exon	TTN	NM_001267550	97
chr2	179576671	179576949	279	-	exon	TTN	NM_001267550	96
chr2	179577042	179577320	279	-	exon	TTN	NM_001267550	95
chr2	179577424	179577702	279	-	exon	TTN	NM_001267550	94
chr2	179577812	179578099	288	-	exon	TTN	NM_001267550	93
chr2	179578624	179578902	279	-	exon	TTN	NM_001267550	92
chr2	179579019	179579300	282	-	exon	TTN	NM_001267550	91
chr2	179579713	179579991	279	-	exon	TTN	NM_001267550	90
chr2	179580220	179580501	282	-	exon	TTN	NM_001267550	89
chr2	179581822	179582109	288	-	exon	TTN	NM_001267550	88
chr2	179582250	179582537	288	-	exon	TTN	NM_001267550	87
chr2	179582670	179582948	279	-	exon	TTN	NM_001267550	86
chr2	179583049	179583327	279	-	exon	TTN	NM_001267550	85
chr2	179583422	179583700	279	-	exon	TTN	NM_001267550	84
chr2	179583891	179584178	288	-	exon	TTN	NM_001267550	83
chr2	179584281	179584559	279	-	exon	TTN	NM_001267550	82
chr2	179584710	179584991	282	-	exon	TTN	NM_001267550	81
chr2	179585112	179585390	279	-	exon	TTN	NM_001267550	80
chr2	179585648	179585929	282	-	exon	TTN	NM_001267550	79

## Sheet: Sample_MUC0225
Table showing the exons included in cTTN1 detected in the RNase R treated human sample from Werfel et al 2016
chrom	start	end	width	strand	type	gene_name	transcript_id	exon_number
chr2	179542852	179542935	84	-	exon	TTN	NM_001267550	145
chr2	179543141	179543224	84	-	exon	TTN	NM_001267550	144
chr2	179543474	179543557	84	-	exon	TTN	NM_001267550	143
chr2	179546103	179546177	75	-	exon	TTN	NM_001267550	137
chr2	179546388	179546465	78	-	exon	TTN	NM_001267550	136
chr2	179547424	179547630	207	-	exon	TTN	NM_001267550	135
chr2	179547938	179548018	81	-	exon	TTN	NM_001267550	134
chr2	179554540	179554623	84	-	exon	TTN	NM_001267550	122
chr2	179556743	179556826	84	-	exon	TTN	NM_001267550	121
chr2	179558336	179558416	81	-	exon	TTN	NM_001267550	119
chr2	179558649	179558735	87	-	exon	TTN	NM_001267550	118
chr2	179559326	179559403	78	-	exon	TTN	NM_001267550	117
chr2	179559556	179559633	78	-	exon	TTN	NM_001267550	116
chr2	179560075	179560137	63	-	exon	TTN	NM_001267550	115
chr2	179560592	179560996	405	-	exon	TTN	NM_001267550	114
chr2	179561848	179561895	48	-	exon	TTN	NM_001267550	113
chr2	179563570	179563641	72	-	exon	TTN	NM_001267550	112
chr2	179565847	179565930	84	-	exon	TTN	NM_001267550	111
chr2	179566255	179566314	60	-	exon	TTN	NM_001267550	110
chr2	179566767	179566793	27	-	exon	TTN	NM_001267550	109
chr2	179566895	179566972	78	-	exon	TTN	NM_001267550	108
chr2	179567181	179567390	210	-	exon	TTN	NM_001267550	107
chr2	179568874	179569134	261	-	exon	TTN	NM_001267550	106
chr2	179569237	179569504	268	-	exon	TTN	NM_001267550	105
chr2	179569604	179569693	90	-	exon	TTN	NM_001267550	104
chr2	179569901	179570084	184	-	exon	TTN	NM_001267550	103
chr2	179571181	179571466	286	-	exon	TTN	NM_001267550	102
chr2	179571589	179571681	93	-	exon	TTN	NM_001267550	101
chr2	179572253	179572540	288	-	exon	TTN	NM_001267550	100
chr2	179574293	179574583	291	-	exon	TTN	NM_001267550	99
chr2	179575362	179575649	288	-	exon	TTN	NM_001267550	98
chr2	179575789	179576076	288	-	exon	TTN	NM_001267550	97
chr2	179576671	179576949	279	-	exon	TTN	NM_001267550	96
chr2	179577042	179577320	279	-	exon	TTN	NM_001267550	95
chr2	179577424	179577702	279	-	exon	TTN	NM_001267550	94
chr2	179577812	179578099	288	-	exon	TTN	NM_001267550	93
chr2	179578624	179578902	279	-	exon	TTN	NM_001267550	92
chr2	179579019	179579300	282	-	exon	TTN	NM_001267550	91
chr2	179583891	179584178	288	-	exon	TTN	NM_001267550	83
chr2	179584281	179584559	279	-	exon	TTN	NM_001267550	82
chr2	179585112	179585390	279	-	exon	TTN	NM_001267550	80
chr2	179585648	179585929	282	-	exon	TTN	NM_001267550	79

## Sheet: Sample_MUC0213
Table showing the exons included in cTTN1 detected in the RNase R treated human sample from Werfel et al 2016
chrom	start	end	width	strand	type	gene_name	transcript_id	exon_number
chr2	179542852	179542935	84	-	exon	TTN	NM_001267550	145
chr2	179543141	179543224	84	-	exon	TTN	NM_001267550	144
chr2	179543474	179543557	84	-	exon	TTN	NM_001267550	143
chr2	179546388	179546465	78	-	exon	TTN	NM_001267550	136
chr2	179547424	179547630	207	-	exon	TTN	NM_001267550	135
chr2	179547938	179548018	81	-	exon	TTN	NM_001267550	134
chr2	179554540	179554623	84	-	exon	TTN	NM_001267550	122
chr2	179560075	179560137	63	-	exon	TTN	NM_001267550	115
chr2	179560592	179560996	405	-	exon	TTN	NM_001267550	114
chr2	179561848	179561895	48	-	exon	TTN	NM_001267550	113
chr2	179563570	179563641	72	-	exon	TTN	NM_001267550	112
chr2	179565847	179565930	84	-	exon	TTN	NM_001267550	111
chr2	179566255	179566314	60	-	exon	TTN	NM_001267550	110
chr2	179566767	179566793	27	-	exon	TTN	NM_001267550	109
chr2	179566895	179566972	78	-	exon	TTN	NM_001267550	108
chr2	179567181	179567390	210	-	exon	TTN	NM_001267550	107
chr2	179568874	179569134	261	-	exon	TTN	NM_001267550	106
chr2	179569237	179569504	268	-	exon	TTN	NM_001267550	105
chr2	179569604	179569693	90	-	exon	TTN	NM_001267550	104
chr2	179569901	179570084	184	-	exon	TTN	NM_001267550	103
chr2	179571181	179571466	286	-	exon	TTN	NM_001267550	102
chr2	179571589	179571681	93	-	exon	TTN	NM_001267550	101
chr2	179572253	179572540	288	-	exon	TTN	NM_001267550	100
chr2	179574293	179574583	291	-	exon	TTN	NM_001267550	99
chr2	179575362	179575649	288	-	exon	TTN	NM_001267550	98
chr2	179575789	179576076	288	-	exon	TTN	NM_001267550	97
chr2	179576671	179576949	279	-	exon	TTN	NM_001267550	96
chr2	179577042	179577320	279	-	exon	TTN	NM_001267550	95
chr2	179577424	179577702	279	-	exon	TTN	NM_001267550	94
chr2	179577812	179578099	288	-	exon	TTN	NM_001267550	93
chr2	179578624	179578902	279	-	exon	TTN	NM_001267550	92
chr2	179579019	179579300	282	-	exon	TTN	NM_001267550	91
chr2	179579713	179579991	279	-	exon	TTN	NM_001267550	90
chr2	179580220	179580501	282	-	exon	TTN	NM_001267550	89
chr2	179584281	179584559	279	-	exon	TTN	NM_001267550	82
chr2	179584710	179584991	282	-	exon	TTN	NM_001267550	81
chr2	179585112	179585390	279	-	exon	TTN	NM_001267550	80
chr2	179585648	179585929	282	-	exon	TTN	NM_001267550	79
