# Supplementary material for: Titin Circular RNAs Create a Back-Splice Motif Essential for SRSF10 Splicing
Source: Circulation. 2021 Feb 15;143(15):1502–12. doi: 10.1161/CIRCULATIONAHA.120.050455 (PMC8032209; doi:10.1161/CIRCULATIONAHA.120.050455)
Supplement: Supplementary file 7 [file cir-143-1502-s007.xlsx]

## Sheet: diff exp gene analysis
Table showing the results of the differential gene expression analysis. Only genes with padj ≤ 0.06 are reported in this table
In blue are highlighted genes that are down-regulated (p-adj cut-off of ≤ 0.05 and log2 fold change ≤ -0.58) in knocked-down cells (ttn1-9A,B,C) compared to the scrambled cells (scr1-A,B,C)
In green are highlighted genes that are up-regulated (p-adj cut-off of ≤0.05 and log2 fold change ≥ 0.58) in knocked-down cells (ttn1-9A,B,C) compared to the scrambled cells (scr1-A,B,C)
normalized counts: reads normalized for sequencing depth
FPKM: reads normalized for sequencing depth and gene length
statistics							raw counts							normalized counts							FPKM
gene	baseMean	log2FoldChange	lfcSE	stat	pvalue	padj	gene	scr1-A	scr1-B	scr1-C	ttn1-9A	ttn1-9B	ttn1-9C	gene	scr1-A	scr1-B	scr1-C	ttn1-9A	ttn1-9B	ttn1-9C	gene	scr1-A	scr1-B	scr1-C	ttn1-9A	ttn1-9B	ttn1-9C
ARF4	5786.8	1.64004	0.0491623	33.3596	5.28256e-244	2.1219e-240	ARF4	2298	2471	3124	9847	10868	7969	ARF4	2749.87	2840	2797.66	8981.8	8878.61	8472.88	ARF4	32.822	33.8978	33.3924	107.205	105.974	101.131
CRYAA	6218.61	2.17538	0.0659011	33.0097	5.8922e-239	1.97232e-235	CRYAA	1685	2186	2387	11482	12440	9414	CRYAA	2016.33	2512.44	2137.65	10473.1	10162.9	10009.2	CRYAA	36.6048	45.6112	38.8072	190.131	184.498	181.709
SNN	2588.17	2.15378	0.0661633	32.5525	1.93272e-232	5.54525e-229	SNN	734	806	1115	4743	4969	4082	SNN	878.332	926.363	998.525	4326.26	4059.42	4340.11	SNN	5.53947	5.84239	6.29751	27.2849	25.602	27.3722
PRNP	5111.27	1.5118	0.050194	30.1191	2.72098e-199	6.07202e-196	PRNP	2134	2394	2921	8379	9305	7056	PRNP	2553.62	2751.5	2615.87	7642.78	7601.72	7502.15	PRNP	17.8929	19.2794	18.329	53.5519	53.2642	52.5665
HLA-B	3099.84	1.78752	0.0601237	29.7306	3.08543e-194	6.19677e-191	HLA-B	1199	1199	1484	5520	5850	4367	HLA-B	1434.77	1378.05	1328.98	5034.99	4779.16	4643.13	HLA-B	3.15922	3.03433	2.92628	11.0865	10.5232	10.2237
RPS6KA2	2665.18	1.77988	0.0602032	29.5645	4.27055e-192	7.79725e-189	RPS6KA2	1034	1046	1269	4542	4981	3953	RPS6KA2	1237.32	1202.2	1136.44	4142.92	4069.23	4202.95	RPS6KA2	4.24536	4.12485	3.89921	14.2147	13.9618	14.4207
CXCL12	17872	1.30249	0.0445809	29.2164	1.2006e-187	2.0094e-184	CXCL12	8467	8690	11950	27126	31215	24611	CXCL12	10131.9	9987.71	10701.7	24742.6	25501.1	26167.2	CXCL12	39.7776	39.2113	42.0144	97.1384	100.116	102.731
SPOCK1	9688.31	1.2273	0.0424963	28.8801	2.12443e-183	3.28208e-180	SPOCK1	4733	5101	6499	14993	16735	12637	SPOCK1	5663.69	5862.75	5820.1	13675.6	13671.7	13436	SPOCK1	24.3682	25.2247	25.0412	58.8399	58.8228	57.809
ITGB3	7719.23	1.30597	0.0461362	28.3068	2.85096e-176	3.81724e-173	ITGB3	3584	4004	4911	12003	13468	10417	ITGB3	4288.75	4601.93	4397.99	10948.4	11002.7	11075.7	ITGB3	18.1999	19.5289	18.6634	46.4608	46.6913	47.0011
SLC6A8	2920.59	1.87106	0.0665514	28.1145	6.50814e-174	7.68879e-171	SLC6A8	967	1158	1371	5349	5415	4237	SLC6A8	1157.15	1330.93	1227.78	4879.01	4423.78	4504.91	SLC6A8	6.57691	7.56463	6.97838	27.731	25.1436	25.6046
TMEM184B	5654.08	1.28015	0.048362	26.4701	2.14151e-154	2.1505e-151	TMEM184B	2707	2928	3630	8616	9756	7750	TMEM184B	3239.3	3365.25	3250.8	7858.96	7970.16	8240.03	TMEM184B	17.3478	18.0223	17.4094	42.0881	42.6836	44.1289
CRYBB1	1138.71	2.23924	0.0867325	25.8177	5.60884e-147	5.12036e-144	CRYBB1	325	326	445	2202	2336	1649	CRYBB1	388.907	374.683	398.514	2008.52	1908.4	1753.27	CRYBB1	8.76977	8.449	8.9864	45.2917	43.0339	39.5357
CXCL14	5942.72	1.47413	0.0572411	25.7531	2.97937e-146	2.49323e-143	CXCL14	2433	2949	3433	9849	10582	8138	CXCL14	2911.42	3389.38	3074.38	8983.62	8644.96	8652.57	CXCL14	30.6464	35.6776	32.3618	94.564	90.9992	91.0793
GFM1	1679.77	1.87013	0.074619	25.0624	1.27808e-138	8.8514e-136	GFM1	625	650	716	2877	3277	2484	GFM1	747.898	747.067	641.205	2624.21	2677.14	2641.06	GFM1	4.08753	4.08298	3.50441	14.3422	14.6315	14.4343
CLDN6	2166.61	2.09908	0.0839694	24.9982	6.40003e-138	4.28461e-135	CLDN6	559	780	933	3815	4168	3493	CLDN6	668.92	896.48	835.537	3479.8	3405.05	3713.86	CLDN6	10.1404	13.5901	12.6662	52.7515	51.6184	56.2998
KRT19	2096.12	1.89984	0.0772049	24.6077	1.0436e-133	6.76121e-131	KRT19	692	847	908	3595	3849	3328	KRT19	828.073	973.485	813.148	3279.13	3144.44	3538.43	KRT19	11.6912	13.7442	11.4804	46.2964	44.3948	49.9574
HLA-C	2038.98	1.63304	0.0677758	24.0947	2.83886e-128	1.62902e-125	HLA-C	836	876	1057	3533	3841	2746	HLA-C	1000.39	1006.82	946.583	3222.57	3137.9	2919.63	HLA-C	1.87971	1.89178	1.77861	6.05514	5.89605	5.48592
CKAP4	6214.07	1.1719	0.0495837	23.6348	1.69326e-123	8.9493e-121	CKAP4	3092	3448	4196	9578	10746	7852	CKAP4	3700	3962.9	3757.68	8736.43	8778.94	8348.48	CKAP4	25.3106	27.109	25.7051	59.7632	60.054	57.1094
COL15A1	1029.4	2.18643	0.0930253	23.5037	3.74133e-122	1.87852e-119	COL15A1	264	336	419	1770	2049	1703	COL15A1	315.912	386.176	375.23	1614.48	1673.93	1810.68	COL15A1	1.21006	1.4792	1.43728	6.18407	6.41179	6.9356
SPOCK2	3394.33	1.84532	0.0799413	23.0834	6.79712e-118	3.25032e-115	SPOCK2	1307	1380	1355	6104	6397	4899	SPOCK2	1564.01	1586.08	1213.45	5567.67	5226.03	5208.76	SPOCK2	5.19293	5.26622	4.029	18.4862	17.3519	17.2945
SLC6A6	3727.29	1.48709	0.0645406	23.0412	1.80227e-117	8.41788e-115	SLC6A6	1679	1550	2273	6131	6336	5426	SLC6A6	2009.15	1781.47	2035.56	5592.3	5176.19	5769.09	SLC6A6	6.04123	5.35661	6.12062	16.8152	15.5641	17.3468
GPNMB	4876.95	1.61028	0.0702361	22.9267	2.51969e-116	1.12457e-113	GPNMB	1758	2208	2784	7447	9405	7196	GPNMB	2103.69	2537.73	2493.18	6792.67	7683.41	7651	GPNMB	15.7954	19.0544	18.7199	51.0023	57.6904	57.4471
MXRA5	9225.52	1.11061	0.0489368	22.6948	5.04187e-114	2.15449e-111	MXRA5	5077	4904	6424	14022	15909	11382	MXRA5	6075.33	5636.33	5752.93	12790	12996.9	12101.7	MXRA5	12.8855	11.9544	12.2017	27.1269	27.5657	25.6671
BSPRY	564.9	2.79228	0.123556	22.5993	4.40354e-113	1.80491e-110	BSPRY	136	110	123	1077	1242	934	BSPRY	162.743	126.427	110.151	982.37	1014.65	993.057	BSPRY	1.43948	1.11826	0.9743	8.68918	8.97471	8.7837
FAM168B	8073.94	0.957763	0.0432205	22.1599	8.37204e-109	3.17253e-106	FAM168B	4494	4828	6143	11764	13109	9947	FAM168B	5377.69	5548.98	5501.29	10730.4	10709.4	10576	FAM168B	20.6596	21.3176	21.1344	41.223	41.1425	40.6298
CAMK1D	2028.54	1.42239	0.0645448	22.0372	1.26601e-107	4.62301e-105	CAMK1D	909	958	1218	3307	3463	2865	CAMK1D	1087.74	1101.06	1090.76	3016.43	2829.1	3046.15	CAMK1D	2.54772	2.57891	2.5548	7.0651	6.62633	7.13472
VGLL4	4886.75	1.12239	0.0511126	21.9592	7.07746e-107	2.53828e-104	VGLL4	2469	2767	3417	7382	8380	6157	VGLL4	2954.5	3180.2	3060.05	6733.38	6846.04	6546.31	VGLL4	12.0125	12.9302	12.4417	27.3769	27.8349	26.6163
SYPL2	805.685	2.13833	0.0991805	21.56	4.27008e-103	1.38323e-100	SYPL2	257	259	293	1548	1530	1227	SYPL2	307.536	297.677	262.393	1411.99	1249.93	1304.58	SYPL2	1.69013	1.63595	1.44204	7.75988	6.86929	7.16963
ELF3	1369.41	1.73772	0.0810873	21.4302	6.98101e-102	2.15702e-99	ELF3	507	592	647	2241	2738	1946	ELF3	606.695	680.405	579.413	2044.1	2236.81	2069.05	ELF3	3.88052	4.35198	3.70602	13.0744	14.307	13.2339
GLUL	9498.97	0.974603	0.0457262	21.3139	8.44299e-101	2.53088e-98	GLUL	5114	5767	7173	13688	15420	11982	GLUL	6119.6	6628.2	6423.69	12485.3	12597.4	12739.6	GLUL	14.8457	16.0795	15.5834	30.2884	30.5603	30.9054
AGPAT1	2245.86	1.41246	0.0666593	21.1893	1.19897e-99	3.44002e-97	AGPAT1	952	1149	1328	3638	4016	3035	AGPAT1	1139.2	1320.58	1189.27	3318.35	3280.87	3226.9	AGPAT1	1.42732	1.65458	1.49006	4.15761	4.11065	4.04304
ZNF664	8389.92	0.971769	0.0459929	21.1287	4.33394e-99	1.22596e-96	ZNF664	4528	4961	6512	12314	13487	10475	ZNF664	5418.37	5701.84	5831.74	11232	11018.2	11137.3	ZNF664	26.0247	27.3862	28.0101	53.9479	52.9208	53.493
SLC28A3	2078.43	1.56361	0.0751784	20.7987	4.44772e-96	1.20713e-93	SLC28A3	920	796	1223	3259	3911	3002	SLC28A3	1100.91	914.869	1095.24	2972.65	3195.09	3191.82	SLC28A3	4.75047	3.94771	4.72603	12.8271	13.787	13.7728
ABHD2	3155.12	1.1618	0.0569949	20.3842	2.30933e-92	5.72599e-90	ABHD2	1583	1785	2094	4762	5363	4124	ABHD2	1894.28	2051.56	1875.26	4343.59	4381.3	4384.76	ABHD2	4.30756	4.66522	4.26431	9.87727	9.96303	9.97089
KIF3C	1404.81	1.53498	0.0762834	20.1221	4.72801e-90	1.07925e-87	KIF3C	589	648	767	2436	2455	1942	KIF3C	704.82	744.768	686.877	2221.96	2005.61	2064.79	KIF3C	2.69525	2.84802	2.62664	8.49686	7.66953	7.89584
TIMP2	10108.6	0.919282	0.04574	20.098	7.68596e-90	1.73444e-87	TIMP2	5941	6230	7443	14464	16479	12284	TIMP2	7109.22	7160.35	6665.49	13193.1	13462.5	13060.7	TIMP2	40.3958	40.6863	37.8744	74.9656	76.4963	74.2132
DAPK2	531.302	2.29582	0.114277	20.09	9.02791e-90	2.01463e-87	DAPK2	144	139	201	920	1108	876	DAPK2	172.316	159.757	180.003	839.165	905.181	931.39	DAPK2	1.36176	1.26252	1.42251	6.63168	7.15338	7.36051
ASNS	1589.02	1.45924	0.0739207	19.7406	9.66035e-87	2.02102e-84	ASNS	670	793	897	2513	2964	2167	ASNS	801.747	911.421	803.297	2292.2	2421.44	2304.02	ASNS	6.59183	7.49355	6.60457	18.846	19.9087	18.9432
RAB11FIP4	657.965	1.98907	0.101464	19.6038	1.43544e-85	2.88294e-83	RAB11FIP4	206	243	273	1141	1331	987	RAB11FIP4	246.507	279.288	244.482	1040.75	1087.36	1049.41	RAB11FIP4	0.575165	0.651651	0.570439	2.42833	2.53709	2.44854
AKR1B1	15350.8	0.848304	0.0433752	19.5573	3.57167e-85	6.83176e-83	AKR1B1	9386	9226	12275	22284	24055	18151	AKR1B1	11231.6	10603.7	10992.7	20326	19651.7	19298.7	AKR1B1	166.854	157.527	163.305	301.958	291.941	286.696
SYT13	770.052	2.18201	0.111741	19.5274	6.42068e-85	1.21654e-82	SYT13	206	277	263	1368	1696	1116	SYT13	246.507	318.365	235.526	1247.8	1385.55	1186.56	SYT13	0.952474	1.23012	0.910045	4.82135	5.35358	4.58474
SCNN1G	262.978	3.45337	0.178119	19.3881	9.73582e-84	1.79389e-81	SCNN1G	34	29	34	532	538	516	SCNN1G	40.6857	33.3307	30.4483	485.256	439.519	548.627	SCNN1G	0.24149	0.197834	0.180726	2.88024	2.60877	3.25638
ECE1	8429.05	0.90978	0.0472246	19.265	1.05742e-82	1.89619e-80	ECE1	4908	5285	6233	12265	13319	10324	ECE1	5873.1	6074.23	5581.89	11187.3	10881	10976.8	ECE1	21.261	21.9891	20.2068	40.4989	39.3898	39.7367
CYP1B1	4476.94	1.1807	0.0615566	19.1807	5.36113e-82	9.44499e-80	CYP1B1	2096	2507	3107	6443	7776	6076	CYP1B1	2508.15	2881.38	2782.44	5876.89	6352.6	6460.19	CYP1B1	10.1087	11.6129	11.2142	23.6858	25.6031	26.0367
HSPA1A	9394.7	0.907164	0.0473458	19.1604	7.9253e-82	1.3841e-79	HSPA1A	5621	5724	6983	13517	14547	11847	HSPA1A	6726.3	6578.78	6253.54	12329.3	11884.2	12596.1	HSPA1A	11.5022	11.2499	10.6937	21.0836	20.3223	21.5397
PXDN	16786.3	0.822744	0.04331	18.9966	1.81848e-80	3.06911e-78	PXDN	10438	10310	13366	23549	25518	20768	PXDN	12490.5	11849.6	11969.8	21479.9	20846.9	22081.2	PXDN	37.8751	35.9318	36.2961	65.1338	63.2145	66.9571
FREM2	2515.65	1.16014	0.0621173	18.6766	7.67944e-78	1.28528e-75	FREM2	1293	1269	1820	3727	4300	3335	FREM2	1547.25	1458.5	1629.88	3399.53	3512.88	3545.87	FREM2	1.98823	1.87419	2.09441	4.36843	4.51409	4.55648
KLHL3	3911.72	1.08242	0.0588117	18.4048	1.20187e-75	1.91575e-73	KLHL3	1940	2324	2791	5731	6659	4995	KLHL3	2321.48	2671.05	2499.45	5227.45	5440.07	5310.83	KLHL3	6.12231	7.04422	6.59166	13.7861	14.3468	14.006
TMEM9B	1345.75	1.35569	0.0742972	18.2468	2.19202e-74	3.43941e-72	TMEM9B	624	682	800	2180	2302	1842	TMEM9B	746.702	783.845	716.43	1988.46	1880.62	1958.47	TMEM9B	6.74837	7.08405	6.47479	17.9708	16.9962	17.6998
DAPL1	710.237	1.78688	0.0982006	18.1962	5.52648e-74	8.60418e-72	DAPL1	244	294	339	1221	1405	1003	DAPL1	291.98	337.904	303.587	1113.72	1147.81	1066.42	DAPL1	11.1675	12.9239	11.6114	42.5968	43.9009	40.7878
NRAP	3829.15	1.22149	0.0675444	18.0842	4.24377e-73	6.45695e-71	NRAP	1897	2203	2287	5769	6667	5094	NRAP	2270.02	2531.98	2048.09	5262.11	5446.61	5416.09	NRAP	8.51754	9.50046	7.68483	19.7444	20.4367	20.3222
MB	1351.91	1.27038	0.0710256	17.8862	1.51012e-71	2.18197e-69	MB	653	683	882	2087	2329	1833	MB	781.404	784.995	789.864	1903.63	1902.68	1948.9	MB	11.6836	11.7372	11.8101	28.463	28.4488	29.14
CDC42BPG	556.726	1.9642	0.109855	17.88	1.68806e-71	2.42164e-69	CDC42BPG	198	191	225	1017	1043	849	CDC42BPG	236.934	219.523	201.496	927.642	852.079	902.682	CDC42BPG	0.996301	0.923085	0.847284	3.9007	3.58296	3.79575
GALNT6	503.758	2.19312	0.124995	17.5456	6.42329e-69	8.89693e-67	GALNT6	143	168	167	996	919	799	GALNT6	171.119	193.088	149.555	908.487	750.777	849.521	GALNT6	0.786252	0.887194	0.687169	4.17428	3.44964	3.90335
SLC7A2	2250.13	1.14391	0.0656193	17.4326	4.66908e-68	6.37917e-66	SLC7A2	1169	1128	1654	3384	3900	2870	SLC7A2	1398.87	1296.45	1481.22	3086.67	3186.1	3051.47	SLC7A2	3.69903	3.4282	3.91679	8.16207	8.42502	8.069
NGRN	5757.58	0.854141	0.0490198	17.4244	5.38752e-68	7.31101e-66	NGRN	3359	3660	4520	8405	8835	6948	NGRN	4019.51	4206.56	4047.83	7666.5	7217.75	7387.32	NGRN	47.4309	49.6382	47.7652	90.4661	85.1708	87.1718
AHNAK2	20392.6	0.708876	0.040686	17.4231	5.51234e-68	7.43019e-66	AHNAK2	12706	13720	17206	28256	31304	23162	AHNAK2	15204.5	15768.9	15408.6	25773.3	25573.8	24626.5	AHNAK2	17.2393	17.8792	17.4707	29.2225	28.9963	27.9223
ATG7	3132.16	0.962237	0.0552322	17.4217	5.65207e-68	7.56775e-66	ATG7	1729	1922	2316	4571	5044	3904	ATG7	2068.99	2209.02	2074.07	4169.37	4120.7	4150.85	ATG7	8.50711	9.08288	8.52799	17.1433	16.9432	17.0672
ADGRA3	2896.54	0.971612	0.0558251	17.4046	7.6165e-68	1.01305e-65	ADGRA3	1585	1686	2245	4270	4692	3580	ADGRA3	1896.67	1937.78	2010.48	3894.82	3833.13	3806.36	ADGRA3	8.62507	8.81199	9.14262	17.7116	17.4311	17.3094
B3GNT7	1222.24	1.54078	0.0887455	17.3618	1.60671e-67	2.1091e-65	B3GNT7	575	534	609	2119	2128	1707	B3GNT7	688.067	613.744	545.382	1932.82	1738.47	1814.93	B3GNT7	3.94207	3.51626	3.1246	11.0735	9.96003	10.3981
H1F0	7210.93	0.883922	0.0512882	17.2344	1.46528e-66	1.86257e-64	H1F0	3993	4578	5717	10452	11044	8982	H1F0	4778.17	5261.65	5119.79	9533.64	9022.4	9549.93	H1F0	42.59	46.8994	45.635	84.9776	80.4206	85.1228
SFRP1	15395	0.692035	0.0402507	17.1931	2.99021e-66	3.77707e-64	SFRP1	9775	10415	12959	20648	23723	17760	SFRP1	11697.1	11970.3	11605.3	18833.8	19380.5	18883	SFRP1	54.3832	55.6533	53.9562	87.5635	90.1054	87.7922
NAMPT	8431.01	0.787247	0.046235	17.0271	5.17385e-65	6.37494e-63	NAMPT	5292	5463	6605	11519	13232	10104	NAMPT	6332.61	6278.81	5915.03	10506.9	10809.9	10742.9	NAMPT	28.7094	28.4655	26.8162	47.6338	49.0075	48.7037
PIEZO1	7937.84	0.815041	0.0479554	16.9958	8.81997e-65	1.08012e-62	PIEZO1	4840	5003	6342	11459	11795	9704	PIEZO1	5791.73	5750.11	5679.5	10452.2	9635.92	10317.6	PIEZO1	14.8701	14.7633	14.582	26.8357	24.74	26.4902
RHOBTB2	4371.93	0.964395	0.0569605	16.9309	2.66129e-64	3.21984e-62	RHOBTB2	2328	2763	3231	6446	7083	5371	RHOBTB2	2785.77	3175.61	2893.48	5879.63	5786.46	5710.61	RHOBTB2	9.93574	11.3261	10.3199	20.9703	20.638	20.3675
AREG	243.305	3.2	0.189528	16.8841	5.89404e-64	7.08838e-62	AREG	25	36	44	590	558	334	AREG	29.9159	41.376	39.4037	538.16	455.858	355.119	AREG	0.243458	0.33672	0.320669	4.37958	3.7098	2.88998
SAT1	2337.31	1.06157	0.063044	16.8386	1.27215e-63	1.51183e-61	SAT1	1292	1357	1581	3548	3780	2989	SAT1	1546.06	1559.65	1415.85	3236.26	3088.07	3178	SAT1	27.0505	27.2883	24.7723	56.6231	54.0304	55.6038
SLC29A1	2164.83	1.31048	0.0783588	16.7241	8.74439e-63	1.02106e-60	SLC29A1	903	1073	1533	3564	3749	2811	SLC29A1	1080.56	1233.23	1372.86	3250.85	3062.75	2988.74	SLC29A1	7.51809	8.58031	9.55176	22.618	21.3093	20.7944
ATP8A1	1410.49	1.36492	0.0816978	16.7069	1.16744e-62	1.35531e-60	ATP8A1	614	635	969	2228	2402	2009	ATP8A1	734.735	729.827	867.776	2032.24	1962.31	2136.03	ATP8A1	1.82921	1.81698	2.16042	5.05948	4.8854	5.31788
ATP9A	3004.89	0.997529	0.0598065	16.6793	1.85497e-62	2.12887e-60	ATP9A	1582	1836	2219	4485	4985	3645	ATP9A	1893.08	2110.18	1987.2	4090.93	4072.5	3875.47	ATP9A	5.15824	5.74978	5.41469	11.1469	11.0967	10.5598
CCBE1	756.443	1.71224	0.102881	16.6429	3.40549e-62	3.84246e-60	CCBE1	258	351	359	1286	1406	1113	CCBE1	308.732	403.416	321.498	1173.01	1148.63	1183.38	CCBE1	1.02426	1.33838	1.06661	3.89159	3.81073	3.92599
RBBP4	8227.75	0.832256	0.0500119	16.6412	3.50772e-62	3.9357e-60	RBBP4	4673	5299	6727	11332	12690	10305	RBBP4	5591.89	6090.32	6024.28	10336.3	10367.1	10956.6	RBBP4	14.4842	15.7752	15.6042	26.7733	26.853	28.3799
SLC12A7	3670.9	0.955698	0.0575307	16.612	5.71038e-62	6.33632e-60	SLC12A7	2091	2253	2652	5570	5748	4498	SLC12A7	2502.17	2589.45	2374.97	5080.59	4695.83	4782.41	SLC12A7	9.79749	10.1392	9.29941	19.8936	18.387	18.726
RSU1	3942.82	0.902854	0.0544927	16.5683	1.18055e-61	1.29563e-59	RSU1	2383	2288	3055	5450	6415	4917	RSU1	2851.59	2629.67	2735.87	4971.14	5240.73	5227.9	RSU1	15.7801	14.5521	15.1397	27.5093	29.0011	28.9301
CA12	1244.97	1.40072	0.084544	16.5679	1.18914e-61	1.29797e-59	CA12	499	637	774	2077	2225	1632	CA12	597.122	732.125	693.146	1894.51	1817.71	1735.19	CA12	2.94636	3.6125	3.42017	9.348	8.96909	8.5619
RELN	36110.2	0.874209	0.0529995	16.4947	4.00662e-61	4.30315e-59	RELN	20960	22528	28226	46700	60737	45328	RELN	25081.5	25892.2	25277.4	42596.7	49619.1	48194.1	RELN	45.0178	46.4728	45.3695	76.4552	89.0593	86.5017
G0S2	2234.76	1.20519	0.0737828	16.3343	5.62314e-60	5.762e-58	G0S2	993	1288	1509	3526	3776	2904	G0S2	1188.26	1480.34	1351.37	3216.19	3084.8	3087.62	G0S2	25.6264	31.9255	29.144	69.3613	66.5277	66.5885
SNX12	2941.6	0.888329	0.0546954	16.2414	2.57022e-59	2.60709e-57	SNX12	1672	1814	2327	4204	4707	3574	SNX12	2000.78	2084.89	2083.92	3834.62	3845.38	3799.98	SNX12	16.2952	16.9803	16.9723	31.2308	31.3185	30.9488
B3GALNT1	2852.27	0.905863	0.0560198	16.1704	8.15846e-59	8.1116e-57	B3GALNT1	1654	1735	2192	4072	4696	3411	B3GALNT1	1979.24	1994.09	1963.02	3714.22	3836.4	3626.68	B3GALNT1	11.2896	11.3743	11.1971	21.186	21.8829	20.6866
ZNF395	1480.67	1.19443	0.0739135	16.1599	9.67463e-59	9.57168e-57	ZNF395	694	835	991	2242	2500	1993	ZNF395	830.466	959.693	887.478	2045.01	2042.37	2119.02	ZNF395	3.59171	4.15061	3.83828	8.84452	8.83314	9.16461
DESI2	2736.73	0.955223	0.0591332	16.1537	1.0689e-58	1.05235e-56	DESI2	1575	1523	2152	3975	4476	3363	DESI2	1884.7	1750.43	1927.2	3625.74	3656.67	3575.64	DESI2	9.55619	8.87539	9.77165	18.3839	18.5407	18.1299
HSPA1B	10185	0.821538	0.0508619	16.1523	1.09365e-58	1.07146e-56	HSPA1B	6492	6419	7690	14599	15581	12257	HSPA1B	7768.57	7377.57	6886.69	13316.3	12728.9	13032	HSPA1B	12.8038	12.1593	11.3503	21.9472	20.9791	21.4787
NBL1	3518.41	1.04501	0.0647338	16.1431	1.26943e-58	1.23763e-56	NBL1	1818	2201	2402	5273	5885	4361	NBL1	2175.49	2529.68	2151.08	4809.69	4807.75	4636.75	NBL1	13.7706	16.0126	13.6161	30.4448	30.4325	29.35
DPY19L1	3475.18	1.00903	0.062788	16.0704	4.11205e-58	3.93268e-56	DPY19L1	1742	2141	2613	5114	5785	4303	DPY19L1	2084.54	2460.72	2340.04	4664.66	4726.06	4575.08	DPY19L1	8.89876	10.5046	9.98946	19.9131	20.1752	19.5307
ALDH1A1	17692.5	0.763521	0.0475166	16.0685	4.23985e-58	4.03569e-56	ALDH1A1	10235	11748	15094	24857	26837	20965	ALDH1A1	12247.6	13502.4	13517.2	22673	21924.5	22290.6	ALDH1A1	107.371	118.371	118.502	198.767	192.206	195.415
DNMT3A	3572.56	0.869559	0.0542451	16.0302	7.86403e-58	7.41508e-56	DNMT3A	2147	2094	2882	4972	5691	4415	DNMT3A	2569.18	2406.7	2580.94	4535.14	4649.26	4694.16	DNMT3A	9.42048	8.82472	9.4636	16.6291	17.0476	17.2122
GPX3	7577.04	0.874883	0.0547659	15.975	1.91006e-57	1.7926e-55	GPX3	4511	4700	5798	10001	12111	9832	GPX3	5398.03	5401.87	5192.33	9122.27	9894.08	10453.7	GPX3	63.6616	63.7068	61.2357	107.583	116.686	123.285
HSD17B2	6135.36	0.912424	0.0578814	15.7637	5.53222e-56	5.02756e-54	HSD17B2	3242	3839	4945	8454	9983	7736	HSD17B2	3879.5	4412.29	4428.43	7711.19	8155.61	8225.15	HSD17B2	56.186	63.9023	64.1361	111.68	118.116	119.123
SCCPDH	2070.41	1.04381	0.0663349	15.7355	8.64257e-56	7.74899e-54	SCCPDH	1097	1245	1443	3188	3381	2555	SCCPDH	1312.71	1430.92	1292.26	2907.89	2762.11	2716.55	SCCPDH	11.0153	12.0072	10.8437	24.4008	23.1775	22.7953
SLCO5A1	556.862	1.92572	0.122406	15.7323	9.08992e-56	8.11387e-54	SLCO5A1	152	224	251	886	1171	858	SLCO5A1	181.889	257.451	224.78	808.152	956.648	912.251	SLCO5A1	0.941792	1.33304	1.16388	4.18449	4.95338	4.7235
ZDHHC23	483.677	1.90512	0.121288	15.7074	1.34522e-55	1.19019e-53	ZDHHC23	137	192	223	852	993	686	ZDHHC23	163.939	220.672	199.705	777.139	811.231	729.376	ZDHHC23	0.901681	1.21372	1.09839	4.27434	4.46184	4.01163
PTPRB	1538.66	1.13277	0.0722829	15.6714	2.37361e-55	2.07268e-53	PTPRB	866	795	1029	2318	2605	1992	PTPRB	1036.29	913.72	921.508	2114.33	2128.15	2117.95	PTPRB	1.88558	1.66256	1.67673	3.84713	3.87228	3.85372
STXBP2	1238.77	1.20261	0.0768247	15.654	3.12199e-55	2.69107e-53	STXBP2	598	682	817	1866	2213	1591	STXBP2	715.589	783.845	731.654	1702.04	1807.91	1691.6	STXBP2	7.49072	8.20522	7.65889	17.8169	18.925	17.7075
AP2B1	10408.4	0.670461	0.0428822	15.6349	4.20987e-55	3.61329e-53	AP2B1	6810	7031	8752	13923	15996	11865	AP2B1	8149.1	8080.96	7837.75	12699.7	13067.9	12615.2	AP2B1	29.3672	29.1217	28.2452	45.7662	47.0934	45.4619
R3HDM4	1599.66	1.03925	0.0668816	15.5386	1.90083e-54	1.60404e-52	R3HDM4	877	892	1170	2314	2641	2076	R3HDM4	1049.45	1025.21	1047.78	2110.68	2157.56	2207.27	R3HDM4	12.0483	11.7699	12.0291	24.2318	24.7701	25.3406
MYOM2	646.251	1.6427	0.106047	15.4902	4.03894e-54	3.36589e-52	MYOM2	272	233	358	1013	1216	984	MYOM2	325.485	267.795	320.603	923.993	993.411	1046.22	MYOM2	1.34899	1.10989	1.32875	3.82953	4.11724	4.3361
FBXO32	4402.08	0.780485	0.0505634	15.4358	9.40951e-54	7.77698e-52	FBXO32	2624	2792	3733	6151	6725	5282	FBXO32	3139.98	3208.94	3343.04	5610.55	5493.99	5615.98	FBXO32	9.38844	9.59463	9.9956	16.7754	16.4269	16.7916
SLMAP	8980.79	0.666213	0.0433141	15.381	2.19554e-53	1.80718e-51	SLMAP	5905	5905	7757	11904	13499	10533	SLMAP	7066.14	6786.81	6946.69	10858.1	11028	11199	SLMAP	26.0893	25.0579	25.6482	40.0896	40.717	41.3484
SLC7A1	4555.58	0.860118	0.0561515	15.3178	5.81341e-53	4.70793e-51	SLC7A1	2745	2933	3378	6328	7067	5744	SLC7A1	3284.77	3370.99	3025.13	5771.99	5773.39	6107.19	SLC7A1	9.29037	9.53424	8.55602	16.325	16.329	17.2731
SMPDL3B	565.175	1.88795	0.124117	15.211	2.98794e-52	2.38134e-50	SMPDL3B	240	186	213	957	1119	858	SMPDL3B	287.193	213.776	190.75	872.914	914.167	912.251	SMPDL3B	2.50085	1.86154	1.66103	7.60124	7.96047	7.94379
CMTM3	1557.38	1.04326	0.0687283	15.1795	4.83381e-52	3.82213e-50	CMTM3	881	876	1088	2322	2527	2000	CMTM3	1054.24	1006.82	974.345	2117.98	2064.43	2126.46	CMTM3	8.44054	8.06087	7.80089	16.9572	16.5285	17.0251
MUL1	1477.25	1.2445	0.0825605	15.0738	2.40949e-51	1.87567e-49	MUL1	646	836	968	2380	2601	1850	MUL1	773.028	960.843	866.881	2170.88	2124.89	1966.98	MUL1	6.53153	8.11843	7.32452	18.3424	17.9538	16.6195
EIF4G2	48625	0.591524	0.0394043	15.0116	6.16033e-51	4.74039e-49	EIF4G2	31352	34710	43384	64380	72198	54346	EIF4G2	37517	39893.4	38852	58723.3	58982.2	57782.3	EIF4G2	178.749	190.071	185.109	279.785	281.019	275.302
NPNT	27678.6	0.613428	0.0410405	14.9469	1.63164e-50	1.25076e-48	NPNT	18933	18960	23590	36499	41395	31403	NPNT	22655.9	21791.4	21125.7	33292	33817.6	33388.6	NPNT	99.4139	95.6201	92.6994	146.085	148.391	146.509
SLC5A3	10188.6	0.705486	0.0472007	14.9465	1.64105e-50	1.25319e-48	SLC5A3	6167	6707	9047	14116	15287	11829	SLC5A3	7379.66	7708.58	8101.93	12875.7	12488.7	12576.9	SLC5A3	13.1862	13.7739	14.4768	23.0067	22.3152	22.4729
FAM160B2	1847.03	1.1166	0.0747382	14.9401	1.80655e-50	1.37435e-48	FAM160B2	870	1092	1308	2801	2975	2473	FAM160B2	1041.07	1255.07	1171.36	2554.89	2430.43	2629.37	FAM160B2	5.79351	6.98439	6.51856	14.2178	13.5252	14.6323
ITGB4	830.475	1.64338	0.110311	14.8977	3.41141e-50	2.5661e-48	ITGB4	361	269	480	1493	1501	1151	ITGB4	431.986	309.171	429.858	1361.82	1226.24	1223.78	ITGB4	1.47608	1.05643	1.46881	4.65329	4.19003	4.18161
CERK	7764.34	0.647883	0.0435569	14.8744	4.83351e-50	3.59541e-48	CERK	4943	5354	6761	10380	11664	8903	CERK	5914.98	6153.53	6054.73	9467.97	9528.9	9465.94	CERK	27.6365	28.7511	28.2895	44.2371	44.5218	44.2276
IL17RD	4951.79	0.747078	0.0505942	14.7661	2.42434e-49	1.75778e-47	IL17RD	3036	3366	3985	6791	7603	5864	IL17RD	3632.99	3868.66	3568.72	6194.31	6211.27	6234.78	IL17RD	8.65266	9.21394	8.49958	14.7529	14.7933	14.8493
TRIL	477.943	1.70301	0.116346	14.6375	1.6197e-48	1.15355e-46	TRIL	180	201	229	877	885	652	TRIL	215.395	231.016	205.078	799.943	723.001	693.226	TRIL	0.884944	0.949123	0.842558	3.28654	2.97043	2.8481
SEL1L3	2645.55	1.01228	0.0695353	14.5577	5.21568e-48	3.66265e-46	SEL1L3	1318	1662	1944	3762	4496	3330	SEL1L3	1577.17	1910.19	1740.93	3431.45	3673.01	3540.56	SEL1L3	6.89002	8.34487	7.60541	14.9907	16.0459	15.4673
ERBB3	684.146	1.6462	0.11317	14.5463	6.16739e-48	4.31589e-46	ERBB3	263	299	340	1016	1228	1140	ERBB3	314.716	343.651	304.483	926.73	1003.21	1212.08	ERBB3	1.0554	1.15244	1.02109	3.1078	3.3643	4.06474
NPR3	6389.76	0.825526	0.0570383	14.4732	1.7898e-47	1.22267e-45	NPR3	3940	3990	5013	9185	10590	7072	NPR3	4714.75	4585.84	4489.33	8377.96	8651.5	7519.16	NPR3	12.889	12.5366	12.2727	22.9033	23.6511	20.5555
UXS1	1270.25	1.20764	0.0840007	14.3766	7.25966e-47	4.87636e-45	UXS1	574	743	822	2000	2120	1682	UXS1	686.87	853.955	736.132	1824.27	1731.93	1788.35	UXS1	5.0838	6.32046	5.44841	13.5022	12.8187	13.2363
GIGYF2	3320.86	0.798055	0.055698	14.3283	1.45719e-46	9.72299e-45	GIGYF2	1946	2217	2655	4640	5139	3988	GIGYF2	2328.66	2548.07	2377.65	4232.31	4198.31	4240.16	GIGYF2	5.29186	5.79048	5.4032	9.6179	9.54063	9.63575
TMEM164	2233.09	0.851206	0.0595933	14.2836	2.76954e-46	1.81776e-44	TMEM164	1306	1359	1825	3183	3523	2688	TMEM164	1562.81	1561.94	1634.36	2903.33	2878.11	2857.96	TMEM164	5.68622	5.68307	5.94654	10.5636	10.4719	10.3986
SOSTDC1	1499.84	1.08275	0.0760283	14.2414	5.07013e-46	3.29542e-44	SOSTDC1	832	777	1086	2254	2348	2035	SOSTDC1	995.602	893.032	972.554	2055.95	1918.2	2163.67	SOSTDC1	11.0631	9.92337	10.807	22.8458	21.315	24.0427
LBH	9080.62	0.622867	0.0439165	14.183	1.16786e-45	7.46981e-44	LBH	5920	6419	7775	12146	13464	10328	LBH	7084.09	7377.57	6962.81	11078.8	10999.4	10981	LBH	50.0765	52.1511	49.2191	78.3145	77.7534	77.6235
SOX4	8964.78	0.734799	0.0521121	14.1003	3.77897e-45	2.39422e-43	SOX4	5192	5968	7889	12207	13659	10683	SOX4	6212.94	6859.22	7064.9	11134.4	11158.7	11358.5	SOX4	26.4519	29.2035	30.0792	47.4054	47.5088	48.3593
CRYBB3	479.333	1.81894	0.129051	14.0948	4.08914e-45	2.58259e-43	CRYBB3	195	155	217	933	817	707	CRYBB3	233.344	178.147	194.332	851.022	667.448	751.704	CRYBB3	5.6155	4.28715	4.67665	20.4801	16.0623	18.09
DCT	310.27	2.12642	0.151021	14.0803	5.02006e-45	3.16059e-43	DCT	70	107	124	507	630	533	DCT	83.7646	122.979	111.047	462.453	514.678	566.702	DCT	0.725762	1.06552	0.962142	4.00683	4.45933	4.91007
DIAPH1	7037.01	0.73939	0.0525851	14.0608	6.61213e-45	4.13701e-43	DIAPH1	4149	4878	5815	9889	10629	8220	DIAPH1	4964.85	5606.45	5207.55	9020.11	8683.36	8739.75	DIAPH1	17.8086	20.1099	18.6791	32.3545	31.1466	31.3489
MCF2L	1790.14	0.932593	0.0665489	14.0136	1.28646e-44	7.92553e-43	MCF2L	1037	1023	1402	2488	2902	2284	MCF2L	1240.91	1175.77	1255.54	2269.39	2370.79	2428.42	MCF2L	3.854	3.65167	3.89944	7.04823	7.36314	7.54212
INADL	1955.3	0.892277	0.0637969	13.9862	1.89246e-44	1.16233e-42	INADL	1186	1173	1479	2845	3139	2333	INADL	1419.21	1348.17	1324.5	2595.03	2564.41	2480.52	INADL	3.46598	3.29247	3.23467	6.33753	6.26275	6.05788
EPAS1	2428.52	0.949181	0.0679543	13.9679	2.44664e-44	1.49356e-42	EPAS1	1498	1380	1753	3670	3942	2873	EPAS1	1792.56	1586.08	1569.88	3347.54	3220.42	3054.66	EPAS1	7.20645	6.37635	6.31122	13.4578	12.9467	12.2803
MYZAP	6589.17	0.659525	0.0473327	13.9338	3.94711e-44	2.38059e-42	MYZAP	4351	4259	5803	8746	9864	7713	MYZAP	5206.57	4895.01	5196.81	7977.54	8058.39	8200.69	MYZAP	45.0925	42.3942	45.0079	69.091	69.7912	71.0237
FAM83H	1272.27	1.18619	0.0853211	13.9027	6.10194e-44	3.65825e-42	FAM83H	695	629	837	2065	1973	1725	FAM83H	831.663	722.931	749.565	1883.56	1611.84	1834.07	FAM83H	3.08598	2.68252	2.78135	6.98917	5.98093	6.80554
USP19	2795.09	0.833643	0.0601274	13.8646	1.03807e-43	6.20496e-42	USP19	1580	1776	2312	3983	4236	3456	USP19	1890.69	2041.22	2070.48	3633.04	3460.6	3674.52	USP19	7.3354	7.91942	8.03297	14.0953	13.4263	14.2563
FHL2	8026.52	0.714345	0.0517024	13.8165	2.02748e-43	1.20831e-41	FHL2	4815	5570	6736	11363	11846	9331	FHL2	5761.81	6401.79	6032.34	10364.6	9677.59	9921	FHL2	53.16	59.0646	55.656	95.6265	89.288	91.5338
CRYBA1	254.294	2.27407	0.164594	13.8162	2.03454e-43	1.20893e-41	CRYBA1	46	75	101	505	497	402	CRYBA1	55.0453	86.2	90.4493	460.628	406.024	427.419	CRYBA1	1.44709	2.26611	2.37782	12.1095	10.674	11.2364
SLC44A2	2840.67	0.824735	0.059756	13.8017	2.48894e-43	1.47457e-41	SLC44A2	1622	1783	2384	4124	4332	3403	SLC44A2	1940.95	2049.26	2134.96	3761.65	3539.03	3618.17	SLC44A2	11.3518	11.9853	12.4865	22.0003	20.6983	21.1612
VANGL1	1432.9	0.949676	0.0689886	13.7657	4.09906e-43	2.41424e-41	VANGL1	800	843	1105	2067	2355	1761	VANGL1	957.31	968.888	989.569	1885.38	1923.92	1872.35	VANGL1	2.26727	2.2947	2.34368	4.46531	4.55657	4.43443
C18orf25	1698.3	1.00162	0.073042	13.7129	8.50225e-43	4.94954e-41	C18orf25	866	1071	1233	2461	2812	2141	C18orf25	1036.29	1230.94	1104.2	2244.77	2297.26	2276.38	C18orf25	3.93815	4.67786	4.19622	8.53066	8.73016	8.65078
STRIP2	5927.25	0.77261	0.0564619	13.6838	1.26969e-42	7.34881e-41	STRIP2	3569	3674	5131	7678	9409	7322	STRIP2	4270.8	4222.65	4595	7003.38	7686.68	7784.97	STRIP2	15.5555	15.3801	16.7363	25.5083	27.9971	28.3551
MYO5C	1802.63	0.890481	0.0651823	13.6614	1.72633e-42	9.93456e-41	MYO5C	1034	1134	1377	2527	2956	2184	MYO5C	1237.32	1303.34	1233.16	2304.97	2414.9	2322.09	MYO5C	3.68418	3.88076	3.67177	6.86313	7.19047	6.91413
CLDN1	7824.75	0.65742	0.0486351	13.5174	1.23449e-41	6.84901e-40	CLDN1	4828	5461	6845	10482	12055	8799	CLDN1	5777.37	6276.51	6129.96	9561	9848.33	9355.36	CLDN1	34.7585	37.7615	36.8798	57.522	59.2507	56.2848
PDZD2	2578.76	0.812762	0.060375	13.4619	2.62098e-41	1.44218e-39	PDZD2	1614	1539	2113	3497	4095	3146	PDZD2	1931.37	1768.82	1892.27	3189.74	3345.41	3344.92	PDZD2	3.4454	3.15543	3.37565	5.69022	5.96793	5.96705
LYPLA2	2484.93	0.875645	0.0650756	13.4558	2.84538e-41	1.56138e-39	LYPLA2	1540	1555	1798	3644	3876	2990	LYPLA2	1842.82	1787.21	1610.18	3323.82	3166.5	3179.06	LYPLA2	23.5667	22.8556	20.5916	42.5063	40.4944	40.655
ITM2C	7309.98	0.721513	0.053723	13.4303	4.02029e-41	2.18817e-39	ITM2C	4777	4679	6055	9901	10550	9117	ITM2C	5716.34	5377.73	5422.48	9031.05	8618.82	9693.47	ITM2C	52.1382	49.0498	49.458	82.3715	78.6116	88.4133
HSP90AB1	45234.4	0.581586	0.0434406	13.3881	7.09995e-41	3.83321e-39	HSP90AB1	29937	32878	39056	60270	67728	49391	HSP90AB1	35823.7	37787.8	34976.1	54974.4	55330.4	52514	HSP90AB1	256.995	271.084	250.914	394.379	396.933	376.728
PSD3	7724.45	0.652904	0.0488578	13.3633	9.90117e-41	5.31698e-39	PSD3	5279	4970	6653	10368	11655	8823	PSD3	6317.05	5712.19	5958.01	9457.02	9521.55	9380.88	PSD3	11.0919	10.0298	10.4614	16.6052	16.7185	16.4715
CCL21	573.181	1.46686	0.109812	13.3579	1.06523e-40	5.70509e-39	CCL21	239	289	306	968	1075	739	CCL21	285.996	332.157	274.035	882.947	878.221	785.727	CCL21	6.6365	7.70766	6.35893	20.4886	20.379	18.2327
PROS1	5842.84	0.688245	0.0515348	13.355	1.10796e-40	5.91817e-39	PROS1	3523	4061	5038	7750	8914	6876	PROS1	4215.75	4667.44	4511.72	7069.05	7282.29	7310.77	PROS1	24.4565	27.0768	26.1734	41.009	42.2461	42.4113
RYK	2995.45	0.790277	0.0591877	13.352	1.15258e-40	6.14017e-39	RYK	1854	1881	2438	3927	4859	3628	RYK	2218.57	2161.9	2183.32	3581.96	3969.56	3857.4	RYK	15.6721	15.2718	15.4231	25.3031	28.0412	27.2489
DUSP27	6964.59	0.839146	0.0630115	13.3174	1.83487e-40	9.72337e-39	DUSP27	3994	4849	5108	9757	10988	8450	DUSP27	4779.37	5573.12	4574.41	8899.71	8976.65	8984.3	DUSP27	24.6057	28.6922	23.5505	45.8186	46.2147	46.254
CKMT1A	359.735	1.97379	0.148351	13.3049	2.16925e-40	1.14651e-38	CKMT1A	83	127	178	708	669	528	CKMT1A	99.3209	145.965	159.406	645.792	546.54	561.386	CKMT1A	1.15949	1.70402	1.86093	7.53908	6.38039	6.5537
WDR91	791.136	1.2225	0.0919694	13.2925	2.55844e-40	1.34512e-38	WDR91	400	372	554	1210	1336	1081	WDR91	478.655	427.552	496.128	1103.68	1091.45	1149.35	WDR91	2.15217	1.92239	2.23073	4.96248	4.90745	5.16781
EPM2AIP1	7569.71	0.623261	0.0470248	13.2539	4.28545e-40	2.224e-38	EPM2AIP1	5100	5249	6387	9857	11482	8645	EPM2AIP1	6102.85	6032.85	5719.8	8990.92	9380.22	9191.62	EPM2AIP1	17.038	16.8426	15.9686	25.101	26.1879	25.6613
COL9A1	2670.74	0.857759	0.0647795	13.2412	5.07225e-40	2.61879e-38	COL9A1	1577	1620	2146	3539	4167	3500	COL9A1	1887.1	1861.92	1921.82	3228.05	3404.23	3721.31	COL9A1	9.77353	9.64313	9.95339	16.7185	17.631	19.2731
RNF167	3083.87	0.742763	0.0562668	13.2007	8.69033e-40	4.40749e-38	RNF167	1896	1976	2636	4411	4643	3561	RNF167	2268.82	2271.08	2360.64	4023.43	3793.1	3786.16	RNF167	27.5876	27.6151	28.704	48.9227	46.122	46.0376
STX3	1230.2	1.08882	0.0826414	13.1752	1.2189e-39	6.15086e-38	STX3	705	687	791	1924	2058	1508	STX3	843.629	789.592	708.37	1754.95	1681.28	1603.35	STX3	2.70591	2.53259	2.27207	5.62894	5.39266	5.14269
SEMA5A	5303.37	0.649935	0.0495451	13.118	2.5954e-39	1.30642e-37	SEMA5A	3565	3428	4642	7068	7963	6118	SEMA5A	4266.01	3939.91	4157.09	6446.97	6505.37	6504.84	SEMA5A	7.50322	6.92966	7.31163	11.3392	11.4419	11.4409
HIST2H2BE	5105.16	0.705638	0.053829	13.1089	2.92864e-39	1.46347e-37	HIST2H2BE	3378	3427	4065	7032	7877	5794	HIST2H2BE	4042.24	3938.76	3640.36	6414.14	6435.11	6160.36	HIST2H2BE	37.7646	36.7978	34.01	59.9239	60.1199	57.553
CD276	6410.68	0.724819	0.0553193	13.1025	3.18739e-39	1.58848e-37	CD276	3776	4540	5278	8815	9764	7509	CD276	4518.5	5217.97	4726.65	8040.47	7976.7	7983.8	CD276	27.5924	31.8637	28.8635	49.0995	48.71	48.7533
HIST2H4A	1122.81	1.02153	0.0780128	13.0944	3.54275e-39	1.75686e-37	HIST2H4A	590	650	839	1718	1783	1419	HIST2H4A	706.016	747.067	751.356	1567.05	1456.62	1508.72	HIST2H4A	18.5136	19.5901	19.7025	41.0922	38.1965	39.5627
HIST2H4B	1122.81	1.02153	0.0780128	13.0944	3.54275e-39	1.75686e-37	HIST2H4B	590	650	839	1718	1783	1419	HIST2H4B	706.016	747.067	751.356	1567.05	1456.62	1508.72	HIST2H4B	18.5136	19.5901	19.7025	41.0922	38.1965	39.5627
ALKBH5	4816.84	0.665042	0.0508844	13.0697	4.90785e-39	2.42185e-37	ALKBH5	3108	3115	4302	6580	7073	5614	ALKBH5	3719.15	3580.17	3852.6	6001.85	5778.29	5968.97	ALKBH5	22.4994	21.6587	23.3068	36.3089	34.9564	36.11
LPCAT3	2682.4	0.744726	0.0570551	13.0528	6.12939e-39	2.9952e-37	LPCAT3	1619	1746	2291	3760	4052	3159	LPCAT3	1937.36	2006.74	2051.68	3429.63	3310.28	3358.74	LPCAT3	17.5166	18.1439	18.5502	31.009	29.9299	30.3681
CPAMD8	23638.2	0.83673	0.0643072	13.0115	1.05317e-38	5.06024e-37	CPAMD8	12637	15892	19324	30657	37880	30311	CPAMD8	15121.9	18265.2	17305.4	27963.3	30946.1	32227.6	CPAMD8	52.4477	63.3497	60.0207	96.9859	107.331	111.776
CRISPLD2	1582.65	0.946206	0.0729353	12.9732	1.73556e-38	8.27958e-37	CRISPLD2	830	1001	1206	2234	2635	1958	CRISPLD2	993.209	1150.48	1080.02	2037.71	2152.66	2081.8	CRISPLD2	4.49494	5.20671	4.88781	9.22202	9.74226	9.42158
UBE2E1	2945.22	0.853948	0.0660495	12.9289	3.09133e-38	1.46085e-36	UBE2E1	1845	1656	2404	4257	4421	3680	UBE2E1	2207.8	1903.3	2152.87	3882.96	3611.74	3912.69	UBE2E1	23.7453	20.4704	23.1546	41.7621	38.845	42.0818
NDRG4	1025.06	1.06342	0.0823085	12.9199	3.47391e-38	1.63396e-36	NDRG4	539	584	732	1619	1618	1298	NDRG4	644.988	671.211	655.534	1476.75	1321.83	1380.07	NDRG4	3.10724	3.23357	3.15805	7.11426	6.36792	6.64853
PLEKHA6	3349.83	0.728677	0.05652	12.8924	4.96924e-38	2.33183e-36	PLEKHA6	2029	2259	2811	4623	4915	4068	PLEKHA6	2427.98	2596.34	2517.36	4216.8	4015.31	4325.22	PLEKHA6	6.80133	7.27296	7.0517	11.8122	11.2478	12.1159
CPEB4	6193.49	0.582574	0.045207	12.8868	5.33977e-38	2.49986e-36	CPEB4	4137	4307	5538	8057	9284	6929	CPEB4	4950.49	4950.18	4959.49	7349.08	7584.56	7367.12	CPEB4	11.9787	11.978	12.0005	17.7826	18.3524	17.8263
MEIS1	3485.49	0.723741	0.0562126	12.8751	6.21907e-38	2.90474e-36	MEIS1	2196	2174	3055	4732	5211	4211	MEIS1	2627.82	2498.65	2735.87	4316.23	4257.13	4477.26	MEIS1	17.1567	16.3134	17.8621	28.1801	27.7942	29.2315
PRR36	1413.96	0.97098	0.0754846	12.8633	7.24239e-38	3.37485e-36	PRR36	794	874	997	2102	2181	1822	PRR36	950.13	1004.52	892.851	1917.31	1781.77	1937.21	PRR36	4.36852	4.61858	4.10516	8.81543	8.19224	8.90691
FCGRT	1810.28	0.849649	0.0660947	12.855	8.05932e-38	3.74684e-36	FCGRT	1049	1159	1421	2649	2863	2113	FCGRT	1255.27	1332.08	1272.56	2416.25	2338.93	2246.61	FCGRT	12.4083	13.1675	12.5792	23.8845	23.1202	22.2076
PHACTR2	7007.78	0.602888	0.0469907	12.8299	1.11464e-37	5.15816e-36	PHACTR2	4555	4725	6457	9160	10339	8071	PHACTR2	5450.68	5430.6	5782.49	8355.16	8446.45	8581.33	PHACTR2	11.5795	11.5369	12.2844	17.7499	17.9438	18.2304
CRYBB2	228.718	2.28052	0.177839	12.8235	1.21098e-37	5.59111e-36	CRYBB2	54	52	88	511	474	297	CRYBB2	64.6184	59.7653	78.8073	466.101	387.234	315.779	CRYBB2	1.75887	1.62677	2.14508	12.687	10.5402	8.5953
PM20D2	2821.51	0.881584	0.0688027	12.8132	1.38298e-37	6.37058e-36	PM20D2	1469	1772	2375	3943	4596	3439	PM20D2	1757.86	2036.62	2126.9	3596.55	3754.7	3656.45	PM20D2	7.74784	8.97648	9.37441	15.8519	16.549	16.1159
ARHGAP31	4798.72	0.612763	0.0478311	12.811	1.42334e-37	6.5415e-36	ARHGAP31	3145	3353	4188	6398	7181	5382	ARHGAP31	3763.43	3853.71	3750.51	5835.84	5866.52	5722.3	ARHGAP31	9.67447	9.90657	9.64128	15.0019	15.0808	14.7101
DIP2C	2647.5	0.759944	0.0594862	12.7751	2.25755e-37	1.03047e-35	DIP2C	1549	1746	2252	3735	4073	3079	DIP2C	1853.59	2006.74	2016.75	3406.83	3327.44	3273.69	DIP2C	4.87538	5.27819	5.30453	8.96075	8.75194	8.61056
C1QTNF1	522.823	1.40328	0.10997	12.7606	2.72138e-37	1.23377e-35	C1QTNF1	217	238	340	862	885	743	C1QTNF1	259.67	273.541	304.483	786.261	723.001	789.98	C1QTNF1	1.48076	1.55986	1.7363	4.48361	4.12288	4.50482
SLC16A3	733.642	1.23177	0.096714	12.7362	3.71903e-37	1.67849e-35	SLC16A3	398	374	436	1147	1245	980	SLC16A3	476.262	429.851	390.454	1046.22	1017.1	1041.97	SLC16A3	3.98516	3.59681	3.26716	8.75432	8.51069	8.71873
NACAD	1289.24	1.15226	0.0907761	12.6934	6.43004e-37	2.88906e-35	NACAD	764	676	763	1975	2155	1692	NACAD	914.231	776.949	683.295	1801.47	1760.53	1798.99	NACAD	3.98804	3.38919	2.98066	7.85832	7.67973	7.8475
PODXL	7103.11	1.66497	0.131528	12.6587	1.00169e-36	4.48062e-35	PODXL	2230	3130	3911	11236	13826	10634	PODXL	2668.5	3597.41	3502.45	10248.8	11295.1	11306.4	PODXL	9.26142	12.4853	12.1557	35.5698	39.2014	39.2405
DMKN	847.522	1.15588	0.0915	12.6325	1.39722e-36	6.22211e-35	DMKN	463	419	581	1262	1534	1058	DMKN	554.043	481.571	520.307	1151.11	1253.2	1124.9	DMKN	4.53728	3.94378	4.26101	9.42695	10.263	9.21224
MIR6721	326.401	1.65332	0.131497	12.573	2.97051e-36	1.30262e-34	MIR6721	121	127	179	571	618	453	MIR6721	144.793	145.965	160.301	520.829	504.875	481.643	MIR6721	4.93779	4.97776	5.46665	17.7615	17.2174	16.4252
RAP1GAP2	1566.85	0.960073	0.0763923	12.5677	3.17945e-36	1.3912e-34	RAP1GAP2	819	1023	1133	2267	2559	1949	RAP1GAP2	980.046	1175.77	1014.64	2067.81	2090.57	2072.24	RAP1GAP2	3.05477	3.66483	3.16261	6.44529	6.51625	6.45908
VWA7	680.198	1.17763	0.094088	12.5162	6.08535e-36	2.62835e-34	VWA7	335	360	467	1005	1158	927	VWA7	400.874	413.76	418.216	916.696	946.028	985.614	VWA7	0.476177	0.491484	0.496777	1.0889	1.12374	1.17076
CYB561A3	956.742	1.12335	0.0898054	12.5087	6.68762e-36	2.86996e-34	CYB561A3	474	526	682	1499	1461	1314	CYB561A3	567.206	604.549	610.757	1367.29	1193.56	1397.08	CYB561A3	3.49345	3.72345	3.76168	8.42122	7.35122	8.60472
FAM43A	1138.33	1.0077	0.080619	12.4995	7.5087e-36	3.19837e-34	FAM43A	628	688	793	1690	1949	1358	FAM43A	751.488	790.741	710.161	1541.51	1592.24	1443.87	FAM43A	4.96253	5.22174	4.68962	10.1795	10.5145	9.53472
GOLGA8B	10477.6	0.715851	0.0573351	12.4854	8.96966e-36	3.8086e-34	GOLGA8B	6433	6427	9642	13755	16493	12345	GOLGA8B	7697.97	7386.76	8634.77	12546.4	13474	13125.6	GOLGA8B	24.4082	23.4215	27.3786	39.7814	42.7224	41.6178
CALM2	19505.9	0.603976	0.0484236	12.4728	1.05131e-35	4.45452e-34	CALM2	12082	13740	17997	26475	28854	21583	CALM2	14457.8	15791.8	16117	24148.8	23572.3	22947.7	CALM2	61.8463	67.5531	68.944	103.302	100.836	98.1638
PDK4	564.782	1.34873	0.108284	12.4554	1.30644e-35	5.52389e-34	PDK4	281	251	346	825	1056	789	PDK4	336.255	288.483	309.856	752.512	862.699	838.889	PDK4	1.88742	1.61927	1.73924	4.2239	4.84238	4.70873
CKMT1B	342.329	1.94218	0.155957	12.4533	1.34111e-35	5.65859e-34	CKMT1B	77	121	176	686	632	492	CKMT1B	92.1411	139.069	157.615	625.725	516.312	523.109	CKMT1B	1.07567	1.62352	1.84002	7.30481	6.02751	6.10686
PANX1	3638.88	0.659195	0.0530741	12.4203	2.02859e-35	8.45275e-34	PANX1	2439	2446	3037	4893	5396	4244	PANX1	2918.6	2811.27	2719.75	4463.08	4408.26	4512.35	PANX1	21.8983	21.093	20.4063	33.4865	33.0752	33.8562
CD9	456.574	1.49147	0.120941	12.3322	6.07698e-35	2.51132e-33	CD9	166	229	261	741	878	612	CD9	198.642	263.197	233.735	675.892	717.282	650.697	CD9	3.13962	4.15995	3.69429	10.6828	11.3369	10.2845
HOMER3	1373.55	0.96351	0.0782478	12.3136	7.65614e-35	3.13808e-33	HOMER3	713	840	1063	2078	2091	1756	HOMER3	853.203	965.44	951.957	1895.42	1708.24	1867.03	HOMER3	6.68916	7.56911	7.4634	14.8602	13.3927	14.6377
FBN3	217.033	2.09342	0.170219	12.2984	9.24048e-35	3.76442e-33	FBN3	75	61	70	348	471	355	FBN3	89.7478	70.1093	62.6876	317.423	384.783	377.447	FBN3	0.207864	0.162379	0.14519	0.735179	0.891191	0.874199
ARVCF	3771.52	0.719361	0.0585967	12.2765	1.2115e-34	4.90559e-33	ARVCF	2308	2638	3052	5242	5511	4532	ARVCF	2761.84	3031.94	2733.18	4781.41	4502.21	4818.56	ARVCF	14.2118	15.6017	14.0643	24.6041	23.1673	24.7952
FMNL2	2676.72	0.769028	0.0626657	12.2719	1.28192e-34	5.18032e-33	FMNL2	1713	1608	2256	3671	4319	3071	FMNL2	2049.84	1848.13	2020.33	3348.45	3528.41	3265.18	FMNL2	7.63619	6.88476	7.52627	12.4738	13.1442	12.1636
CDON	2921.36	0.728021	0.0595433	12.2268	2.23691e-34	8.93162e-33	CDON	1726	1970	2510	3924	4623	3381	CDON	2065.4	2264.19	2247.8	3579.22	3776.76	3594.78	CDON	5.28522	5.79391	5.75198	9.159	9.66449	9.19882
IRF6	589.119	1.21529	0.099439	12.2215	2.38637e-34	9.49066e-33	IRF6	294	313	375	902	999	798	IRF6	351.811	359.741	335.827	822.746	816.133	848.458	IRF6	1.62187	1.65843	1.54818	3.79291	3.76242	3.91144
CYP26B1	1952.33	0.826786	0.0677661	12.2006	3.0863e-34	1.21778e-32	CYP26B1	1128	1190	1657	2636	3206	2341	CYP26B1	1349.81	1367.71	1483.91	2404.39	2619.14	2489.02	CYP26B1	6.15304	6.23463	6.76432	10.9603	11.9392	11.3461
ADGRV1	751.458	1.13885	0.0933687	12.1974	3.2102e-34	1.26419e-32	ADGRV1	407	366	537	1152	1242	992	ADGRV1	487.031	420.656	480.904	1050.78	1014.65	1054.72	ADGRV1	0.52319	0.451887	0.516607	1.12879	1.08998	1.13303
GOLGA8A	11533.5	0.656222	0.0538593	12.184	3.78235e-34	1.4808e-32	GOLGA8A	7296	7371	10717	14768	17717	13597	GOLGA8A	8730.67	8471.73	9597.48	13470.4	14473.9	14456.7	GOLGA8A	27.6531	26.833	30.3986	42.6656	45.844	45.7896
NCS1	6551.94	0.638303	0.052397	12.182	3.87422e-34	1.51381e-32	NCS1	4451	4489	5432	9109	9403	7497	NCS1	5326.23	5159.36	4864.56	8308.64	7681.78	7971.04	NCS1	22.0792	21.3875	20.1654	34.4424	31.8439	33.0429
PTBP1	6492.7	0.632494	0.0519855	12.1667	4.67387e-34	1.81567e-32	PTBP1	3989	4543	5859	8876	9392	7473	PTBP1	4773.39	5221.42	5246.96	8096.11	7672.79	7945.52	PTBP1	30.215	33.051	33.2126	51.2474	48.5679	50.2942
MYO10	1663.4	0.843127	0.0694808	12.1347	6.91812e-34	2.66686e-32	MYO10	1012	1028	1299	2492	2553	1943	MYO10	1211	1181.51	1163.3	2273.04	2085.67	2065.86	MYO10	2.20038	2.14681	2.11372	4.13012	3.78967	3.75366
TMEM170B	1024.07	0.956214	0.0788067	12.1337	7.00422e-34	2.68973e-32	TMEM170B	556	610	789	1494	1638	1289	TMEM170B	665.33	701.093	706.579	1362.73	1338.16	1370.5	TMEM170B	1.64243	1.73072	1.74426	3.36404	3.30339	3.38323
LSR	2447.36	0.927764	0.0764837	12.1302	7.3052e-34	2.79996e-32	LSR	1246	1653	1825	3638	3814	3033	LSR	1491.01	1899.85	1634.36	3318.35	3115.85	3224.78	LSR	13.5934	17.3208	14.9003	30.2531	28.4069	29.4
LLGL2	2062.1	0.88134	0.0727079	12.1216	8.11108e-34	3.09701e-32	LLGL2	1343	1180	1527	2912	3206	2602	LLGL2	1607.08	1356.21	1367.49	2656.14	2619.14	2766.52	LLGL2	8.86728	7.48307	7.54527	14.6556	14.4514	15.2646
ZNF697	1685.21	0.852085	0.0706392	12.0625	1.66664e-33	6.30373e-32	ZNF697	1017	1068	1277	2533	2572	1986	ZNF697	1216.98	1227.49	1143.6	2310.44	2101.2	2111.58	ZNF697	4.97533	5.01828	4.67533	9.44566	8.59022	8.63266
ATF7IP2	965.226	1.09413	0.090921	12.0338	2.35996e-33	8.87591e-32	ATF7IP2	567	470	678	1483	1561	1258	ATF7IP2	678.493	540.187	607.175	1352.7	1275.26	1337.54	ATF7IP2	3.80021	3.02556	3.40076	7.57639	7.14266	7.49152
CHMP4C	811.504	1.08836	0.0904786	12.0289	2.50541e-33	9.40537e-32	CHMP4C	423	483	536	1214	1393	1018	CHMP4C	506.178	555.128	480.008	1107.33	1138.01	1082.37	CHMP4C	5.69781	6.24882	5.40324	12.4647	12.8101	12.1837
RAB27A	1226.78	0.906163	0.07535	12.026	2.59278e-33	9.71518e-32	RAB27A	753	712	923	1736	1964	1530	RAB27A	901.068	818.325	826.581	1583.47	1604.49	1626.74	RAB27A	5.05912	4.59455	4.64091	8.8905	9.00854	9.13347
PYGL	2328.86	0.75893	0.0631662	12.0148	2.97031e-33	1.10884e-31	PYGL	1541	1430	1882	3196	3553	2805	PYGL	1844.02	1643.55	1685.4	2915.18	2902.62	2982.36	PYGL	13.4565	11.9936	12.299	21.2732	21.1815	21.7634
AFF3	1677.19	0.795669	0.0663916	11.9845	4.28475e-33	1.59361e-31	AFF3	1029	1025	1399	2332	2674	1965	AFF3	1231.34	1178.07	1252.86	2127.1	2184.52	2089.25	AFF3	3.11409	2.97936	3.1685	5.37948	5.52471	5.28375
SLFN13	891.339	1.1941	0.0998534	11.9585	5.86166e-33	2.1601e-31	SLFN13	382	532	593	1302	1526	1236	SLFN13	457.116	611.445	531.054	1187.6	1246.67	1314.15	SLFN13	1.12097	1.49943	1.30229	2.91232	3.05717	3.22267
PJA1	1705.41	0.769615	0.0646862	11.8977	1.21711e-32	4.43636e-31	PJA1	1034	1094	1422	2404	2640	1989	PJA1	1237.32	1257.37	1273.45	2192.77	2156.75	2114.76	PJA1	8.92262	9.06718	9.18317	15.8126	15.5528	15.25
LRBA	4548.3	0.597195	0.0503603	11.8584	1.94555e-32	7.06591e-31	LRBA	3098	3050	4054	6004	6861	5046	LRBA	3707.18	3505.47	3630.51	5476.46	5605.09	5365.06	LRBA	7.72624	7.30584	7.56645	11.4136	11.6817	11.1815
FBLN2	3231.72	0.736665	0.0621251	11.8578	1.96152e-32	7.11105e-31	FBLN2	2051	2138	2611	4780	4698	3708	FBLN2	2454.3	2457.27	2338.25	4360.01	3838.03	3942.46	FBLN2	10.9264	10.9397	10.4098	19.4105	17.0867	17.5516
CPT1A	1677.69	0.800799	0.0676938	11.8297	2.74032e-32	9.89866e-31	CPT1A	1035	1035	1370	2457	2564	1952	CPT1A	1238.52	1189.56	1226.89	2241.12	2094.66	2075.43	CPT1A	4.68952	4.50413	4.64547	8.48574	7.93119	7.85836
RASGRP3	2439.97	0.725434	0.061357	11.8232	2.9631e-32	1.06842e-30	RASGRP3	1619	1562	1976	3246	3784	2902	RASGRP3	1937.36	1795.26	1769.58	2960.79	3091.34	3085.49	RASGRP3	7.60167	7.04412	6.94337	11.6174	12.1296	12.1067
NRP2	4162.96	0.631182	0.0534562	11.8075	3.57186e-32	1.28331e-30	NRP2	2658	2951	3581	5661	5970	4851	NRP2	3180.66	3391.68	3206.92	5163.6	4877.19	5157.73	NRP2	8.55772	9.12548	8.62837	13.8929	13.1223	13.8771
AKAP1	1974.19	0.7563	0.0641434	11.7908	4.35507e-32	1.55913e-30	AKAP1	1253	1279	1586	2618	3056	2418	AKAP1	1499.39	1470	1420.32	2387.97	2496.6	2570.89	AKAP1	6.67662	6.54575	6.32456	10.6334	11.1171	11.4479
PITPNB	4979.68	0.60013	0.0509341	11.7825	4.80641e-32	1.7146e-30	PITPNB	3334	3573	4202	6617	7345	5627	PITPNB	3989.59	4106.57	3763.05	6035.6	6000.5	5982.8	PITPNB	27.3095	28.1103	25.7588	41.3149	41.0746	40.9534
DUSP8	1803.86	0.810053	0.0687499	11.7826	4.79928e-32	1.7146e-30	DUSP8	1070	1144	1470	2672	2650	2172	DUSP8	1280.4	1314.84	1316.44	2437.23	2164.92	2309.34	DUSP8	5.94496	6.10485	6.11229	11.3161	10.0518	10.7223
SYNC	3657.72	0.612884	0.052134	11.7559	6.58257e-32	2.3399e-30	SYNC	2414	2484	3255	4751	5372	4294	SYNC	2888.68	2854.94	2914.98	4333.56	4388.66	4565.51	SYNC	17.1752	16.9746	17.3316	25.766	26.0936	27.1452
RAB17	233.731	1.78504	0.15195	11.7475	7.27316e-32	2.57627e-30	RAB17	82	81	115	412	467	330	RAB17	98.1243	93.096	102.987	375.8	381.516	350.866	RAB17	1.01945	0.967208	1.06997	3.90432	3.9637	3.64527
DLG3	1720.53	0.823933	0.0702218	11.7333	8.60477e-32	3.03723e-30	DLG3	975	1081	1449	2437	2805	1977	DLG3	1166.72	1242.43	1297.63	2222.87	2291.54	2102.01	DLG3	3.57282	3.80466	3.97371	6.80705	7.01733	6.43692
ATP6V0B	2380.01	0.725179	0.0618411	11.7265	9.32403e-32	3.28533e-30	ATP6V0B	1550	1562	1919	3337	3701	2675	ATP6V0B	1854.79	1795.26	1718.54	3043.8	3023.53	2844.14	ATP6V0B	18.6271	18.0293	17.2588	30.568	30.3645	28.5629
APH1B	860.199	0.989131	0.0843593	11.7252	9.46589e-32	3.32947e-30	APH1B	470	514	626	1250	1390	1102	APH1B	562.42	590.757	560.607	1140.17	1135.56	1171.68	APH1B	2.78572	2.92608	2.77674	5.64737	5.62454	5.80344
NTN1	3702.66	0.638974	0.0545816	11.7068	1.17682e-31	4.11764e-30	NTN1	2522	2530	3067	4937	5488	4286	NTN1	3017.92	2907.81	2746.61	4503.21	4483.42	4557	NTN1	10.5269	10.1428	9.58055	15.7078	15.6388	15.8954
GPM6B	941.242	1.13201	0.097109	11.6571	2.11105e-31	7.31007e-30	GPM6B	424	490	748	1385	1634	1231	GPM6B	507.374	563.173	669.862	1263.31	1334.9	1308.84	GPM6B	2.58711	2.87163	3.41564	6.44164	6.80667	6.67379
MGAT3	1798.61	0.810623	0.0696912	11.6316	2.84554e-31	9.81955e-30	MGAT3	1154	1051	1464	2601	2735	2149	MGAT3	1380.92	1207.95	1311.07	2372.46	2234.36	2284.88	MGAT3	5.50574	4.8161	5.22724	9.45904	8.90841	9.10984
HOOK1	1056.21	0.965036	0.0829905	11.6283	2.96039e-31	1.01984e-29	HOOK1	607	620	770	1494	1633	1422	HOOK1	726.359	712.587	689.564	1362.73	1334.08	1511.91	HOOK1	2.5756	2.52676	2.44512	4.8321	4.73051	5.36109
NIPA2	2024.76	0.732946	0.06314	11.6083	3.7409e-31	1.27994e-29	NIPA2	1262	1370	1635	2772	3028	2443	NIPA2	1510.16	1574.59	1464.2	2528.44	2473.72	2597.47	NIPA2	8.95331	9.33529	8.68087	14.9904	14.666	15.3997
TMEM181	2421.53	0.724247	0.0623934	11.6078	3.76378e-31	1.28557e-29	TMEM181	1491	1650	1989	3157	3852	2860	TMEM181	1784.19	1896.4	1781.22	2879.61	3146.89	3040.84	TMEM181	6.86577	7.29758	6.85438	11.0811	12.1096	11.7015
KDF1	52.1951	3.33547	0.287634	11.5962	4.30687e-31	1.46858e-29	KDF1	1	1	2	118	132	88	KDF1	1.19664	1.14933	1.79108	107.632	107.837	93.5643	KDF1	0.0137838	0.0132389	0.020631	1.23979	1.24215	1.07774
SPNS2	971.081	0.984289	0.0850469	11.5735	5.61573e-31	1.90196e-29	SPNS2	492	580	761	1442	1605	1188	SPNS2	588.746	666.613	681.504	1315.3	1311.2	1263.12	SPNS2	2.81151	3.18336	3.25447	6.28112	6.26156	6.03193
ZIC1	3028.93	0.63575	0.0549829	11.5627	6.36848e-31	2.15038e-29	ZIC1	1935	2055	2703	4023	4431	3561	ZIC1	2315.49	2361.88	2420.64	3669.52	3619.91	3786.16	ZIC1	9.19307	9.37723	9.61052	14.5689	14.3719	15.032
TIAM1	646.534	1.12559	0.0973812	11.5586	6.68189e-31	2.25166e-29	TIAM1	308	365	461	961	1107	844	TIAM1	368.564	419.507	412.843	876.562	904.364	897.366	TIAM1	1.06342	1.2104	1.19117	2.52914	2.60935	2.58916
SERINC2	1757.17	0.878276	0.0760201	11.5532	7.11139e-31	2.39238e-29	SERINC2	929	1178	1368	2583	2690	2162	SERINC2	1111.68	1353.91	1225.1	2356.05	2197.6	2298.7	SERINC2	6.5054	7.92295	7.16912	13.7873	12.8601	13.4517
MFAP3	2728.04	0.732635	0.0635099	11.5358	8.7115e-31	2.91118e-29	MFAP3	1715	1904	2112	3680	4181	3258	MFAP3	2052.23	2188.33	1891.38	3356.66	3415.67	3464	MFAP3	7.97259	8.5013	7.34768	13.0401	13.2693	13.4571
CACFD1	2487.44	0.67763	0.058787	11.5269	9.65943e-31	3.21725e-29	CACFD1	1599	1725	2046	3354	3760	2883	CACFD1	1913.42	1982.6	1832.27	3059.3	3071.73	3065.29	CACFD1	13.7981	14.297	13.2129	22.0613	22.151	22.1045
PARP12	1067.79	0.915014	0.0797064	11.4798	1.66669e-30	5.46959e-29	PARP12	573	654	854	1534	1690	1340	PARP12	685.673	751.664	764.789	1399.22	1380.65	1424.73	PARP12	3.75139	4.11244	4.18425	7.65526	7.55366	7.79485
ZSCAN18	1666.59	0.938753	0.0817905	11.4775	1.71078e-30	5.6051e-29	ZSCAN18	859	1130	1201	2349	2712	2106	ZSCAN18	1027.91	1298.75	1075.54	2142.61	2215.57	2239.16	ZSCAN18	4.53537	5.73036	4.74553	9.45366	9.77558	9.87968
PXYLP1	3549.8	0.683557	0.0597176	11.4465	2.44827e-30	7.96939e-29	PXYLP1	2167	2502	2995	4609	5634	4083	PXYLP1	2593.11	2875.63	2682.14	4204.03	4602.7	4341.17	PXYLP1	15.1575	16.8089	15.6779	24.5738	26.9041	25.3754
C21orf33	2486.97	0.741855	0.0648929	11.432	2.89382e-30	9.38926e-29	C21orf33	1671	1597	1935	3395	3911	2880	C21orf33	1999.58	1835.49	1732.87	3096.7	3195.09	3062.1	C21orf33	24.9118	22.8674	21.5889	38.5803	39.8061	38.1492
NUP50	2335.71	0.777491	0.0680135	11.4314	2.91296e-30	9.4361e-29	NUP50	1328	1599	1915	3319	3724	2636	NUP50	1589.13	1837.78	1714.95	3027.38	3042.32	2802.67	NUP50	5.99958	6.93832	6.4746	11.4295	11.4859	10.5811
SLC12A2	2252.59	0.72924	0.0639433	11.4045	3.97138e-30	1.27618e-28	SLC12A2	1445	1504	1802	3100	3590	2524	SLC12A2	1729.14	1728.6	1613.76	2827.62	2932.85	2683.59	SLC12A2	5.18501	5.18338	4.83902	8.47891	8.79446	8.04703
ARRDC4	3002.53	0.782796	0.0687164	11.3917	4.60022e-30	1.47354e-28	ARRDC4	1910	1987	2266	4298	4898	3287	ARRDC4	2285.58	2283.73	2029.29	3920.36	4001.42	3494.84	ARRDC4	11.6714	11.662	10.3627	20.0195	20.4334	17.8466
STK35	2051.79	0.734468	0.0645638	11.3758	5.5168e-30	1.76152e-28	STK35	1214	1404	1718	2870	3167	2352	STK35	1452.72	1613.66	1538.53	2617.83	2587.28	2500.72	STK35	4.70606	5.22744	4.98406	8.48041	8.38145	8.10103
NAT8L	1091.85	0.967563	0.0856192	11.3008	1.3007e-29	4.10099e-28	NAT8L	614	680	761	1643	1641	1424	NAT8L	734.735	781.547	681.504	1498.64	1340.61	1514.04	NAT8L	2.59909	2.76468	2.41078	5.30135	4.74235	5.35583
SMOC1	109.77	2.41865	0.214884	11.2556	2.17317e-29	6.79843e-28	SMOC1	22	22	32	222	218	186	SMOC1	26.326	25.2853	28.6572	202.494	178.095	197.761	SMOC1	0.14785	0.142005	0.160942	1.13723	1.0002	1.11064
EGLN3	1773.66	0.719147	0.0639071	11.253	2.2386e-29	6.97056e-28	EGLN3	1090	1167	1520	2392	2748	2077	EGLN3	1304.33	1341.27	1361.22	2181.83	2244.98	2208.33	EGLN3	9.95182	10.2336	10.3858	16.6469	17.1287	16.8491
PDIA4	7177.19	0.606913	0.054048	11.2292	2.93271e-29	9.08959e-28	PDIA4	4627	5322	6013	9552	10817	7971	PDIA4	5536.84	6116.75	5384.87	8712.72	8836.95	8475.01	PDIA4	38.9536	43.0334	37.8844	61.297	62.171	59.6246
SPRED1	2527.84	0.787021	0.0701683	11.2162	3.39583e-29	1.04765e-27	SPRED1	1365	1680	2201	3492	3967	3015	SPRED1	1633.41	1930.88	1971.08	3185.18	3240.84	3205.64	SPRED1	4.67584	5.52738	5.64246	9.11796	9.27731	9.17654
LAMB3	310.534	1.51085	0.134807	11.2075	3.74532e-29	1.15193e-27	LAMB3	124	128	187	542	544	434	LAMB3	148.383	147.115	167.466	494.377	444.421	461.442	LAMB3	0.685577	0.679717	0.773744	2.28418	2.05337	2.13201
CHRM1	440.922	1.28288	0.114477	11.2064	3.79096e-29	1.16418e-27	CHRM1	203	231	273	656	806	598	CHRM1	242.917	265.496	244.482	598.361	658.462	635.812	CHRM1	1.7871	1.95321	1.79861	4.40204	4.84419	4.67756
DDX60	731.996	1.09447	0.0977496	11.1967	4.23395e-29	1.29824e-27	DDX60	366	411	526	1023	1343	922	DDX60	437.969	472.376	471.053	933.115	1097.16	980.298	DDX60	1.49776	1.61542	1.6109	3.19105	3.75206	3.35241
GPD1L	1907.13	0.881934	0.0788679	11.1824	4.97129e-29	1.51738e-27	GPD1L	1264	1091	1378	2662	2953	2447	GPD1L	1512.55	1253.92	1234.05	2428.1	2412.45	2601.72	GPD1L	7.73342	6.4111	6.3095	12.4145	12.3345	13.3022
PHGDH	3079.84	0.744077	0.0668887	11.1241	9.5763e-29	2.88352e-27	PHGDH	1730	2088	2688	4386	4502	3690	PHGDH	2070.18	2399.81	2407.21	4000.63	3677.91	3923.32	PHGDH	21.3371	24.7345	24.8107	41.2339	37.9077	40.4371
TNRC6C	1384.71	0.813356	0.0731409	11.1204	9.98328e-29	3.00156e-27	TNRC6C	787	866	1181	1980	2146	1650	TNRC6C	941.754	995.323	1057.63	1806.03	1753.17	1754.33	TNRC6C	1.99986	2.11362	2.24593	3.83519	3.72296	3.72541
SBNO2	2471.72	0.689439	0.0620172	11.1169	1.03814e-28	3.11659e-27	SBNO2	1644	1541	2143	3383	3635	2932	SBNO2	1967.27	1771.12	1919.14	3085.75	2969.61	3117.39	SBNO2	7.99549	7.19829	7.79986	12.5413	12.0693	12.6699
C15orf41	3274.58	0.613332	0.0551807	11.115	1.06098e-28	3.18039e-27	C15orf41	2255	2214	2803	4400	4895	3651	C15orf41	2698.42	2544.62	2510.19	4013.4	3998.97	3881.85	C15orf41	16.8648	15.9036	15.6884	25.0832	24.9931	24.2611
CDH13	623.693	1.10639	0.0995728	11.1114	1.10391e-28	3.30417e-27	CDH13	326	313	467	919	1068	812	CDH13	390.104	359.741	418.216	838.252	872.503	863.343	CDH13	1.87065	1.72506	2.00546	4.01965	4.18389	4.13997
SEMA4D	1705.06	0.74288	0.0668795	11.1077	1.15042e-28	3.43826e-27	SEMA4D	1035	1087	1476	2425	2584	1973	SEMA4D	1238.52	1249.33	1321.81	2211.93	2111	2097.75	SEMA4D	3.78654	3.81958	4.0412	6.76256	6.45399	6.41349
KBTBD11	910.597	0.993723	0.0901027	11.0288	2.77588e-28	8.11511e-27	KBTBD11	551	477	671	1397	1484	1099	KBTBD11	659.347	548.232	600.906	1274.25	1212.35	1168.49	KBTBD11	2.03864	1.69508	1.85794	3.93987	3.74848	3.61286
KDR	760.283	1.01865	0.0924059	11.0236	2.93954e-28	8.58105e-27	KDR	389	429	592	1172	1227	942	KDR	465.492	493.064	530.158	1069.02	1002.4	1001.56	KDR	1.59661	1.69118	1.81842	3.66669	3.43817	3.43531
HIST2H2AA3	1867.57	0.789428	0.0717552	11.0017	3.75049e-28	1.08851e-26	HIST2H2AA3	1136	1104	1626	2753	2833	2159	HIST2H2AA3	1359.38	1268.86	1456.14	2511.11	2314.42	2295.51	HIST2H2AA3	26.4345	24.6743	28.3162	48.831	45.0062	44.6386
HIST2H2AA4	1867.57	0.789428	0.0717552	11.0017	3.75049e-28	1.08851e-26	HIST2H2AA4	1136	1104	1626	2753	2833	2159	HIST2H2AA4	1359.38	1268.86	1456.14	2511.11	2314.42	2295.51	HIST2H2AA4	26.4345	24.6743	28.3162	48.831	45.0062	44.6386
CLCN7	2704.98	0.659066	0.0601153	10.9634	5.73285e-28	1.64526e-26	CLCN7	1746	1869	2276	3511	3984	3289	CLCN7	2089.33	2148.1	2038.24	3202.51	3254.73	3496.96	CLCN7	10.2678	10.5567	10.0168	15.7385	15.9951	17.1855
FAM35A	1141.38	0.876478	0.0799462	10.9633	5.73432e-28	1.64526e-26	FAM35A	675	662	925	1526	1876	1436	FAM35A	807.73	760.859	828.372	1391.92	1532.6	1526.8	FAM35A	4.92809	4.64212	5.05403	8.49231	9.35062	9.31523
PPL	3254.11	0.693675	0.0633364	10.9522	6.48337e-28	1.8496e-26	PPL	1887	2206	2946	4529	4933	3698	PPL	2258.06	2535.43	2638.25	4131.06	4030.01	3931.83	PPL	7.5178	8.44127	8.78361	13.7536	13.4172	13.0903
ATP6V0E1	2610.86	0.747533	0.0682562	10.9519	6.50898e-28	1.85427e-26	ATP6V0E1	1778	1633	2035	3768	3874	3044	ATP6V0E1	2127.62	1876.86	1822.42	3436.93	3164.86	3236.47	ATP6V0E1	50.0988	44.1942	42.9123	80.9288	74.5226	76.2088
HNRNPA0	10615	0.657532	0.0602158	10.9196	9.29166e-28	2.62836e-26	HNRNPA0	6126	7717	9425	14574	15561	12268	HNRNPA0	7330.6	8869.4	8440.44	13293.5	12712.6	13043.7	HNRNPA0	51.3126	62.0838	59.0812	93.0512	88.985	91.303
TGFBR1	4486.22	0.583775	0.0534938	10.9129	9.99606e-28	2.81967e-26	TGFBR1	3036	3125	3942	6185	6613	4814	TGFBR1	3632.99	3591.67	3530.21	5641.56	5402.49	5118.39	TGFBR1	11.5599	11.4284	11.2328	17.9509	17.1902	16.2863
MAF	2785.14	0.803431	0.0737265	10.8975	1.18523e-27	3.3386e-26	MAF	1486	1875	2366	4131	4123	3313	MAF	1778.2	2155	2118.84	3768.03	3368.28	3522.48	MAF	5.36934	6.50709	6.39791	11.3777	10.1706	10.6362
CLN6	793.491	1.18329	0.108719	10.884	1.37433e-27	3.86582e-26	CLN6	322	420	621	1224	1363	1041	CLN6	385.317	482.72	556.129	1116.45	1113.5	1106.82	CLN6	3.56931	4.47158	5.15159	10.3421	10.3147	10.2528
SFRP5	1373.82	1.17908	0.108512	10.866	1.67444e-27	4.67805e-26	SFRP5	546	710	1120	1983	2322	1942	SFRP5	653.364	816.027	1003	1808.76	1896.96	2064.79	SFRP5	7.2062	9.00027	11.0625	19.9496	20.9223	22.7734
SPPL3	2874.91	0.618936	0.0570688	10.8454	2.09641e-27	5.80749e-26	SPPL3	1842	2050	2487	3720	4324	3326	SPPL3	2204.21	2356.13	2227.2	3393.14	3532.49	3536.3	SPPL3	11.0869	11.851	11.2025	17.0671	17.768	17.7871
CTSV	4700.37	0.760434	0.070226	10.8284	2.52571e-27	6.95834e-26	CTSV	2562	3407	3841	6347	7333	5644	CTSV	3065.79	3915.78	3439.76	5789.32	5990.69	6000.87	CTSV	13.9508	17.8186	15.6525	26.3441	27.2605	27.3068
SLC6A4	3125.56	0.666242	0.0615616	10.8224	2.69735e-27	7.39066e-26	SLC6A4	1989	2067	2761	4454	4768	3355	SLC6A4	2380.11	2375.67	2472.58	4062.65	3895.22	3567.14	SLC6A4	7.48274	7.46878	7.77344	12.7724	12.246	11.2146
XIRP2	1025.65	2.60021	0.24139	10.7718	4.67689e-27	1.2745e-25	XIRP2	106	235	219	2000	2334	1721	XIRP2	126.844	270.093	196.123	1824.27	1906.76	1829.82	XIRP2	0.202314	0.430795	0.312813	2.90969	3.04126	2.91854
TUBA4A	607.015	1.38046	0.128463	10.746	6.19152e-27	1.66914e-25	TUBA4A	316	289	301	1131	947	806	TUBA4A	378.137	332.157	269.557	1031.63	773.652	856.964	TUBA4A	3.03216	2.66346	2.16149	8.27225	6.20365	6.8717
CAMK2B	1966.56	0.683094	0.0637778	10.7105	9.08369e-27	2.42925e-25	CAMK2B	1243	1358	1639	2714	3018	2203	CAMK2B	1487.42	1560.79	1467.79	2475.54	2465.55	2342.3	CAMK2B	6.73158	7.06365	6.64273	11.2035	11.1583	10.6005
DIRAS1	490.675	1.282	0.11975	10.7056	9.58043e-27	2.55869e-25	DIRAS1	233	248	303	718	788	762	DIRAS1	278.817	285.035	271.348	654.913	643.757	810.181	DIRAS1	1.70411	1.74211	1.65846	4.00278	3.93459	4.95177
LIMD2	1212.97	0.800876	0.0748318	10.7023	9.92303e-27	2.64316e-25	LIMD2	736	731	1024	1720	1859	1460	LIMD2	880.725	840.163	917.031	1568.87	1518.71	1552.32	LIMD2	5.67169	5.41047	5.90549	10.1032	9.78018	9.99659
ADAMTS17	133.589	2.09429	0.196452	10.6606	1.55568e-26	4.10569e-25	ADAMTS17	35	43	43	236	262	228	ADAMTS17	41.8823	49.4213	38.5081	215.264	214.041	242.416	ADAMTS17	0.137392	0.162123	0.126323	0.706156	0.702144	0.795228
C7	10273.3	0.658652	0.0618456	10.6499	1.74467e-26	4.58039e-25	C7	7353	6856	7999	13621	15834	11698	C7	8798.88	7879.83	7163.41	12424.2	12935.6	12437.7	C7	45.5365	40.7802	37.0725	64.2985	66.9451	64.3682
SLC26A7	436.555	1.33893	0.12621	10.6088	2.71206e-26	7.09232e-25	SLC26A7	175	200	310	635	805	626	SLC26A7	209.412	229.867	277.617	579.206	657.645	665.582	SLC26A7	0.73304	0.804643	0.971791	2.0275	2.30207	2.32986
SHROOM2	921.773	0.898132	0.0847423	10.5984	3.03155e-26	7.9175e-25	SHROOM2	551	555	691	1330	1396	1186	SHROOM2	659.347	637.88	618.817	1213.14	1140.46	1260.99	SHROOM2	1.83929	1.77941	1.72623	3.38414	3.1814	3.51762
DPP9	2057.27	0.656017	0.0623266	10.5255	6.59348e-26	1.70429e-24	DPP9	1375	1374	1736	2823	2993	2393	DPP9	1645.38	1579.18	1554.65	2574.96	2445.13	2544.31	DPP9	8.00462	7.6826	7.56326	12.527	11.8954	12.3779
ZDHHC18	1016.09	0.83955	0.0797915	10.5218	6.85546e-26	1.76973e-24	ZDHHC18	614	617	813	1449	1653	1178	ZDHHC18	734.735	709.139	728.072	1321.68	1350.42	1252.49	ZDHHC18	4.86118	4.69182	4.81709	8.74456	8.93467	8.28672
HUNK	1000.91	0.865818	0.0823253	10.517	7.21102e-26	1.85913e-24	HUNK	568	645	772	1358	1595	1271	HUNK	679.69	741.32	691.355	1238.68	1303.04	1351.37	HUNK	1.91145	2.08476	1.94425	3.48346	3.66444	3.80035
OCLN	1220.88	0.859788	0.0818202	10.5083	7.91392e-26	2.03512e-24	OCLN	769	754	894	1829	1947	1391	OCLN	920.214	866.597	800.611	1668.3	1590.6	1478.95	OCLN	2.90622	2.73689	2.52849	5.26881	5.02344	4.67083
MTURN	4506.74	0.585527	0.0557379	10.505	8.19229e-26	2.09865e-24	MTURN	3061	3242	3804	5676	6863	5136	MTURN	3662.91	3726.14	3406.63	5177.28	5606.73	5460.75	MTURN	13.0844	13.3102	12.1689	18.4939	20.0279	19.5065
TRAF3	2007.47	0.808945	0.0770641	10.497	8.91285e-26	2.28033e-24	TRAF3	1097	1433	1555	2781	3159	2422	TRAF3	1312.71	1646.99	1392.56	2536.65	2580.74	2575.14	TRAF3	3.50602	4.39883	3.71929	6.77494	6.89272	6.87776
LOC101928988	113.314	2.38207	0.227038	10.4919	9.40759e-26	2.39774e-24	LOC101928988	14	21	44	198	276	182	LOC101928988	16.7529	24.136	39.4037	180.603	225.478	193.508	LOC101928988	0.324562	0.467597	0.763385	3.4989	4.36829	3.74891
OGDHL	980.004	0.978339	0.0933433	10.4811	1.05521e-25	2.68604e-24	OGDHL	592	597	634	1429	1676	1171	OGDHL	708.409	686.152	567.771	1303.44	1369.21	1245.04	OGDHL	3.91081	3.78794	3.13441	7.19572	7.55879	6.87333
NAPG	1582.88	0.800834	0.0764905	10.4697	1.19e-25	3.01007e-24	NAPG	911	1114	1201	2216	2481	1884	NAPG	1090.14	1280.36	1075.54	2021.29	2026.85	2003.13	NAPG	6.0943	7.15771	6.0127	11.2998	11.3309	11.1983
CREB5	3267.71	0.618562	0.0591733	10.4534	1.41361e-25	3.5667e-24	CREB5	2068	2341	2847	4136	5064	3745	CREB5	2474.65	2690.59	2549.6	3772.59	4137.03	3981.8	CREB5	5.74623	6.24766	5.92027	8.76011	9.60636	9.24589
CHSY3	1222.47	0.850786	0.0814732	10.4425	1.58547e-25	3.99029e-24	CHSY3	749	718	978	1590	1957	1588	CHSY3	896.282	825.221	875.836	1450.3	1598.77	1688.41	CHSY3	5.33055	4.90792	5.20895	8.62549	9.50854	10.0417
VWA1	1578.68	0.965068	0.092449	10.4389	1.64671e-25	4.13923e-24	VWA1	741	1076	1173	2317	2474	2035	VWA1	886.708	1236.68	1050.47	2113.42	2021.13	2163.67	VWA1	3.95266	5.51274	4.68264	9.42094	9.00957	9.64496
RASL10A	149.014	2.02035	0.193659	10.4325	1.76243e-25	4.42457e-24	RASL10A	36	42	67	252	279	268	RASL10A	43.079	48.272	60.001	229.858	227.929	284.946	RASL10A	0.600455	0.672838	0.836323	3.20387	3.17698	3.97171
RAMP1	2256.46	0.802138	0.0768998	10.431	1.79076e-25	4.48449e-24	RAMP1	1270	1588	1744	3348	3266	2737	RAMP1	1519.73	1825.14	1561.82	3053.83	2668.16	2910.06	RAMP1	32.4048	38.917	33.3022	65.116	56.8924	62.0504
RAB8B	1652.35	0.777439	0.0746628	10.4127	2.17052e-25	5.42874e-24	RAB8B	1123	999	1278	2274	2554	1991	RAB8B	1343.82	1148.18	1144.5	2074.2	2086.49	2116.89	RAB8B	5.72492	4.89146	4.87575	8.83643	8.8888	9.01832
PAPLN	2046.41	0.768166	0.0739433	10.3886	2.79487e-25	6.95566e-24	PAPLN	1177	1456	1608	2869	3281	2313	PAPLN	1408.44	1673.43	1440.02	2616.92	2680.41	2459.25	PAPLN	5.01474	5.95823	5.12719	9.3175	9.54358	8.75614
KCNMB4	1236.32	0.760772	0.073432	10.3602	3.76074e-25	9.3018e-24	KCNMB4	776	785	1016	1712	1967	1419	KCNMB4	928.591	902.227	909.866	1561.58	1606.94	1508.72	KCNMB4	4.08154	3.96566	3.99924	6.86377	7.06317	6.63147
CRYBA4	314.748	1.5034	0.145212	10.3531	4.04958e-25	9.99162e-24	CRYBA4	105	166	170	546	570	429	CRYBA4	125.647	190.789	152.241	498.026	465.661	456.126	CRYBA4	3.2176	4.88579	3.89864	12.7536	11.9248	11.6806
SIK1	2315.51	0.635761	0.0616372	10.3146	6.05452e-25	1.48836e-23	SIK1	1502	1522	2094	3074	3349	2757	SIK1	1797.35	1749.29	1875.26	2803.9	2735.97	2931.33	SIK1	7.93705	7.7248	8.28108	12.382	12.082	12.9447
AHR	2426.32	0.667797	0.0648497	10.2976	7.22336e-25	1.76704e-23	AHR	1525	1561	2216	3387	3716	2661	AHR	1824.87	1794.11	1984.51	3089.4	3035.79	2829.26	AHR	6.06684	5.96457	6.59757	10.2708	10.0926	9.40594
SORBS1	3178.84	0.654074	0.0639463	10.2285	1.47816e-24	3.5682e-23	SORBS1	2264	2061	2584	4258	4747	3686	SORBS1	2709.19	2368.78	2314.07	3883.87	3878.06	3919.07	SORBS1	7.41699	6.48504	6.33527	10.633	10.617	10.7293
LRRN2	1515.83	0.767628	0.0751082	10.2203	1.60836e-24	3.86854e-23	LRRN2	845	991	1334	2066	2371	1814	LRRN2	1011.16	1138.99	1194.65	1884.47	1936.99	1928.7	LRRN2	6.32152	7.12068	7.46864	11.7813	12.1096	12.0578
PEPD	2110.04	0.622934	0.06113	10.1903	2.19069e-24	5.23783e-23	PEPD	1370	1438	1874	2909	3074	2375	PEPD	1639.39	1652.74	1678.24	2653.4	2511.3	2525.17	PEPD	16.939	17.077	17.3404	27.4163	25.9481	26.0913
BZRAP1	1265.26	0.804814	0.078985	10.1895	2.21e-24	5.27773e-23	BZRAP1	722	770	1111	1711	2044	1521	BZRAP1	863.972	884.987	994.942	1560.66	1669.85	1617.17	BZRAP1	2.3309	2.38759	2.68424	4.21049	4.50505	4.36295
MBNL1	5154.12	0.610709	0.0601938	10.1457	3.46245e-24	8.1908e-23	MBNL1	3647	3237	4603	7089	7407	5832	MBNL1	4364.14	3720.39	4122.16	6466.13	6051.15	6200.76	MBNL1	13.8948	11.8452	13.1244	20.5873	19.266	19.7424
FAAH	338.365	1.36362	0.134423	10.1442	3.51526e-24	8.29619e-23	FAAH	141	188	183	537	597	474	FAAH	168.726	216.075	163.883	489.817	487.719	503.971	FAAH	1.67263	2.14201	1.62462	4.85569	4.8349	4.99601
SYNGR3	430.168	1.22795	0.121191	10.1324	3.96951e-24	9.35724e-23	SYNGR3	196	249	260	707	707	569	SYNGR3	234.541	286.184	232.84	644.88	577.584	604.978	SYNGR3	2.37495	2.89789	2.35773	6.53002	5.84859	6.12598
CD274	1039.22	0.882548	0.0872794	10.1118	4.89964e-24	1.14824e-22	CD274	677	577	785	1471	1711	1241	CD274	810.124	663.165	702.997	1341.75	1397.8	1319.47	CD274	4.56455	3.73653	3.96095	7.55994	7.87575	7.43439
APOE	3655.71	0.713435	0.0705836	10.1077	5.10874e-24	1.19585e-22	APOE	2143	2620	3012	4860	5213	4674	APOE	2564.39	3011.25	2697.36	4432.98	4258.76	4969.54	APOE	36.4782	42.8347	38.3696	63.0586	60.5804	70.6911
MROH1	1989.61	0.619057	0.0616158	10.047	9.46624e-24	2.19285e-22	MROH1	1290	1392	1732	2660	2891	2309	MROH1	1543.66	1599.87	1551.07	2426.28	2361.8	2455	MROH1	5.43102	5.62878	5.45708	8.5363	8.30945	8.63734
ARID5A	2384.95	0.638984	0.0636301	10.0422	9.9464e-24	2.30142e-22	ARID5A	1533	1709	1989	3187	3421	2848	ARID5A	1834.45	1964.21	1781.22	2906.98	2794.79	3028.08	ARID5A	17.2703	18.492	16.7693	27.3677	26.3114	28.5078
MIR4697HG	2173.93	0.810319	0.0807759	10.0317	1.10608e-23	2.55633e-22	MIR4697HG	1177	1562	1678	2949	3305	2772	MIR4697HG	1408.44	1795.26	1502.71	2689.89	2700.02	2947.27	MIR4697HG	5.51282	7.02686	5.8818	10.5285	10.5682	11.536
THBS2	881.126	0.917481	0.091573	10.0191	1.25603e-23	2.89289e-22	THBS2	530	551	612	1224	1508	1056	THBS2	634.218	633.283	548.069	1116.45	1231.96	1122.77	THBS2	2.2397	2.23639	1.93547	3.94268	4.35058	3.96499
HMGA1	3332.73	0.630574	0.0631664	9.98273	1.81401e-23	4.1495e-22	HMGA1	1990	2414	2977	4478	4801	3920	HMGA1	2381.31	2774.49	2666.02	4084.54	3922.18	4167.86	HMGA1	20.6066	24.009	23.0703	35.3455	33.9404	36.0665
TMTC4	1792.18	0.644582	0.0646676	9.96763	2.112e-23	4.80922e-22	TMTC4	1116	1250	1573	2387	2661	2089	TMTC4	1335.45	1436.67	1408.68	2177.27	2173.9	2221.09	TMTC4	7.22266	7.7701	7.61874	11.7756	11.7574	12.0126
HERC6	592.653	0.996518	0.0999946	9.96573	2.15297e-23	4.89696e-22	HERC6	332	358	407	857	968	762	HERC6	397.284	411.461	364.484	781.7	790.808	810.181	HERC6	2.1216	2.19732	1.94644	4.17449	4.22313	4.32659
IRX3	837.214	0.915363	0.0920033	9.94924	2.54105e-23	5.74713e-22	IRX3	476	472	680	1213	1251	1104	IRX3	569.599	542.485	608.966	1106.42	1022	1173.81	IRX3	5.12549	4.88151	5.47972	9.95602	9.19642	10.5624
EREG	237.326	1.67343	0.168364	9.93938	2.80576e-23	6.33155e-22	EREG	94	64	141	433	453	326	EREG	112.484	73.5573	126.271	394.955	370.078	346.613	EREG	0.504776	0.330091	0.566645	1.77237	1.66074	1.55544
SLC6A9	428.972	1.19423	0.120257	9.93065	3.0625e-23	6.857e-22	SLC6A9	191	225	307	654	691	612	SLC6A9	228.558	258.6	274.93	596.537	564.512	650.697	SLC6A9	1.28569	1.45468	1.54654	3.35565	3.17551	3.66032
FRAT2	489.417	1.20768	0.121626	9.92947	3.09895e-23	6.92318e-22	FRAT2	205	263	353	839	817	602	FRAT2	245.311	302.275	316.125	765.282	667.448	640.065	FRAT2	2.31052	2.84705	2.9775	7.20799	6.28652	6.0286
FAM224A	815.29	0.970702	0.097883	9.91696	3.51303e-23	7.80483e-22	FAM224A	465	508	552	1084	1345	1100	FAM224A	556.436	583.861	494.337	988.755	1098.8	1169.55	FAM224A	12.5748	13.1946	11.1714	22.3447	24.8316	26.4305
NCAPD2	3213.06	0.581358	0.0586393	9.91415	3.61322e-23	8.00086e-22	NCAPD2	2048	2315	2897	4112	4953	3551	NCAPD2	2450.71	2660.71	2594.37	3750.7	4046.35	3775.53	NCAPD2	10.5904	11.4978	11.2112	16.208	17.4856	16.3153
EIF2AK3	1401.38	0.901591	0.0910711	9.89986	4.16869e-23	9.21055e-22	EIF2AK3	673	942	1132	1983	2198	1789	EIF2AK3	805.337	1082.67	1013.75	1808.76	1795.66	1902.12	EIF2AK3	3.59843	4.83763	4.52966	8.08198	8.0234	8.4991
SHTN1	1518.08	0.848139	0.0857289	9.89327	4.45235e-23	9.8157e-22	SHTN1	900	1046	1064	2057	2576	1783	SHTN1	1076.97	1202.2	952.852	1876.26	2104.46	1895.74	SHTN1	3.76802	4.20616	3.33375	6.5645	7.3629	6.63264
FAM224B	814.5	0.960621	0.0971298	9.89007	4.59705e-23	1.01236e-21	FAM224B	465	518	547	1099	1349	1073	FAM224B	556.436	595.355	489.859	1002.44	1102.07	1140.85	FAM224B	12.5068	13.3815	11.0103	22.5313	24.7706	25.6423
TOP2A	4786.79	0.691345	0.0699177	9.88798	4.6939e-23	1.03256e-21	TOP2A	2686	3320	4364	6312	7766	5343	TOP2A	3214.17	3815.79	3908.13	5757.4	6344.43	5680.84	TOP2A	11.6031	13.775	14.1083	20.7842	22.9034	20.5078
TRAPPC9	1190.32	0.864681	0.0876172	9.86884	5.68166e-23	1.24439e-21	TRAPPC9	647	831	875	1719	1934	1393	TRAPPC9	774.224	955.096	783.596	1567.96	1579.98	1481.08	TRAPPC9	3.49703	4.31399	3.53936	7.08219	7.13649	6.68977
FAM107B	1146.95	0.762185	0.0777622	9.80149	1.10942e-22	2.38305e-21	FAM107B	754	722	903	1571	1813	1342	FAM107B	902.265	829.819	808.671	1432.96	1481.13	1426.85	FAM107B	4.06917	3.74244	3.64707	6.4626	6.67983	6.43505
PTBP3	1901.65	0.721761	0.0737539	9.78607	1.29218e-22	2.76086e-21	PTBP3	1297	1167	1559	2751	2923	2091	PTBP3	1552.04	1341.27	1396.14	2509.28	2387.94	2223.21	PTBP3	3.91465	3.38304	3.52144	6.32908	6.02303	5.60754
LIM2	306.179	1.41702	0.144799	9.78611	1.29168e-22	2.76086e-21	LIM2	113	166	170	530	508	433	LIM2	135.22	190.789	152.241	483.432	415.011	460.379	LIM2	2.85396	4.0268	3.21321	10.2033	8.75922	9.71677
ADAMTS16	721.686	0.967193	0.0989696	9.77263	1.47578e-22	3.14311e-21	ADAMTS16	380	402	591	1084	1232	836	ADAMTS16	454.722	462.032	529.263	988.755	1006.48	888.86	ADAMTS16	1.89864	1.92916	2.20987	4.12843	4.20244	3.71133
TRIM47	1542.3	1.01736	0.104187	9.76478	1.59459e-22	3.39256e-21	TRIM47	1045	819	925	2289	2516	1966	TRIM47	1250.49	941.304	828.372	2087.88	2055.45	2090.31	TRIM47	11.4761	8.63867	7.60226	19.1612	18.8635	19.1835
SLC25A29	2398	0.652552	0.0670798	9.72799	2.29068e-22	4.85295e-21	SLC25A29	1533	1754	1929	3134	3585	2843	SLC25A29	1834.45	2015.93	1727.49	2858.63	2928.77	3022.76	SLC25A29	13.7688	15.131	12.9661	21.4561	21.9825	22.688
ABCA7	1689.81	0.738656	0.0759815	9.72152	2.44101e-22	5.15277e-21	ABCA7	970	1083	1530	2413	2449	2033	ABCA7	1160.74	1244.73	1370.17	2200.98	2000.71	2161.55	ABCA7	3.53573	3.79157	4.17369	6.70442	6.09437	6.5843
TFEC	535.294	1.08427	0.11171	9.70613	2.83908e-22	5.96444e-21	TFEC	259	315	378	725	961	710	TFEC	309.929	362.04	338.513	661.298	785.089	754.893	TFEC	0.942555	1.10103	1.02949	2.01114	2.38761	2.29578
SPINT1	432.182	1.42765	0.147345	9.68919	3.35169e-22	7.00471e-21	SPINT1	250	159	212	728	723	627	SPINT1	299.159	182.744	189.854	664.035	590.655	666.645	SPINT1	2.46647	1.50666	1.56528	5.47475	4.86976	5.49627
WDR37	1352.79	0.681563	0.0703709	9.6853	3.48185e-22	7.26917e-21	WDR37	876	913	1126	1866	2012	1566	WDR37	1048.25	1049.34	1008.38	1702.04	1643.7	1665.02	WDR37	4.72143	4.72632	4.54181	7.66615	7.40338	7.49938
FGFRL1	2769.96	0.673136	0.0695284	9.68146	3.61529e-22	7.53994e-21	FGFRL1	1981	1750	2237	3883	4124	3126	FGFRL1	2370.54	2011.33	2003.32	3541.82	3369.1	3323.66	FGFRL1	15.2092	12.9046	12.8531	22.724	21.6159	21.3243
MFI2	331.918	1.35368	0.140006	9.66875	4.09355e-22	8.50205e-21	MFI2	145	172	187	600	515	456	MFI2	173.512	197.685	167.466	547.281	420.729	484.833	MFI2	0.749026	0.853376	0.722923	2.36253	1.81622	2.09295
PMEL	6291.5	1.83056	0.189492	9.66034	4.44401e-22	9.2014e-21	PMEL	1567	2512	2882	9291	13362	10360	PMEL	1875.13	2887.12	2580.94	8474.65	10916.1	11015.1	PMEL	17.6854	27.2301	24.3423	79.9293	102.956	103.889
SERPINF1	658.355	0.951676	0.098544	9.65737	4.57451e-22	9.46185e-21	SERPINF1	350	375	534	917	1060	865	SERPINF1	418.823	431	478.217	836.428	865.967	919.694	SERPINF1	5.67401	5.83898	6.47865	11.3315	11.7317	12.4596
TUBB4A	816.812	0.948858	0.0985656	9.62667	6.16966e-22	1.26311e-20	TUBB4A	477	433	650	1185	1207	1113	TUBB4A	570.796	497.661	582.1	1080.88	986.059	1183.38	TUBB4A	4.35506	3.79706	4.44131	8.24691	7.52344	9.02892
FSTL3	10565.6	0.604723	0.063036	9.59329	8.5323e-22	1.72571e-20	FSTL3	7389	7704	8252	14329	14945	12253	FSTL3	8841.95	8854.46	7389.98	13070	12209.3	13027.8	FSTL3	73.1313	73.2347	61.1221	108.101	100.983	107.752
LINC01123	944.315	1.01836	0.106264	9.58331	9.39824e-22	1.89132e-20	LINC01123	410	563	785	1378	1513	1253	LINC01123	490.621	647.075	702.997	1256.92	1236.05	1332.23	LINC01123	2.02291	2.66799	2.89857	5.18249	5.09641	5.49298
ITGB8	2241.78	0.643448	0.0673	9.56088	1.16757e-21	2.33561e-20	ITGB8	1355	1635	1934	3109	3332	2502	ITGB8	1621.44	1879.16	1731.97	2835.83	2722.08	2660.2	ITGB8	3.8367	4.44651	4.09823	6.7102	6.44104	6.29463
FLJ10038	900.89	0.789924	0.0828544	9.53387	1.51526e-21	3.0042e-20	FLJ10038	524	579	753	1240	1428	1073	FLJ10038	627.038	665.464	674.34	1131.05	1166.6	1140.85	FLJ10038	2.19161	2.32591	2.35694	3.95321	4.07749	3.98746
STS	569.511	0.992699	0.104261	9.52132	1.70989e-21	3.37341e-20	STS	325	336	394	891	878	714	STS	388.907	386.176	352.842	812.713	717.282	759.146	STS	1.26658	1.25768	1.14912	2.64681	2.33601	2.47235
KCNA1	315.765	1.26617	0.133004	9.51981	1.73489e-21	3.41939e-20	KCNA1	155	139	215	472	569	434	KCNA1	185.479	159.757	192.541	430.528	464.845	461.442	KCNA1	0.482536	0.41562	0.500908	1.12005	1.20933	1.20047
RIMS3	1857.61	0.633152	0.0665429	9.51495	1.81805e-21	3.57978e-20	RIMS3	1182	1239	1690	2407	2725	2231	RIMS3	1414.43	1424.02	1513.46	2195.51	2226.19	2372.07	RIMS3	4.06353	4.09111	4.34804	6.30752	6.39566	6.81476
DBNDD2	2182.38	0.602168	0.0633032	9.51244	1.86236e-21	3.65754e-20	DBNDD2	1445	1425	2029	2941	3243	2425	DBNDD2	1729.14	1637.8	1817.05	2682.59	2649.37	2578.33	DBNDD2	15.7991	14.9645	16.6023	24.5107	24.2072	23.5582
ARHGEF16	181.027	1.70555	0.179538	9.49962	2.10667e-21	4.11579e-20	ARHGEF16	79	68	67	314	318	289	ARHGEF16	94.5344	78.1547	60.001	286.411	259.79	307.274	ARHGEF16	0.676075	0.558933	0.429105	2.0483	1.85792	2.19751
RIPK4	166.06	1.714	0.180649	9.488	2.35515e-21	4.59232e-20	RIPK4	49	70	80	274	359	228	RIPK4	58.6352	80.4533	71.643	249.925	293.285	242.416	RIPK4	0.314503	0.431529	0.384273	1.34053	1.5731	1.30025
C11orf95	2398.39	0.655923	0.0692801	9.4677	2.86072e-21	5.56192e-20	C11orf95	1401	1633	2243	3278	3505	2798	C11orf95	1676.49	1876.86	2008.69	2989.98	2863.41	2974.92	C11orf95	6.23753	6.98303	7.47352	11.1245	10.6536	11.0684
RNGTT	777.98	0.840214	0.0887853	9.46344	2.9799e-21	5.78803e-20	RNGTT	451	474	641	1141	1228	908	RNGTT	539.684	544.784	574.04	1040.75	1003.21	965.413	RNGTT	2.31769	2.33959	2.46523	4.46951	4.30833	4.14599
BIK	1661.81	0.742096	0.0784538	9.45902	3.10842e-21	6.03184e-20	BIK	970	1160	1360	2445	2598	1793	BIK	1160.74	1333.23	1217.93	2230.17	2122.44	1906.37	BIK	25.2955	29.0544	26.5419	48.6012	46.2534	41.5448
EPN3	357.622	1.17654	0.124575	9.44441	3.57416e-21	6.90226e-20	EPN3	173	175	259	563	591	479	EPN3	207.018	201.133	231.944	513.532	482.817	509.287	EPN3	1.09484	1.06371	1.22666	2.71587	2.55343	2.69342
FOXRED2	981.403	0.879293	0.0931256	9.44201	3.65705e-21	7.05555e-20	FOXRED2	512	674	744	1350	1530	1273	FOXRED2	612.678	774.651	666.28	1231.38	1249.93	1353.49	FOXRED2	2.51072	3.17447	2.73037	5.04613	5.12215	5.54652
SDF2	1230.75	0.732881	0.0776208	9.44181	3.66401e-21	7.06219e-20	SDF2	757	845	986	1742	1783	1485	SDF2	905.855	971.187	883	1588.94	1456.62	1578.9	SDF2	11.892	12.7496	11.5919	20.8594	19.1224	20.7276
PLEKHG4B	1325.23	0.68299	0.0723447	9.44077	3.70048e-21	7.12564e-20	PLEKHG4B	827	866	1176	1817	2045	1491	PLEKHG4B	989.619	995.323	1053.15	1657.35	1670.66	1585.28	PLEKHG4B	1.78487	1.79515	1.89945	2.98918	3.01319	2.85919
CBX2	625.482	0.945864	0.100199	9.43986	3.73291e-21	7.1812e-20	CBX2	340	392	458	852	1068	786	CBX2	406.857	450.539	410.156	777.139	872.503	835.699	CBX2	1.6913	1.87289	1.70502	3.23056	3.62699	3.47399
KIAA1161	1298.97	0.691139	0.0732665	9.43321	3.9771e-21	7.62905e-20	KIAA1161	827	897	1059	1750	1927	1556	KIAA1161	989.619	1030.95	948.374	1596.24	1574.26	1654.39	KIAA1161	3.18894	3.32213	3.05604	5.14371	5.07289	5.33108
ATP2A3	728.715	0.962554	0.102092	9.42831	4.1673e-21	7.97865e-20	ATP2A3	462	400	505	1066	1105	971	ATP2A3	552.847	459.733	452.247	972.336	902.73	1032.4	ATP2A3	2.3504	1.95453	1.9227	4.13384	3.83791	4.38918
IL31RA	304.098	1.274	0.135292	9.41662	4.65826e-21	8.88475e-20	IL31RA	136	170	177	479	530	412	IL31RA	162.743	195.387	158.51	436.913	432.983	438.051	IL31RA	0.768158	0.92224	0.74818	2.06226	2.04371	2.06763
PRKAG1	2263.7	0.651297	0.0692009	9.41168	4.88279e-21	9.30417e-20	PRKAG1	1547	1446	1956	3264	3192	2570	PRKAG1	1851.2	1661.94	1751.67	2977.21	2607.7	2732.5	PRKAG1	19.5755	17.5742	18.5231	31.4825	27.5752	28.8949
TRPM1	371.614	1.49209	0.158726	9.40044	5.43367e-21	1.03147e-19	TRPM1	127	138	265	501	747	578	TRPM1	151.973	158.608	237.317	456.98	610.262	614.547	TRPM1	0.464082	0.484344	0.724701	1.39549	1.86357	1.87665
PTGIS	1337.35	0.664323	0.0707004	9.39632	5.65058e-21	1.07063e-19	PTGIS	859	882	1173	1780	2065	1525	PTGIS	1027.91	1013.71	1050.47	1623.6	1687	1621.43	PTGIS	3.8101	3.75747	3.8937	6.01811	6.25312	6.01005
FAM69A	857.729	0.84585	0.0900464	9.39349	5.80445e-21	1.09874e-19	FAM69A	499	527	692	1253	1238	1100	FAM69A	597.122	605.699	619.712	1142.91	1011.38	1169.55	FAM69A	4.00169	4.05916	4.15308	7.65932	6.77792	7.83791
PNCK	347.136	1.23519	0.131747	9.37554	6.88228e-21	1.29787e-19	PNCK	179	185	197	543	558	497	PNCK	214.198	212.627	176.421	495.29	455.858	528.425	PNCK	2.29424	2.27741	1.88962	5.30497	4.88263	5.65988
TMEM134	525.02	1.08218	0.115676	9.35527	8.33868e-21	1.56664e-19	TMEM134	271	311	347	867	900	594	TMEM134	324.289	357.443	310.752	790.821	735.255	631.559	TMEM134	6.02949	6.64591	5.77779	14.7037	13.6706	11.7425
ZNF853	1541.87	0.655537	0.0701049	9.3508	8.69906e-21	1.63282e-19	ZNF853	938	1097	1335	2078	2334	1759	ZNF853	1122.45	1260.82	1195.54	1895.42	1906.76	1870.22	ZNF853	6.51518	7.31836	6.93947	11.0019	11.0677	10.8556
INHBA	797	0.829794	0.0889393	9.32989	1.05981e-20	1.98741e-19	INHBA	498	501	601	1152	1269	926	INHBA	595.925	575.816	538.218	1050.78	1036.71	984.551	INHBA	5.69029	5.49827	5.13926	10.0335	9.89918	9.40114
DTD1	927.382	0.832854	0.0895884	9.29645	1.4522e-20	2.69307e-19	DTD1	502	642	721	1297	1453	1138	DTD1	600.712	737.872	645.683	1183.04	1187.03	1209.96	DTD1	9.1264	11.2102	9.80962	17.9735	18.0341	18.3824
PYGM	1332.08	0.812694	0.0874593	9.29225	1.51061e-20	2.79365e-19	PYGM	870	848	965	2009	1895	1629	PYGM	1041.07	974.635	864.194	1832.48	1548.12	1732	PYGM	5.97937	5.59777	4.96346	10.5248	8.89156	9.94767
NLN	1507.2	0.717953	0.0774497	9.26992	1.86282e-20	3.41983e-19	NLN	859	1062	1287	1974	2404	1766	NLN	1027.91	1220.59	1152.56	1800.56	1963.95	1877.66	NLN	2.46484	2.92687	2.76373	4.31758	4.70938	4.50248
MYO1D	1597.38	0.8113	0.0875838	9.26313	1.98527e-20	3.64129e-19	MYO1D	1094	975	1147	2421	2465	1792	MYO1D	1309.12	1120.6	1027.18	2208.28	2013.78	1905.31	MYO1D	4.35291	3.72606	3.41544	7.34267	6.69595	6.33527
SLC15A4	1124.52	0.702789	0.0759291	9.25585	2.1253e-20	3.89103e-19	SLC15A4	715	724	969	1562	1734	1270	SLC15A4	855.596	832.117	867.776	1424.76	1416.59	1350.3	SLC15A4	6.37121	6.19637	6.46191	10.6095	10.5487	10.055
SEPP1	3573.9	0.62643	0.0677222	9.25	2.245e-20	4.09524e-19	SEPP1	2199	2320	3461	4528	5566	4109	SEPP1	2631.41	2666.45	3099.46	4130.15	4547.14	4368.81	SEPP1	24.807	25.1374	29.2195	38.9361	42.8673	41.1861
MARCH2	883.402	0.818003	0.0884637	9.24676	2.31392e-20	4.21331e-19	MARCH2	574	541	667	1261	1430	1012	MARCH2	686.87	621.789	597.324	1150.2	1168.24	1075.99	MARCH2	8.6403	7.82164	7.51388	14.4687	14.6956	13.5351
CHODL	556.444	1.08576	0.117614	9.23159	2.66638e-20	4.83317e-19	CHODL	254	281	466	859	915	718	CHODL	303.946	322.963	417.321	783.524	747.509	763.399	CHODL	2.25364	2.39464	3.09427	5.80953	5.54249	5.66031
AP2S1	1881.08	0.735249	0.0797505	9.21937	2.98846e-20	5.40723e-19	AP2S1	1193	1338	1396	2765	2740	2173	AP2S1	1427.59	1537.81	1250.17	2522.05	2238.44	2310.4	AP2S1	23.6432	25.4687	20.7049	41.7694	37.0723	38.2641
CCDC64	689.418	1.12445	0.122129	9.20711	3.35027e-20	6.00775e-19	CCDC64	277	439	484	993	1111	991	CCDC64	331.469	504.557	433.44	905.751	907.631	1053.66	CCDC64	2.23436	3.40111	2.92172	6.10546	6.11814	7.10249
KCNMB1	1031.88	1.09404	0.118994	9.19403	3.78382e-20	6.76106e-19	KCNMB1	689	473	634	1640	1574	1386	KCNMB1	824.483	543.635	567.771	1495.9	1285.88	1473.64	KCNMB1	10.9623	7.22816	7.54907	19.8895	17.097	19.5935
PDE1C	1223.74	0.720254	0.0784174	9.18488	4.11992e-20	7.34201e-19	PDE1C	787	753	1062	1775	1840	1375	PDE1C	941.754	865.448	951.061	1619.04	1503.19	1461.94	PDE1C	2.83212	2.60265	2.86011	4.86892	4.52052	4.39648
CD24	3826.35	0.6801	0.0741312	9.17428	4.54601e-20	8.08699e-19	CD24	2808	2329	3072	5359	5850	4235	CD24	3360.16	2676.8	2751.09	4888.13	4779.16	4502.78	CD24	27.3666	21.801	22.4061	39.8111	38.9236	36.6726
PDE4B	1361.5	0.659008	0.0718431	9.17288	4.60541e-20	8.1854e-19	PDE4B	861	883	1237	1848	2049	1558	PDE4B	1030.3	1014.86	1107.78	1685.63	1673.93	1656.51	PDE4B	3.66588	3.61093	3.94154	5.99754	5.95593	5.89395
NOV	525.398	1.07673	0.117614	9.15475	5.44848e-20	9.63268e-19	NOV	245	335	352	796	813	723	NOV	293.176	385.027	315.229	726.06	664.18	768.715	NOV	2.34094	3.07434	2.51703	5.79741	5.30331	6.138
HMGCLL1	1039.22	0.750591	0.0821253	9.13958	6.26967e-20	1.10553e-18	HMGCLL1	605	710	859	1420	1544	1288	HMGCLL1	723.966	816.027	769.267	1295.23	1261.37	1369.44	HMGCLL1	3.24742	3.66037	3.45062	5.8099	5.65801	6.14276
MIR600HG	708.309	0.862642	0.0944606	9.1323	6.70601e-20	1.1804e-18	MIR600HG	422	422	561	978	1073	930	MIR600HG	504.981	485.019	502.397	892.068	876.587	988.804	MIR600HG	1.75261	1.68333	1.74364	3.09605	3.04232	3.43179
LYNX1	1542.34	0.71546	0.0783554	9.13096	6.78962e-20	1.19407e-18	LYNX1	981	1030	1260	2332	2265	1684	LYNX1	1173.9	1183.81	1128.38	2127.1	1850.39	1790.48	LYNX1	4.43918	4.47666	4.26703	8.04376	6.99737	6.77081
TMEM9	1603.81	0.659885	0.0723551	9.12009	7.50653e-20	1.31784e-18	TMEM9	1063	1081	1342	2320	2301	1797	TMEM9	1272.03	1242.43	1201.81	2116.15	1879.8	1910.62	TMEM9	10.6912	10.4424	10.101	17.7859	15.7994	16.0585
SLC1A4	2649.14	0.59134	0.0649905	9.09887	9.12745e-20	1.58852e-18	SLC1A4	1633	1849	2503	3524	4043	2875	SLC1A4	1954.11	2125.12	2241.53	3214.37	3302.93	3056.79	SLC1A4	8.49384	9.23716	9.74317	13.9717	14.3567	13.2868
TNK2	2459.86	0.69371	0.0764849	9.0699	1.19129e-19	2.0502e-18	TNK2	1354	1731	2231	3342	3574	2994	TNK2	1620.25	1989.5	1997.94	3048.36	2919.78	3183.31	TNK2	6.45622	7.92757	7.96124	12.1468	11.6345	12.6846
CKMT2	2809.1	0.805748	0.0888405	9.06959	1.19461e-19	2.05416e-18	CKMT2	1950	1805	1879	4205	4117	3353	CKMT2	2333.44	2074.55	1682.72	3835.53	3363.38	3565.01	CKMT2	29.4421	26.1755	21.2316	48.3946	42.4373	44.9814
NOD1	2617.99	0.603946	0.0666754	9.058	1.32864e-19	2.27878e-18	NOD1	1584	1955	2313	3373	3925	3020	NOD1	1895.47	2246.95	2071.38	3076.63	3206.53	3210.96	NOD1	8.75575	10.3793	9.5683	14.2119	14.8119	14.8323
EPB41L2	1601.9	0.668017	0.0738414	9.04664	1.4743e-19	2.51999e-18	EPB41L2	962	1097	1434	2213	2513	1734	EPB41L2	1151.17	1260.82	1284.2	2018.56	2053	1843.64	EPB41L2	5.17821	5.67145	5.77663	9.07993	9.23485	8.29312
JUN	5536.06	0.638782	0.0706174	9.04567	1.48751e-19	2.5404e-18	JUN	3130	4007	5123	7828	7878	6303	JUN	3745.48	4605.38	4587.84	7140.2	6435.93	6701.54	JUN	23.4088	28.783	28.6734	44.6253	40.2238	41.8838
LMNB2	4777.85	0.611507	0.0676433	9.04016	1.56436e-19	2.66485e-18	LMNB2	2789	3621	4248	6544	7054	5297	LMNB2	3337.42	4161.74	3804.24	5969.01	5762.76	5631.93	LMNB2	14.9252	18.6116	17.0129	26.6939	25.7715	25.1864
SLC29A4	590.137	0.913442	0.101317	9.01564	1.9572e-19	3.32558e-18	SLC29A4	357	344	437	897	898	729	SLC29A4	427.2	395.371	391.35	818.186	733.621	775.095	SLC29A4	3.06891	2.84026	2.81138	5.87767	5.27018	5.56812
ZBTB12	521.223	1.01637	0.113249	8.97471	2.84109e-19	4.79098e-18	ZBTB12	266	301	392	820	760	699	ZBTB12	318.306	345.949	351.051	747.951	620.882	743.198	ZBTB12	0.708768	0.770322	0.781681	1.66545	1.38251	1.65487
ITGA9	1768.29	0.610725	0.06816	8.96017	3.24174e-19	5.44829e-18	ITGA9	1203	1259	1454	2357	2663	1971	ITGA9	1439.55	1447.01	1302.11	2149.9	2175.54	2095.63	ITGA9	7.54598	7.58506	6.82552	11.2695	11.4039	10.985
NR2F1	1847.47	0.623064	0.0695583	8.95743	3.32333e-19	5.58076e-18	NR2F1	1186	1237	1681	2615	2580	2112	NR2F1	1419.21	1421.73	1505.4	2385.23	2107.73	2245.54	NR2F1	7.91054	7.92455	8.39094	13.295	11.7483	12.5164
MCF2L-AS1	240.001	1.5706	0.175832	8.93238	4.16933e-19	6.95488e-18	MCF2L-AS1	127	91	89	428	445	329	MCF2L-AS1	151.973	104.589	79.7029	390.394	363.543	349.803	MCF2L-AS1	2.73266	1.88065	1.43316	7.01977	6.53695	6.28989
NFATC4	1546.73	0.601981	0.0674598	8.92355	4.51572e-19	7.52371e-18	NFATC4	1003	1092	1362	2014	2352	1737	NFATC4	1200.23	1255.07	1219.72	1837.04	1921.47	1846.83	NFATC4	3.96417	4.14532	4.02856	6.06747	6.34632	6.09981
IGSF9B	1055.33	0.779393	0.087424	8.91509	4.87438e-19	8.09067e-18	IGSF9B	587	750	837	1476	1581	1298	IGSF9B	702.426	862	749.565	1346.31	1291.6	1380.07	IGSF9B	3.06604	3.76257	3.2718	5.87656	5.63773	6.02392
TJP3	135.22	1.80484	0.202921	8.89431	5.87846e-19	9.72513e-18	TJP3	47	35	66	201	262	243	TJP3	56.242	40.2267	59.1055	183.339	214.041	258.365	TJP3	0.35024	0.250507	0.368073	1.14172	1.33292	1.60894
CACNA2D2	1170.99	0.735274	0.0826955	8.89134	6.03749e-19	9.98e-18	CACNA2D2	671	776	1031	1510	1812	1458	CACNA2D2	802.944	891.883	923.299	1377.32	1480.31	1550.19	CACNA2D2	2.84473	3.15983	3.27113	4.87969	5.24456	5.49213
DDX41	2074.07	0.65188	0.0733188	8.89103	6.05427e-19	9.99951e-18	DDX41	1237	1566	1721	2770	3124	2393	DDX41	1480.24	1799.86	1541.22	2526.62	2552.15	2544.31	DDX41	14.6113	17.7662	15.2132	24.9399	25.192	25.1146
HKDC1	521.698	0.974305	0.109627	8.88742	6.25422e-19	1.03213e-17	HKDC1	289	275	420	717	865	688	HKDC1	345.828	316.067	376.126	654.001	706.662	731.502	HKDC1	1.94694	1.77939	2.11751	3.6819	3.97836	4.11821
MIAT	1080.52	0.742842	0.0836864	8.8765	6.89978e-19	1.13679e-17	MIAT	687	633	958	1518	1602	1300	MIAT	822.09	727.528	857.925	1384.62	1308.75	1382.2	MIAT	1.67683	1.48395	1.74992	2.82423	2.66948	2.81929
KCNIP1	225.949	1.40708	0.158628	8.87032	7.29355e-19	1.1997e-17	KCNIP1	112	98	118	398	422	278	KCNIP1	134.023	112.635	105.673	363.03	344.753	295.578	KCNIP1	1.0074	0.846628	0.794304	2.72875	2.59137	2.22174
GFPT2	234.646	1.40609	0.158601	8.8656	7.60961e-19	1.24862e-17	GFPT2	114	89	141	415	441	286	GFPT2	136.417	102.291	126.271	378.536	360.275	304.084	GFPT2	0.940932	0.705548	0.870951	2.61095	2.48499	2.09741
PIGK	1082.1	0.750103	0.0847799	8.84766	8.93747e-19	1.45935e-17	PIGK	608	745	915	1477	1597	1352	PIGK	727.556	856.253	819.417	1347.22	1304.67	1437.49	PIGK	3.26705	3.84496	3.67955	6.04964	5.85855	6.45496
ABTB1	620.349	0.93231	0.10547	8.83961	9.60502e-19	1.56581e-17	ABTB1	356	408	413	905	968	791	ABTB1	426.003	468.928	369.857	825.483	790.808	841.015	ABTB1	4.37555	4.81644	3.79887	8.47868	8.12253	8.63822
ALDH1A3	1078.37	0.784442	0.0890516	8.80885	1.26432e-18	2.04285e-17	ALDH1A3	737	616	859	1449	1647	1358	ALDH1A3	881.922	707.989	769.267	1321.68	1345.52	1443.87	ALDH1A3	5.07792	4.07645	4.42927	7.60997	7.7472	8.31347
SLC6A20	170.518	1.57256	0.178598	8.80502	1.30831e-18	2.11222e-17	SLC6A20	63	84	73	299	330	229	SLC6A20	75.3882	96.544	65.3743	272.729	269.593	243.48	SLC6A20	0.288234	0.36912	0.249947	1.04273	1.03075	0.930903
FMNL1	169.614	1.58673	0.180629	8.78452	1.57039e-18	2.51914e-17	FMNL1	80	57	80	263	313	272	FMNL1	95.731	65.512	71.643	239.892	255.705	289.199	FMNL1	0.501937	0.343493	0.375639	1.2578	1.34072	1.51633
HRAT13	553.246	1.03994	0.11852	8.77443	1.71768e-18	2.74884e-17	HRAT13	260	283	475	858	905	692	HRAT13	311.126	325.261	425.38	782.612	739.34	735.755	HRAT13	2.68226	2.80412	3.66727	6.74701	6.37395	6.34305
CNTN1	704.711	0.803491	0.0916365	8.76824	1.81481e-18	2.89966e-17	CNTN1	442	434	559	961	1140	839	CNTN1	528.914	498.811	500.606	876.562	931.323	892.05	CNTN1	1.5031	1.41755	1.42265	2.49107	2.64669	2.53508
PITPNC1	647.815	0.915936	0.104557	8.76017	1.94955e-18	3.10999e-17	PITPNC1	344	406	502	863	1008	892	PITPNC1	411.643	466.629	449.56	787.173	823.486	948.401	PITPNC1	1.34273	1.52208	1.46641	2.56766	2.6861	3.09356
ADAMTS18	737.384	0.83049	0.0950973	8.73305	2.47894e-18	3.93574e-17	ADAMTS18	477	436	566	1104	1113	874	ADAMTS18	570.796	501.109	506.874	1007	909.265	929.263	ADAMTS18	2.00482	1.76005	1.7803	3.53689	3.19363	3.26387
KIAA1467	392.206	1.06908	0.122596	8.72032	2.77418e-18	4.39059e-17	KIAA1467	206	240	248	564	668	516	KIAA1467	246.507	275.84	222.093	514.444	545.723	548.627	KIAA1467	1.08672	1.21603	0.979093	2.26792	2.4058	2.41861
CA14	260.528	1.28201	0.147118	8.71419	2.92857e-18	4.62037e-17	CA14	108	147	155	422	431	366	CA14	129.237	168.952	138.808	384.921	352.105	389.142	CA14	1.47393	1.92688	1.5831	4.38999	4.01573	4.43813
MEX3D	1188.2	0.819151	0.0942291	8.69319	3.5241e-18	5.52953e-17	MEX3D	618	742	1071	1730	1708	1509	MEX3D	739.522	852.805	959.121	1577.99	1395.35	1604.41	MEX3D	5.389	6.21451	6.98924	11.4991	10.1681	11.6916
NR3C1	2385.68	0.634275	0.0729726	8.69195	3.56269e-18	5.58431e-17	NR3C1	1416	1754	2096	3294	3705	2535	NR3C1	1694.44	2015.93	1877.05	3004.57	3026.8	2695.29	NR3C1	3.72191	4.42808	4.12302	6.59968	6.6485	5.92032
CCDC152	2693.77	0.650683	0.0749342	8.68339	3.84155e-18	5.99951e-17	CCDC152	1559	1780	2620	3481	4198	3104	CCDC152	1865.56	2045.81	2346.31	3175.14	3429.56	3300.27	CCDC152	11.0984	12.1708	13.9584	18.8893	20.4028	19.6336
KCNV1	312.73	1.22478	0.1414	8.66183	4.64235e-18	7.20533e-17	KCNV1	156	129	230	457	544	446	KCNV1	186.675	148.264	205.974	416.846	444.421	474.201	KCNV1	1.32364	1.05128	1.46047	2.95568	3.1512	3.36236
TSPO	1921.29	0.61866	0.0714749	8.65562	4.90235e-18	7.58542e-17	TSPO	1290	1283	1688	2783	2663	2148	TSPO	1543.66	1474.59	1511.67	2538.47	2175.54	2283.82	TSPO	27.4245	26.1975	26.8561	45.0982	38.6504	40.5741
CFC1B	1228.55	0.925204	0.106895	8.65529	4.91648e-18	7.60143e-17	CFC1B	637	749	985	1603	1755	1853	CFC1B	762.258	860.851	882.105	1462.15	1433.75	1970.17	CFC1B	6.82363	7.70622	7.89648	13.089	12.8347	17.6367
SLC47A1	669.216	0.807089	0.0933351	8.64722	5.27685e-18	8.14606e-17	SLC47A1	423	409	527	951	1025	811	SLC47A1	506.178	470.077	471.948	867.441	837.374	862.28	SLC47A1	3.206	2.97735	2.9892	5.49414	5.30371	5.46145
ATP1B2	1033.1	0.805027	0.0932143	8.6363	5.80617e-18	8.94258e-17	ATP1B2	532	711	872	1407	1584	1304	ATP1B2	636.611	817.176	780.909	1283.37	1294.05	1386.45	ATP1B2	3.82895	4.91497	4.69684	7.71895	7.78315	8.33892
DENND1C	71.7058	2.12189	0.245823	8.63177	6.0408e-18	9.2897e-17	DENND1C	10	20	25	138	154	114	DENND1C	11.9664	22.9867	22.3884	125.875	125.81	121.208	DENND1C	0.0881595	0.169349	0.164942	0.927353	0.926878	0.892974
ZNF488	693.757	0.850217	0.0985386	8.62826	6.229e-18	9.57178e-17	ZNF488	386	460	536	926	1181	830	ZNF488	461.902	528.693	480.008	844.637	964.818	882.481	ZNF488	2.74397	3.14075	2.85154	5.01765	5.7316	5.24247
SYT14	198.026	1.39277	0.161643	8.61634	6.91293e-18	1.05984e-16	SYT14	78	84	132	324	355	277	SYT14	93.3377	96.544	118.211	295.532	290.017	294.515	SYT14	0.359775	0.372134	0.45565	1.13914	1.11789	1.13522
KLF11	1161.01	0.758941	0.0881411	8.61052	7.2731e-18	1.11421e-16	KLF11	636	848	931	1619	1808	1357	KLF11	761.061	974.635	833.746	1476.75	1477.05	1442.8	KLF11	3.67923	4.71172	4.03061	7.1391	7.14054	6.975
CLDN3	108.602	1.85991	0.216237	8.60123	7.88647e-18	1.20634e-16	CLDN3	22	38	52	179	213	186	CLDN3	26.326	43.6747	46.568	163.272	174.01	197.761	CLDN3	0.429158	0.71197	0.759136	2.66161	2.83666	3.22383
PACSIN1	339.924	1.47692	0.171772	8.59816	8.10018e-18	1.23714e-16	PACSIN1	194	137	128	625	562	476	PACSIN1	232.148	157.459	114.629	570.085	459.126	506.098	PACSIN1	1.07188	0.727024	0.529268	2.63222	2.11989	2.33677
PTPN18	863.077	0.725723	0.0844947	8.58897	8.77494e-18	1.33613e-16	PTPN18	557	558	706	1229	1289	1001	PTPN18	666.527	641.328	632.25	1121.01	1053.05	1064.29	PTPN18	3.77287	3.63023	3.57884	6.34549	5.96077	6.02442
MRPL53	899.299	0.748712	0.0872134	8.58483	9.09739e-18	1.38209e-16	MRPL53	583	585	704	1298	1300	1081	MRPL53	697.64	672.36	630.459	1183.95	1062.03	1149.35	MRPL53	22.1203	21.3188	19.9902	37.54	33.6743	36.4429
ACAD10	1443.22	0.687184	0.0802217	8.56606	1.07085e-17	1.61938e-16	ACAD10	844	940	1346	1919	2101	1784	ACAD10	1009.96	1080.37	1205.39	1750.39	1716.41	1896.8	ACAD10	5.10719	5.46325	6.09545	8.85138	8.67957	9.59178
PLCH1	430.115	0.971752	0.113443	8.56598	1.07158e-17	1.61938e-16	PLCH1	242	247	317	591	726	556	PLCH1	289.586	283.885	283.885	539.072	593.106	591.156	PLCH1	0.920169	0.902054	0.902054	1.71292	1.88461	1.87842
LIN7C	1387.41	0.638661	0.0746604	8.55421	1.18677e-17	1.78942e-16	LIN7C	917	971	1152	1953	2081	1503	LIN7C	1097.32	1116	1031.66	1781.4	1700.07	1598.03	LIN7C	4.69692	4.7769	4.41588	7.62504	7.27693	6.84017
RIMKLA	895.744	0.763314	0.0893476	8.5432	1.30559e-17	1.96563e-16	RIMKLA	607	531	717	1285	1341	1061	RIMKLA	726.359	610.296	642.101	1172.09	1095.53	1128.09	RIMKLA	1.42731	1.19925	1.26174	2.30319	2.15274	2.21672
TNFRSF21	1585.9	0.68577	0.0803087	8.53917	1.35184e-17	2.03373e-16	TNFRSF21	1100	1086	1194	2122	2502	1789	TNFRSF21	1316.3	1248.18	1069.27	1935.55	2044.01	1902.12	TNFRSF21	7.50615	7.11766	6.09747	11.0374	11.6559	10.8467
CFC1	889.853	0.884972	0.103682	8.53544	1.39625e-17	2.09897e-16	CFC1	502	552	688	1179	1278	1287	CFC1	600.712	634.432	616.13	1075.41	1044.06	1368.38	CFC1	7.4616	7.88044	7.6531	13.3579	12.9686	16.997
TARBP1	820.6	0.814064	0.0953799	8.53496	1.40208e-17	2.10615e-16	TARBP1	430	560	680	1139	1258	1025	TARBP1	514.554	643.627	608.966	1038.92	1027.72	1089.81	TARBP1	2.08312	2.60566	2.46534	4.20598	4.16064	4.412
PVRL1	2397.82	0.640069	0.0750001	8.53424	1.41085e-17	2.11775e-16	PVRL1	1372	1783	2129	3271	3426	2828	PVRL1	1641.79	2049.26	1906.6	2983.6	2798.87	3006.81	PVRL1	5.57781	6.96217	6.47749	10.1365	9.50889	10.2154
AP1G2	1368.65	0.647692	0.0759899	8.5234	1.54933e-17	2.31524e-16	AP1G2	843	907	1263	1905	1946	1601	AP1G2	1008.77	1042.45	1131.06	1737.62	1589.78	1702.23	AP1G2	7.09221	7.32899	7.95204	12.2165	11.1771	11.9677
CTSH	495.109	0.950483	0.111855	8.49747	1.93764e-17	2.87624e-16	CTSH	246	316	379	748	809	593	CTSH	294.373	363.189	339.409	682.277	660.913	630.495	CTSH	4.11692	5.07935	4.74677	9.54193	9.24313	8.81774
LINC01279	593.046	0.868797	0.102424	8.48235	2.20683e-17	3.26618e-16	LINC01279	375	356	434	883	951	686	LINC01279	448.739	409.163	388.663	805.416	776.919	729.376	LINC01279	1.80053	1.64174	1.55948	3.23167	3.11733	2.92657
FAM95C	1849.08	0.645474	0.0761714	8.47397	2.37164e-17	3.50751e-16	FAM95C	1351	1179	1495	2466	2720	2175	FAM95C	1616.66	1355.06	1338.83	2249.33	2222.1	2312.53	FAM95C	12.5892	10.5521	10.4257	17.5158	17.3039	18.008
COLCA1	256.846	1.22934	0.145178	8.46781	2.50041e-17	3.68981e-16	COLCA1	129	124	164	444	431	320	COLCA1	154.366	142.517	146.868	404.988	352.105	340.234	COLCA1	0.510661	0.471463	0.485857	1.33975	1.1648	1.12553
TCAP	5988.9	1.13734	0.134424	8.46086	2.65408e-17	3.90796e-16	TCAP	2872	3755	3526	9546	9948	7702	TCAP	3436.74	4315.75	3157.67	8707.25	8127.02	8189	TCAP	74.1178	93.0746	68.0991	187.783	175.27	176.606
TMEM71	1407.73	0.594134	0.0704192	8.43711	3.25277e-17	4.76156e-16	TMEM71	921	944	1302	1861	2116	1568	TMEM71	1102.1	1084.97	1165.99	1697.48	1728.67	1667.14	TMEM71	10.7057	10.5393	11.3263	16.4892	16.7921	16.1945
GOLGA6L17P	716.647	1.05948	0.126081	8.40316	4.34612e-17	6.31145e-16	GOLGA6L17P	319	443	525	865	1252	1060	GOLGA6L17P	381.727	509.155	470.157	788.997	1022.82	1127.02	GOLGA6L17P	4.2946	5.72822	5.28948	8.87657	11.5072	12.6795
C1orf115	955.681	0.795649	0.0948218	8.39099	4.8205e-17	6.97514e-16	C1orf115	652	603	678	1281	1479	1201	C1orf115	780.208	693.048	607.175	1168.45	1208.27	1276.94	C1orf115	5.45209	4.84302	4.24294	8.1651	8.44338	8.92325
TESC	292.687	1.17145	0.139772	8.38115	5.24109e-17	7.56737e-16	TESC	129	148	219	440	481	415	TESC	154.366	170.101	196.123	401.34	392.953	441.241	TESC	3.13079	3.44992	3.97768	8.1398	7.9697	8.94905
TYRP1	532.828	1.15786	0.138167	8.38014	5.28646e-17	7.62739e-16	TYRP1	257	237	420	661	930	826	TYRP1	307.536	272.392	376.126	602.922	759.763	878.228	TYRP1	2.2208	1.96701	2.7161	4.35385	5.48645	6.34191
LPAR2	220.895	1.35472	0.161725	8.37669	5.44358e-17	7.84845e-16	LPAR2	90	112	130	348	457	265	LPAR2	107.697	128.725	116.42	317.423	373.346	281.756	LPAR2	1.24676	1.4902	1.34774	3.67467	4.32206	3.26176
ABCG4	120.116	1.75006	0.209121	8.36864	5.8287e-17	8.39166e-16	ABCG4	45	44	43	254	218	158	ABCG4	53.8487	50.5707	38.5081	231.682	178.095	167.99	ABCG4	0.284205	0.266904	0.20324	1.22278	0.939959	0.886628
SLC22A18	391.794	1.06304	0.127197	8.35741	6.41125e-17	9.20398e-16	SLC22A18	216	241	234	605	625	511	SLC22A18	258.474	276.989	209.556	551.842	510.594	543.311	SLC22A18	3.30343	3.54007	2.67823	7.05282	6.52565	6.94379
TBC1D12	540.818	0.865306	0.10357	8.35483	6.55273e-17	9.40037e-16	TBC1D12	319	322	430	790	894	618	TBC1D12	381.727	370.085	385.081	720.587	730.353	657.076	TBC1D12	1.37899	1.33694	1.39111	2.60313	2.63841	2.3737
NSMAF	1067.55	0.670026	0.0802765	8.34648	7.0329e-17	1.0082e-15	NSMAF	686	682	952	1428	1545	1301	NSMAF	820.893	783.845	852.552	1302.53	1262.19	1383.26	NSMAF	4.50782	4.30438	4.68167	7.15266	6.93113	7.596
D2HGDH	551.649	0.898888	0.107705	8.34581	7.073e-17	1.01322e-15	D2HGDH	291	321	470	836	870	657	D2HGDH	348.222	368.936	420.903	762.545	710.746	698.542	D2HGDH	2.75819	2.92227	3.33389	6.03997	5.62968	5.53301
WFS1	2409.04	0.653577	0.0783136	8.34564	7.08274e-17	1.0139e-15	WFS1	1359	1837	2069	3306	3512	2802	WFS1	1626.23	2111.33	1852.87	3015.52	2869.13	2979.17	WFS1	9.2786	12.0463	10.5717	17.2053	16.3701	16.9979
TBC1D24	1060.82	0.74166	0.0889976	8.33349	7.84939e-17	1.12162e-15	TBC1D24	578	764	887	1460	1600	1281	TBC1D24	691.656	878.091	794.342	1331.72	1307.12	1362	TBC1D24	2.1781	2.7652	2.50146	4.19372	4.11625	4.28907
WRB	1141.95	0.626498	0.0753651	8.31284	9.3441e-17	1.33003e-15	WRB	729	780	1019	1475	1723	1333	WRB	872.349	896.48	912.553	1345.4	1407.6	1417.29	WRB	10.8943	11.1957	11.3964	16.802	17.5788	17.6997
KCNJ4	1183.95	0.721071	0.0867672	8.31041	9.5374e-17	1.35466e-15	KCNJ4	722	852	919	1729	1678	1401	KCNJ4	863.972	979.232	822.999	1577.08	1370.84	1489.59	KCNJ4	8.45583	9.58389	8.05482	15.4351	13.4166	14.5788
EGFL6	128.805	1.59498	0.192572	8.2825	1.20615e-16	1.69995e-15	EGFL6	54	51	56	210	239	200	EGFL6	64.6184	58.616	50.1501	191.548	195.251	212.646	EGFL6	0.551816	0.500558	0.428262	1.63575	1.66737	1.81591
CEMIP	750.884	0.800484	0.0968065	8.26891	1.3519e-16	1.89871e-15	CEMIP	498	438	592	1117	1172	846	CEMIP	595.925	503.408	530.158	1018.86	957.465	899.493	CEMIP	1.70216	1.4379	1.5143	2.91018	2.73483	2.56924
ABCG1	848.121	0.714383	0.0864341	8.26505	1.39633e-16	1.95564e-15	ABCG1	517	540	753	1163	1336	962	ABCG1	618.662	620.64	674.34	1060.81	1091.45	1022.83	ABCG1	3.5641	3.57549	3.88486	6.11133	6.28779	5.89249
HMGB2	3025.94	1.27765	0.154765	8.25537	1.51426e-16	2.11491e-15	HMGB2	1092	1599	2139	4742	5575	3965	HMGB2	1306.73	1837.78	1915.56	4325.35	4554.5	4215.71	HMGB2	16.4178	23.09	24.0671	54.3438	57.2228	52.9663
ZNHIT6	1205.31	0.669357	0.0812336	8.23991	1.72343e-16	2.39539e-15	ZNHIT6	836	743	1031	1542	1850	1445	ZNHIT6	1000.39	853.955	923.299	1406.51	1511.36	1536.37	ZNHIT6	3.35266	2.8619	3.0943	4.71372	5.06509	5.14891
LOC100289580	753.609	0.789519	0.0958649	8.23574	1.78454e-16	2.47518e-15	LOC100289580	484	476	578	1145	1108	873	LOC100289580	579.173	547.083	517.621	1044.4	905.181	928.2	LOC100289580	3.1855	3.009	2.84696	5.74426	4.97857	5.10518
PPM1H	564.076	0.844485	0.102671	8.22513	1.94973e-16	2.70058e-15	PPM1H	322	371	431	758	922	698	PPM1H	385.317	426.403	385.977	691.399	753.228	742.135	PPM1H	1.29071	1.42833	1.29292	2.316	2.52311	2.48595
EPCAM	157.746	1.46251	0.177875	8.22215	1.9989e-16	2.76678e-15	EPCAM	73	70	74	253	285	234	EPCAM	87.3545	80.4533	66.2698	230.77	232.831	248.796	EPCAM	1.056	0.972574	0.801114	2.78971	2.81461	3.00761
FAM174B	420.951	1.0111	0.123285	8.20129	2.37821e-16	3.2715e-15	FAM174B	196	275	301	605	699	548	FAM174B	234.541	316.067	269.557	551.842	571.048	582.65	FAM174B	1.85281	2.49683	2.12942	4.35939	4.51111	4.60277
COMMD8	770.894	0.725618	0.088597	8.1901	2.61008e-16	3.58066e-15	COMMD8	495	506	624	1048	1228	878	COMMD8	592.336	581.563	558.816	955.918	1003.21	933.516	COMMD8	8.71851	8.55995	8.22514	14.07	14.7662	13.7403
RPIA	732.512	0.74492	0.0910042	8.18556	2.71051e-16	3.71084e-15	RPIA	478	478	570	1012	1115	874	RPIA	571.993	549.381	510.457	923.081	910.899	929.263	RPIA	6.47728	6.22123	5.78044	10.453	10.3151	10.523
MRPL9	1025.91	0.715303	0.0876832	8.15781	3.41155e-16	4.64527e-15	MRPL9	606	747	818	1468	1565	1149	MRPL9	725.162	858.552	732.55	1339.01	1278.53	1221.65	MRPL9	8.92205	10.5632	9.01294	16.4746	15.7304	15.0306
ART3	298.653	1.10372	0.135627	8.13796	4.01997e-16	5.44319e-15	ART3	160	161	198	490	509	353	ART3	191.462	185.043	177.316	446.946	415.828	375.32	ART3	2.30113	2.22397	2.13112	5.37172	4.99771	4.51087
CENPF	3877.77	0.643532	0.0794463	8.10021	5.48625e-16	7.32619e-15	CENPF	2198	2690	3700	4822	6432	4306	CENPF	2630.21	3091.71	3313.49	4398.32	5254.62	4578.27	CENPF	5.30546	6.23636	6.68373	8.87196	10.5992	9.23495
LOC102724312	164.371	1.57146	0.194002	8.10025	5.48461e-16	7.32619e-15	LOC102724312	68	58	84	358	257	213	LOC102724312	81.3714	66.6613	75.2252	326.544	209.956	226.468	LOC102724312	1.41537	1.1595	1.30846	5.67989	3.65196	3.93917
COQ10B	1061.76	0.685237	0.084789	8.08167	6.38854e-16	8.50281e-15	COQ10B	610	770	908	1470	1602	1216	COQ10B	729.949	884.987	813.148	1340.84	1308.75	1292.89	COQ10B	7.67975	9.31089	8.55508	14.1069	13.7693	13.6024
C1orf233	623.124	0.862269	0.106817	8.07241	6.89236e-16	9.1673e-15	C1orf233	332	432	466	946	977	721	C1orf233	397.284	496.512	417.321	862.88	798.16	766.589	C1orf233	3.9497	4.9362	4.1489	8.57855	7.93511	7.62124
SLC36A1	845.493	0.690546	0.0855709	8.06987	7.03713e-16	9.34747e-15	SLC36A1	551	572	685	1173	1241	996	SLC36A1	659.347	657.419	613.443	1069.93	1013.83	1058.98	SLC36A1	2.20437	2.19792	2.0509	3.57707	3.38951	3.54044
OSMR	1004.99	0.680896	0.0846303	8.04553	8.58728e-16	1.13167e-14	OSMR	694	629	839	1416	1533	1111	OSMR	830.466	722.931	751.356	1291.58	1252.38	1181.25	OSMR	2.80582	2.4425	2.53854	4.36376	4.23132	3.99098
SLC22A3	1138.75	0.647635	0.0805079	8.04437	8.66902e-16	1.1417e-14	SLC22A3	751	803	926	1438	1747	1357	SLC22A3	898.675	922.915	829.268	1311.65	1427.21	1442.8	SLC22A3	5.75871	5.91404	5.31395	8.40506	9.14557	9.24549
CYLD	2077.73	0.625451	0.0778047	8.03873	9.07761e-16	1.19238e-14	CYLD	1172	1495	1962	2727	3109	2409	CYLD	1402.46	1718.25	1757.05	2487.39	2539.9	2561.32	CYLD	3.30798	4.05284	4.14434	5.86701	5.99085	6.04138
RDH14	1274.58	0.600301	0.0747149	8.03455	9.39234e-16	1.23211e-14	RDH14	810	912	1127	1635	1855	1518	RDH14	969.276	1048.19	1009.27	1491.34	1515.44	1613.98	RDH14	12.5814	13.6057	13.1005	19.3579	19.6708	20.9498
COL26A1	1285.8	0.705729	0.0878625	8.03219	9.57462e-16	1.2552e-14	COL26A1	740	966	1025	1686	1929	1587	COL26A1	885.512	1110.26	917.926	1537.86	1575.9	1687.35	COL26A1	6.0655	7.60493	6.28753	10.5339	10.7944	11.5578
HIST1H2BD	262.77	1.12822	0.140767	8.01479	1.10328e-15	1.43791e-14	HIST1H2BD	140	130	181	418	420	351	HIST1H2BD	167.529	149.413	162.092	381.273	343.119	373.194	HIST1H2BD	4.041	3.60402	3.90986	9.19674	8.27643	9.00187
COLEC12	2093.71	1.35445	0.169018	8.01362	1.11377e-15	1.45065e-14	COLEC12	713	989	1484	3189	3804	3035	COLEC12	853.203	1136.69	1328.98	2908.8	3107.68	3226.9	COLEC12	5.65399	7.5326	8.80685	19.276	20.5939	21.384
HECTD3	1438.71	0.595311	0.0743202	8.01008	1.14633e-15	1.49015e-14	HECTD3	939	1063	1207	1836	2110	1700	HECTD3	1123.64	1221.74	1080.91	1674.68	1723.76	1807.49	HECTD3	6.43224	6.99381	6.18765	9.58664	9.86762	10.3469
RASGRP2	317.209	1.23197	0.153972	8.00122	1.23191e-15	1.59624e-14	RASGRP2	188	133	186	504	472	483	RASGRP2	224.968	152.861	166.57	459.716	385.6	513.54	RASGRP2	1.80953	1.22954	1.33981	3.69773	3.10158	4.13066
VSX2	931.13	0.670283	0.0841589	7.96449	1.65906e-15	2.13457e-14	VSX2	558	663	797	1231	1414	1096	VSX2	667.724	762.008	713.744	1122.84	1155.17	1165.3	VSX2	4.63022	5.28402	4.94934	7.78614	8.01032	8.08058
PANK4	1112.45	0.618843	0.077983	7.93561	2.09456e-15	2.67432e-14	PANK4	751	719	1000	1533	1641	1237	PANK4	898.675	826.371	895.538	1398.3	1340.61	1315.22	PANK4	6.96677	6.40625	6.94245	10.84	10.3928	10.1959
ITPR3	429.531	0.910637	0.115042	7.91572	2.45822e-15	3.12078e-14	ITPR3	220	271	341	615	697	533	ITPR3	263.26	311.469	305.378	560.963	569.414	566.702	ITPR3	0.605412	0.716277	0.70227	1.29003	1.30947	1.30323
MEIS3P1	906.645	0.642831	0.0812183	7.91486	2.47537e-15	3.14057e-14	MEIS3P1	581	619	789	1240	1347	1030	MEIS3P1	695.246	711.437	706.579	1131.05	1100.43	1095.13	MEIS3P1	5.05571	5.17345	5.13812	8.22478	8.00215	7.96357
NT5C1B-RDH14	1165.7	0.586308	0.0741451	7.90757	2.62472e-15	3.32376e-14	NT5C1B-RDH14	771	820	1028	1502	1711	1355	NT5C1B-RDH14	922.608	942.453	920.613	1370.03	1397.8	1440.68	NT5C1B-RDH14	6.41266	6.5506	6.39879	9.52248	9.71553	10.0135
GPR17	383.019	0.958756	0.121904	7.86486	3.69507e-15	4.64404e-14	GPR17	223	220	276	517	675	478	GPR17	266.85	252.853	247.168	471.574	551.441	508.224	GPR17	2.13237	2.02052	1.9751	3.7683	4.40651	4.06116
WASH5P	1322.23	0.62829	0.0800018	7.85344	4.04781e-15	5.06204e-14	WASH5P	883	835	1209	1738	1857	1629	WASH5P	1056.63	959.693	1082.71	1585.29	1517.08	1732	WASH5P	19.3003	17.5297	19.7766	28.9568	27.7108	31.6366
TIMM21	803.386	0.673828	0.0859782	7.8372	4.6072e-15	5.71638e-14	TIMM21	524	522	692	1069	1249	920	TIMM21	627.038	599.952	619.712	975.073	1020.37	978.172	TIMM21	8.48927	8.12256	8.39008	13.2012	13.8145	13.2432
TMEM35	250.89	1.28975	0.164597	7.83583	4.65751e-15	5.77416e-14	TMEM35	101	100	196	381	414	384	TMEM35	120.86	114.933	175.525	347.524	338.217	408.28	TMEM35	1.21259	1.15313	1.76105	3.48671	3.39334	4.09628
GCH1	147.487	1.41586	0.180843	7.8292	4.90978e-15	6.07567e-14	GCH1	55	63	94	234	279	208	GCH1	65.8151	72.408	84.1805	213.44	227.929	221.152	GCH1	0.467306	0.514117	0.597706	1.51548	1.61836	1.57024
EFHD2	958.729	0.68322	0.0874577	7.812	5.62854e-15	6.92669e-14	EFHD2	566	706	788	1273	1458	1134	EFHD2	677.297	811.429	705.684	1161.15	1191.11	1205.7	EFHD2	5.81493	6.96653	6.05865	9.96904	10.2263	10.3516
MAP7	419.665	1.07125	0.137201	7.80788	5.81565e-15	7.1351e-14	MAP7	274	203	257	696	687	499	MAP7	327.879	233.315	230.153	634.846	561.245	530.552	MAP7	1.24306	0.884548	0.872563	2.40685	2.1278	2.01144
FCGBP	448.62	0.879032	0.11267	7.80185	6.10082e-15	7.46217e-14	FCGBP	280	259	338	675	709	528	FCGBP	335.059	297.677	302.692	615.691	579.218	561.386	FCGBP	0.424564	0.377197	0.383551	0.780164	0.733946	0.711351
SCN4B	48.1685	2.11651	0.271375	7.79919	6.2304e-15	7.61025e-14	SCN4B	10	7	14	97	95	85	SCN4B	11.9664	8.04533	12.5375	88.4771	77.6102	90.3746	SCN4B	0.0515712	0.0346728	0.0540327	0.381308	0.334475	0.389485
CLDN4	114.945	1.70565	0.218745	7.79745	6.31689e-15	7.70299e-14	CLDN4	33	40	57	258	173	166	CLDN4	39.489	45.9733	51.0457	235.331	141.332	176.496	CLDN4	0.447909	0.521458	0.578991	2.66927	1.60308	2.00193
ACPP	89.2203	1.72593	0.221504	7.79188	6.602e-15	8.0263e-14	ACPP	31	34	32	167	170	131	ACPP	37.0958	39.0773	28.6572	152.327	138.881	139.283	ACPP	0.201786	0.212564	0.155883	0.828593	0.755458	0.757642
CUL9	1157.76	0.677522	0.0870636	7.78191	7.14354e-15	8.67942e-14	CUL9	642	842	1026	1552	1787	1332	CUL9	768.241	967.739	918.822	1415.63	1459.89	1416.22	CUL9	2.05316	2.58632	2.45559	3.78334	3.90162	3.78492
WNT11	233.629	1.27351	0.163661	7.78139	7.17345e-15	8.71049e-14	WNT11	79	128	163	382	388	328	WNT11	94.5344	147.115	145.973	348.436	316.977	348.739	WNT11	1.01885	1.58553	1.57323	3.75528	3.41623	3.75856
HIST3H2A	460.43	0.921561	0.118449	7.78026	7.23766e-15	8.77785e-14	HIST3H2A	289	268	319	707	673	591	HIST3H2A	345.828	308.021	285.677	644.88	549.807	628.369	HIST3H2A	14.4804	12.8974	11.9617	27.0022	23.0213	26.3108
MMD	689.302	0.811709	0.104531	7.76524	8.14893e-15	9.82372e-14	MMD	473	391	526	1015	1105	772	MMD	566.01	449.389	471.053	925.817	902.73	820.814	MMD	4.31696	3.42749	3.59272	7.06121	6.88512	6.26035
PRC1	1937.57	0.638202	0.08221	7.76307	8.28947e-15	9.98715e-14	PRC1	1077	1355	1870	2515	2968	2244	PRC1	1288.78	1557.35	1674.66	2294.02	2424.71	2385.89	PRC1	8.39053	10.139	10.9028	14.9351	15.7859	15.5332
SLC27A3	146.726	1.423	0.183351	7.76111	8.41915e-15	1.01191e-13	SLC27A3	59	64	85	209	287	221	SLC27A3	70.6016	73.5573	76.1207	190.636	234.465	234.974	SLC27A3	0.607658	0.633097	0.65516	1.64078	2.018	2.02239
LMTK3	140.977	1.53178	0.197923	7.73929	9.99772e-15	1.19663e-13	LMTK3	56	71	53	246	237	218	LMTK3	67.0117	81.6027	47.4635	224.385	193.617	231.784	LMTK3	0.279912	0.340859	0.198258	0.93727	0.80875	0.968176
SSH3	848.938	0.669771	0.08655	7.73855	1.00556e-14	1.20284e-13	SSH3	523	574	745	1154	1217	1029	SSH3	625.841	659.717	667.176	1052.6	994.228	1094.06	SSH3	4.51622	4.76068	4.8145	7.59584	7.17459	7.89502
SLC35F2	833.056	0.70498	0.0911415	7.735	1.03401e-14	1.2354e-13	SLC35F2	571	544	648	1155	1210	1004	SLC35F2	683.28	625.237	580.308	1053.52	988.509	1067.48	SLC35F2	4.47653	4.09626	3.8019	6.90214	6.47624	6.99364
ADCK3	792.841	0.751745	0.097189	7.73488	1.03504e-14	1.23589e-13	ADCK3	496	564	578	1123	1170	957	ADCK3	593.532	648.224	517.621	1024.33	955.831	1017.51	ADCK3	4.21569	4.60415	3.67651	7.27551	6.789	7.22709
C1RL	1086.73	0.665243	0.0860317	7.73253	1.05432e-14	1.25667e-13	C1RL	662	687	1029	1516	1547	1289	C1RL	792.174	789.592	921.508	1382.8	1263.82	1370.5	C1RL	4.39662	4.38228	5.11443	7.67461	7.01429	7.60638
CLRN1	714.592	0.748872	0.0970298	7.71796	1.18205e-14	1.40475e-13	CLRN1	475	447	563	1021	1016	884	CLRN1	568.403	513.752	504.188	931.29	830.021	939.895	CLRN1	3.5029	3.1661	3.10716	5.73927	5.11518	5.7923
KAZN	1022.03	0.622092	0.0806552	7.71298	1.2291e-14	1.45981e-13	KAZN	671	732	850	1316	1558	1179	KAZN	802.944	841.312	761.207	1200.37	1272.81	1253.55	KAZN	1.78008	1.86514	1.68755	2.66115	2.82174	2.77905
MTL5	196.952	1.23694	0.160419	7.71069	1.25141e-14	1.48542e-13	MTL5	90	98	128	339	317	262	MTL5	107.697	112.635	114.629	309.214	258.973	278.566	MTL5	0.43831	0.458404	0.46652	1.25845	1.05398	1.13372
MGP	1335.88	0.586499	0.0760646	7.71053	1.25295e-14	1.48637e-13	MGP	866	928	1216	1868	1990	1405	MGP	1036.29	1066.58	1088.97	1703.87	1625.73	1493.84	MGP	14.611	15.0381	15.3538	24.0234	22.9217	21.0621
CLIC6	492.235	0.823296	0.107008	7.69381	1.42815e-14	1.69121e-13	CLIC6	309	292	389	698	743	617	CLIC6	369.761	335.605	348.364	636.671	606.994	656.013	CLIC6	2.02087	1.8342	1.90393	3.47963	3.31743	3.58534
APOL4	219.093	1.33098	0.173041	7.69168	1.45211e-14	1.71857e-13	APOL4	75	96	166	313	428	311	APOL4	89.7478	110.336	148.659	285.498	349.655	330.665	APOL4	0.545802	0.671009	0.904072	1.73626	2.12643	2.01094
SSPN	2661.26	0.610886	0.0794885	7.68521	1.52745e-14	1.80561e-13	SSPN	1499	2050	2389	3634	3993	2917	SSPN	1793.76	2356.13	2139.44	3314.7	3262.08	3101.44	SSPN	7.88098	10.3518	9.39974	14.5633	14.3321	13.6264
ZBTB46	1185.55	0.641801	0.0838164	7.65722	1.89999e-14	2.22764e-13	ZBTB46	718	888	987	1583	1697	1429	ZBTB46	859.186	1020.61	883.896	1443.91	1386.36	1519.36	ZBTB46	3.40987	4.05051	3.50794	5.73048	5.5021	6.0299
C1QTNF6	633.393	0.735177	0.0962375	7.6392	2.18582e-14	2.55085e-13	C1QTNF6	371	425	538	880	996	724	C1QTNF6	443.953	488.467	481.799	802.679	813.682	769.779	C1QTNF6	3.14038	3.45526	3.4081	5.6779	5.75573	5.44517
RSRP1	1077.54	0.587511	0.0769131	7.63864	2.19534e-14	2.56046e-13	RSRP1	704	762	954	1446	1534	1242	RSRP1	842.433	875.792	854.343	1318.95	1253.2	1320.53	RSRP1	11.9426	12.4155	12.1115	18.6978	17.7658	18.7203
FZD5	1278.88	0.606744	0.0794666	7.63522	2.25444e-14	2.62634e-13	FZD5	771	869	1232	1713	1884	1455	FZD5	922.608	998.771	1103.3	1562.49	1539.13	1547	FZD5	2.91911	3.16009	3.49082	4.94367	4.86978	4.89467
SENP3	2199.04	0.677914	0.0889036	7.62527	2.43523e-14	2.83367e-13	SENP3	1390	1478	1874	2781	2926	3035	SENP3	1663.33	1698.71	1678.24	2536.65	2390.4	3226.9	SENP3	13.851	14.1457	13.9752	21.1235	19.9056	26.8715
TP63	140.513	1.40827	0.184999	7.61229	2.69272e-14	3.12244e-13	TP63	50	67	84	218	257	209	TP63	59.8319	77.0053	75.2252	198.846	209.956	222.215	TP63	0.190467	0.245137	0.23947	0.633	0.668369	0.707394
PFKFB2	1130.1	0.615685	0.0812134	7.58107	3.42708e-14	3.94664e-13	PFKFB2	792	789	909	1505	1721	1254	PFKFB2	947.737	906.824	814.044	1372.76	1405.97	1333.29	PFKFB2	2.15279	2.05985	1.8491	3.11823	3.19366	3.02857
KIAA1804	323.166	1.0268	0.135709	7.56618	3.8435e-14	4.41102e-13	KIAA1804	203	167	210	468	521	436	KIAA1804	242.917	191.939	188.063	426.879	425.631	463.568	KIAA1804	0.868478	0.686219	0.672362	1.52618	1.52172	1.65735
PRKAR1B	849.346	0.634298	0.0838891	7.56115	3.99527e-14	4.58258e-13	PRKAR1B	533	591	747	1150	1267	965	PRKAR1B	637.808	679.256	668.967	1048.96	1035.08	1026.02	PRKAR1B	4.44951	4.73867	4.66689	7.31779	7.22096	7.15776
RET	100.188	1.81326	0.240067	7.55312	4.24941e-14	4.8713e-13	RET	18	25	59	143	230	169	RET	21.5395	28.7333	52.8367	130.435	187.898	179.686	RET	0.0699295	0.0932849	0.171538	0.423468	0.610026	0.583364
ULK3	1341.1	0.58077	0.0769887	7.54358	4.57251e-14	5.22975e-13	ULK3	811	983	1239	1801	1951	1505	ULK3	970.473	1129.79	1109.57	1642.76	1593.87	1600.16	ULK3	7.15227	8.32645	8.17741	12.1069	11.7466	11.793
TEK	394.819	0.909654	0.120697	7.53668	4.82096e-14	5.5045e-13	TEK	207	261	292	552	663	484	TEK	247.704	299.976	261.497	503.499	541.638	514.603	TEK	1.07826	1.30581	1.13831	2.19175	2.35777	2.24009
COL23A1	238.527	1.09444	0.145308	7.53184	5.00317e-14	5.70281e-13	COL23A1	116	134	166	344	420	313	COL23A1	138.81	154.011	148.659	313.775	343.119	332.791	COL23A1	0.941185	1.04425	1.00797	2.12751	2.32648	2.25645
SEMA6B	198.565	1.44651	0.192288	7.52263	5.36832e-14	6.11557e-13	SEMA6B	53	81	148	294	365	316	SEMA6B	63.4218	93.096	132.54	268.168	298.187	335.981	SEMA6B	0.334136	0.490474	0.698282	1.41284	1.57099	1.77011
LINC01106	406.408	0.981316	0.131066	7.48719	7.03652e-14	7.97526e-13	LINC01106	218	266	263	535	656	576	LINC01106	260.867	305.723	235.526	487.992	535.919	612.421	LINC01106	2.48294	2.90988	2.24175	4.64472	5.10089	5.82903
ZBTB42	1112.25	0.635847	0.0849512	7.48485	7.16281e-14	8.11382e-13	ZBTB42	707	705	1049	1535	1548	1329	ZBTB42	846.023	810.28	939.419	1400.13	1264.64	1413.03	ZBTB42	4.97606	4.76583	5.52539	8.23515	7.43824	8.31106
C20orf27	476.884	0.891824	0.119346	7.47262	7.86122e-14	8.88991e-13	C20orf27	252	333	337	659	741	629	C20orf27	301.553	382.728	301.796	601.097	605.36	668.772	C20orf27	2.94164	3.7335	2.94401	5.86369	5.90527	6.52385
TMEM125	50.1161	2.09071	0.280155	7.46269	8.47719e-14	9.56494e-13	TMEM125	9	16	4	101	102	87	TMEM125	10.7697	18.3893	3.58215	92.1257	83.3289	92.501	TMEM125	0.125235	0.213839	0.0416547	1.07127	0.968982	1.07564
MOB2	959.618	0.613313	0.0822565	7.4561	8.9118e-14	1.00328e-12	MOB2	599	674	862	1272	1376	1138	MOB2	716.786	774.651	771.954	1160.24	1124.12	1209.96	MOB2	8.48231	9.16707	9.13515	13.73	13.3027	14.3184
FZD4	1006.72	0.620131	0.0833148	7.44323	9.82495e-14	1.10053e-12	FZD4	683	719	813	1384	1489	1119	FZD4	817.303	826.371	728.072	1262.4	1216.44	1189.75	FZD4	2.29565	2.32112	2.04502	3.54583	3.41674	3.34179
RAP1GAP	261.095	1.19553	0.161167	7.41793	1.18966e-13	1.32519e-12	RAP1GAP	94	148	190	447	401	356	RAP1GAP	112.484	170.101	170.152	407.725	327.597	378.51	RAP1GAP	0.649639	0.982403	0.982697	2.35477	1.892	2.18605
SLC43A1	171.43	1.37053	0.184905	7.41204	1.24367e-13	1.38381e-12	SLC43A1	86	89	69	278	316	235	SLC43A1	102.911	102.291	61.7921	253.574	258.156	249.859	SLC43A1	0.809885	0.805004	0.48629	1.99557	2.03163	1.96633
LOXL4	1580.15	0.595315	0.0803865	7.40565	1.30506e-13	1.44811e-12	LOXL4	971	1203	1358	2237	2323	1676	LOXL4	1161.94	1382.65	1216.14	2040.45	1897.77	1781.97	LOXL4	6.5987	7.85214	6.90654	11.5878	10.7776	10.1199
HPCAL1	421.139	0.935194	0.126394	7.39905	1.37162e-13	1.51853e-12	HPCAL1	207	232	373	630	703	498	HPCAL1	247.704	266.645	334.036	574.645	574.316	529.489	HPCAL1	1.87752	2.02109	2.53188	4.35563	4.35313	4.01336
MEDAG	146.889	1.3506	0.182538	7.39898	1.3723e-13	1.51853e-12	MEDAG	53	68	98	241	257	209	MEDAG	63.4218	78.1547	87.7627	219.825	209.956	222.215	MEDAG	0.551115	0.679139	0.76263	1.91021	1.82445	1.93098
GAS1	494.024	1.03059	0.139474	7.38914	1.47784e-13	1.63082e-12	GAS1	218	254	437	628	850	708	GAS1	260.867	291.931	391.35	572.821	694.407	752.767	GAS1	1.91576	2.14389	2.87401	4.2067	5.09961	5.52819
FABP5	1294.15	0.633517	0.0858624	7.37828	1.60345e-13	1.76072e-12	FABP5	881	808	1165	1921	1805	1422	FABP5	1054.24	928.661	1043.3	1752.21	1474.59	1511.91	FABP5	29.9518	26.3841	29.6411	49.7818	41.8945	42.9547
NT5DC3	683.902	0.677277	0.0918408	7.37447	1.65003e-13	1.8099e-12	NT5DC3	428	468	579	913	1067	781	NT5DC3	512.161	537.888	518.516	832.78	871.686	830.383	NT5DC3	1.47446	1.54852	1.49275	2.39748	2.50949	2.39058
GFRA2	374.369	0.88433	0.120286	7.3519	1.95404e-13	2.13404e-12	GFRA2	210	217	307	529	629	446	GFRA2	251.294	249.405	274.93	482.52	513.862	474.201	GFRA2	1.56725	1.55548	1.71467	3.00935	3.20482	2.95746
GEM	480.354	0.874237	0.119014	7.34568	2.04712e-13	2.23084e-12	GEM	248	276	429	682	726	629	GEM	296.766	317.216	384.186	622.076	593.106	668.772	GEM	2.82333	3.01789	3.65501	5.91823	5.64261	6.36247
GALNT16	815.62	0.734308	0.100138	7.33297	2.25112e-13	2.43977e-12	GALNT16	438	587	694	1196	1245	908	GALNT16	524.127	674.659	621.503	1090.91	1017.1	965.413	GALNT16	2.52617	3.25169	2.99549	5.25794	4.90219	4.65306
MCOLN3	166.471	1.28448	0.175444	7.3213	2.45583e-13	2.64892e-12	MCOLN3	65	75	120	255	292	241	MCOLN3	77.7814	86.2	107.465	232.595	238.549	256.238	MCOLN3	0.566804	0.628151	0.783108	1.69495	1.73834	1.86724
SLC15A2	837.381	0.884002	0.12079	7.31853	2.50709e-13	2.69876e-12	SLC15A2	379	533	745	1038	1404	1126	SLC15A2	453.526	612.595	667.176	946.797	1147	1197.2	SLC15A2	1.70541	2.30356	2.5088	3.56027	4.3131	4.50186
GGH	776.61	0.718677	0.0982589	7.31412	2.5907e-13	2.78542e-12	GGH	419	548	685	1096	1151	917	GGH	501.391	629.835	613.443	999.7	940.309	974.982	GGH	6.97926	8.76717	8.539	13.9156	13.0889	13.5715
CEP120	943.403	0.745628	0.102029	7.30803	2.71082e-13	2.91145e-12	CEP120	488	605	906	1329	1406	1137	CEP120	583.959	695.347	811.357	1212.23	1148.63	1208.89	CEP120	2.57437	3.06542	3.57685	5.34408	5.06372	5.32937
KIFC2	935.277	0.627867	0.085927	7.30698	2.73207e-13	2.93113e-12	KIFC2	578	617	881	1235	1356	1117	KIFC2	691.656	709.139	788.969	1126.49	1107.78	1187.63	KIFC2	4.39821	4.50938	5.01701	7.16328	7.04434	7.55207
APOL6	707.923	0.682282	0.0933834	7.30624	2.74717e-13	2.94577e-12	APOL6	460	460	603	894	1109	853	APOL6	550.453	528.693	540.009	815.449	905.997	906.935	APOL6	1.12753	1.08295	1.10613	1.67033	1.85581	1.85773
HDAC4	1028.22	0.648755	0.0889533	7.29322	3.0264e-13	3.23826e-12	HDAC4	593	740	924	1408	1615	1108	HDAC4	709.606	850.507	827.477	1284.29	1319.37	1178.06	HDAC4	1.64186	1.96787	1.91458	2.97153	3.05272	2.72575
C1orf106	123.694	1.54865	0.212537	7.28648	3.18159e-13	3.39429e-12	C1orf106	31	68	56	195	241	190	C1orf106	37.0958	78.1547	50.1501	177.866	196.885	202.014	C1orf106	0.174777	0.368226	0.236283	0.838019	0.927625	0.95179
DEPDC1B	247.994	1.13926	0.156622	7.27395	3.49117e-13	3.71774e-12	DEPDC1B	95	148	180	377	451	311	DEPDC1B	113.681	170.101	161.197	343.875	368.444	330.665	DEPDC1B	0.942874	1.41083	1.33698	2.85212	3.0559	2.74255
PODXL2	968.49	0.59588	0.0819927	7.26748	3.66264e-13	3.89622e-12	PODXL2	651	661	855	1309	1485	1034	PODXL2	779.011	759.709	765.685	1193.99	1213.17	1099.38	PODXL2	7.32402	7.14255	7.19873	11.2255	11.4059	10.336
TRIM36	695.119	0.702979	0.0967907	7.26288	3.78941e-13	4.02254e-12	TRIM36	446	428	613	940	1134	764	TRIM36	533.7	491.915	548.965	857.407	926.421	812.308	TRIM36	2.11206	1.94669	2.17246	3.39309	3.6662	3.21461
KANK4	377.151	0.911397	0.125521	7.2609	3.84519e-13	4.07745e-12	KANK4	241	213	266	530	578	504	KANK4	288.39	244.808	238.213	483.432	472.197	535.868	KANK4	1.09355	0.928292	0.903284	1.83313	1.79053	2.03197
VTN	449.715	0.84975	0.117244	7.24769	4.23926e-13	4.48112e-12	VTN	232	310	351	658	693	549	VTN	277.62	356.293	314.334	600.185	566.146	583.713	VTN	3.43811	4.41241	3.89278	7.43282	7.01128	7.22883
INPP5K	1015.29	0.606736	0.0839578	7.22667	4.94973e-13	5.20746e-12	INPP5K	724	676	850	1282	1545	1181	INPP5K	866.366	776.949	761.207	1169.36	1262.19	1255.67	INPP5K	5.33599	4.78527	4.68832	7.20214	7.77388	7.73377
TRIAP1	875.425	0.632749	0.087836	7.20375	5.85788e-13	6.11803e-12	TRIAP1	622	580	713	1176	1279	1021	TRIAP1	744.309	666.613	638.518	1072.67	1044.88	1085.56	TRIAP1	13.0779	11.7127	11.2191	18.8474	18.359	19.0738
CTSK	204.805	1.19381	0.165947	7.19394	6.29496e-13	6.55746e-12	CTSK	115	88	131	331	389	238	CTSK	137.613	101.141	117.315	301.917	317.794	253.049	CTSK	1.579	1.16052	1.3461	3.46426	3.64643	2.90354
CHRNA3	1088.01	0.624443	0.0868179	7.19255	6.35904e-13	6.62078e-12	CHRNA3	678	685	1063	1418	1604	1292	CHRNA3	811.32	787.293	951.957	1293.41	1310.39	1373.69	CHRNA3	4.73974	4.59937	5.56134	7.5561	7.65529	8.02513
OTX2	748.428	0.733235	0.102048	7.18518	6.71178e-13	6.96998e-12	OTX2	490	441	644	916	1174	965	OTX2	586.352	506.856	576.726	835.516	959.099	1026.02	OTX2	4.97653	4.30182	4.89483	7.09124	8.14013	8.70808
SLC4A8	1026.45	0.614152	0.0856297	7.17218	7.38101e-13	7.64519e-12	SLC4A8	611	708	975	1412	1477	1172	SLC4A8	731.146	813.728	873.149	1287.94	1206.64	1246.11	SLC4A8	1.15018	1.28009	1.37357	2.02608	1.89818	1.96027
PHYHIP	130.542	1.44068	0.201085	7.16452	7.80575e-13	8.06848e-12	PHYHIP	46	71	60	245	214	183	PHYHIP	55.0453	81.6027	53.7323	223.473	174.827	194.571	PHYHIP	0.342583	0.507867	0.334411	1.39082	1.08806	1.21094
FOS	376.1	1.05788	0.147753	7.15981	8.07912e-13	8.34247e-12	FOS	151	267	247	579	630	475	FOS	180.692	306.872	221.198	528.126	514.678	505.034	FOS	1.73896	2.9533	2.12878	5.08263	4.9532	4.86039
ARHGEF5	787.894	0.743734	0.103879	7.15963	8.08938e-13	8.34449e-12	ARHGEF5	538	525	564	1018	1175	1022	ARHGEF5	643.791	603.4	505.083	928.554	959.916	1086.62	ARHGEF5	2.43631	2.28346	1.9114	3.51394	3.63263	4.11212
RPS6KA1	495.769	0.746475	0.104521	7.14187	9.20725e-13	9.45874e-12	RPS6KA1	308	310	418	682	752	601	RPS6KA1	368.564	356.293	374.335	622.076	614.346	639.001	RPS6KA1	2.26263	2.18729	2.29805	3.81894	3.77149	3.92285
ADAT1	912.428	0.609726	0.0854126	7.1386	9.42895e-13	9.68154e-12	ADAT1	550	648	839	1212	1338	1055	ADAT1	658.151	744.768	751.356	1105.51	1093.08	1121.71	ADAT1	3.7937	4.29297	4.33095	6.37235	6.3007	6.46572
BAIAP2L1	510.344	0.821693	0.115179	7.13404	9.74682e-13	9.9926e-12	BAIAP2L1	307	347	364	666	784	679	BAIAP2L1	367.368	398.819	325.976	607.482	640.489	721.933	BAIAP2L1	2.07891	2.25689	1.84468	3.43771	3.62449	4.08538
RYR3	594.638	0.801425	0.112417	7.12905	1.01063e-12	1.03506e-11	RYR3	340	398	469	956	835	686	RYR3	406.857	457.435	420.007	872.002	682.153	729.376	RYR3	0.542554	0.610001	0.56009	1.16284	0.909669	0.972642
MAPK4	924.643	0.618678	0.0869702	7.11367	1.12995e-12	1.15256e-11	MAPK4	643	648	742	1281	1339	1041	MAPK4	769.438	744.768	664.489	1168.45	1093.9	1106.82	MAPK4	3.37414	3.26596	2.91392	5.12387	4.79696	4.85364
SOX8	349.259	0.973266	0.137062	7.10094	1.23913e-12	1.25818e-11	SOX8	167	195	295	574	560	401	SOX8	199.838	224.12	264.184	523.566	457.492	426.355	SOX8	1.3612	1.5266	1.79949	3.56628	3.11622	2.90413
PLD2	534.079	0.756483	0.106967	7.07215	1.52556e-12	1.53658e-11	PLD2	338	321	453	779	852	582	PLD2	404.463	368.936	405.679	710.554	696.041	618.8	PLD2	2.40276	2.1917	2.40997	4.22111	4.1349	3.67604
IQGAP3	1038.87	0.716112	0.101371	7.06427	1.61465e-12	1.62306e-11	IQGAP3	529	729	965	1362	1667	1217	IQGAP3	633.021	837.864	864.194	1242.33	1361.86	1293.95	IQGAP3	2.17231	2.87525	2.96561	4.26323	4.67341	4.44038
TK2	1316.95	0.586937	0.0831709	7.057	1.70134e-12	1.70763e-11	TK2	787	913	1283	1644	2007	1526	TK2	941.754	1049.34	1148.97	1499.55	1639.62	1622.49	TK2	3.18701	3.55109	3.88827	5.07466	5.54866	5.4907
ANKRD18A	1261.99	0.583469	0.0830313	7.0271	2.10864e-12	2.09238e-11	ANKRD18A	938	825	1058	1646	1792	1494	ANKRD18A	1122.45	948.2	947.479	1501.37	1463.97	1588.47	ANKRD18A	6.23631	5.2682	5.26419	8.34164	8.13384	8.82552
PKN3	522.977	0.751282	0.107023	7.01985	2.22105e-12	2.19958e-11	PKN3	301	338	454	733	756	655	PKN3	360.188	388.475	406.574	668.595	617.614	696.416	PKN3	2.21513	2.38909	2.5004	4.11182	3.79829	4.28291
DIRAS2	256.493	1.15322	0.164628	7.00497	2.47041e-12	2.43334e-11	DIRAS2	151	146	122	394	471	317	DIRAS2	180.692	167.803	109.256	359.381	384.783	337.044	DIRAS2	0.855604	0.794569	0.517341	1.70172	1.822	1.59595
NUPR1	381.422	0.838768	0.119961	6.99198	2.71025e-12	2.65914e-11	NUPR1	219	255	283	549	583	473	NUPR1	262.064	293.08	253.437	500.762	476.282	502.908	NUPR1	5.96779	6.6741	5.77135	11.4035	10.846	11.4524
P2RX4	440.65	0.870024	0.124722	6.9757	3.04346e-12	2.98025e-11	P2RX4	292	252	313	661	622	577	P2RX4	349.418	289.632	280.303	602.922	508.143	613.484	P2RX4	3.43275	2.8454	2.75375	5.92321	4.99209	6.02698
LOC102724814	773.97	0.681888	0.0982197	6.94248	3.85274e-12	3.75806e-11	LOC102724814	511	468	690	1094	1058	954	LOC102724814	611.482	537.888	617.921	997.876	864.333	1014.32	LOC102724814	3.91355	3.44254	3.95476	6.38651	5.53182	6.49176
VWA5A	961.414	0.641354	0.0927382	6.91575	4.65398e-12	4.50243e-11	VWA5A	557	644	925	1235	1404	1185	VWA5A	666.527	740.171	828.372	1126.49	1147	1259.93	VWA5A	3.41288	3.78997	4.2416	5.76806	5.87308	6.45133
LINC01411	91.7235	1.57917	0.228494	6.91124	4.80443e-12	4.64352e-11	LINC01411	35	26	49	136	159	170	LINC01411	41.8823	29.8827	43.8813	124.05	129.895	180.749	LINC01411	0.806141	0.575174	0.844618	2.38769	2.50019	3.47902
ZMAT1	702.483	0.674217	0.0976457	6.90473	5.02987e-12	4.85207e-11	ZMAT1	453	482	577	877	1157	806	ZMAT1	542.077	553.979	516.725	799.943	945.211	856.964	ZMAT1	2.70236	2.76169	2.57598	3.98787	4.71206	4.27213
TMCO4	249.657	0.970254	0.140757	6.89309	5.45927e-12	5.24361e-11	TMCO4	140	148	174	369	405	317	TMCO4	167.529	170.101	155.824	336.578	330.865	337.044	TMCO4	1.16991	1.18787	1.08816	2.35042	2.31053	2.35368
LOC101927969	697.271	0.685355	0.0995223	6.88645	5.72017e-12	5.48634e-11	LOC101927969	493	425	574	902	1117	805	LOC101927969	589.942	488.467	514.039	822.746	912.533	855.9	LOC101927969	6.28636	5.20505	5.47754	8.76709	9.72385	9.12038
LSMEM2	807.966	0.662192	0.0962831	6.87755	6.08889e-12	5.82885e-11	LSMEM2	504	601	637	1092	1143	991	LSMEM2	603.105	690.749	570.458	996.052	933.774	1053.66	LSMEM2	8.38386	9.60222	7.93002	13.8463	12.9805	14.6471
C11orf71	572.703	0.674147	0.0980712	6.87406	6.23988e-12	5.96487e-11	C11orf71	372	381	481	787	846	671	C11orf71	445.149	437.896	430.754	717.851	691.14	713.427	C11orf71	4.13647	4.06907	4.0027	6.6705	6.42229	6.6294
OSGIN2	923.329	0.581392	0.0846369	6.86926	6.45363e-12	6.1604e-11	OSGIN2	591	641	853	1290	1337	1000	OSGIN2	707.213	736.723	763.894	1176.65	1092.26	1063.23	OSGIN2	3.26174	3.39785	3.52316	5.42686	5.03763	4.90373
DYSF	1631.7	0.671228	0.0978985	6.85637	7.06325e-12	6.72314e-11	DYSF	1056	1270	1148	2377	2355	1831	DYSF	1263.65	1459.65	1028.08	2168.15	1923.92	1946.77	DYSF	3.60592	4.16523	2.9337	6.18697	5.49005	5.55527
RASSF6	437.552	0.768882	0.112175	6.8543	7.16629e-12	6.81799e-11	RASSF6	285	278	335	600	695	517	RASSF6	341.042	319.515	300.005	547.281	567.78	549.69	RASSF6	1.15676	1.08375	1.01757	1.8563	1.92583	1.86447
TCEAL7	701.808	0.658739	0.0961319	6.85245	7.25965e-12	6.89701e-11	TCEAL7	405	488	641	928	1079	812	TCEAL7	484.638	560.875	574.04	846.462	881.489	863.343	TCEAL7	8.50095	9.8382	10.0691	14.8476	15.462	15.1437
PADI2	133.324	1.44597	0.211236	6.84525	7.63433e-12	7.24269e-11	PADI2	45	80	51	240	253	172	PADI2	53.8487	91.9467	45.6724	218.913	206.688	182.876	PADI2	0.256325	0.437676	0.217405	1.04205	0.983858	0.870507
HELZ2	709.708	0.634657	0.0927953	6.83933	7.95659e-12	7.53775e-11	HELZ2	488	475	590	971	1013	834	HELZ2	583.959	545.933	528.367	885.684	827.57	886.734	HELZ2	1.19734	1.11937	1.08336	1.81599	1.69684	1.81814
SH2D3A	75.1975	1.57464	0.231026	6.81586	9.37009e-12	8.8186e-11	SH2D3A	24	32	33	131	140	115	SH2D3A	28.7193	36.7787	29.5527	119.49	114.373	122.271	SH2D3A	0.253163	0.324207	0.26051	1.05331	1.00821	1.07783
COX18	854.398	0.60732	0.0891183	6.81476	9.44229e-12	8.88239e-11	COX18	564	546	799	1084	1258	1027	COX18	674.904	627.536	715.535	988.755	1027.72	1091.94	COX18	3.0894	2.87258	3.27539	4.52607	4.70445	4.9984
RILP	598.451	0.742151	0.109018	6.8076	9.92398e-12	9.32242e-11	RILP	366	421	455	853	824	762	RILP	437.969	483.869	407.47	778.052	673.167	810.181	RILP	5.07867	5.61092	4.72499	9.02224	7.806	9.39482
RHOU	350.891	1.06864	0.157287	6.79424	1.08882e-11	1.01948e-10	RHOU	246	167	190	533	624	426	RHOU	294.373	191.939	170.152	486.168	509.777	452.936	RHOU	1.28492	0.837799	0.742702	2.12209	2.22514	1.97703
ZNF664-FAM101A	624.571	0.649225	0.0960072	6.76225	1.35864e-11	1.26211e-10	ZNF664-FAM101A	402	400	566	855	926	718	ZNF664-FAM101A	481.048	459.733	506.874	779.876	756.496	763.399	ZNF664-FAM101A	4.14031	3.95686	4.36259	6.71228	6.51105	6.57046
TOP1MT	444.209	0.764141	0.113017	6.76128	1.36777e-11	1.26942e-10	TOP1MT	292	276	346	647	655	530	TOP1MT	349.418	317.216	309.856	590.152	535.102	563.512	TOP1MT	3.30758	3.00276	2.93309	5.58636	5.06526	5.33419
PALD1	373.506	1.02189	0.151155	6.76052	1.37502e-11	1.27556e-10	PALD1	174	268	224	624	625	418	PALD1	208.215	308.021	200.6	569.173	510.594	444.43	PALD1	0.946438	1.40011	0.911827	2.58717	2.3209	2.02015
PCDH18	410.442	0.777842	0.11533	6.74449	1.53563e-11	1.41996e-10	PCDH18	245	255	345	547	678	484	PCDH18	293.176	293.08	308.961	498.938	553.892	514.603	PCDH18	1.02712	1.02679	1.08242	1.74799	1.94052	1.80288
CABLES1	302.337	0.895052	0.13294	6.73277	1.66458e-11	1.53355e-10	CABLES1	158	176	255	427	488	382	CABLES1	189.069	202.283	228.362	389.482	398.672	406.154	CABLES1	0.749359	0.801731	0.905095	1.54368	1.5801	1.60976
NRARP	105.991	1.38055	0.20509	6.73146	1.67968e-11	1.54675e-10	NRARP	51	46	51	163	202	153	NRARP	61.0285	52.8693	45.6724	148.678	165.024	162.674	NRARP	0.483579	0.418927	0.3619	1.1781	1.30762	1.289
KCNJ11	217.586	1.09389	0.163148	6.70489	2.01555e-11	1.84253e-10	KCNJ11	99	113	167	388	342	258	KCNJ11	118.467	129.875	149.555	353.909	279.397	274.313	KCNJ11	0.689371	0.755752	0.870273	2.05943	1.62584	1.59625
PLS1	626.964	0.693815	0.1035	6.70356	2.03407e-11	1.85777e-10	PLS1	445	406	477	828	953	754	PLS1	532.504	466.629	427.171	755.248	778.553	801.676	PLS1	2.67907	2.34765	2.14914	3.79972	3.91697	4.0333
C1QTNF5	372.588	0.871635	0.130058	6.7019	2.0573e-11	1.87557e-10	C1QTNF5	192	264	270	515	579	487	C1QTNF5	229.754	303.424	241.795	469.75	473.014	517.793	C1QTNF5	1.2157	1.60551	1.27941	2.48558	2.50286	2.7398
MFRP	372.588	0.871635	0.130058	6.7019	2.0573e-11	1.87557e-10	MFRP	192	264	270	515	579	487	MFRP	229.754	303.424	241.795	469.75	473.014	517.793	MFRP	1.2157	1.60551	1.27941	2.48558	2.50286	2.7398
IFI30	212.19	1.08144	0.161447	6.69841	2.10702e-11	1.91741e-10	IFI30	103	97	174	311	383	269	IFI30	123.254	111.485	155.824	283.674	312.892	286.009	IFI30	2.49005	2.2523	3.14805	5.73097	6.32125	5.77814
FAT2	159.45	1.22445	0.182903	6.6945	2.16415e-11	1.96496e-10	FAT2	71	94	85	219	303	226	FAT2	84.9613	108.037	76.1207	199.758	247.536	240.29	FAT2	0.121389	0.154358	0.108758	0.285404	0.353667	0.343315
RPS6KL1	313.943	1.05804	0.158498	6.6754	2.46551e-11	2.22549e-10	RPS6KL1	131	146	291	476	540	398	RPS6KL1	156.76	167.803	260.601	434.176	441.153	423.166	RPS6KL1	0.626686	0.670834	1.04182	1.73573	1.76362	1.69171
PLEKHO2	755.266	0.584097	0.0875264	6.67338	2.49981e-11	2.25443e-10	PLEKHO2	508	531	655	979	1132	855	PLEKHO2	607.892	610.296	586.577	892.981	924.787	909.062	PLEKHO2	3.39288	3.4063	3.27391	4.98407	5.16159	5.07382
ITGB6	106.539	1.50325	0.22612	6.64803	2.9705e-11	2.65862e-10	ITGB6	32	61	39	199	174	162	ITGB6	38.2924	70.1093	34.926	181.515	142.149	172.243	ITGB6	0.169676	0.310658	0.154759	0.804302	0.629871	0.763219
GYG2	610.534	0.705321	0.106322	6.63383	3.27091e-11	2.92098e-10	GYG2	406	363	530	829	853	783	GYG2	485.835	417.208	474.635	756.16	696.858	832.509	GYG2	2.97201	2.5522	2.9035	4.62568	4.26291	5.09273
ATF5	1363.05	0.589772	0.0889516	6.63025	3.35111e-11	2.98995e-10	ATF5	766	986	1333	1859	1941	1555	ATF5	916.624	1133.24	1193.75	1695.66	1585.7	1653.32	ATF5	7.31058	9.03823	9.52083	13.5238	12.6468	13.1862
FCHSD1	796.295	0.634097	0.0956914	6.62648	3.43795e-11	3.06199e-10	FCHSD1	487	603	652	1066	1131	961	FCHSD1	582.762	693.048	583.891	972.336	923.97	1021.76	FCHSD1	2.80162	3.33182	2.80704	4.67449	4.44197	4.91212
FAM43B	76.608	1.59068	0.241146	6.59633	4.21471e-11	3.71916e-10	FAM43B	29	21	38	163	116	116	FAM43B	34.7025	24.136	34.0304	148.678	94.7662	123.335	FAM43B	0.27913	0.194138	0.273724	1.19589	0.762252	0.992043
RCOR2	488.455	0.801521	0.121567	6.59322	4.30384e-11	3.79615e-10	RCOR2	244	323	433	641	833	578	RCOR2	291.98	371.235	387.768	584.679	680.519	614.547	RCOR2	2.3287	2.9608	3.09266	4.66314	5.42752	4.90135
GAS2L3	719.6	0.652052	0.0992929	6.56696	5.13544e-11	4.50001e-10	GAS2L3	405	515	657	936	1127	826	GAS2L3	484.638	591.907	588.368	853.759	920.703	878.228	GAS2L3	1.57983	1.92951	1.91798	2.7831	3.00133	2.86287
CYBA	905.855	0.590966	0.0902229	6.55006	5.75139e-11	5.01785e-10	CYBA	554	694	777	1175	1305	1073	CYBA	662.937	797.637	695.833	1071.76	1066.12	1140.85	CYBA	19.043	22.9123	19.9879	30.7865	30.6245	32.771
CFB	261.184	0.938107	0.1433	6.54647	5.89123e-11	5.12871e-10	CFB	130	160	205	366	462	313	CFB	155.563	183.893	183.585	333.842	377.431	332.791	CFB	0.181423	0.214463	0.214104	0.389338	0.440173	0.388113
ARHGEF34P	581.938	0.733278	0.112128	6.53966	6.16585e-11	5.36314e-10	ARHGEF34P	396	399	409	780	862	731	ARHGEF34P	473.868	458.584	366.275	711.466	704.211	777.221	ARHGEF34P	2.34097	2.26547	1.80945	3.51474	3.4789	3.83958
RHBDF2	465.208	0.741414	0.113472	6.53391	6.40751e-11	5.56611e-10	RHBDF2	311	286	371	696	680	534	RHBDF2	372.154	328.709	332.244	634.846	555.526	567.765	RHBDF2	2.14397	1.89369	1.91405	3.65734	3.20037	3.27088
HIST1H2AC	352.975	0.863821	0.132872	6.50117	7.96972e-11	6.84911e-10	HIST1H2AC	208	177	315	513	561	430	HIST1H2AC	248.901	203.432	282.094	467.925	458.309	457.189	HIST1H2AC	9.46749	7.73799	10.7301	17.7986	17.4328	17.3902
ACTA1	17345.4	1.26278	0.194247	6.50093	7.98263e-11	6.85728e-10	ACTA1	8746	9645	7493	30185	29666	22613	ACTA1	10465.8	11085.3	6710.26	27532.8	24235.6	24042.8	ACTA1	145.682	154.305	93.4055	383.251	337.355	334.671
CRABP1	646.321	0.776636	0.119839	6.48065	9.13267e-11	7.81178e-10	CRABP1	314	493	521	857	1045	784	CRABP1	375.744	566.621	466.575	781.7	853.713	833.572	CRABP1	10.1083	15.2432	12.5518	21.0293	22.9666	22.4248
SHMT1	702.109	0.613447	0.0948605	6.46683	1.00078e-10	8.52769e-10	SHMT1	493	435	630	937	1038	805	SHMT1	589.942	499.96	564.189	854.671	847.994	855.9	SHMT1	4.79911	4.06711	4.5896	6.95264	6.89832	6.96264
SLC4A5	551.786	0.743929	0.115043	6.46654	1.0027e-10	8.53974e-10	SLC4A5	324	313	528	717	898	661	SLC4A5	387.711	359.741	472.844	654.001	733.621	702.795	SLC4A5	1.25893	1.16811	1.53536	2.12359	2.38213	2.28203
DUSP2	81.3678	1.55299	0.24016	6.46649	1.00305e-10	8.53974e-10	DUSP2	20	44	31	130	175	117	DUSP2	23.9328	50.5707	27.7617	118.578	142.966	124.398	DUSP2	0.294981	0.623305	0.342174	1.46152	1.76212	1.53326
ADCK2	743.862	0.639353	0.0989459	6.46164	1.03575e-10	8.81445e-10	ADCK2	430	555	646	974	1070	912	ADCK2	514.554	637.88	578.517	888.42	874.136	969.666	ADCK2	4.52049	5.60393	5.08242	7.80499	7.67951	8.51876
SLC7A11-AS1	168.292	1.0932	0.16943	6.45225	1.10199e-10	9.33064e-10	SLC7A11-AS1	80	88	123	260	307	202	SLC7A11-AS1	95.731	101.141	110.151	237.155	250.804	214.772	SLC7A11-AS1	0.427197	0.45134	0.491546	1.0583	1.1192	0.958416
SHC2	728.061	0.668361	0.103693	6.44558	1.15161e-10	9.72619e-10	SHC2	503	475	586	918	1028	958	SHC2	601.909	545.933	524.785	837.34	839.825	1018.57	SHC2	5.01229	4.54616	4.37005	6.9728	6.99349	8.48199
MAPT	169.137	1.16468	0.181222	6.42683	1.30294e-10	1.09749e-09	MAPT	102	73	100	296	291	199	MAPT	122.057	83.9013	89.5538	269.992	237.732	211.583	MAPT	0.186022	0.12787	0.136485	0.411483	0.362318	0.322464
TRIB3	621.988	0.607473	0.0948739	6.40295	1.52406e-10	1.27682e-09	TRIB3	403	432	548	850	921	691	TRIB3	482.245	496.512	490.755	775.315	752.411	734.692	TRIB3	3.46915	3.57178	3.53036	5.57742	5.41265	5.28518
FAM111A	1355.9	0.589564	0.0921378	6.39872	1.5668e-10	1.31006e-09	FAM111A	756	955	1366	1752	2073	1522	FAM111A	904.658	1097.61	1223.3	1598.06	1693.54	1618.24	FAM111A	4.76738	5.78422	6.44659	8.42148	8.92462	8.5278
TSPAN33	196.035	0.995989	0.155722	6.39595	1.59547e-10	1.33292e-09	TSPAN33	102	115	140	293	333	242	TSPAN33	122.057	132.173	125.375	267.256	272.044	257.302	TSPAN33	0.911514	0.987062	0.936295	1.99585	2.03161	1.92151
PRPS2	323.688	0.903119	0.141453	6.3846	1.71849e-10	1.43331e-09	PRPS2	147	216	263	469	562	372	PRPS2	175.906	248.256	235.526	427.792	459.126	395.522	PRPS2	1.43829	2.02987	1.92578	3.49784	3.75405	3.23399
CXCR4	106.548	1.3301	0.208873	6.36799	1.91522e-10	1.59144e-09	CXCR4	43	46	66	142	217	159	CXCR4	51.4554	52.8693	59.1055	129.523	177.278	169.054	CXCR4	0.532989	0.547635	0.612231	1.34164	1.83629	1.7511
LOC101928371	411.454	0.847441	0.134011	6.32365	2.55462e-10	2.10707e-09	LOC101928371	193	289	335	624	588	523	LOC101928371	230.951	332.157	300.005	569.173	480.367	556.069	LOC101928371	2.74555	3.94869	3.56646	6.76632	5.7106	6.61055
CRACR2B	440.958	0.76773	0.121461	6.32081	2.60192e-10	2.14256e-09	CRACR2B	227	301	386	634	641	546	CRACR2B	271.637	345.949	345.678	578.294	523.665	580.524	CRACR2B	3.08275	3.92611	3.92303	6.56295	5.94298	6.58826
RNF165	207.141	1.02439	0.162418	6.30714	2.8423e-10	2.33095e-09	RNF165	115	117	137	287	404	241	RNF165	137.613	134.472	122.689	261.783	330.048	256.238	RNF165	0.405966	0.396699	0.361937	0.772272	0.973657	0.755916
BMP4	625.088	0.643602	0.102059	6.30619	2.85981e-10	2.34338e-09	BMP4	369	415	594	829	984	696	BMP4	441.559	476.973	531.949	756.16	803.879	740.008	BMP4	4.42376	4.77855	5.32933	7.57559	8.05365	7.41377
ENPP5	261.106	0.886426	0.14065	6.30236	2.93144e-10	2.39719e-09	ENPP5	151	170	181	372	431	317	ENPP5	180.692	195.387	162.092	339.314	352.105	337.044	ENPP5	0.967684	1.04638	0.868073	1.81717	1.88567	1.80501
SLC24A1	463.895	0.752257	0.119484	6.29587	3.05682e-10	2.49667e-09	SLC24A1	244	343	376	661	718	537	SLC24A1	291.98	394.221	336.722	602.922	586.57	570.955	SLC24A1	0.911321	1.23044	1.05097	1.88183	1.83079	1.78205
ENPP2	291.806	0.864064	0.137335	6.29167	3.1407e-10	2.56102e-09	ENPP2	171	180	219	369	485	386	ENPP2	204.625	206.88	196.123	336.578	396.221	410.407	ENPP2	1.23646	1.25009	1.18509	2.0338	2.39419	2.47991
TAP2	843.744	0.586775	0.0932715	6.29104	3.15344e-10	2.57036e-09	TAP2	593	545	754	1213	1152	944	TAP2	709.606	626.387	675.235	1106.42	941.126	1003.69	TAP2	0.29946	0.264341	0.284955	0.466919	0.397164	0.423566
OLFM2	556.599	0.757593	0.120625	6.28057	3.3734e-10	2.74519e-09	OLFM2	413	320	406	798	800	689	OLFM2	494.211	367.787	363.588	727.884	653.56	732.566	OLFM2	4.43559	3.30091	3.26323	6.53282	5.86575	6.57483
CCDC57	829.906	0.624761	0.0996237	6.27121	3.58261e-10	2.90485e-09	CCDC57	463	632	740	1077	1214	999	CCDC57	554.043	726.379	662.698	982.37	991.777	1062.17	CCDC57	3.83936	5.03359	4.5923	6.80754	6.87273	7.36051
N4BP3	564.883	0.638767	0.10215	6.25322	4.02073e-10	3.24959e-09	N4BP3	344	414	478	769	856	633	N4BP3	411.643	475.824	428.067	701.432	699.309	673.025	N4BP3	1.42795	1.65059	1.48492	2.4332	2.42584	2.33466
RND2	680.231	0.617104	0.0987763	6.24749	4.17107e-10	3.36703e-09	RND2	416	480	612	868	965	850	RND2	497.801	551.68	548.069	791.734	788.357	903.746	RND2	2.49001	2.75951	2.74145	3.96026	3.94337	4.52054
FAM201A	286.884	0.883576	0.141678	6.23649	4.47486e-10	3.59637e-09	FAM201A	164	192	195	446	419	358	FAM201A	196.249	220.672	174.63	406.812	342.302	380.636	FAM201A	2.36002	2.65373	2.10004	4.89219	4.11641	4.57741
MGLL	441.737	0.773474	0.124388	6.21825	5.02742e-10	4.01794e-09	MGLL	227	313	370	560	730	546	MGLL	271.637	359.741	331.349	510.796	596.373	580.524	MGLL	1.1731	1.55359	1.43098	2.20594	2.57552	2.50707
SERPINI1	174.333	1.12788	0.181608	6.21053	5.28072e-10	4.21032e-09	SERPINI1	76	108	106	321	264	214	SERPINI1	90.9445	124.128	94.927	292.795	215.675	227.531	SERPINI1	0.949605	1.29609	0.991189	3.05725	2.25199	2.37579
WDR86	351.269	0.775238	0.124936	6.2051	5.46617e-10	4.35299e-09	WDR86	210	223	287	469	519	462	WDR86	251.294	256.301	257.019	427.792	423.997	491.212	WDR86	2.353	2.39989	2.40661	4.00564	3.97011	4.59949
OPLAH	875.246	0.596725	0.096185	6.20393	5.50687e-10	4.38367e-09	OPLAH	622	513	828	1145	1287	1016	OPLAH	744.309	589.608	741.505	1044.4	1051.41	1080.24	OPLAH	3.83479	3.03775	3.82035	5.38088	5.41705	5.56557
MTMR7	397.317	0.710966	0.114614	6.20314	5.5348e-10	4.40416e-09	MTMR7	244	269	327	537	619	465	MTMR7	291.98	309.171	292.841	489.817	505.692	494.402	MTMR7	1.14695	1.21448	1.15033	1.92409	1.98645	1.9421
NUDT14	1099.51	0.689623	0.111242	6.19931	5.671e-10	4.50896e-09	NUDT14	581	895	865	1462	1569	1395	NUDT14	695.246	1028.65	774.64	1333.54	1281.79	1483.21	NUDT14	16.6541	24.6406	18.5559	31.944	30.7044	35.5291
TSPAN10	162.022	1.16792	0.188812	6.18564	6.18519e-10	4.89646e-09	TSPAN10	56	99	110	220	307	227	TSPAN10	67.0117	113.784	98.5091	200.67	250.804	241.353	TSPAN10	0.648217	1.10065	0.952897	1.94112	2.42607	2.33466
LOC100126784	466.75	0.684786	0.110801	6.18032	6.39718e-10	5.0583e-09	LOC100126784	288	288	431	618	724	549	LOC100126784	344.632	331.008	385.977	563.7	591.472	583.713	LOC100126784	1.91426	1.83859	2.14391	3.13108	3.28534	3.24224
NEIL1	373.534	0.777179	0.125856	6.17517	6.60943e-10	5.21997e-09	NEIL1	197	235	341	512	597	447	NEIL1	235.738	270.093	305.378	467.013	487.719	475.264	NEIL1	1.93513	2.21715	2.5068	3.83363	4.0036	3.90136
KCNJ13	221.061	0.967545	0.156778	6.17144	6.76689e-10	5.33803e-09	KCNJ13	128	106	177	317	398	262	KCNJ13	153.17	121.829	158.51	289.147	325.146	278.566	KCNJ13	0.881429	0.701078	0.912162	1.66392	1.87108	1.60304
ZFYVE28	113.414	1.28202	0.207762	6.17063	6.80175e-10	5.36342e-09	ZFYVE28	62	42	64	197	173	169	ZFYVE28	74.1915	48.272	57.3144	179.691	141.332	179.686	ZFYVE28	0.262762	0.170963	0.202989	0.636404	0.500552	0.636388
NOS2	138.979	1.2351	0.200227	6.16848	6.89488e-10	5.43046e-09	NOS2	72	62	80	274	247	144	NOS2	86.1579	71.2587	71.643	249.925	201.787	153.105	NOS2	0.425429	0.35186	0.353758	1.23408	0.996379	0.756001
SPNS3	44.8481	1.75846	0.285071	6.16849	6.89471e-10	5.43046e-09	SPNS3	4	8	25	88	89	75	SPNS3	4.78655	9.19467	22.3884	80.2679	72.7085	79.7423	SPNS3	0.0525138	0.100876	0.245626	0.880629	0.797694	0.874862
PTGDS	298.636	0.86768	0.140867	6.15957	7.29438e-10	5.73611e-09	PTGDS	165	205	210	406	532	344	PTGDS	197.445	235.613	188.063	370.327	434.617	365.751	PTGDS	5.05001	6.02623	4.81004	9.47177	11.1161	9.35473
PLEKHB1	685.854	0.776141	0.126056	6.1571	7.40902e-10	5.81943e-09	PLEKHB1	493	325	591	1021	995	826	PLEKHB1	589.942	373.533	529.263	931.29	812.865	878.228	PLEKHB1	4.23656	2.68246	3.8008	6.68788	5.83743	6.30682
ATOH8	424.858	0.878932	0.143154	6.13976	8.26484e-10	6.46131e-09	ATOH8	177	293	364	558	698	560	ATOH8	211.805	336.755	325.976	508.972	570.231	595.409	ATOH8	0.75027	1.19288	1.15469	1.80292	2.01991	2.1091
EGFL8	318.662	0.789767	0.128758	6.13373	8.58405e-10	6.69003e-09	EGFL8	196	198	253	423	485	415	EGFL8	234.541	227.568	226.571	385.833	396.221	441.241	EGFL8	0.528942	0.513216	0.510968	0.870139	0.893565	0.995095
CRB3	63.8408	1.60619	0.26197	6.13121	8.7211e-10	6.79421e-09	CRB3	25	9	34	132	110	96	CRB3	29.9159	10.344	30.4483	120.402	89.8645	102.07	CRB3	0.561758	0.194238	0.571754	2.26089	1.68746	1.91666
DNAJA4	496.987	0.752871	0.122954	6.12319	9.17227e-10	7.1291e-09	DNAJA4	363	275	385	697	710	631	DNAJA4	434.379	316.067	344.782	635.758	580.034	670.898	DNAJA4	2.67537	1.94667	2.12353	3.91567	3.57246	4.1321
TMEM155	446.784	0.692316	0.113349	6.10784	1.00987e-09	7.82189e-09	TMEM155	255	317	384	598	703	515	TMEM155	305.143	364.339	343.886	545.457	574.316	547.564	TMEM155	2.73631	3.26714	3.08374	4.89129	5.15008	4.91018
FKBP1B	449.879	0.691903	0.113363	6.10342	1.03821e-09	8.02904e-09	FKBP1B	270	286	410	598	659	561	FKBP1B	323.092	328.709	367.17	545.457	538.37	596.472	FKBP1B	6.73703	6.85416	7.65614	11.3737	11.226	12.4375
OPN4	101.235	1.27367	0.208889	6.09736	1.07831e-09	8.32954e-09	OPN4	38	46	69	175	166	143	OPN4	45.4722	52.8693	61.7921	159.624	135.614	152.042	OPN4	0.392675	0.456552	0.533605	1.37843	1.17109	1.31296
LOC101928525	739.56	0.60339	0.0994072	6.06988	1.28006e-09	9.84252e-09	LOC101928525	436	502	724	1019	1122	794	LOC101928525	521.734	576.965	648.369	929.466	916.618	844.205	LOC101928525	9.70058	10.7275	12.0551	17.2815	17.0426	15.6963
GIMAP8	19.0362	1.85997	0.306698	6.0645	1.32365e-09	1.01582e-08	GIMAP8	0	3	2	39	43	36	GIMAP8	0	3.448	1.79108	35.5733	35.1288	38.2763	GIMAP8	0	0.0171027	0.00888408	0.17645	0.174246	0.189858
PTK2B	261.655	1.00212	0.165258	6.06399	1.32788e-09	1.0179e-08	PTK2B	154	175	133	416	431	314	PTK2B	184.282	201.133	119.107	379.448	352.105	333.854	PTK2B	0.796511	0.869345	0.514806	1.64006	1.52188	1.443
PRIMA1	883.856	0.596231	0.0986933	6.04125	1.52921e-09	1.16645e-08	PRIMA1	512	700	759	1226	1253	1001	PRIMA1	612.678	804.533	679.713	1118.28	1023.64	1064.29	PRIMA1	3.48611	4.57776	3.86754	6.36295	5.82445	6.05578
ADAMTS14	281.327	1.04842	0.173752	6.03397	1.59981e-09	1.21707e-08	ADAMTS14	122	209	156	397	551	329	ADAMTS14	145.99	240.211	139.704	362.118	450.139	349.803	ADAMTS14	0.575653	0.947176	0.550867	1.42787	1.77495	1.37931
MC5R	232.227	0.958821	0.159167	6.02398	1.70182e-09	1.29174e-08	MC5R	143	101	189	351	371	295	MC5R	171.119	116.083	169.257	320.16	303.088	313.653	MC5R	2.69436	1.82778	2.66503	5.04108	4.77228	4.93863
SELENBP1	239.732	0.894253	0.148509	6.02156	1.72748e-09	1.30973e-08	SELENBP1	135	124	206	335	393	304	SELENBP1	161.546	142.517	184.481	305.565	321.061	323.222	SELENBP1	1.71001	1.50859	1.95278	3.2345	3.39853	3.4214
KIT	378.567	0.8017	0.133398	6.00985	1.85694e-09	1.40364e-08	KIT	275	199	286	527	610	450	KIT	329.075	228.717	256.124	480.695	498.339	478.454	KIT	1.32039	0.917712	1.02768	1.92876	1.99955	1.91976
PHYHD1	463.218	0.668556	0.111299	6.00686	1.89153e-09	1.42871e-08	PHYHD1	274	320	409	667	682	519	PHYHD1	327.879	367.787	366.275	608.394	557.16	551.816	PHYHD1	3.18647	3.57432	3.55963	5.91265	5.41473	5.3628
ERC2	554.293	0.676352	0.112641	6.0045	1.91917e-09	1.44905e-08	ERC2	361	329	509	678	921	648	ERC2	431.986	378.131	455.829	618.428	752.411	688.973	ERC2	1.46308	1.28068	1.54384	2.09454	2.54832	2.33347
RARRES3	67.3591	1.44971	0.241505	6.00283	1.93905e-09	1.46241e-08	RARRES3	23	27	35	135	109	96	RARRES3	27.5227	31.032	31.3438	123.138	89.0475	102.07	RARRES3	0.747189	0.842461	0.850927	3.34298	2.41748	2.77101
HIST1H1C	336.741	0.805125	0.134249	5.99725	2.00685e-09	1.51014e-08	HIST1H1C	170	206	312	480	528	406	HIST1H1C	203.428	236.763	279.408	437.825	431.35	431.671	HIST1H1C	5.77168	6.71744	7.92737	12.422	12.2383	12.2474
TNFRSF13B	132.445	1.14926	0.191909	5.98857	2.11697e-09	1.58884e-08	TNFRSF13B	61	75	80	176	262	178	TNFRSF13B	72.9949	86.2	71.643	160.536	214.041	189.255	TNFRSF13B	1.11633	1.31828	1.09566	2.45513	3.2734	2.89434
GPM6A	562.046	0.667948	0.111698	5.97992	2.2324e-09	1.67172e-08	GPM6A	316	365	547	756	897	623	GPM6A	378.137	419.507	489.859	689.574	732.804	662.392	GPM6A	1.77837	1.97293	2.30379	3.24305	3.44636	3.11521
PHF11	431.685	0.704906	0.117979	5.97486	2.30285e-09	1.72255e-08	PHF11	267	312	330	569	638	542	PHF11	319.502	358.592	295.527	519.005	521.214	576.271	PHF11	3.48871	3.91554	3.22693	5.66712	5.69124	6.29242
PTPN6	172.562	1.12525	0.188825	5.95922	2.53452e-09	1.88811e-08	PTPN6	56	110	124	281	305	212	PTPN6	67.0117	126.427	111.047	256.31	249.17	225.405	PTPN6	0.545345	1.02887	0.903705	2.08587	2.02776	1.83436
FAAH2	130.946	1.10932	0.18748	5.91701	3.27843e-09	2.42163e-08	FAAH2	65	63	93	180	242	179	FAAH2	77.7814	72.408	83.285	164.184	197.702	190.318	FAAH2	0.802878	0.747412	0.859687	1.69475	2.04072	1.96451
SIX4	583.49	0.602715	0.101935	5.91277	3.36404e-09	2.48304e-08	SIX4	373	401	528	811	898	609	SIX4	446.346	460.883	472.844	739.742	733.621	647.507	SIX4	1.47727	1.52538	1.56497	2.44832	2.42806	2.14305
NPY1R	374.934	0.750353	0.127107	5.90333	3.56234e-09	2.62073e-08	NPY1R	238	208	336	561	549	437	NPY1R	284.8	239.061	300.901	511.708	448.506	464.632	NPY1R	1.9996	1.67847	2.11265	3.59274	3.14899	3.26221
MST1	524.594	0.595647	0.101116	5.89075	3.84438e-09	2.82409e-08	MST1	350	356	465	703	769	596	MST1	418.823	409.163	416.425	641.231	628.235	633.685	MST1	3.73156	3.64548	3.71019	5.71313	5.59733	5.6459
UNC93B1	405.794	0.683387	0.116094	5.88649	3.94489e-09	2.89263e-08	UNC93B1	257	272	339	587	576	475	UNC93B1	307.536	312.619	303.587	535.424	470.563	505.034	UNC93B1	2.75183	2.79731	2.7165	4.79098	4.2106	4.51905
MACROD1	465.238	0.708189	0.12052	5.8761	4.20038e-09	3.07324e-08	MACROD1	269	287	439	705	700	500	MACROD1	321.895	329.859	393.141	643.056	571.865	531.615	MACROD1	5.3184	5.44997	6.49553	10.6247	9.44843	8.78342
PIEZO2	627.164	0.601746	0.102426	5.8749	4.23091e-09	3.09445e-08	PIEZO2	444	395	557	897	916	670	PIEZO2	531.307	453.987	498.815	818.186	748.326	712.364	PIEZO2	1.13604	0.970714	1.06656	1.74944	1.60007	1.52318
FAM124A	426.422	0.856326	0.146108	5.86091	4.60337e-09	3.35465e-08	FAM124A	179	262	413	592	665	555	FAM124A	214.198	301.125	369.857	539.984	543.272	590.093	FAM124A	0.907494	1.27578	1.56698	2.28775	2.30168	2.50005
TAF1B	635.645	0.612979	0.104819	5.84795	4.97656e-09	3.61219e-08	TAF1B	448	405	553	775	1043	713	TAF1B	536.094	465.48	495.232	706.905	852.079	758.083	TAF1B	4.84288	4.20498	4.47375	6.38592	7.69737	6.84825
CEP55	683.875	0.619987	0.106097	5.84359	5.10885e-09	3.70285e-08	CEP55	427	502	578	840	1159	738	CEP55	510.964	576.965	517.621	766.194	946.845	784.664	CEP55	3.99243	4.50813	4.04444	5.98667	7.39819	6.13099
ANKRD20A3	488.919	0.862085	0.147679	5.83757	5.29688e-09	3.82947e-08	ANKRD20A3	372	237	333	657	712	693	ANKRD20A3	445.149	272.392	298.214	599.273	581.668	736.819	ANKRD20A3	0.78414	0.479824	0.52531	1.05563	1.02462	1.29792
ABCC3	139.35	1.14595	0.196499	5.83185	5.48168e-09	3.96022e-08	ABCC3	49	89	90	238	220	186	ABCC3	58.6352	102.291	80.5984	217.088	179.729	197.761	ABCC3	0.231029	0.403037	0.317567	0.855352	0.708152	0.7792
SERPINB1	595.371	0.593157	0.101934	5.819	5.92011e-09	4.25553e-08	SERPINB1	429	369	532	785	887	675	SERPINB1	513.358	424.104	476.426	716.026	724.635	717.68	SERPINB1	3.81588	3.15245	3.54137	5.32236	5.38635	5.33465
C1orf226	637.365	0.580053	0.0998225	5.81085	6.21572e-09	4.46004e-08	C1orf226	445	408	582	894	938	677	C1orf226	532.504	468.928	521.203	815.449	766.299	719.807	C1orf226	2.60094	2.29042	2.54575	3.98295	3.74289	3.5158
SLC26A9	251.635	0.994261	0.171256	5.80569	6.41032e-09	4.59475e-08	SLC26A9	176	101	175	367	382	357	SLC26A9	210.608	116.083	156.719	334.754	312.075	379.573	SLC26A9	0.911626	0.502468	0.678365	1.44899	1.35083	1.643
TXK	84.2174	1.36831	0.235728	5.80461	6.4515e-09	4.62261e-08	TXK	28	30	58	169	162	93	TXK	33.5059	34.48	51.9412	154.151	132.346	98.8804	TXK	0.238799	0.245742	0.370189	1.09865	0.943241	0.704729
LINC01003	167.84	1.01972	0.175762	5.8017	6.5646e-09	4.69695e-08	LINC01003	82	104	111	225	268	250	LINC01003	98.1243	119.531	99.4047	205.23	218.943	265.808	LINC01003	1.43311	1.74575	1.45181	2.99739	3.19766	3.88212
FAM83D	437.413	0.678528	0.117264	5.78634	7.19364e-09	5.12694e-08	FAM83D	249	288	410	628	653	491	FAM83D	297.963	331.008	367.17	572.821	533.468	522.046	FAM83D	2.54763	2.83017	3.13937	4.89771	4.56124	4.46358
RGL3	42.1173	1.59682	0.276068	5.78415	7.28816e-09	5.18877e-08	RGL3	11	15	15	72	105	54	RGL3	13.163	17.24	13.4331	65.6738	85.7797	57.4144	RGL3	0.106745	0.139807	0.108935	0.532579	0.695628	0.4656
CEBPA	66.1223	1.38215	0.239422	5.77285	7.79421e-09	5.53141e-08	CEBPA	22	29	37	122	120	89	CEBPA	26.326	33.3307	33.1349	111.281	98.034	94.6275	CEBPA	0.20781	0.263102	0.261557	0.878415	0.773851	0.746961
EGFL7	473.904	0.648904	0.11249	5.76856	7.99508e-09	5.66596e-08	EGFL7	314	342	368	654	733	517	EGFL7	375.744	393.072	329.558	596.537	598.824	549.69	EGFL7	3.03759	3.17768	2.66421	4.82253	4.84102	4.44381
TNFAIP3	433.554	0.702763	0.122003	5.7602	8.40142e-09	5.93925e-08	TNFAIP3	308	283	318	570	638	547	TNFAIP3	368.564	325.261	284.781	519.917	521.214	581.587	TNFAIP3	1.61555	1.42574	1.2483	2.27898	2.28467	2.5493
PIFO	311.121	0.841202	0.146044	5.75992	8.41534e-09	5.947e-08	PIFO	220	179	207	395	525	398	PIFO	263.26	205.731	185.376	360.294	428.899	423.166	PIFO	2.31771	1.81123	1.63203	3.17198	3.77597	3.7255
SERPIND1	41.0997	1.58995	0.27613	5.75797	8.51339e-09	6.01417e-08	SERPIND1	13	12	15	71	70	77	SERPIND1	15.5563	13.792	13.4331	64.7616	57.1865	81.8687	SERPIND1	0.145465	0.128967	0.125611	0.605579	0.534745	0.765546
PLEKHG4	131.847	1.2141	0.21104	5.75293	8.77072e-09	6.18074e-08	PLEKHG4	38	88	78	207	251	170	PLEKHG4	45.4722	101.141	69.8519	188.812	205.054	180.749	PLEKHG4	0.185573	0.41276	0.285067	0.770546	0.836832	0.737642
DDX58	686.978	0.629377	0.109431	5.75136	8.85279e-09	6.2342e-08	DDX58	445	421	653	973	889	853	DDX58	532.504	483.869	584.786	887.508	726.268	906.935	DDX58	2.32532	2.11294	2.55362	3.87554	3.17144	3.96037
ATHL1	537.848	0.694236	0.120772	5.74832	9.01351e-09	6.33849e-08	ATHL1	276	360	526	748	852	596	ATHL1	330.272	413.76	471.053	682.277	696.041	633.685	ATHL1	2.0989	2.62947	2.99357	4.33591	4.42338	4.02711
IRF8	50.416	1.54667	0.269985	5.72873	1.01182e-08	7.09796e-08	IRF8	21	16	15	68	101	95	IRF8	25.1294	18.3893	13.4331	62.0252	82.5119	101.007	IRF8	0.196128	0.143523	0.104841	0.484089	0.643982	0.788329
C6orf226	211.542	0.943874	0.165001	5.72043	1.06256e-08	7.43827e-08	C6orf226	103	104	194	322	342	263	C6orf226	123.254	119.531	173.734	293.708	279.397	279.63	C6orf226	4.63727	4.4972	6.53654	11.0504	10.512	10.5207
SCEL	228.794	0.85547	0.149564	5.71978	1.06663e-08	7.46159e-08	SCEL	121	143	186	355	362	261	SCEL	144.793	164.355	166.57	323.808	295.736	277.503	SCEL	0.932149	1.05808	1.07234	2.08461	1.90389	1.78651
ZDHHC1	391.407	0.725796	0.127287	5.70206	1.1837e-08	8.24035e-08	ZDHHC1	226	244	356	516	552	524	ZDHHC1	270.44	280.437	318.811	470.662	450.956	557.133	ZDHHC1	2.79571	2.89906	3.29576	4.86554	4.66183	5.75944
PSD2	94.9589	1.27748	0.224365	5.69378	1.24255e-08	8.63209e-08	PSD2	27	42	73	149	178	134	PSD2	32.3092	48.272	65.3743	135.908	145.417	142.473	PSD2	0.148782	0.22229	0.301045	0.625851	0.669639	0.656081
EPHB6	133.339	1.20619	0.212007	5.6894	1.27488e-08	8.84753e-08	EPHB6	35	84	90	201	246	185	EPHB6	41.8823	96.544	80.5984	183.339	200.97	196.698	EPHB6	0.214296	0.493978	0.412391	0.938076	1.02828	1.00643
SAPCD2	350.747	0.752835	0.132419	5.68526	1.30612e-08	9.05494e-08	SAPCD2	189	257	278	525	504	417	SAPCD2	226.164	295.379	248.959	478.871	411.743	443.367	SAPCD2	1.22543	1.60045	1.34894	2.59467	2.23094	2.40229
LTB4R	309.544	0.768128	0.135184	5.68208	1.33067e-08	9.21241e-08	LTB4R	201	195	236	402	539	352	LTB4R	240.524	224.12	211.347	366.678	440.336	374.257	LTB4R	1.08123	1.00749	0.95007	1.64833	1.97945	1.6824
GCA	733.274	0.582791	0.102579	5.68138	1.33614e-08	9.24393e-08	GCA	548	482	605	940	1182	776	GCA	655.757	553.979	541.8	857.407	965.635	825.067	GCA	4.22294	3.56751	3.48908	5.52153	6.21849	5.31326
SLC13A4	200.956	0.887253	0.156283	5.67722	1.36898e-08	9.4581e-08	SLC13A4	109	116	163	271	323	268	SLC13A4	130.433	133.323	145.973	247.189	263.875	284.946	SLC13A4	0.936035	0.956769	1.04755	1.77391	1.89366	2.04487
LAMC2	488.87	0.676489	0.119194	5.67552	1.38268e-08	9.54616e-08	LAMC2	350	298	397	744	712	523	LAMC2	418.823	342.501	355.528	678.629	581.668	556.069	LAMC2	1.33758	1.09383	1.13543	2.16731	1.85765	1.77589
SCN2B	291.138	0.878972	0.155294	5.66006	1.51319e-08	1.04114e-07	SCN2B	123	183	266	450	468	337	SCN2B	147.186	210.328	238.213	410.461	382.333	358.309	SCN2B	0.621052	0.887477	1.00514	1.73194	1.61325	1.51188
PTX3	240.862	0.82757	0.146275	5.65763	1.53476e-08	1.0549e-07	PTX3	125	164	190	342	372	302	PTX3	149.58	188.491	170.152	311.95	303.905	321.096	PTX3	1.60295	2.01994	1.82341	3.34298	3.25676	3.44098
GATSL3	324.256	0.725768	0.128457	5.64989	1.60555e-08	1.10242e-07	GATSL3	190	222	268	450	530	357	GATSL3	227.361	255.152	240.004	410.461	432.983	379.573	GATSL3	2.91117	3.267	3.07305	5.2556	5.54399	4.86011
PIF1	157.025	0.998841	0.177062	5.64119	1.6888e-08	1.15721e-07	PIF1	74	79	133	238	258	203	PIF1	88.5512	90.7973	119.107	217.088	210.773	215.836	PIF1	0.67787	0.695064	0.911774	1.66184	1.61349	1.65225
PELI2	305.979	0.765608	0.135728	5.64075	1.6931e-08	1.15976e-07	PELI2	158	208	266	419	464	384	PELI2	189.069	239.061	238.213	382.185	379.065	408.28	PELI2	0.689368	0.871648	0.868555	1.39349	1.38212	1.48864
PTPRR	280.489	0.852485	0.151251	5.63624	1.73799e-08	1.18768e-07	PTPRR	178	193	169	426	440	328	PTPRR	213.001	221.821	151.346	388.57	359.458	348.739	PTPRR	0.986769	1.02763	0.701138	1.80012	1.66526	1.6156
NGEF	137.832	1.05996	0.188393	5.6263	1.84115e-08	1.25348e-07	NGEF	54	86	99	207	237	181	NGEF	64.6184	98.8427	88.6582	188.812	193.617	192.445	NGEF	0.389781	0.596223	0.53479	1.13892	1.16791	1.16083
DIRAS3	296.882	0.972381	0.172964	5.62185	1.88922e-08	1.28517e-07	DIRAS3	111	223	208	415	444	437	DIRAS3	132.827	256.301	186.272	378.536	362.726	464.632	DIRAS3	1.69135	3.26361	2.37189	4.82009	4.61877	5.91638
NECAB2	310.448	0.77964	0.138739	5.61946	1.91557e-08	1.30194e-07	NECAB2	201	216	207	417	496	379	NECAB2	240.524	248.256	185.376	380.36	405.207	402.964	NECAB2	3.11039	3.21038	2.39723	4.91871	5.24002	5.21102
TYR	122.076	1.17444	0.209337	5.61029	2.01984e-08	1.37003e-07	TYR	43	56	99	173	254	153	TYR	51.4554	64.3627	88.6582	157.799	207.505	162.674	TYR	0.517503	0.647315	0.891663	1.58704	2.08694	1.63606
HMMR	556.933	0.663789	0.118375	5.60752	2.05251e-08	1.39031e-07	HMMR	302	409	499	771	919	573	HMMR	361.385	470.077	446.873	703.256	750.777	609.231	HMMR	2.38796	3.10618	2.95285	4.64698	4.96099	4.02568
STK32A	170.929	0.947565	0.169187	5.60069	2.135e-08	1.44472e-07	STK32A	88	113	114	250	294	207	STK32A	105.304	129.875	102.091	228.034	240.183	220.089	STK32A	0.41194	0.508058	0.399372	0.892048	0.939575	0.860967
ZKSCAN7	633.879	0.618662	0.110536	5.59695	2.18161e-08	1.47477e-07	ZKSCAN7	384	418	609	956	924	650	ZKSCAN7	459.509	480.421	545.382	872.002	754.862	691.1	ZKSCAN7	2.38402	2.49252	2.82955	4.52411	3.91637	3.58556
LETM2	311.158	0.841031	0.150345	5.59401	2.21879e-08	1.49839e-07	LETM2	151	243	215	435	505	381	LETM2	180.692	279.288	192.541	396.779	412.56	405.091	LETM2	0.88632	1.36994	0.944437	1.94625	2.02366	1.98702
SRD5A2	109.345	1.11572	0.199586	5.59016	2.26855e-08	1.53148e-07	SRD5A2	54	59	67	163	176	161	SRD5A2	64.6184	67.8107	60.001	148.678	143.783	171.18	SRD5A2	0.548882	0.575998	0.509661	1.2629	1.22132	1.45404
ABHD14B	407.474	0.668359	0.119778	5.57999	2.40535e-08	1.61948e-07	ABHD14B	244	272	366	500	658	488	ABHD14B	291.98	312.619	327.767	456.068	537.553	518.856	ABHD14B	2.48828	2.66416	2.79326	3.88665	4.58108	4.42174
HAMP	81.1869	1.3177	0.2365	5.57167	2.52315e-08	1.69595e-07	HAMP	39	26	48	111	136	146	HAMP	46.6689	29.8827	42.9858	101.247	111.105	155.232	HAMP	2.2752	1.45684	2.09564	4.93599	5.4166	7.56784
ARHGAP8	82.0968	1.26176	0.226514	5.57035	2.54234e-08	1.7077e-07	ARHGAP8	39	31	51	118	174	108	ARHGAP8	46.6689	35.6293	45.6724	107.632	142.149	114.829	ARHGAP8	0.561875	0.428963	0.549878	1.29585	1.71142	1.38249
PRC1-AS1	666.513	0.645388	0.116004	5.56349	2.64431e-08	1.77205e-07	PRC1-AS1	346	453	676	868	1014	789	PRC1-AS1	414.037	520.648	605.384	791.734	828.387	838.889	PRC1-AS1	5.62752	7.07656	8.22828	10.7611	11.2593	11.402
NRTN	380.953	0.725026	0.13059	5.55194	2.82511e-08	1.88691e-07	NRTN	233	248	317	439	618	501	NRTN	278.817	285.035	283.885	400.427	504.875	532.678	NRTN	5.24507	5.36204	5.34042	7.5328	9.49766	10.0207
ALDH3B1	484.932	0.616997	0.111245	5.5463	2.9178e-08	1.94559e-07	ALDH3B1	300	367	400	668	733	529	ALDH3B1	358.991	421.805	358.215	609.306	598.824	562.449	ALDH3B1	2.50022	2.93769	2.49481	4.24355	4.17055	3.91721
NTF3	134.219	1.05526	0.190436	5.54129	3.0025e-08	1.99941e-07	NTF3	84	65	80	219	210	176	NTF3	100.518	74.7067	71.643	199.758	171.559	187.129	NTF3	1.49433	1.11062	1.06507	2.96967	2.55047	2.78192
AURKB	366.184	0.765581	0.138216	5.53901	3.04187e-08	2.02295e-07	AURKB	183	248	328	535	621	380	AURKB	218.985	285.035	293.736	487.992	507.326	404.027	AURKB	3.49842	4.55361	4.69263	7.79599	8.10486	6.4546
HABP2	156.43	0.988195	0.178541	5.53482	3.11544e-08	2.06982e-07	HABP2	86	91	104	206	301	192	HABP2	102.911	104.589	93.1359	187.9	245.902	204.14	HABP2	0.678719	0.689789	0.614251	1.23924	1.62178	1.34635
ACBD7	312.403	0.71128	0.12854	5.53354	3.13834e-08	2.08365e-07	ACBD7	200	197	262	403	503	372	ACBD7	239.328	226.419	234.631	367.591	410.926	395.522	ACBD7	1.47491	1.39535	1.44596	2.26535	2.53242	2.43748
UBALD2	685.151	0.581474	0.105208	5.5269	3.25946e-08	2.16121e-07	UBALD2	390	534	618	948	1004	745	UBALD2	466.689	613.744	553.442	864.704	820.218	792.106	UBALD2	6.09965	8.02167	7.23353	11.3017	10.7203	10.3529
ADAMTSL2	190.928	1.01965	0.184495	5.52668	3.26352e-08	2.16291e-07	ADAMTSL2	65	121	157	307	320	232	ADAMTSL2	77.7814	139.069	140.599	280.026	261.424	246.669	ADAMTSL2	0.390852	0.698824	0.706512	1.40713	1.31366	1.23951
SLC6A1	37.2164	1.54874	0.280445	5.52245	3.34297e-08	2.21293e-07	SLC6A1	14	11	11	67	75	58	SLC6A1	16.7529	12.6427	9.85091	61.1131	61.2712	61.6674	SLC6A1	0.0774211	0.0584261	0.0455245	0.282425	0.283156	0.284986
CACNG4	534.914	0.590969	0.107043	5.52088	3.37301e-08	2.23208e-07	CACNG4	352	345	504	763	745	598	CACNG4	421.216	396.52	451.351	695.959	608.628	635.812	CACNG4	2.55043	2.40089	2.73289	4.21397	3.68518	3.84978
AK5	74.0527	1.35801	0.246603	5.50686	3.65295e-08	2.40701e-07	AK5	18	37	44	149	109	109	AK5	21.5395	42.5253	39.4037	135.908	89.0475	115.892	AK5	0.103192	0.203732	0.188777	0.651116	0.426613	0.555222
HLF	37.4481	1.54577	0.281216	5.49675	3.86858e-08	2.54243e-07	HLF	12	8	17	71	65	64	HLF	14.3597	9.19467	15.2241	64.7616	53.1017	68.0467	HLF	0.0532642	0.0341057	0.0564708	0.24022	0.19697	0.252405
DPP9-AS1	416.627	0.641421	0.117243	5.47085	4.47877e-08	2.92146e-07	DPP9-AS1	298	254	355	574	610	481	DPP9-AS1	356.598	291.931	317.916	523.566	498.339	511.414	DPP9-AS1	2.41157	1.97425	2.14998	3.54073	3.37013	3.45855
NKAIN1	104.613	1.25515	0.229895	5.45965	4.77087e-08	3.09891e-07	NKAIN1	69	35	46	182	203	124	NKAIN1	82.568	40.2267	41.1947	166.009	165.841	131.841	NKAIN1	0.586858	0.285914	0.292795	1.17992	1.17873	0.937066
VEPH1	224.863	1.01596	0.186345	5.45207	4.97867e-08	3.22242e-07	VEPH1	74	168	157	327	383	297	VEPH1	88.5512	193.088	140.599	298.268	312.892	315.779	VEPH1	0.360671	0.786451	0.572664	1.21485	1.27441	1.28618
GLB1L2	278.998	0.880491	0.162009	5.43481	5.48547e-08	3.54131e-07	GLB1L2	110	195	238	411	424	361	GLB1L2	131.63	224.12	213.138	374.888	346.387	383.826	GLB1L2	0.866478	1.47531	1.40302	2.46776	2.28015	2.5266
GANC	661.007	0.582504	0.107463	5.42053	5.94239e-08	3.82033e-07	GANC	407	414	681	916	962	726	GANC	487.031	475.824	609.861	835.516	785.906	771.905	GANC	1.49672	1.46228	1.87419	2.56766	2.4152	2.37218
MERTK	538.716	0.612325	0.113287	5.40506	6.47868e-08	4.1452e-07	MERTK	356	367	467	615	843	674	MERTK	426.003	421.805	418.216	560.963	688.689	716.617	MERTK	2.43998	2.41594	2.39538	3.21298	3.94454	4.10451
RHPN1	532.854	0.74319	0.137863	5.39079	7.01485e-08	4.46827e-07	RHPN1	244	334	553	751	845	612	RHPN1	291.98	383.877	495.232	685.014	690.323	650.697	RHPN1	1.63228	2.14603	2.76855	3.8295	3.85918	3.63766
PAXIP1-AS1	356.2	0.714518	0.132895	5.37654	7.59293e-08	4.82278e-07	PAXIP1-AS1	192	273	283	494	571	398	PAXIP1-AS1	229.754	313.768	253.437	450.595	466.478	423.166	PAXIP1-AS1	2.10111	2.86941	2.31769	4.1207	4.26595	3.86986
RNF157	474.865	0.689617	0.128291	5.37541	7.64091e-08	4.85173e-07	RNF157	285	381	333	667	732	532	RNF157	341.042	437.896	298.214	608.394	598.007	565.638	RNF157	1.44814	1.85941	1.26629	2.58338	2.53928	2.40183
BAALC	300.679	0.715946	0.133207	5.37467	7.67217e-08	4.86849e-07	BAALC	170	215	247	433	451	347	BAALC	203.428	247.107	221.198	394.955	368.444	368.941	BAALC	1.48293	1.80133	1.61246	2.8791	2.68585	2.68947
DDO	71.7457	1.28131	0.238623	5.36961	7.89084e-08	4.99936e-07	DDO	34	31	36	117	158	81	DDO	40.6857	35.6293	32.2394	106.72	129.078	86.1216	DDO	0.494426	0.432979	0.391783	1.29689	1.5686	1.04658
CTAGE15	77.7218	1.27147	0.237538	5.35272	8.66437e-08	5.46015e-07	CTAGE15	35	27	50	96	166	118	CTAGE15	41.8823	31.032	44.7769	87.565	135.614	125.461	CTAGE15	0.33623	0.249124	0.359467	0.702968	1.0887	1.0072
CDH3	2838.61	0.789642	0.147634	5.34863	8.86213e-08	5.57603e-07	CDH3	1332	1928	2556	3900	4594	3407	CDH3	1593.92	2215.91	2288.99	3557.33	3753.07	3622.43	CDH3	7.7416	10.7626	11.1175	17.2778	18.2285	17.5939
FGFR2	601.089	0.596773	0.111605	5.3472	8.93254e-08	5.61858e-07	FGFR2	396	356	601	760	957	668	FGFR2	473.868	409.163	538.218	693.223	781.821	710.238	FGFR2	1.76592	1.52478	2.00572	2.58336	2.91353	2.64677
TRADD	365.61	0.773915	0.144839	5.34327	9.1287e-08	5.73837e-07	TRADD	184	265	298	596	482	437	TRADD	220.181	304.573	266.87	543.633	393.77	464.632	TRADD	3.08556	4.2682	3.73984	7.61832	5.51818	6.51122
COL13A1	206.386	0.920981	0.172727	5.332	9.71377e-08	6.09851e-07	COL13A1	116	109	164	377	312	215	COL13A1	138.81	125.277	146.868	343.875	254.888	228.594	COL13A1	0.918983	0.829391	0.972333	2.27661	1.68747	1.5134
CDK18	528.609	0.648225	0.121622	5.32981	9.83141e-08	6.16658e-07	CDK18	399	342	393	662	767	676	CDK18	477.458	393.072	351.946	603.834	626.601	718.744	CDK18	3.02872	2.49342	2.23254	3.83037	3.97479	4.55929
TRAPPC6A	359.21	0.647047	0.121432	5.32846	9.90474e-08	6.2087e-07	TRAPPC6A	235	224	325	501	540	402	TRAPPC6A	281.21	257.451	291.05	456.98	441.153	427.419	TRAPPC6A	7.20131	6.59287	7.45329	11.7025	11.2972	10.9455
WDR4	395.946	0.65326	0.123153	5.30447	1.13e-07	7.03284e-07	WDR4	220	282	361	543	561	481	WDR4	263.26	324.112	323.289	495.29	458.309	511.414	WDR4	2.06945	2.54779	2.54132	3.89339	3.60269	4.02014
PEX5L	219.581	0.81095	0.152912	5.30338	1.13675e-07	7.07265e-07	PEX5L	128	143	166	336	309	275	PEX5L	153.17	164.355	148.659	306.478	252.438	292.388	PEX5L	0.335734	0.36025	0.325847	0.671771	0.55332	0.640888
OSBPL10	398.058	0.778467	0.147098	5.29217	1.20873e-07	7.49029e-07	OSBPL10	250	188	383	628	551	477	OSBPL10	299.159	216.075	342.991	572.821	450.139	507.161	OSBPL10	1.47473	1.06516	1.6908	2.82377	2.219	2.50009
ANKRD20A4	187.526	0.987411	0.186932	5.28219	1.27647e-07	7.87852e-07	ANKRD20A4	128	71	137	255	301	272	ANKRD20A4	153.17	81.6027	122.689	232.595	245.902	289.199	ANKRD20A4	0.904486	0.481874	0.724492	1.3735	1.45208	1.70775
C11orf52	155.069	0.982086	0.185936	5.28185	1.27885e-07	7.89074e-07	C11orf52	82	81	117	257	202	221	C11orf52	98.1243	93.096	104.778	234.419	165.024	234.974	C11orf52	1.78761	1.69601	1.90883	4.2706	3.00638	4.28072
CA11	454.863	0.615043	0.11669	5.27074	1.35873e-07	8.35286e-07	CA11	257	343	407	609	658	536	CA11	307.536	394.221	364.484	555.49	537.553	569.891	CA11	3.86389	4.95301	4.57938	6.9792	6.75383	7.16013
GDPD5	689.589	0.588492	0.11171	5.26801	1.37909e-07	8.47541e-07	GDPD5	378	512	665	1002	959	756	GDPD5	452.329	588.459	595.533	913.96	783.455	803.802	GDPD5	2.95971	3.85044	3.89673	5.98028	5.12636	5.25949
LINC00260	239.331	0.753588	0.143056	5.26779	1.38079e-07	8.48324e-07	LINC00260	140	163	189	324	377	290	LINC00260	167.529	187.341	169.257	295.532	307.99	308.337	LINC00260	2.72887	3.05158	2.757	4.81389	5.01682	5.02246
FCMR	51.7802	1.4329	0.272126	5.26558	1.3975e-07	8.57022e-07	FCMR	27	18	12	101	101	68	FCMR	32.3092	20.688	10.7465	92.1257	82.5119	72.2997	FCMR	0.217507	0.139272	0.0723455	0.620193	0.555473	0.486724
RTN4RL2	31.2403	1.57387	0.299657	5.25224	1.50261e-07	9.16166e-07	RTN4RL2	12	4	7	35	84	58	RTN4RL2	14.3597	4.59733	6.26876	31.9247	68.6238	61.6674	RTN4RL2	0.134336	0.0430085	0.0586449	0.298659	0.641983	0.576905
RENBP	263.408	0.814779	0.155244	5.24838	1.53439e-07	9.34119e-07	RENBP	121	161	252	369	404	337	RENBP	144.793	185.043	225.676	336.578	330.048	358.309	RENBP	2.04426	2.61253	3.1862	4.75198	4.65978	5.05878
SAPCD1-AS1	290.788	0.740583	0.141187	5.2454	1.55944e-07	9.47938e-07	SAPCD1-AS1	151	186	273	388	444	366	SAPCD1-AS1	180.692	213.776	244.482	353.909	362.726	389.142	SAPCD1-AS1	0.984955	1.16529	1.33267	1.92916	1.97722	2.12122
RNF157-AS1	178.344	0.935786	0.178433	5.24446	1.56739e-07	9.52482e-07	RNF157-AS1	82	88	168	256	307	222	RNF157-AS1	98.1243	101.141	150.45	233.507	250.804	236.037	RNF157-AS1	0.936094	0.964877	1.43528	2.22763	2.39264	2.25177
KLHL15	496.665	0.608631	0.116488	5.22483	1.74318e-07	1.05516e-06	KLHL15	274	381	449	643	761	568	KLHL15	327.879	437.896	402.096	586.503	621.699	603.915	KLHL15	1.08501	1.44907	1.3306	1.94084	2.05731	1.99845
CREB3L4	311.838	0.736996	0.141488	5.20891	1.89958e-07	1.14602e-06	CREB3L4	156	222	274	394	499	392	CREB3L4	186.675	255.152	245.377	359.381	407.658	416.786	CREB3L4	1.98919	2.71887	2.61471	3.82953	4.34396	4.44123
N4BP2L1	43.2654	1.462	0.280933	5.2041	1.94939e-07	1.17501e-06	N4BP2L1	14	7	26	60	93	76	N4BP2L1	16.7529	8.04533	23.284	54.7281	75.9763	80.8055	N4BP2L1	0.111659	0.0536226	0.155189	0.364766	0.506387	0.538574
ARRB2	352.777	0.62845	0.121062	5.19116	2.08989e-07	1.25331e-06	ARRB2	232	234	308	491	535	385	ARRB2	277.62	268.944	275.826	447.859	437.068	409.344	ARRB2	2.84726	2.75828	2.82886	4.59322	4.48256	4.19821
HAR1A	97.3797	1.10147	0.212216	5.19035	2.09904e-07	1.25842e-06	HAR1A	47	46	68	176	144	128	HAR1A	56.242	52.8693	60.8966	160.536	117.641	136.093	HAR1A	0.418057	0.392988	0.452656	1.19329	0.874446	1.01161
GRHL1	56.793	1.32311	0.255372	5.1811	2.20581e-07	1.32085e-06	GRHL1	20	21	35	78	130	79	GRHL1	23.9328	24.136	31.3438	71.1466	106.203	83.9952	GRHL1	0.137876	0.139047	0.180571	0.409874	0.611836	0.483895
EVA1C	78.288	1.18474	0.228746	5.17926	2.22768e-07	1.33316e-06	EVA1C	30	43	47	106	151	115	EVA1C	35.8991	49.4213	42.0903	96.6864	123.359	122.271	EVA1C	0.381754	0.52555	0.447591	1.02817	1.31181	1.30024
SERPINH1	12445.5	0.607902	0.117417	5.17728	2.25139e-07	1.34694e-06	SERPINH1	6839	9213	11740	17377	18360	13673	SERPINH1	8183.8	10588.8	10513.6	15850.2	14999.2	14537.5	SERPINH1	73.2603	94.7896	94.1165	141.889	134.271	130.138
ARHGEF35	271.043	0.766201	0.149044	5.14076	2.73631e-07	1.61588e-06	ARHGEF35	176	148	231	361	379	376	ARHGEF35	210.608	170.101	206.869	329.281	309.624	399.775	ARHGEF35	1.76798	1.42794	1.73659	2.76419	2.59918	3.35596
TAPBPL	154.685	0.925689	0.180111	5.13954	2.75415e-07	1.62593e-06	TAPBPL	77	90	123	197	292	192	TAPBPL	92.1411	103.44	110.151	179.691	238.549	204.14	TAPBPL	1.05259	1.18167	1.25834	2.05274	2.72512	2.33204
ZNF525	366.419	0.785354	0.152823	5.13897	2.76249e-07	1.63038e-06	ZNF525	153	246	357	506	605	430	ZNF525	183.086	282.736	319.707	461.541	494.255	457.189	ZNF525	0.623955	0.963563	1.08956	1.57293	1.68442	1.5581
FAM184A	276.392	0.805403	0.157012	5.12957	2.90406e-07	1.70542e-06	FAM184A	212	137	198	395	430	337	FAM184A	253.687	157.459	177.316	360.294	351.288	358.309	FAM184A	1.2662	0.785906	0.88502	1.79829	1.75335	1.78839
SLC43A3	199.453	0.837082	0.163239	5.12797	2.92887e-07	1.71847e-06	SLC43A3	100	131	163	271	360	225	SLC43A3	119.664	150.563	145.973	247.189	294.102	239.227	SLC43A3	0.846463	1.06503	1.03256	1.74853	2.08038	1.69221
LRRK1	145.999	0.939697	0.183492	5.12119	3.03621e-07	1.7773e-06	LRRK1	67	98	104	229	218	191	LRRK1	80.1747	112.635	93.1359	208.879	178.095	203.077	LRRK1	0.217064	0.304945	0.252155	0.565515	0.482172	0.549807
ANKRD63	79.4189	1.26352	0.246748	5.12067	3.0445e-07	1.78112e-06	ANKRD63	19	44	50	117	122	143	ANKRD63	22.7361	50.5707	44.7769	106.72	99.6679	152.042	ANKRD63	0.413116	0.91887	0.813597	1.9391	1.81097	2.7626
HSPA1L	171.606	0.896635	0.175248	5.11638	3.11453e-07	1.8205e-06	HSPA1L	76	119	131	246	264	230	HSPA1L	90.9445	136.771	117.315	224.385	215.675	244.543	HSPA1L	0.148897	0.223926	0.192073	0.367372	0.35311	0.400374
C1RL-AS1	334.683	0.647878	0.126645	5.1157	3.12576e-07	1.826e-06	C1RL-AS1	226	200	303	455	494	393	C1RL-AS1	270.44	229.867	271.348	415.022	403.573	417.849	C1RL-AS1	1.06536	0.905529	1.06894	1.63492	1.58982	1.64606
GRIP2	98.2433	1.05609	0.207051	5.10063	3.38526e-07	1.97129e-06	GRIP2	42	55	71	147	178	125	GRIP2	50.2588	63.2133	63.5832	134.084	145.417	132.904	GRIP2	0.135206	0.170056	0.171051	0.360712	0.391201	0.357538
CENPV	414.624	0.624247	0.122389	5.10053	3.38697e-07	1.97171e-06	CENPV	269	260	386	494	630	523	CENPV	321.895	298.827	345.678	450.595	514.678	556.069	CENPV	5.74333	5.33173	6.16765	8.03961	9.183	9.92151
CCDC146	249.911	0.752734	0.147654	5.09795	3.4336e-07	1.99654e-06	CCDC146	149	146	223	390	374	275	CCDC146	178.299	167.803	199.705	355.733	305.539	292.388	CCDC146	1.111	1.0456	1.24439	2.21661	1.90385	1.82191
CYP24A1	147.555	1.12798	0.221892	5.08347	3.70609e-07	2.14258e-06	CYP24A1	45	66	134	172	314	209	CYP24A1	53.8487	75.856	120.002	156.887	256.522	222.215	CYP24A1	0.342421	0.482364	0.763087	0.997639	1.63121	1.41305
UNC5CL	281.573	0.720453	0.142104	5.06989	3.98043e-07	2.2926e-06	UNC5CL	148	198	246	397	399	354	UNC5CL	177.102	227.568	220.302	362.118	325.963	376.383	UNC5CL	1.17587	1.51094	1.4627	2.40428	2.16423	2.499
DLL1	85.3906	1.12655	0.222376	5.06599	4.06279e-07	2.33732e-06	DLL1	46	34	57	150	131	116	DLL1	55.0453	39.0773	51.0457	136.82	107.02	123.335	DLL1	0.345378	0.245188	0.320282	0.858468	0.671491	0.773854
CCDC68	81.7165	1.15589	0.228169	5.06594	4.06389e-07	2.33732e-06	CCDC68	31	39	59	141	119	122	CCDC68	37.0958	44.824	52.8367	128.611	97.217	129.714	CCDC68	0.183171	0.221331	0.260896	0.635054	0.480037	0.6405
GAB3	57.3382	1.29878	0.256651	5.0605	4.18148e-07	2.4022e-06	GAB3	31	23	21	92	120	75	GAB3	37.0958	26.4347	18.8063	83.9165	98.034	79.7423	GAB3	0.159111	0.113384	0.080664	0.359935	0.420488	0.342031
ANKRD20A1	214.314	0.859406	0.169883	5.05882	4.21854e-07	2.4221e-06	ANKRD20A1	149	107	156	282	312	313	ANKRD20A1	178.299	122.979	139.704	257.222	254.888	332.791	ANKRD20A1	1.05468	0.727446	0.826379	1.52153	1.50772	1.96853
WDR90	555.946	0.711168	0.140596	5.05824	4.23151e-07	2.42816e-06	WDR90	258	347	593	777	791	698	WDR90	308.732	398.819	531.054	708.729	646.207	742.135	WDR90	1.15717	1.49482	1.99045	2.6564	2.42206	2.78161
MBNL3	119.536	1.00476	0.198838	5.05317	4.34532e-07	2.48636e-06	MBNL3	50	63	101	195	195	148	MBNL3	59.8319	72.408	90.4493	177.866	159.305	157.358	MBNL3	0.104923	0.126977	0.158615	0.311913	0.279364	0.275949
NKX3-1	189.935	0.792991	0.15713	5.04674	4.49423e-07	2.56791e-06	NKX3-1	110	121	151	281	285	230	NKX3-1	131.63	139.069	135.226	256.31	232.831	244.543	NKX3-1	0.833203	0.880292	0.855965	1.62241	1.47379	1.54793
UGT3A2	56.2688	1.28877	0.255495	5.0442	4.55415e-07	2.59771e-06	UGT3A2	16	27	34	95	120	68	UGT3A2	19.1462	31.032	30.4483	86.6529	98.034	72.2997	UGT3A2	0.166723	0.270223	0.26514	0.754564	0.85367	0.629578
PLEKHH2	91.7436	1.09302	0.217001	5.03694	4.73025e-07	2.69205e-06	PLEKHH2	50	35	67	133	168	124	PLEKHH2	59.8319	40.2267	60.001	121.314	137.248	131.841	PLEKHH2	0.17869	0.120138	0.179195	0.362308	0.409894	0.393746
ZNF701	421.279	0.625452	0.12419	5.03624	4.74771e-07	2.70045e-06	ZNF701	242	306	381	543	706	445	ZNF701	289.586	351.696	341.2	495.29	576.767	473.137	ZNF701	1.07474	1.30524	1.26629	1.83816	2.14054	1.75595
TCF7	497.919	0.603587	0.119916	5.03341	4.81839e-07	2.73735e-06	TCF7	330	373	393	605	841	539	TCF7	394.89	428.701	351.946	551.842	687.055	573.081	TCF7	1.95827	2.12593	1.74531	2.73659	3.40711	2.84191
KIAA0040	287.275	0.736598	0.146345	5.03332	4.82067e-07	2.73735e-06	KIAA0040	184	203	202	344	469	369	KIAA0040	220.181	233.315	180.899	313.775	383.15	392.332	KIAA0040	0.949107	1.00572	0.779776	1.35255	1.65159	1.69117
ANKRD20A2	335.345	0.887859	0.176477	5.03102	4.8788e-07	2.76718e-06	ANKRD20A2	265	147	215	449	475	504	ANKRD20A2	317.109	168.952	192.541	409.549	388.051	535.868	ANKRD20A2	0.937884	0.499694	0.56946	1.21129	1.1477	1.58489
TMEM9B-AS1	259.455	0.758024	0.150706	5.02983	4.90914e-07	2.7836e-06	TMEM9B-AS1	162	139	236	375	440	273	TMEM9B-AS1	193.855	159.757	211.347	342.051	359.458	290.262	TMEM9B-AS1	3.82341	3.1509	4.1684	6.74627	7.08959	5.72484
HCP5	222.84	0.786854	0.15659	5.02494	5.03592e-07	2.85227e-06	HCP5	120	164	163	304	332	292	HCP5	143.597	188.491	145.973	277.289	271.227	310.463	HCP5	0.328407	0.43108	0.333841	0.634163	0.6203	0.710032
KLHDC7A	144.081	0.996459	0.19854	5.01892	5.19627e-07	2.93729e-06	KLHDC7A	51	102	103	230	223	190	KLHDC7A	61.0285	117.232	92.2404	209.791	182.18	202.014	KLHDC7A	0.250635	0.481454	0.378817	0.86158	0.748185	0.82964
HSD3B7	267.821	0.782196	0.156171	5.00857	5.4836e-07	3.09361e-06	HSD3B7	124	167	261	391	436	301	HSD3B7	148.383	191.939	233.735	356.645	356.19	320.032	HSD3B7	1.29591	1.6763	2.04133	3.11477	3.1108	2.79501
FAM95B1	232.929	0.912667	0.182503	5.00082	5.70868e-07	3.21247e-06	FAM95B1	111	183	135	391	317	299	FAM95B1	132.827	210.328	120.898	356.645	258.973	317.906	FAM95B1	0.893905	1.41548	0.813623	2.40017	1.74285	2.13946
RPARP-AS1	216.752	0.780681	0.156201	4.99792	5.79522e-07	3.25934e-06	RPARP-AS1	137	125	177	263	362	281	RPARP-AS1	163.939	143.667	158.51	239.892	295.736	298.768	RPARP-AS1	2.13866	1.87419	2.06783	3.12949	3.858	3.89755
LOC100129973	193.714	0.855994	0.172219	4.97038	6.68233e-07	3.73214e-06	LOC100129973	93	140	142	295	339	204	LOC100129973	111.287	160.907	127.166	269.08	276.946	216.899	LOC100129973	1.52056	2.19853	1.73752	3.67654	3.78402	2.96357
CHRDL2	80.8245	1.09527	0.2206	4.96498	6.87098e-07	3.83218e-06	CHRDL2	38	42	52	120	133	119	CHRDL2	45.4722	48.272	46.568	109.456	108.654	126.524	CHRDL2	0.340932	0.361924	0.349148	0.820658	0.814646	0.948628
CCHE1	157.143	0.921801	0.185854	4.95982	7.05577e-07	3.93119e-06	CCHE1	66	106	122	262	253	176	CCHE1	78.9781	121.829	109.256	238.979	206.688	187.129	CCHE1	0.655573	1.01127	0.906897	1.9837	1.71566	1.5533
PTGER3	339.974	0.724017	0.146285	4.94937	7.44537e-07	4.14448e-06	PTGER3	259	181	264	514	466	410	PTGER3	309.929	208.029	236.422	468.838	380.699	435.924	PTGER3	0.626139	0.420274	0.477635	0.947177	0.769112	0.880683
CLUL1	79.6073	1.12238	0.227187	4.94035	7.79822e-07	4.33009e-06	CLUL1	29	49	49	120	145	108	CLUL1	34.7025	56.3173	43.8813	109.456	118.458	114.829	CLUL1	0.321603	0.521917	0.406668	1.01438	1.0978	1.06417
RAD9B	198.462	0.899729	0.182223	4.93752	7.91208e-07	4.38968e-06	RAD9B	143	109	114	303	271	277	RAD9B	171.119	125.277	102.091	276.377	221.393	294.515	RAD9B	1.17019	0.856701	0.698145	1.88999	1.51398	2.01402
MYPN	375.811	0.59788	0.121186	4.93358	8.0736e-07	4.47558e-06	MYPN	224	274	340	497	584	411	MYPN	268.047	314.917	304.483	453.331	477.099	436.988	MYPN	0.863217	1.01416	0.980555	1.45991	1.53645	1.40727
MAT1A	62.896	1.25347	0.254113	4.93274	8.10835e-07	4.4936e-06	MAT1A	15	27	48	98	115	96	MAT1A	17.9496	31.032	42.9858	89.3893	93.9492	102.07	MAT1A	0.109513	0.189331	0.262263	0.545378	0.573199	0.622745
IMPA2	189.178	0.83793	0.170064	4.92715	8.34371e-07	4.61894e-06	IMPA2	97	122	152	264	259	273	IMPA2	116.074	140.219	136.122	240.804	211.59	290.262	IMPA2	1.56842	1.89467	1.83931	3.2538	2.85906	3.92209
PINLYP	90.2953	1.11994	0.227432	4.9243	8.46609e-07	4.68152e-06	PINLYP	28	58	59	127	174	123	PINLYP	33.5059	66.6613	52.8367	115.841	142.149	130.777	PINLYP	0.725611	1.44363	1.14424	2.50868	3.07842	2.83214
MIR4697	138.03	0.932365	0.189632	4.9167	8.80174e-07	4.85376e-06	MIR4697	60	98	96	199	225	181	MIR4697	71.7983	112.635	85.9716	181.515	183.814	192.445	MIR4697	19.1171	29.9902	22.8909	48.3303	48.9424	51.2404
SCN1B	185.996	0.83227	0.169281	4.91651	8.80992e-07	4.85694e-06	SCN1B	87	133	146	285	283	223	SCN1B	104.107	152.861	130.749	259.959	231.197	237.1	SCN1B	1.09254	1.60418	1.37212	2.7281	2.42626	2.48822
TNK1	185.851	0.845915	0.172542	4.90265	9.455e-07	5.18837e-06	TNK1	102	109	152	285	239	260	TNK1	122.057	125.277	136.122	259.959	195.251	276.44	TNK1	0.867529	0.890418	0.967495	1.84768	1.38776	1.96482
VAMP8	72.1061	1.18716	0.242144	4.9027	9.45271e-07	5.18837e-06	VAMP8	37	21	51	133	123	91	VAMP8	44.2756	24.136	45.6724	121.314	100.485	96.7539	VAMP8	1.18496	0.645959	1.22235	3.24677	2.68931	2.58946
LMNTD2	98.1228	1.05804	0.216214	4.89349	9.90616e-07	5.42408e-06	LMNTD2	44	41	83	135	172	142	LMNTD2	52.6521	47.1227	74.3296	123.138	140.515	150.979	LMNTD2	0.521208	0.466472	0.735797	1.21896	1.39098	1.49455
TTYH2	223.051	0.853791	0.174708	4.88695	1.02411e-06	5.59833e-06	TTYH2	86	148	206	306	363	287	TTYH2	102.911	170.101	184.481	279.113	296.553	305.147	TTYH2	0.522564	0.863746	0.936762	1.41729	1.50585	1.54949
SH2D3C	93.2423	1.04809	0.21458	4.88437	1.03758e-06	5.66734e-06	SH2D3C	42	52	64	125	153	144	SH2D3C	50.2588	59.7653	57.3144	114.017	124.993	153.105	SH2D3C	0.245309	0.29171	0.279747	0.556508	0.610083	0.747295
CHDH	302.593	0.727104	0.148879	4.88386	1.04029e-06	5.6806e-06	CHDH	149	203	286	366	494	386	CHDH	178.299	233.315	256.124	333.842	403.573	410.407	CHDH	0.999183	1.30749	1.43531	1.87084	2.26161	2.29991
SYNE3	182.569	0.801874	0.164215	4.88307	1.04448e-06	5.70038e-06	SYNE3	96	123	146	242	282	242	SYNE3	114.877	141.368	130.749	220.737	230.38	257.302	SYNE3	0.728491	0.896482	0.829138	1.3998	1.46095	1.63167
DOK5	243.613	0.691377	0.141897	4.87238	1.10259e-06	5.98986e-06	DOK5	147	164	206	352	356	283	DOK5	175.906	188.491	184.481	321.072	290.834	300.894	DOK5	1.4954	1.60239	1.5683	2.72948	2.47243	2.55795
CTXN1	1024.98	0.581643	0.119417	4.87067	1.11219e-06	6.0371e-06	CTXN1	521	797	1001	1265	1395	1336	CTXN1	623.448	916.019	896.433	1153.85	1139.65	1420.48	CTXN1	10.2518	15.0627	14.7406	18.9735	18.7399	23.3578
MIR4664	44.3036	1.33636	0.274376	4.87053	1.113e-06	6.03983e-06	MIR4664	17	19	17	85	60	77	MIR4664	20.3428	21.8373	15.2241	77.5315	49.017	81.8687	MIR4664	5.95052	6.38768	4.45324	22.6789	14.338	23.9476
RBM47	253.065	0.698305	0.143469	4.86728	1.13147e-06	6.13179e-06	RBM47	141	183	211	331	389	311	RBM47	168.726	210.328	188.958	301.917	317.794	330.665	RBM47	0.667713	0.832348	0.74778	1.1948	1.25763	1.30857
PRR5-ARHGAP8	203.36	0.754034	0.154965	4.86583	1.13976e-06	6.1734e-06	PRR5-ARHGAP8	122	132	163	268	348	233	PRR5-ARHGAP8	145.99	151.712	145.973	244.452	284.299	247.733	PRR5-ARHGAP8	1.40304	1.45803	1.40287	2.34931	2.73226	2.38084
THNSL1	327.975	0.656206	0.134971	4.86184	1.163e-06	6.29415e-06	THNSL1	181	214	322	471	490	364	THNSL1	216.591	245.957	288.363	429.616	400.305	387.016	THNSL1	1.19317	1.35494	1.58855	2.36669	2.20522	2.13201
EMID1	79.1186	1.11163	0.229517	4.84334	1.27671e-06	6.87256e-06	EMID1	45	32	49	106	138	123	EMID1	53.8487	36.7787	43.8813	96.6864	112.739	130.777	EMID1	0.529521	0.361663	0.431507	0.950764	1.10862	1.286
TMEM37	74.0493	1.15493	0.238636	4.83973	1.30018e-06	6.98764e-06	TMEM37	24	34	58	122	114	113	TMEM37	28.7193	39.0773	51.9412	111.281	93.1323	120.145	TMEM37	0.353558	0.481073	0.639438	1.36995	1.14653	1.47908
RASD1	326.045	0.644663	0.133339	4.83478	1.33294e-06	7.15225e-06	RASD1	214	196	302	487	479	347	RASD1	256.08	225.269	270.452	444.21	391.319	368.941	RASD1	3.04603	2.67953	3.21698	5.28379	4.65466	4.38848
FAM135B	23.5259	1.46784	0.304451	4.82126	1.42652e-06	7.63396e-06	FAM135B	9	1	7	53	51	31	FAM135B	10.7697	1.14933	6.26876	48.3432	41.6644	32.9601	FAM135B	0.0321272	0.00342857	0.0187003	0.144212	0.124289	0.0983233
LGR6	318.928	0.799427	0.166144	4.81164	1.49699e-06	7.98341e-06	LGR6	146	176	332	392	491	452	LGR6	174.709	202.283	297.319	357.557	401.122	480.58	LGR6	0.996818	1.15414	1.69638	2.04007	2.28864	2.74199
PNMA6A	95.8011	1.07541	0.223926	4.80253	1.5667e-06	8.33746e-06	PNMA6A	40	57	61	120	213	116	PNMA6A	47.8655	65.512	54.6278	109.456	174.01	123.335	PNMA6A	0.218193	0.298634	0.249019	0.498952	0.793219	0.562216
KRT32	16.5714	1.46918	0.306447	4.79423	1.63301e-06	8.66509e-06	KRT32	5	0	2	39	27	32	KRT32	5.98319	0	1.79108	35.5733	22.0576	34.0234	KRT32	0.0619755	0	0.0185524	0.368478	0.228479	0.352423
C1QL1	160.952	0.838877	0.175165	4.78906	1.67561e-06	8.87236e-06	C1QL1	79	95	144	248	252	189	C1QL1	94.5344	109.187	128.957	226.21	205.871	200.951	C1QL1	1.30888	1.51175	1.78549	3.132	2.8504	2.78227
TTC39B	141.004	0.960696	0.201271	4.77316	1.81362e-06	9.56531e-06	TTC39B	100	53	100	211	252	167	TTC39B	119.664	60.9147	89.5538	192.461	205.871	177.559	TTC39B	0.697115	0.354866	0.521706	1.1212	1.19933	1.03439
RASGEF1B	267.301	0.673732	0.141328	4.76715	1.86849e-06	9.83921e-06	RASGEF1B	145	190	240	372	412	302	RASGEF1B	173.512	218.373	214.929	339.314	336.583	321.096	RASGEF1B	1.2166	1.53114	1.50699	2.37913	2.35998	2.25139
SH3RF3	757.247	0.584411	0.122672	4.76402	1.89772e-06	9.97746e-06	SH3RF3	630	463	575	1103	1044	831	SH3RF3	753.882	532.141	514.934	1006.09	852.896	883.544	SH3RF3	2.7889	1.96859	1.90494	3.72189	3.15519	3.26857
FUT4	270.06	0.653544	0.137598	4.74964	2.03775e-06	1.06801e-05	FUT4	184	178	219	387	410	293	FUT4	220.181	204.581	196.123	352.996	334.949	311.526	FUT4	0.756084	0.702515	0.673469	1.21216	1.15019	1.06976
GOLGA6L3	644.834	0.621003	0.130762	4.74911	2.04316e-06	1.07057e-05	GOLGA6L3	394	383	659	697	991	867	GOLGA6L3	471.475	440.195	590.159	635.758	809.597	921.821	GOLGA6L3	5.85631	5.46777	7.33052	7.89691	10.0562	11.4502
KCNH3	30.5496	1.37465	0.289497	4.74842	2.05008e-06	1.07307e-05	KCNH3	9	8	16	50	68	45	KCNH3	10.7697	9.19467	14.3286	45.6068	55.5526	47.8454	KCNH3	0.0580507	0.0495608	0.0772336	0.245828	0.299438	0.257895
CYS1	202.986	0.754437	0.158912	4.7475	2.05947e-06	1.07715e-05	CYS1	120	147	145	267	318	256	CYS1	143.597	168.952	129.853	243.54	259.79	272.187	CYS1	1.09682	1.29049	0.991846	1.86021	1.98433	2.07902
VIT	26.367	1.42513	0.300194	4.74735	2.06096e-06	1.07765e-05	VIT	3	6	15	55	47	43	VIT	3.58991	6.896	13.4331	50.1675	38.3966	45.7189	VIT	0.0216357	0.0415608	0.0809583	0.302349	0.231409	0.275538
SGPP2	120.459	0.950164	0.200201	4.74605	2.0743e-06	1.08405e-05	SGPP2	65	58	97	146	216	171	SGPP2	77.7814	66.6613	86.8672	133.172	176.461	181.812	SGPP2	1.34616	1.1537	1.5034	2.3048	3.054	3.14662
NPHP4	496.988	0.591231	0.124867	4.73489	2.19179e-06	1.141e-05	NPHP4	263	404	443	680	715	566	NPHP4	314.716	464.331	396.723	620.252	584.119	601.788	NPHP4	1.17641	1.73567	1.48295	2.3185	2.18344	2.24949
GLDC	465.085	0.596187	0.126015	4.73106	2.23346e-06	1.16209e-05	GLDC	257	366	412	645	616	566	GLDC	307.536	420.656	368.962	588.327	503.241	601.788	GLDC	1.67682	2.2936	2.01174	3.20782	2.74389	3.28121
TSGA10	141.531	0.90601	0.192701	4.70163	2.58087e-06	1.33318e-05	TSGA10	80	60	128	198	224	194	TSGA10	95.731	68.96	114.629	180.603	182.997	206.267	TSGA10	0.518834	0.373743	0.621255	0.978815	0.99179	1.11791
NT5M	206.646	0.730617	0.156149	4.67897	2.88323e-06	1.48061e-05	NT5M	113	150	165	273	334	247	NT5M	135.22	172.4	147.764	249.013	272.861	262.618	NT5M	1.76845	2.2547	1.9325	3.25667	3.56856	3.43459
REEP6	317.237	0.610698	0.131334	4.64997	3.31984e-06	1.69228e-05	REEP6	199	220	281	393	455	405	REEP6	238.131	252.853	251.646	358.469	371.712	430.608	REEP6	3.60203	3.82472	3.80646	5.42229	5.62261	6.51348
ZBTB7C	68.4967	1.14857	0.247341	4.64367	3.42275e-06	1.74164e-05	ZBTB7C	19	39	47	121	101	102	ZBTB7C	22.7361	44.824	42.0903	110.368	82.5119	108.449	ZBTB7C	0.113208	0.223189	0.209577	0.549549	0.410845	0.539994
KCTD14	79.6078	1.11795	0.241225	4.63449	3.57826e-06	1.81434e-05	KCTD14	40	22	65	121	130	122	KCTD14	47.8655	25.2853	58.21	110.368	106.203	129.714	KCTD14	0.524031	0.276823	0.637282	1.20831	1.16271	1.42011
DLK1	366.37	0.600268	0.129615	4.63115	3.6364e-06	1.84195e-05	DLK1	226	231	363	527	494	426	DLK1	270.44	265.496	325.08	480.695	403.573	452.936	DLK1	3.53245	3.46787	4.24615	6.27877	5.27141	5.91618
C2orf15	131.718	0.936675	0.202485	4.62589	3.72992e-06	1.88505e-05	C2orf15	61	75	106	147	228	203	C2orf15	72.9949	86.2	94.927	134.084	186.265	215.836	C2orf15	1.07669	1.27147	1.4002	1.97777	2.74745	3.18363
XK	101.059	1.05019	0.227566	4.61488	3.9332e-06	1.98279e-05	XK	31	60	80	175	138	147	XK	37.0958	68.96	71.643	159.624	112.739	156.295	XK	0.151508	0.281649	0.292607	0.651941	0.460453	0.638345
SAMD5	228.612	0.715519	0.155336	4.60628	4.09943e-06	2.06296e-05	SAMD5	115	158	209	339	341	261	SAMD5	137.613	181.595	187.167	309.214	278.58	277.503	SAMD5	0.451929	0.596366	0.614667	1.01547	0.91487	0.911334
PNPLA7	147.704	0.939384	0.204086	4.60289	4.16676e-06	2.0958e-05	PNPLA7	88	52	133	191	266	198	PNPLA7	105.304	59.7653	119.107	174.218	217.309	210.52	PNPLA7	0.451671	0.256346	0.510872	0.747256	0.932082	0.902962
BEND6	43.4441	1.25956	0.274657	4.58594	4.51952e-06	2.25571e-05	BEND6	10	19	28	72	69	75	BEND6	11.9664	21.8373	25.0751	65.6738	56.3695	79.7423	BEND6	0.0921133	0.168097	0.19302	0.505535	0.433915	0.61383
FAM19A5	195.326	0.756645	0.165031	4.58488	4.54253e-06	2.26607e-05	FAM19A5	102	137	160	262	277	267	FAM19A5	122.057	157.459	143.286	238.979	226.295	283.882	FAM19A5	0.878351	1.13311	1.03112	1.71975	1.62847	2.04288
PANX2	152.63	0.82288	0.179717	4.57877	4.67726e-06	2.33039e-05	PANX2	85	80	138	241	228	181	PANX2	101.714	91.9467	123.584	219.825	186.265	192.445	PANX2	0.680772	0.615398	0.827147	1.47128	1.24667	1.28803
FAM83H-AS1	136.056	0.84241	0.184358	4.56942	4.89084e-06	2.42839e-05	FAM83H-AS1	64	91	110	197	217	169	FAM83H-AS1	76.5848	104.589	98.5091	179.691	177.278	179.686	FAM83H-AS1	0.581125	0.793623	0.747487	1.36349	1.34518	1.36346
C15orf59	219.088	0.788305	0.172832	4.5611	5.08861e-06	2.52034e-05	C15orf59	103	129	215	289	311	313	C15orf59	123.254	148.264	192.541	263.607	254.071	332.791	C15orf59	0.428486	0.515433	0.669358	0.916418	0.883267	1.15693
SHF	330.136	0.62427	0.137192	4.55035	5.35575e-06	2.64287e-05	SHF	195	214	320	426	448	433	SHF	233.344	245.957	286.572	388.57	365.994	460.379	SHF	1.55575	1.63985	1.91063	2.59067	2.44015	3.06944
TRIM67	451.923	0.602606	0.132831	4.53665	5.71556e-06	2.81076e-05	TRIM67	270	340	390	497	790	517	TRIM67	323.092	390.773	349.26	453.331	645.39	549.69	TRIM67	0.787384	0.952324	0.851155	1.10478	1.57283	1.33961
PLA2G4C	322.673	0.635206	0.140075	4.53476	5.76703e-06	2.83398e-05	PLA2G4C	242	216	235	476	463	353	PLA2G4C	289.586	248.256	210.451	434.176	378.248	375.32	PLA2G4C	2.3429	2.00852	1.70266	3.51271	3.06022	3.03653
FAM184B	179.157	0.74816	0.165037	4.5333	5.80692e-06	2.8515e-05	FAM184B	97	117	155	228	284	231	FAM184B	116.074	134.472	138.808	207.967	232.014	245.606	FAM184B	0.627449	0.726902	0.750343	1.12419	1.25417	1.32765
TCEAL5	69.6267	1.09847	0.243345	4.51404	6.36048e-06	3.11115e-05	TCEAL5	32	43	33	90	145	94	TCEAL5	38.2924	49.4213	29.5527	82.0922	118.458	99.9436	TCEAL5	0.682049	0.880273	0.526382	1.46219	2.10992	1.78016
DFNB59	134.521	0.853313	0.18907	4.51321	6.3855e-06	3.12035e-05	DFNB59	82	67	111	175	247	161	DFNB59	98.1243	77.0053	99.4047	159.624	201.787	171.18	DFNB59	1.33719	1.04939	1.35464	2.17527	2.74985	2.33276
STAC3	58.7049	1.13256	0.25106	4.51113	6.44838e-06	3.14801e-05	STAC3	24	21	46	104	101	76	STAC3	28.7193	24.136	41.1947	94.8621	82.5119	80.8055	STAC3	0.360612	0.303062	0.517259	1.19113	1.03606	1.01463
CNTN2	86.1824	1.00954	0.22382	4.5105	6.46763e-06	3.15664e-05	CNTN2	35	52	61	138	121	128	CNTN2	41.8823	59.7653	54.6278	125.875	98.8509	136.093	CNTN2	0.113406	0.161829	0.147918	0.340835	0.267662	0.368505
LRRC73	174.381	0.768436	0.17078	4.49956	6.80928e-06	3.31695e-05	LRRC73	121	93	138	221	287	221	LRRC73	144.793	106.888	123.584	201.582	234.465	234.974	LRRC73	1.68749	1.24573	1.44031	2.34934	2.73257	2.7385
GPR160	59.2495	1.17311	0.260919	4.49606	6.92248e-06	3.36882e-05	GPR160	39	21	23	99	93	92	GPR160	46.6689	24.136	20.5974	90.3014	75.9763	97.8172	GPR160	0.481488	0.249014	0.212505	0.931649	0.783856	1.00919
MARVELD3	263.651	0.629383	0.140059	4.4937	6.99976e-06	3.40478e-05	MARVELD3	164	184	227	330	384	335	MARVELD3	196.249	211.477	203.287	301.005	313.709	356.182	MARVELD3	0.956525	1.03075	0.990832	1.46711	1.52903	1.73605
SAPCD1	297.627	0.624807	0.139243	4.48715	7.21816e-06	3.50253e-05	SAPCD1	162	218	275	376	443	367	SAPCD1	193.855	250.555	246.273	342.963	361.909	390.205	SAPCD1	0.73562	0.950777	0.934529	1.30144	1.37333	1.48071
CYP26A1	70.6548	1.14424	0.255168	4.48425	7.31711e-06	3.5454e-05	CYP26A1	17	32	60	106	110	119	CYP26A1	20.3428	36.7787	53.7323	96.6864	89.8645	126.524	CYP26A1	0.170426	0.308121	0.450153	0.81001	0.752858	1.05998
FAR2P1	145.151	0.827907	0.18471	4.48219	7.38808e-06	3.5772e-05	FAR2P1	99	87	93	200	217	197	FAR2P1	118.467	99.992	83.285	182.427	177.278	209.456	FAR2P1	0.543847	0.459033	0.382337	0.837468	0.813831	0.961551
HAPLN4	132.502	0.821806	0.183593	4.47624	7.59683e-06	3.67119e-05	HAPLN4	68	84	109	185	225	157	HAPLN4	81.3714	96.544	97.6136	168.745	183.814	166.927	HAPLN4	0.49155	0.583205	0.589666	1.01936	1.11039	1.00838
FBXO40	316.325	0.592032	0.132491	4.46845	7.87874e-06	3.79555e-05	FBXO40	236	200	263	412	452	381	FBXO40	282.406	229.867	235.526	375.8	369.261	405.091	FBXO40	1.02501	0.834314	0.854857	1.36399	1.34026	1.4703
FA2H	29.1648	1.32601	0.296924	4.46583	7.97594e-06	3.83962e-05	FA2H	7	16	6	54	56	45	FA2H	8.37646	18.3893	5.37323	49.2553	45.7492	47.8454	FA2H	0.0716791	0.157361	0.0459798	0.421488	0.391485	0.409422
TTC21A	117.633	0.901258	0.201854	4.4649	8.0105e-06	3.85533e-05	TTC21A	78	55	85	166	222	132	TTC21A	93.3377	63.2133	76.1207	151.414	181.363	140.346	TTC21A	0.455253	0.308322	0.371278	0.738522	0.884595	0.684537
ZBTB16	230.033	0.743075	0.166545	4.46171	8.13083e-06	3.90856e-05	ZBTB16	129	182	155	333	311	301	ZBTB16	154.366	209.179	138.808	303.741	254.071	320.032	ZBTB16	1.32203	1.79146	1.18879	2.60132	2.17593	2.74084
CA3	70.4442	1.03141	0.23134	4.45842	8.25677e-06	3.96504e-05	CA3	34	41	42	109	112	100	CA3	40.6857	47.1227	37.6126	99.4228	91.4984	106.323	CA3	0.482566	0.558914	0.446117	1.17924	1.08525	1.26108
GALNT12	148.357	0.937625	0.210684	4.45038	8.57165e-06	4.10475e-05	GALNT12	46	114	110	241	234	183	GALNT12	55.0453	131.024	98.5091	219.825	191.166	194.571	GALNT12	0.417989	0.994936	0.748033	1.66925	1.45163	1.47748
FAM222A-AS1	31.2861	1.31469	0.295994	4.44159	8.92956e-06	4.2609e-05	FAM222A-AS1	17	6	9	42	72	52	FAM222A-AS1	20.3428	6.896	8.05984	38.3097	58.8204	55.288	FAM222A-AS1	0.486736	0.164998	0.192845	0.916623	1.40738	1.32286
GSDMD	304.784	0.607089	0.136703	4.44093	8.95702e-06	4.26995e-05	GSDMD	172	209	298	386	452	371	GSDMD	205.822	240.211	266.87	352.084	369.261	394.458	GSDMD	1.80362	2.10497	2.33859	3.08532	3.23584	3.45664
INCA1	297.737	0.617076	0.139133	4.43514	9.20112e-06	4.38111e-05	INCA1	169	200	291	378	430	374	INCA1	202.232	229.867	260.601	344.787	351.288	397.648	INCA1	2.70445	3.07402	3.48503	4.61085	4.6978	5.31776
CTSO	325.81	0.695013	0.156844	4.43124	9.36944e-06	4.45387e-05	CTSO	145	252	297	447	551	346	CTSO	173.512	289.632	265.975	407.725	450.139	367.878	CTSO	1.22863	2.05086	1.88335	2.88706	3.1874	2.60491
CCDC24	220.967	0.685613	0.154815	4.42858	9.48549e-06	4.5037e-05	CCDC24	123	162	183	334	312	253	CCDC24	147.186	186.192	163.883	304.653	254.888	268.997	CCDC24	2.09228	2.64675	2.32963	4.33069	3.62328	3.82384
MIR135A2	61.248	1.11722	0.252868	4.41819	9.95328e-06	4.71107e-05	MIR135A2	20	41	32	101	120	73	MIR135A2	23.9328	47.1227	28.6572	92.1257	98.034	77.6158	MIR135A2	4.97043	9.78659	5.95162	19.133	20.36	16.1195
CCKBR	26.0388	1.31615	0.298418	4.41044	1.03163e-05	4.86938e-05	CCKBR	5	13	8	42	54	43	CCKBR	5.98319	14.9413	7.1643	38.3097	44.1153	45.7189	CCKBR	0.056922	0.142147	0.0681588	0.364466	0.419698	0.434954
RORB	194.266	0.719616	0.163671	4.39672	1.099e-05	5.17034e-05	RORB	123	138	139	252	335	218	RORB	147.186	158.608	124.48	229.858	273.678	231.784	RORB	0.848173	0.913991	0.717324	1.32458	1.57709	1.33567
PSMB9	80.0096	1.00861	0.229801	4.38904	1.13854e-05	5.34011e-05	PSMB9	49	46	38	123	142	100	PSMB9	58.6352	52.8693	34.0304	112.193	116.007	106.323	PSMB9	0.145369	0.131074	0.0843685	0.278149	0.287605	0.263597
SSC4D	140.629	0.849128	0.194596	4.36353	1.27979e-05	5.95809e-05	SSC4D	60	104	106	203	202	195	SSC4D	71.7983	119.531	94.927	185.163	165.024	207.33	SSC4D	0.531408	0.884694	0.702593	1.37047	1.22141	1.53453
PCSK6	121.544	0.928391	0.213093	4.35674	1.32015e-05	6.1332e-05	PCSK6	87	69	58	190	179	164	PCSK6	104.107	79.304	51.9412	173.306	146.234	174.37	PCSK6	0.341408	0.260068	0.170335	0.568336	0.479557	0.571825
SULT1C2	92.3902	0.932207	0.214092	4.35425	1.33526e-05	6.19913e-05	SULT1C2	47	50	71	119	179	115	SULT1C2	56.242	57.4667	63.5832	108.544	146.234	122.271	SULT1C2	0.40417	0.412971	0.456926	0.780028	1.05088	0.878676
MYB	80.6674	0.979873	0.225229	4.35056	1.3579e-05	6.29692e-05	MYB	38	43	60	100	144	119	MYB	45.4722	49.4213	53.7323	91.2135	117.641	126.524	MYB	0.256765	0.279064	0.303407	0.51505	0.664275	0.714437
ZEB1-AS1	231.284	0.649614	0.149327	4.35028	1.35966e-05	6.30219e-05	ZEB1-AS1	136	164	200	290	386	261	ZEB1-AS1	162.743	188.491	179.108	264.519	315.343	277.503	ZEB1-AS1	1.52729	1.76893	1.68087	2.48243	2.9594	2.60428
DNAJC3-AS1	361.952	0.598118	0.137571	4.34771	1.37569e-05	6.36917e-05	DNAJC3-AS1	261	274	253	508	502	418	DNAJC3-AS1	312.322	314.917	226.571	463.365	410.109	444.43	DNAJC3-AS1	2.23285	2.2514	1.61979	3.31267	2.93194	3.17731
TOX3	169.21	0.784561	0.180458	4.34761	1.37628e-05	6.37042e-05	TOX3	108	77	157	236	253	221	TOX3	129.237	88.4987	140.599	215.264	206.688	234.974	TOX3	0.793154	0.543135	0.862889	1.32112	1.26849	1.44208
ALS2CL	294.379	0.655633	0.150971	4.34278	1.40692e-05	6.49578e-05	ALS2CL	212	204	208	338	501	352	ALS2CL	253.687	234.464	186.272	308.302	409.292	374.257	ALS2CL	0.93882	0.867681	0.689336	1.14093	1.51467	1.38501
GNRH1	43.5043	1.14932	0.265364	4.33111	1.4836e-05	6.8247e-05	GNRH1	18	19	26	74	72	64	GNRH1	21.5395	21.8373	23.284	67.498	58.8204	68.0467	GNRH1	0.208065	0.210942	0.224916	0.65201	0.568187	0.65731
RILPL2	243.812	0.622506	0.143869	4.32689	1.51231e-05	6.94879e-05	RILPL2	167	167	196	303	374	295	RILPL2	199.838	191.939	175.525	276.377	305.539	313.653	RILPL2	2.30445	2.21335	2.02408	3.18706	3.52334	3.61691
SLC38A8	21.8154	1.32525	0.30684	4.31903	1.56716e-05	7.18277e-05	SLC38A8	0	8	8	34	71	24	SLC38A8	0	9.19467	7.1643	31.0126	58.0034	25.5175	SLC38A8	0	0.134006	0.104414	0.451986	0.845358	0.371899
PLP1	109.482	1.00831	0.234348	4.30263	1.68781e-05	7.68662e-05	PLP1	51	31	110	161	185	154	PLP1	61.0285	35.6293	98.5091	146.854	151.136	163.737	PLP1	0.396081	0.231238	0.639335	0.953096	0.980887	1.06267
GLS2	246.871	0.66405	0.154351	4.30222	1.69094e-05	7.69912e-05	GLS2	175	175	170	364	343	288	GLS2	209.412	201.133	152.241	332.017	280.214	306.21	GLS2	1.59836	1.53517	1.162	2.53416	2.13876	2.33718
DNMT3B	227.602	0.749809	0.17504	4.28364	1.83864e-05	8.34326e-05	DNMT3B	99	139	238	319	386	252	DNMT3B	118.467	159.757	213.138	290.971	315.343	267.934	DNMT3B	0.531396	0.716608	0.956052	1.30518	1.4145	1.20184
CTAGE6	75.0167	1.00369	0.234546	4.27931	1.87474e-05	8.49939e-05	CTAGE6	40	32	56	91	149	104	CTAGE6	47.8655	36.7787	50.1501	83.0043	121.726	110.576	CTAGE6	0.373436	0.286939	0.39126	0.647581	0.949676	0.862689
F2RL1	193.552	0.70055	0.163846	4.27565	1.90579e-05	8.63234e-05	F2RL1	137	130	133	274	283	233	F2RL1	163.939	149.413	119.107	249.925	231.197	247.733	F2RL1	1.18097	1.07633	0.85801	1.80039	1.66548	1.7846
ATP8B3	77.1939	0.994438	0.232867	4.27041	1.95111e-05	8.81974e-05	ATP8B3	48	42	39	123	113	111	ATP8B3	57.4386	48.272	34.926	112.193	92.3153	118.019	ATP8B3	0.213019	0.179023	0.129528	0.416081	0.342364	0.437687
MYBL1	371.953	0.612441	0.144178	4.24782	2.15861e-05	9.67498e-05	MYBL1	180	298	346	496	590	404	MYBL1	215.395	342.501	309.856	452.419	482	429.545	MYBL1	0.861593	1.37003	1.23944	1.80971	1.92803	1.71821
CCDC39	222.311	0.635755	0.150526	4.22356	2.40472e-05	0.000107029	CCDC39	139	156	187	273	368	255	CCDC39	166.333	179.296	167.466	249.013	300.638	271.124	CCDC39	0.896329	0.966185	0.902434	1.34187	1.62007	1.46102
LOC728989	235.572	0.611251	0.145287	4.20718	2.58572e-05	0.000114589	LOC728989	168	148	200	314	339	282	LOC728989	201.035	170.101	179.108	286.411	276.946	299.831	LOC728989	3.88026	3.2832	3.45703	5.52813	5.34545	5.78716
DISP2	32.6282	1.21699	0.289381	4.20548	2.6053e-05	0.00011538	DISP2	17	11	11	44	73	50	DISP2	20.3428	12.6427	9.85091	40.134	59.6373	53.1615	DISP2	0.08396	0.0521795	0.0406572	0.165643	0.246138	0.219411
GOLGA2P5	274.866	0.619818	0.147452	4.20353	2.62785e-05	0.000116225	GOLGA2P5	201	147	256	383	411	306	GOLGA2P5	240.524	168.952	229.258	349.348	335.766	325.348	GOLGA2P5	1.11328	0.782004	1.06113	1.61698	1.55411	1.50589
HFM1	134.688	0.7897	0.187904	4.20267	2.63782e-05	0.000116614	HFM1	78	88	100	172	197	194	HFM1	93.3377	101.141	89.5538	156.887	160.939	206.267	HFM1	0.393119	0.425986	0.377182	0.660776	0.677842	0.868752
MAN1B1-AS1	186.31	0.660239	0.157132	4.20182	2.64782e-05	0.000117031	MAN1B1-AS1	116	120	164	254	276	223	MAN1B1-AS1	138.81	137.92	146.868	231.682	225.478	237.1	MAN1B1-AS1	1.53998	1.53011	1.62938	2.57033	2.5015	2.63044
IFIH1	185.28	0.69071	0.164783	4.19164	2.76951e-05	0.000122087	IFIH1	95	132	166	250	295	215	IFIH1	113.681	151.712	148.659	228.034	241	228.594	IFIH1	0.655821	0.875224	0.857612	1.31552	1.39033	1.31876
MASP2	252.001	0.635743	0.151925	4.18458	2.85698e-05	0.00012575	MASP2	168	148	233	302	364	338	MASP2	201.035	170.101	208.66	275.465	297.37	359.372	MASP2	1.59907	1.35301	1.65972	2.19109	2.36533	2.8585
PCP4L1	91.4715	1.07541	0.257162	4.18184	2.89155e-05	0.000127104	PCP4L1	63	50	22	138	167	126	PCP4L1	75.3882	57.4667	19.7018	125.875	136.431	133.967	PCP4L1	1.0995	0.838123	0.287341	1.83582	1.98977	1.95384
UBE2QL1	223.785	0.677866	0.162204	4.1791	2.92664e-05	0.000128506	UBE2QL1	126	176	170	334	358	226	UBE2QL1	150.776	202.283	152.241	304.653	292.468	240.29	UBE2QL1	0.510911	0.685442	0.515875	1.03233	0.991038	0.814231
CD27	246.583	0.606524	0.145281	4.17482	2.98226e-05	0.000130748	CD27	154	173	216	297	365	314	CD27	184.282	198.835	193.436	270.904	298.187	333.854	CD27	2.89942	3.12838	3.04344	4.26229	4.69155	5.25272
C2	168.999	0.699848	0.16813	4.16253	3.14742e-05	0.00013746	C2	98	102	157	245	243	204	C2	117.27	117.232	140.599	223.473	198.519	216.899	C2	0.0902978	0.0902682	0.108261	0.172073	0.152859	0.167011
PLG	54.3404	1.04272	0.250503	4.16251	3.14768e-05	0.00013746	PLG	26	29	32	74	101	78	PLG	31.1126	33.3307	28.6572	67.498	82.5119	82.932	PLG	0.15319	0.164111	0.141101	0.332343	0.406267	0.408335
TSPAN1	66.4302	1.00143	0.240982	4.15562	3.24407e-05	0.00014127	TSPAN1	29	28	57	104	122	81	TSPAN1	34.7025	32.1813	51.0457	94.8621	99.6679	86.1216	TSPAN1	0.442427	0.410284	0.650788	1.20941	1.27068	1.09798
SPTLC3	234.986	0.684043	0.164846	4.14959	3.33069e-05	0.000144823	SPTLC3	119	195	180	349	331	276	SPTLC3	142.4	224.12	161.197	318.335	270.41	293.452	SPTLC3	0.769157	1.21056	0.870686	1.71945	1.46059	1.58505
STARD8	102.558	0.930756	0.224553	4.14492	3.39931e-05	0.000147646	STARD8	64	45	75	165	210	92	STARD8	76.5848	51.72	67.1653	150.502	171.559	97.8172	STARD8	0.309865	0.209261	0.271754	0.608939	0.694137	0.395772
SLFN11	72.7789	1.00893	0.243649	4.1409	3.4595e-05	0.000150034	SLFN11	23	53	45	102	129	103	SLFN11	27.5227	60.9147	40.2992	93.0378	105.387	109.513	SLFN11	0.10834	0.239783	0.158633	0.366232	0.414841	0.431083
POF1B	49.3195	1.14156	0.276037	4.13553	3.54135e-05	0.000153352	POF1B	17	15	39	68	70	98	POF1B	20.3428	17.24	34.926	62.0252	57.1865	104.197	POF1B	0.104731	0.0887571	0.17981	0.319326	0.294415	0.536437
EPS8L1	153.59	0.909982	0.220499	4.12691	3.67667e-05	0.000158698	EPS8L1	40	100	148	225	255	200	EPS8L1	47.8655	114.933	132.54	205.23	208.322	212.646	EPS8L1	0.363469	0.872751	1.00644	1.55843	1.5819	1.61474
TBX19	50.9905	1.05719	0.256522	4.12123	3.76851e-05	0.000162418	TBX19	24	26	30	96	82	62	TBX19	28.7193	29.8827	26.8661	87.565	66.9899	65.9203	TBX19	0.211358	0.21992	0.19772	0.644429	0.493008	0.485136
ARHGEF19	150.138	0.751928	0.182574	4.11848	3.81384e-05	0.000164266	ARHGEF19	72	104	131	232	214	180	ARHGEF19	86.1579	119.531	117.315	211.615	174.827	191.381	ARHGEF19	0.590741	0.819562	0.804373	1.45094	1.1987	1.31221
MAATS1	73.2216	1.03964	0.253004	4.1092	3.97025e-05	0.000170673	MAATS1	20	34	68	94	151	100	MAATS1	23.9328	39.0773	60.8966	85.7407	123.359	106.323	MAATS1	0.112123	0.183075	0.285297	0.40169	0.577931	0.498117
MATN3	146.703	0.728501	0.17762	4.10146	4.10549e-05	0.00017596	MATN3	85	102	114	226	220	163	MATN3	101.714	117.232	102.091	206.143	179.729	173.307	MATN3	0.817822	0.942591	0.820854	1.65747	1.44509	1.39345
GIMAP1-GIMAP5	12.0521	1.24386	0.303508	4.09829	4.16211e-05	0.000178234	GIMAP1-GIMAP5	1	2	3	26	35	13	GIMAP1-GIMAP5	1.19664	2.29867	2.68661	23.7155	28.5932	13.822	GIMAP1-GIMAP5	0.0109868	0.021105	0.0246669	0.217742	0.262526	0.126905
CHD5	213.15	0.711561	0.173744	4.09546	4.21331e-05	0.000180312	CHD5	174	114	148	315	307	253	CHD5	208.215	131.024	132.54	287.323	250.804	268.997	CHD5	0.447509	0.281605	0.284862	0.617532	0.539043	0.578146
MST1P2	89.4614	0.928489	0.226896	4.09214	4.27417e-05	0.000182682	MST1P2	41	45	76	112	134	147	MST1P2	49.0621	51.72	68.0609	102.159	109.471	156.295	MST1P2	0.386547	0.407488	0.536233	0.804885	0.862495	1.2314
KIAA1407	211.067	0.652402	0.159805	4.0825	4.45545e-05	0.000189986	KIAA1407	116	166	170	265	330	257	KIAA1407	138.81	190.789	152.241	241.716	269.593	273.25	KIAA1407	0.725063	0.996573	0.795221	1.26258	1.4082	1.4273
ZNF135	347.051	0.603904	0.148301	4.07215	4.65815e-05	0.00019825	ZNF135	201	207	371	397	581	409	ZNF135	240.524	237.912	332.244	362.118	474.648	434.861	ZNF135	1.20137	1.18832	1.65949	1.8087	2.37077	2.17204
LOC100506142	76.4658	0.946568	0.233455	4.05461	5.02184e-05	0.000212379	LOC100506142	31	42	63	95	131	116	LOC100506142	37.0958	48.272	56.4189	86.6529	107.02	123.335	LOC100506142	0.507521	0.660427	0.771888	1.18553	1.46419	1.68739
PEG10	5246.81	0.66643	0.16443	4.05296	5.05733e-05	0.0002137	PEG10	2536	3605	5247	7051	8107	6160	PEG10	3034.67	4143.35	4698.89	6431.47	6623.01	6549.5	PEG10	9.50892	12.9829	14.7236	20.1525	20.7527	20.5224
CRYBA2	18.7814	1.2321	0.304791	4.04246	5.28928e-05	0.00022296	CRYBA2	4	6	8	38	36	28	CRYBA2	4.78655	6.896	7.1643	34.6611	29.4102	29.7704	CRYBA2	0.112326	0.161829	0.168125	0.813395	0.69017	0.698624
IMPG2	361.226	1.04193	0.257919	4.03976	5.35063e-05	0.00022524	IMPG2	146	191	240	448	487	707	IMPG2	174.709	219.523	214.929	408.637	397.855	751.704	IMPG2	0.434437	0.545872	0.534449	1.01613	0.989317	1.86921
HLA-F	229.734	0.624429	0.154792	4.03399	5.48381e-05	0.000230412	HLA-F	171	128	201	319	321	276	HLA-F	204.625	147.115	180.003	290.971	262.241	293.452	HLA-F	0.373077	0.268223	0.328186	0.530505	0.478124	0.535028
LCN2	8.18093	1.16797	0.290267	4.02376	5.72759e-05	0.000239902	LCN2	1	0	0	18	19	15	LCN2	1.19664	0	0	16.4184	15.522	15.9485	LCN2	0.0302338	0	0	0.414822	0.392174	0.402947
PLA2G4F	8.22956	1.1616	0.288972	4.01975	5.82594e-05	0.000243767	PLA2G4F	0	0	1	20	24	10	PLA2G4F	0	0	0.895538	18.2427	19.6068	10.6323	PLA2G4F	0	0	0.00532612	0.108497	0.11661	0.0632346
CDKN2C	232.484	0.718723	0.179032	4.01449	5.95735e-05	0.000248954	CDKN2C	96	146	252	333	362	270	CDKN2C	114.877	167.803	225.676	303.741	295.736	287.072	CDKN2C	0.962796	1.40637	1.89141	2.54568	2.47859	2.40598
AFAP1L2	72.8589	1.0212	0.254598	4.01103	6.04535e-05	0.000252421	AFAP1L2	55	31	28	122	136	83	AFAP1L2	65.8151	35.6293	25.0751	111.281	111.105	88.2481	AFAP1L2	0.328811	0.178004	0.125275	0.555956	0.55508	0.440887
LPPR4	45.1007	1.07712	0.26929	3.99984	6.33857e-05	0.000263952	LPPR4	18	18	33	79	94	47	LPPR4	21.5395	20.688	29.5527	72.0587	76.7933	49.9718	LPPR4	0.0890759	0.0855546	0.122214	0.297997	0.317576	0.206657
SMIM24	17.7399	1.22561	0.306661	3.99664	6.42482e-05	0.000267045	SMIM24	6	3	6	22	51	27	SMIM24	7.17983	3.448	5.37323	20.067	41.6644	28.7072	SMIM24	0.164221	0.0788648	0.1229	0.458984	0.952975	0.656609
FAM150B	98.5103	0.822185	0.205835	3.99438	6.48645e-05	0.000269328	FAM150B	61	49	81	148	155	120	FAM150B	72.9949	56.3173	72.5386	134.996	126.627	127.588	FAM150B	1.08439	0.836636	1.07761	2.00547	1.88114	1.89541
COLCA2	88.4761	0.917772	0.229958	3.99103	6.57856e-05	0.000272814	COLCA2	62	33	63	154	131	108	COLCA2	74.1915	37.928	56.4189	140.469	107.02	114.829	COLCA2	0.864181	0.441784	0.657165	1.63618	1.24657	1.33752
LOC100507065	124.663	0.772179	0.193634	3.98783	6.66793e-05	0.00027614	LOC100507065	69	89	89	181	171	168	LOC100507065	82.568	102.291	79.7029	165.097	139.698	178.623	LOC100507065	0.683459	0.846714	0.659743	1.36659	1.15636	1.47856
TMEM53	256.239	0.606571	0.152166	3.98626	6.71234e-05	0.000277845	TMEM53	163	192	204	316	345	347	TMEM53	195.052	220.672	182.69	288.235	281.848	368.941	TMEM53	1.71431	1.93948	1.60565	2.53329	2.47715	3.24261
CTAGE4	287.786	0.63107	0.158376	3.98463	6.75868e-05	0.000279648	CTAGE4	210	181	229	298	503	357	CTAGE4	251.294	208.029	205.078	271.816	410.926	379.573	CTAGE4	0.993708	0.822624	0.810954	1.07486	1.62495	1.50097
GCNT1	199.834	0.673368	0.169031	3.98369	6.78537e-05	0.000280637	GCNT1	142	141	134	291	324	204	GCNT1	169.923	162.056	120.002	265.431	264.692	216.899	GCNT1	0.525228	0.500913	0.370925	0.820445	0.818158	0.670432
CLRN1-AS1	121.018	0.780682	0.196186	3.97929	6.91221e-05	0.000285486	CLRN1-AS1	74	65	102	176	162	168	CLRN1-AS1	88.5512	74.7067	91.3448	160.536	132.346	178.623	CLRN1-AS1	0.899296	0.758696	0.927668	1.63035	1.34406	1.81403
LOC100507283	78.9518	0.903636	0.227414	3.97353	7.08158e-05	0.000292286	LOC100507283	44	33	68	121	137	94	LOC100507283	52.6521	37.928	60.8966	110.368	111.922	99.9436	LOC100507283	0.37603	0.270874	0.434911	0.788228	0.799325	0.713777
PDXDC2P	2170.88	0.611528	0.154249	3.96456	7.3533e-05	0.000302694	PDXDC2P	1295	1335	2201	2570	3154	2868	PDXDC2P	1549.65	1534.36	1971.08	2344.19	2576.66	3049.34	PDXDC2P	7.69573	7.61982	9.78862	11.6415	12.796	15.1434
CCRL2	31.7596	1.14596	0.28938	3.96006	7.49323e-05	0.000307948	CCRL2	8	19	14	48	66	46	CCRL2	9.5731	21.8373	12.5375	43.7825	53.9187	48.9086	CCRL2	0.106547	0.243047	0.139541	0.487293	0.600108	0.544346
LHPP	196.08	0.63889	0.161377	3.95898	7.52698e-05	0.000309261	LHPP	126	113	188	280	272	235	LHPP	150.776	129.875	168.361	255.398	222.21	249.859	LHPP	1.85838	1.60076	2.07512	3.14789	2.73884	3.07962
EVC2	170.169	0.667342	0.168669	3.95652	7.605e-05	0.000312349	EVC2	119	96	147	248	246	197	EVC2	142.4	110.336	131.644	226.21	200.97	209.456	EVC2	0.576493	0.446685	0.532949	0.915789	0.813607	0.847965
PCOLCE2	87.0241	0.84863	0.214786	3.95105	7.78097e-05	0.000319185	PCOLCE2	56	44	64	133	136	108	PCOLCE2	67.0117	50.5707	57.3144	121.314	111.105	114.829	PCOLCE2	0.685577	0.517374	0.586367	1.24113	1.13668	1.17478
ANGPTL6	138.272	0.742732	0.188073	3.94917	7.8423e-05	0.000321307	ANGPTL6	101	76	102	202	232	147	ANGPTL6	120.86	87.3493	91.3448	184.251	189.532	156.295	ANGPTL6	1.35168	0.976898	1.02158	2.06063	2.11969	1.74797
GIMAP6	9.88222	1.16521	0.296334	3.93208	8.42132e-05	0.00034321	GIMAP6	2	1	0	13	29	19	GIMAP6	2.39328	1.14933	0	11.8578	23.6915	20.2014	GIMAP6	0.0127056	0.00610167	0	0.0629514	0.125776	0.107247
CYP4X1	35.0249	1.09706	0.279554	3.92432	8.69756e-05	0.00035375	CYP4X1	14	16	20	50	74	48	CYP4X1	16.7529	18.3893	17.9108	45.6068	60.4543	51.035	CYP4X1	0.147616	0.162035	0.157818	0.401857	0.532683	0.449687
GRB7	136.442	0.735564	0.187458	3.92389	8.7129e-05	0.000354231	GRB7	98	70	110	197	223	151	GRB7	117.27	80.4533	98.5091	179.691	182.18	160.548	GRB7	0.901708	0.618616	0.757449	1.38166	1.4008	1.23447
ZNF501	183.667	0.6652	0.169668	3.92061	8.83251e-05	0.000358875	ZNF501	103	138	149	214	301	231	ZNF501	123.254	158.608	133.435	195.197	245.902	245.606	ZNF501	0.756881	0.973987	0.819404	1.19867	1.51005	1.50823
GIMAP5	11.3237	1.18495	0.302564	3.91636	8.98973e-05	0.000364821	GIMAP5	1	2	3	23	33	13	GIMAP5	1.19664	2.29867	2.68661	20.9791	26.9593	13.822	GIMAP5	0.0132404	0.0254339	0.0297264	0.232126	0.298296	0.152935
SYNPR	143.252	0.773945	0.197673	3.91527	9.03025e-05	0.000366243	SYNPR	95	62	131	234	197	172	SYNPR	113.681	71.2587	117.315	213.44	160.939	182.876	SYNPR	0.79041	0.495455	0.815683	1.48403	1.11899	1.27152
CHL1	131.366	0.731226	0.186803	3.91443	9.06183e-05	0.00036745	CHL1	76	87	106	168	236	147	CHL1	90.9445	99.992	94.927	153.239	192.8	156.295	CHL1	0.179848	0.19774	0.187724	0.303039	0.381274	0.309082
AQP3	65.7227	0.943291	0.241579	3.9047	9.43436e-05	0.000381785	AQP3	44	29	40	89	121	87	AQP3	52.6521	33.3307	35.8215	81.1801	98.8509	92.501	AQP3	0.584444	0.369974	0.397623	0.901109	1.09726	1.02677
DGAT2	95.5849	0.834113	0.213714	3.90293	9.50343e-05	0.000384347	DGAT2	43	69	70	135	144	131	DGAT2	51.4554	79.304	62.6876	123.138	117.641	139.283	DGAT2	0.43547	0.671154	0.530529	1.04213	0.9956	1.17876
PXDNL	205.051	0.701334	0.17974	3.90194	9.54262e-05	0.000385777	PXDNL	84	161	187	278	330	239	PXDNL	100.518	185.043	167.466	253.574	269.593	254.112	PXDNL	0.43428	0.799465	0.723524	1.09555	1.16476	1.09787
MEGF11	121.92	0.811665	0.208074	3.90085	9.58543e-05	0.000387274	MEGF11	68	89	76	218	163	139	MEGF11	81.3714	102.291	68.0609	198.846	133.163	147.789	MEGF11	0.285754	0.359216	0.239011	0.69829	0.467631	0.518994
IRF5	56.0604	1.04411	0.268192	3.89312	9.89613e-05	0.000398704	IRF5	22	18	49	86	73	101	IRF5	26.326	20.688	43.8813	78.4436	59.6373	107.386	IRF5	0.174791	0.137358	0.29135	0.520826	0.395962	0.71299
TMEM191A	74.2616	0.95838	0.246695	3.88488	0.000102382	0.000411578	TMEM191A	23	37	71	101	122	113	TMEM191A	27.5227	42.5253	63.5832	92.1257	99.6679	120.145	TMEM191A	0.29193	0.451062	0.674421	0.977169	1.05717	1.27437
SYCP2L	26.9849	1.15096	0.296504	3.88177	0.000103699	0.000416206	SYCP2L	12	12	8	43	64	33	SYCP2L	14.3597	13.792	7.1643	39.2218	52.2848	35.0866	SYCP2L	0.0953103	0.0915426	0.0475521	0.26033	0.347034	0.232883
CASR	30.5367	1.13531	0.292476	3.88171	0.000103723	0.000416217	CASR	17	6	16	56	51	46	CASR	20.3428	6.896	14.3286	51.0796	41.6644	48.9086	CASR	0.0821799	0.0278581	0.0578839	0.206349	0.168314	0.197578
TMEM229B	71.7245	0.926817	0.240081	3.86043	0.000113188	0.000451314	TMEM229B	48	28	50	112	137	77	TMEM229B	57.4386	32.1813	44.7769	102.159	111.922	81.8687	TMEM229B	0.293241	0.164295	0.228599	0.521553	0.571395	0.417964
TTBK1	63.2709	0.943893	0.244814	3.85555	0.000115469	0.000459588	TTBK1	24	41	45	110	106	72	TTBK1	28.7193	47.1227	40.2992	100.335	86.5967	76.5526	TTBK1	0.0836773	0.137298	0.117417	0.292338	0.25231	0.223046
GOLGA7B	153.176	0.687441	0.178361	3.8542	0.000116108	0.000461764	GOLGA7B	78	116	128	222	229	177	GOLGA7B	93.3377	133.323	114.629	202.494	187.082	188.192	GOLGA7B	0.300631	0.429418	0.369207	0.652212	0.60257	0.606146
ARSI	1648.74	0.853037	0.221364	3.85355	0.000116416	0.000462899	ARSI	616	1174	1338	2343	2915	1965	ARSI	737.129	1349.32	1198.23	2137.13	2381.41	2089.25	ARSI	4.83389	8.84846	7.85767	14.0147	15.6166	13.7007
LOC101927911	151.915	0.725353	0.188306	3.85198	0.000117165	0.000465509	LOC101927911	73	120	118	184	254	193	LOC101927911	87.3545	137.92	105.673	167.833	207.505	205.203	LOC101927911	0.712292	1.1246	0.861665	1.36852	1.69201	1.67324
RGS9BP	16.7827	1.17549	0.306701	3.83269	0.000126749	0.000501205	RGS9BP	7	2	6	35	32	25	RGS9BP	8.37646	2.29867	5.37323	31.9247	26.1424	26.5808	RGS9BP	0.0601124	0.016496	0.0385601	0.229103	0.187607	0.190753
TMEM86B	101.6	0.774582	0.202833	3.81881	0.000134096	0.000527663	TMEM86B	62	62	77	131	180	121	TMEM86B	74.1915	71.2587	68.9564	119.49	147.051	128.651	TMEM86B	0.879974	0.845188	0.817881	1.41725	1.74415	1.52591
PRSS8	75.5601	0.885223	0.231814	3.81868	0.000134167	0.000527838	PRSS8	46	30	63	113	133	90	PRSS8	55.0453	34.48	56.4189	103.071	108.654	95.6907	PRSS8	0.589278	0.36912	0.603982	1.10341	1.16318	1.0244
LINC01176	103.728	0.798075	0.209292	3.8132	0.000137178	0.000539366	LINC01176	67	51	85	125	190	130	LINC01176	80.1747	58.616	76.1207	114.017	155.22	138.22	LINC01176	2.3288	1.7026	2.21105	3.31181	4.50863	4.01482
ZMAT4	119.924	0.771889	0.202548	3.8109	0.000138464	0.000544316	ZMAT4	73	53	116	163	191	153	ZMAT4	87.3545	60.9147	103.882	148.678	156.037	162.674	ZMAT4	0.73539	0.512807	0.874529	1.25164	1.31359	1.36947
LRRC8E	187.159	0.672725	0.176547	3.81045	0.000138714	0.000545084	LRRC8E	121	114	162	310	292	170	LRRC8E	144.793	131.024	145.077	282.762	238.549	180.749	LRRC8E	0.802967	0.726609	0.804542	1.56809	1.3229	1.00237
LINC01144	38.1796	1.05846	0.278038	3.80687	0.000140734	0.000552268	LINC01144	20	20	15	70	62	51	LINC01144	23.9328	22.9867	13.4331	63.8495	50.6509	54.2247	LINC01144	0.290669	0.279178	0.163148	0.775466	0.615166	0.658572
NMI	91.2121	0.826259	0.217623	3.79675	0.000146604	0.000573284	NMI	63	48	61	129	130	130	NMI	75.3882	55.168	54.6278	117.665	106.203	138.22	NMI	1.05861	0.774677	0.767091	1.65228	1.49132	1.9409
PP12613	109.572	0.795353	0.209862	3.78989	0.000150716	0.00058822	PP12613	44	74	99	167	159	140	PP12613	52.6521	85.0507	88.6582	152.327	129.895	148.852	PP12613	0.49168	0.794227	0.827915	1.42247	1.213	1.39002
OVGP1	93.0811	0.823294	0.217254	3.78955	0.000150922	0.000588794	OVGP1	56	50	72	105	162	133	OVGP1	67.0117	57.4667	64.4787	95.7742	132.346	141.41	OVGP1	0.62075	0.532331	0.597286	0.887186	1.22596	1.30992
PLEKHF1	121.45	0.70989	0.187396	3.78818	0.000151753	0.000591463	PLEKHF1	68	80	104	164	194	145	PLEKHF1	81.3714	91.9467	93.1359	149.59	158.488	154.168	PLEKHF1	0.971793	1.09809	1.11229	1.78651	1.89278	1.84118
SNHG10	132.016	0.696859	0.184135	3.7845	0.000154021	0.000599256	SNHG10	86	78	111	166	203	172	SNHG10	102.911	89.648	99.4047	151.414	165.841	182.876	SNHG10	1.0899	0.949434	1.05276	1.60358	1.75637	1.93678
LINC00957	299.199	0.586318	0.155206	3.77768	0.000158293	0.000614806	LINC00957	216	169	280	366	385	417	LINC00957	258.474	194.237	250.751	333.842	314.526	443.367	LINC00957	3.05525	2.29595	2.96396	3.94612	3.7178	5.24075
HIST1H2BG	25.0808	1.12931	0.299064	3.77616	0.000159267	0.000618229	HIST1H2BG	13	5	12	43	41	43	HIST1H2BG	15.5563	5.74667	10.7465	39.2218	33.4949	45.7189	HIST1H2BG	0.726018	0.268199	0.501541	1.8305	1.56322	2.13372
MAOB	228.22	0.587811	0.155701	3.77526	0.00015984	0.000620214	MAOB	140	187	174	302	356	249	MAOB	167.529	214.925	155.824	275.465	290.834	264.744	MAOB	1.34077	1.72009	1.24709	2.2046	2.32761	2.1188
MIR600	36.4055	1.0491	0.278099	3.7724	0.000161682	0.000626877	MIR600	13	16	26	58	74	45	MIR600	15.5563	18.3893	23.284	52.9039	60.4543	47.8454	MIR600	3.29672	3.8971	4.93438	11.2115	12.8116	10.1395
HIST1H2AE	38.2511	1.0608	0.28154	3.76787	0.000164648	0.000637516	HIST1H2AE	20	11	25	47	86	54	HIST1H2AE	23.9328	12.6427	22.3884	42.8704	70.2577	57.4144	HIST1H2AE	0.881282	0.465544	0.824416	1.57863	2.58712	2.11419
C17orf104	104.789	0.826888	0.220436	3.75115	0.000176024	0.000678163	C17orf104	59	47	97	125	215	120	C17orf104	70.6016	54.0187	86.8672	114.017	175.644	127.588	C17orf104	0.313307	0.239717	0.385488	0.50597	0.779453	0.566193
ALS2CR12	72.922	0.880549	0.235208	3.74371	0.000181324	0.000696578	ALS2CR12	49	42	39	111	130	83	ALS2CR12	58.6352	48.272	34.926	101.247	106.203	88.2481	ALS2CR12	0.519299	0.427518	0.309319	0.896687	0.940584	0.781563
TM4SF1	65.3528	0.90089	0.24066	3.74342	0.000181532	0.000697245	TM4SF1	40	27	50	88	108	94	TM4SF1	47.8655	31.032	44.7769	80.2679	88.2306	99.9436	TM4SF1	0.587869	0.381125	0.549936	0.985825	1.08362	1.22748
LENG9	208.406	0.59586	0.159198	3.74288	0.000181922	0.000698476	LENG9	132	132	198	286	269	266	LENG9	157.956	151.712	177.316	260.871	219.76	282.819	LENG9	1.71126	1.64361	1.92101	2.82621	2.38082	3.064
RSPH9	90.0801	0.791115	0.211373	3.74273	0.000182028	0.00069875	RSPH9	60	50	65	130	149	106	RSPH9	71.7983	57.4667	58.21	118.578	121.726	112.702	RSPH9	1.40805	1.12699	1.14157	2.32546	2.38719	2.21024
JPH4	137.681	0.734001	0.196218	3.74074	0.000183478	0.000703776	JPH4	63	86	136	167	219	187	JPH4	75.3882	98.8427	121.793	152.327	178.912	198.824	JPH4	0.355515	0.466121	0.574351	0.71834	0.843711	0.937612
TOLLIP-AS1	28.9188	1.08386	0.289918	3.73849	0.000185128	0.000709565	TOLLIP-AS1	14	11	14	42	53	47	TOLLIP-AS1	16.7529	12.6427	12.5375	38.3097	43.2983	49.9718	TOLLIP-AS1	0.34793	0.262567	0.260384	0.795628	0.899234	1.03783
SMIM5	81.9095	0.849991	0.227857	3.73037	0.000191201	0.000730472	SMIM5	53	32	69	123	128	106	SMIM5	63.4218	36.7787	61.7921	112.193	104.57	112.702	SMIM5	0.257309	0.149215	0.250697	0.455178	0.42425	0.457246
TMEM191B	68.4679	0.872498	0.23398	3.72894	0.000192284	0.00073391	TMEM191B	36	42	47	97	131	77	TMEM191B	43.079	48.272	42.0903	88.4771	107.02	81.8687	TMEM191B	0.670673	0.751521	0.655281	1.37745	1.66614	1.27457
ZBED3	226.975	0.584259	0.15676	3.72709	0.000193702	0.000738505	ZBED3	130	147	233	318	304	273	ZBED3	155.563	168.952	208.66	290.059	248.353	290.262	ZBED3	2.2768	2.47276	3.05393	4.24527	3.63486	4.24824
FAM83B	160.47	0.673658	0.180896	3.724	0.000196092	0.000746883	FAM83B	85	115	140	181	266	208	FAM83B	101.714	132.173	125.375	165.097	217.309	221.152	FAM83B	0.338314	0.439625	0.417014	0.549132	0.722796	0.735579
IL34	109.36	0.777638	0.208861	3.72324	0.000196685	0.000749	IL34	52	76	89	168	197	106	IL34	62.2252	87.3493	79.7029	153.239	160.939	112.702	IL34	0.674133	0.946322	0.863482	1.66015	1.74358	1.22099
CILP	66.0268	0.91842	0.247571	3.70972	0.000207488	0.000785135	CILP	22	42	53	83	114	99	CILP	26.326	48.272	47.4635	75.7072	93.1323	105.26	CILP	0.12237	0.22438	0.220622	0.351905	0.432901	0.489273
C10orf95	96.512	0.807408	0.217764	3.70772	0.000209134	0.000791007	C10orf95	52	68	64	122	138	148	C10orf95	62.2252	78.1547	57.3144	111.281	112.739	157.358	C10orf95	0.879723	1.10493	0.810296	1.57325	1.59388	2.22469
ADAM32	40.4353	1.02199	0.27676	3.69269	0.000221893	0.000835646	ADAM32	18	18	26	49	97	50	ADAM32	21.5395	20.688	23.284	44.6946	79.2441	53.1615	ADAM32	0.164041	0.157556	0.177327	0.340386	0.603509	0.404868
KLRAP1	109.193	0.750983	0.203711	3.68652	0.000227346	0.000854418	KLRAP1	65	71	82	124	182	151	KLRAP1	77.7814	81.6027	73.4341	113.105	148.685	160.548	KLRAP1	0.731608	0.76755	0.690717	1.06386	1.39852	1.5101
PRSS16	31.3726	1.06053	0.287855	3.68424	0.000229385	0.000860603	PRSS16	11	12	22	45	71	40	PRSS16	13.163	13.792	19.7018	41.0461	58.0034	42.5292	PRSS16	0.0954184	0.0999779	0.142818	0.297542	0.420466	0.308293
PTPRN2	184.64	0.665075	0.180544	3.68373	0.000229846	0.00086172	PTPRN2	138	85	170	245	266	237	PTPRN2	165.136	97.6933	152.241	223.473	217.309	251.986	PTPRN2	0.6603	0.390629	0.608741	0.893563	0.868914	1.00757
LINC00341	138.464	0.659021	0.179183	3.67793	0.000235138	0.000880081	LINC00341	86	85	125	202	211	152	LINC00341	102.911	97.6933	111.942	184.251	172.376	161.611	LINC00341	0.756829	0.718459	0.823248	1.35503	1.2677	1.18852
LGALS9	107.631	0.748461	0.203776	3.67295	0.000239764	0.000895227	LGALS9	59	64	95	126	187	140	LGALS9	70.6016	73.5573	85.0761	114.929	152.77	148.852	LGALS9	0.831223	0.866022	1.00164	1.35311	1.79862	1.7525
NOXA1	133.916	0.795976	0.21697	3.6686	0.000243886	0.0009096	NOXA1	50	76	142	189	179	198	NOXA1	59.8319	87.3493	127.166	172.394	146.234	210.52	NOXA1	0.760936	1.1109	1.61729	2.19248	1.85979	2.67737
MAP3K14-AS1	167.21	0.642348	0.175282	3.66466	0.000247663	0.000922831	MAP3K14-AS1	131	94	131	221	265	191	MAP3K14-AS1	156.76	108.037	117.315	201.582	216.492	203.077	MAP3K14-AS1	1.99365	1.37401	1.49201	2.5637	2.75332	2.58271
FBXO36	102.271	0.803997	0.21959	3.66136	0.000250877	0.000934116	FBXO36	39	66	96	127	168	143	FBXO36	46.6689	75.856	85.9716	115.841	137.248	152.042	FBXO36	0.344311	0.559646	0.634276	0.854646	1.01258	1.12173
SH3RF3-AS1	141.371	0.672427	0.183812	3.65822	0.000253972	0.000944354	SH3RF3-AS1	94	96	105	185	194	192	SH3RF3-AS1	112.484	110.336	94.0315	168.745	158.488	204.14	SH3RF3-AS1	0.836713	0.820736	0.699454	1.25521	1.17892	1.5185
HRK	20.9862	1.11428	0.304774	3.65609	0.000256091	0.000950534	HRK	3	11	9	27	50	34	HRK	3.58991	12.6427	8.05984	24.6277	40.8475	36.1498	HRK	0.0405419	0.142777	0.091022	0.278127	0.461302	0.40825
ARC	33.9798	1.04988	0.287748	3.64863	0.000263643	0.000976038	ARC	13	22	12	63	51	50	ARC	15.5563	25.2853	10.7465	57.4645	41.6644	53.1615	ARC	0.109592	0.178132	0.0757076	0.404831	0.293521	0.374517
LOC653653	187.3	0.582851	0.160419	3.6333	0.000279817	0.00103079	LOC653653	112	128	178	269	264	209	LOC653653	134.023	147.115	159.406	245.364	215.675	222.215	LOC653653	2.39952	2.6339	2.85396	4.39294	3.86138	3.97848
PLLP	32.8804	1.05442	0.290574	3.62876	0.000284784	0.00104774	PLLP	16	19	9	53	52	54	PLLP	19.1462	21.8373	8.05984	48.3432	42.4814	57.4144	PLLP	0.265621	0.302956	0.111817	0.670679	0.589357	0.796528
SNORD87	79.3964	0.823938	0.227105	3.62801	0.000285617	0.00105023	SNORD87	45	37	70	112	115	114	SNORD87	53.8487	42.5253	62.6876	102.159	93.9492	121.208	SNORD87	14.7151	11.6208	17.1305	27.9168	25.6733	33.1223
CLMN	216.404	0.695076	0.191703	3.62579	0.000288074	0.00105907	CLMN	78	169	211	276	353	265	CLMN	93.3377	194.237	188.958	251.749	288.383	281.756	CLMN	0.152037	0.316391	0.307792	0.410072	0.469744	0.458949
B3GNT3	46.0813	0.94416	0.260469	3.62485	0.000289129	0.00106256	B3GNT3	21	28	28	73	78	60	B3GNT3	25.1294	32.1813	25.0751	66.5859	63.7221	63.7938	B3GNT3	0.191873	0.245718	0.191458	0.508411	0.486545	0.487092
RFX2	187.475	0.616923	0.170568	3.61687	0.000298188	0.00109345	RFX2	102	119	193	245	260	242	RFX2	122.057	136.771	172.839	223.473	212.407	257.302	RFX2	0.616469	0.690783	0.872951	1.12869	1.0728	1.29954
KCNG3	16.8428	1.10802	0.306643	3.6134	0.000302205	0.00110737	KCNG3	4	4	9	24	30	35	KCNG3	4.78655	4.59733	8.05984	21.8913	24.5085	37.2131	KCNG3	0.025996	0.0249683	0.0437734	0.118892	0.133107	0.202106
PCDHB1	29.5428	1.06939	0.296636	3.60507	0.000312067	0.00114126	PCDHB1	4	14	22	57	49	42	PCDHB1	4.78655	16.0907	19.7018	51.9917	40.0305	44.6557	PCDHB1	0.0384262	0.129175	0.158165	0.417387	0.321364	0.358494
CCNA1	39.2004	0.991842	0.275425	3.60113	0.000316833	0.00115738	CCNA1	14	21	27	60	84	44	CCNA1	16.7529	24.136	24.1795	54.7281	68.6238	46.7821	CCNA1	0.151143	0.217752	0.218144	0.49375	0.619115	0.422062
GCGR	9.41003	1.07257	0.298884	3.5886	0.000332458	0.00120962	GCGR	1	2	2	19	18	18	GCGR	1.19664	2.29867	1.79108	17.3306	14.7051	19.1381	GCGR	0.0121053	0.0232535	0.0181187	0.175318	0.148758	0.193603
C6orf132	112.003	0.700843	0.195547	3.58401	0.000338364	0.00122932	C6orf132	60	70	104	153	177	134	C6orf132	71.7983	80.4533	93.1359	139.557	144.6	142.473	C6orf132	0.22117	0.247832	0.2869	0.429896	0.445432	0.438879
LOC100289361	58.758	0.868725	0.24337	3.56956	0.000357575	0.0012935	LOC100289361	35	31	40	79	107	75	LOC100289361	41.8823	35.6293	35.8215	72.0587	87.4136	79.7423	LOC100289361	1.39619	1.18774	1.19415	2.40215	2.91402	2.65829
SLC22A8	40.229	0.992003	0.278433	3.5628	0.000366918	0.00132468	SLC22A8	28	14	19	57	80	54	SLC22A8	33.5059	16.0907	17.0152	51.9917	65.356	57.4144	SLC22A8	0.318618	0.153011	0.161803	0.494405	0.62149	0.545972
TBC1D3	3685.56	0.589905	0.165632	3.56154	0.000368683	0.00133033	TBC1D3	2352	2022	3910	4576	5520	4505	TBC1D3	2814.49	2323.95	3501.55	4173.93	4509.56	4789.85	TBC1D3	12.9319	10.678	16.0888	19.1782	20.7204	22.0082
SNX10	131.528	0.710845	0.19965	3.56045	0.000370218	0.00133563	SNX10	71	111	84	190	209	148	SNX10	84.9613	127.576	75.2252	173.306	170.743	157.358	SNX10	0.585242	0.878786	0.518176	1.19379	1.17613	1.08394
OLFML1	49.0833	0.950192	0.267119	3.55719	0.000374844	0.00135111	OLFML1	18	23	42	88	95	48	OLFML1	21.5395	26.4347	37.6126	80.2679	77.6102	51.035	OLFML1	0.154095	0.189116	0.269084	0.574244	0.555231	0.365109
MIR4751	221.413	0.674311	0.189631	3.55591	0.000376676	0.00135711	MIR4751	85	154	239	336	342	235	MIR4751	101.714	176.997	214.034	306.478	279.397	249.859	MIR4751	28.5464	49.6748	60.0692	86.0139	78.4136	70.1237
MIR1279	69.4134	0.854981	0.240449	3.55577	0.000376877	0.00135746	MIR1279	45	32	50	80	135	92	MIR1279	53.8487	36.7787	44.7769	72.9708	110.288	97.8172	MIR1279	18.0379	12.3199	14.9991	24.4433	36.9436	32.7661
TBC1D3C	3670.83	0.589863	0.165994	3.55353	0.000380096	0.00136846	TBC1D3C	2343	2010	3898	4565	5509	4473	TBC1D3C	2803.72	2310.16	3490.81	4163.9	4500.58	4755.83	TBC1D3C	13.831	11.3962	17.2205	20.5409	22.2018	23.461
TBC1D3L	3669.57	0.589115	0.165994	3.54902	0.000386664	0.00139047	TBC1D3L	2343	2010	3898	4562	5507	4470	TBC1D3L	2803.72	2310.16	3490.81	4161.16	4498.94	4752.64	TBC1D3L	14.004	11.5388	17.4358	20.7841	22.4713	23.7384
DENND2C	135.087	0.660486	0.186118	3.54876	0.000387056	0.00139156	DENND2C	84	97	103	161	207	179	DENND2C	100.518	111.485	92.2404	146.854	169.109	190.318	DENND2C	0.462468	0.51293	0.424386	0.675655	0.778047	0.87563
LOC101060389	3668.16	0.588237	0.166054	3.54245	0.000396425	0.0014215	LOC101060389	2343	2010	3898	4559	5500	4470	LOC101060389	2803.72	2310.16	3490.81	4158.43	4493.22	4752.64	LOC101060389	14.0989	11.617	17.554	20.9113	22.5949	23.8994
LOC102723859	3668.16	0.588237	0.166054	3.54245	0.000396425	0.0014215	LOC102723859	2343	2010	3898	4559	5500	4470	LOC102723859	2803.72	2310.16	3490.81	4158.43	4493.22	4752.64	LOC102723859	14.1126	11.6283	17.5711	20.9315	22.6168	23.9225
LOC102724862	3668.16	0.588237	0.166054	3.54245	0.000396425	0.0014215	LOC102724862	2343	2010	3898	4559	5500	4470	LOC102724862	2803.72	2310.16	3490.81	4158.43	4493.22	4752.64	LOC102724862	14.0989	11.617	17.554	20.9113	22.5949	23.8994
TBC1D3K	3668.16	0.588237	0.166054	3.54245	0.000396425	0.0014215	TBC1D3K	2343	2010	3898	4559	5500	4470	TBC1D3K	2803.72	2310.16	3490.81	4158.43	4493.22	4752.64	TBC1D3K	14.0989	11.617	17.554	20.9113	22.5949	23.8994
FOXJ1	29.8167	1.04086	0.293986	3.54052	0.000399336	0.00143091	FOXJ1	20	8	12	50	60	38	FOXJ1	23.9328	9.19467	10.7465	45.6068	49.017	40.4027	FOXJ1	0.188274	0.0723325	0.0845401	0.358779	0.385607	0.31784
SH2D7	49.3466	0.91576	0.258662	3.54037	0.000399566	0.00143148	SH2D7	27	23	35	64	100	62	SH2D7	32.3092	26.4347	31.3438	58.3767	81.695	65.9203	SH2D7	0.354656	0.290171	0.344059	0.640796	0.896759	0.723602
BMP8A	161.508	0.653815	0.18485	3.537	0.000404694	0.00144882	BMP8A	77	106	167	244	228	185	BMP8A	92.1411	121.829	149.555	222.561	186.265	196.698	BMP8A	0.340138	0.449732	0.55208	0.821582	0.687594	0.726107
B3GALT5	74.5445	0.81152	0.229726	3.53256	0.000411562	0.00147026	B3GALT5	41	52	47	109	107	103	B3GALT5	49.0621	59.7653	42.0903	99.4228	87.4136	109.513	B3GALT5	0.338856	0.412779	0.290703	0.686679	0.603736	0.756367
NMU	34.8454	1.00186	0.283806	3.53009	0.000415414	0.00148323	NMU	14	20	18	72	59	37	NMU	16.7529	22.9867	16.1197	65.6738	48.2	39.3395	NMU	0.357585	0.490642	0.344069	1.40178	1.02881	0.839688
ANO1	34.9139	1.001	0.28358	3.52988	0.000415742	0.00148414	ANO1	12	23	17	47	69	51	ANO1	14.3597	26.4347	15.2241	42.8704	56.3695	54.2247	ANO1	0.0588333	0.108306	0.0623752	0.175645	0.230953	0.222166
GPER1	93.1644	0.82173	0.233142	3.5246	0.000424123	0.00151191	GPER1	31	60	89	114	176	118	GPER1	37.0958	68.96	79.7029	103.983	143.783	125.461	GPER1	0.249973	0.464693	0.537085	0.700702	0.968896	0.845431
LINC01449	96.2382	0.73969	0.209877	3.52439	0.000424459	0.00151284	LINC01449	65	48	81	128	164	114	LINC01449	77.7814	55.168	72.5386	116.753	133.98	121.208	LINC01449	1.33063	0.943779	1.24094	1.99734	2.29204	2.07355
TMEM45B	102.937	0.735294	0.208674	3.52364	0.000425658	0.00151684	TMEM45B	72	50	86	137	182	116	TMEM45B	86.1579	57.4667	77.0162	124.963	148.685	123.335	TMEM45B	0.810764	0.540773	0.724739	1.17592	1.39916	1.16061
HCG27	58.8562	0.872209	0.247566	3.52313	0.000426484	0.00151924	HCG27	27	27	54	86	98	78	HCG27	32.3092	31.032	48.359	78.4436	80.0611	82.932	HCG27	0.0650265	0.0624559	0.0973289	0.157878	0.161133	0.166911
P2RX7	60.1948	0.842818	0.23969	3.51629	0.000437626	0.00155563	P2RX7	32	36	43	86	96	81	P2RX7	38.2924	41.376	38.5081	78.4436	78.4272	86.1216	P2RX7	0.195638	0.211392	0.19674	0.400773	0.400689	0.440001
SLC38A4	43.5629	0.986499	0.280833	3.51276	0.000443478	0.0015742	SLC38A4	19	14	36	60	110	43	SLC38A4	22.7361	16.0907	32.2394	54.7281	89.8645	45.7189	SLC38A4	0.118552	0.0839006	0.168104	0.285366	0.468575	0.238389
SNORD47	163.614	0.63911	0.18203	3.51101	0.000446406	0.00158403	SNORD47	127	108	109	211	234	211	SNORD47	151.973	124.128	97.6136	192.461	191.166	224.342	SNORD47	40.9899	33.4796	26.3282	51.9102	51.5611	60.5091
ANO9	51.8685	0.949872	0.271277	3.50148	0.000462675	0.00163858	ANO9	28	12	47	87	95	61	ANO9	33.5059	13.792	42.0903	79.3558	77.6102	64.857	ANO9	0.242038	0.0996302	0.30405	0.573248	0.560638	0.468512
EEF1DP3	95.3554	0.845117	0.24228	3.48819	0.00048631	0.00171713	EEF1DP3	57	76	36	139	176	107	EEF1DP3	68.2083	87.3493	32.2394	126.787	143.783	113.766	EEF1DP3	2.46361	3.15496	1.16445	4.57939	5.19328	4.10908
ITPRIPL1	26.6569	1.03644	0.297437	3.48457	0.000492936	0.0017387	ITPRIPL1	8	7	22	51	45	37	ITPRIPL1	9.5731	8.04533	19.7018	46.5189	36.7627	39.3395	ITPRIPL1	0.0794634	0.0667818	0.163539	0.386139	0.305156	0.326545
LOC55338	41.5773	0.963462	0.276626	3.48291	0.000495994	0.00174775	LOC55338	14	27	25	84	58	52	LOC55338	16.7529	31.032	22.3884	76.6194	47.3831	55.288	LOC55338	0.120059	0.222389	0.160445	0.549088	0.339568	0.396218
TRHDE	105.125	0.71216	0.2046	3.48075	0.000500013	0.00176026	TRHDE	51	76	89	133	170	134	TRHDE	61.0285	87.3493	79.7029	121.314	138.881	142.473	TRHDE	0.228289	0.326747	0.298144	0.453799	0.519513	0.532947
ANGPT1	98.5901	0.816236	0.234578	3.47959	0.000502179	0.00176726	ANGPT1	49	43	99	189	120	117	ANGPT1	58.6352	49.4213	88.6582	172.394	98.034	124.398	ANGPT1	0.280718	0.236606	0.424455	0.825341	0.469341	0.59556
PREX2	32.9231	0.990898	0.285089	3.47575	0.00050942	0.00179024	PREX2	17	10	23	51	53	52	PREX2	20.3428	11.4933	20.5974	46.5189	43.2983	55.288	PREX2	0.078036	0.0440889	0.0790124	0.178448	0.166094	0.212087
PLEKHD1	10.4459	1.04835	0.3021	3.47021	0.000520049	0.00182503	PLEKHD1	3	2	2	24	21	15	PLEKHD1	3.58991	2.29867	1.79108	21.8913	17.1559	15.9485	PLEKHD1	0.041146	0.0263463	0.0205285	0.250908	0.196634	0.182794
ABCB5	134.954	0.649109	0.187974	3.45318	0.000554029	0.00193549	ABCB5	89	91	105	163	191	188	ABCB5	106.501	104.589	94.0315	148.678	156.037	199.887	ABCB5	0.286212	0.281075	0.252701	0.399559	0.419337	0.53718
ARHGAP22	55.2956	0.96291	0.279317	3.44738	0.00056606	0.00197237	ARHGAP22	9	43	36	70	112	79	ARHGAP22	10.7697	49.4213	32.2394	63.8495	91.4984	83.9952	ARHGAP22	0.0545935	0.250524	0.163426	0.323663	0.46382	0.425785
CYTIP	62.7029	0.864521	0.251587	3.43627	0.000589776	0.00204725	CYTIP	30	27	58	71	116	92	CYTIP	35.8991	31.032	51.9412	64.7616	94.7662	97.8172	CYTIP	0.33736	0.291621	0.488114	0.608593	0.890559	0.919231
LOC100506124	52.8115	0.862529	0.25183	3.42504	0.000614715	0.00212824	LOC100506124	24	29	43	78	97	62	LOC100506124	28.7193	33.3307	38.5081	71.1466	79.2441	65.9203	LOC100506124	0.373951	0.433995	0.50141	0.926392	1.03183	0.858341
SLC6A10P	29.4724	0.99536	0.290668	3.42439	0.000616192	0.00213152	SLC6A10P	9	12	23	43	52	47	SLC6A10P	10.7697	13.792	20.5974	39.2218	42.4814	49.9718	SLC6A10P	0.0582624	0.0746123	0.111428	0.212183	0.229817	0.270339
LRP5L	161.528	0.594813	0.174496	3.40876	0.000652593	0.00224545	LRP5L	95	127	131	238	221	183	LRP5L	113.681	145.965	117.315	217.088	180.546	194.571	LRP5L	0.590534	0.758243	0.609416	1.1277	0.937878	1.01073
GRIN2C	23.3441	1.01677	0.298871	3.40202	0.000668886	0.00229707	GRIN2C	11	9	11	47	43	27	GRIN2C	13.163	10.344	9.85091	42.8704	35.1288	28.7072	GRIN2C	0.0556883	0.043762	0.0416759	0.18137	0.148618	0.121451
SAP30L-AS1	147.228	0.597437	0.175783	3.39872	0.000677009	0.00232348	SAP30L-AS1	107	97	116	206	211	169	SAP30L-AS1	128.04	111.485	103.882	187.9	172.376	179.686	SAP30L-AS1	0.770777	0.67112	0.625352	1.13112	1.03767	1.08167
CX3CR1	8.9702	0.980364	0.288827	3.3943	0.000688055	0.00235697	CX3CR1	0	0	4	10	23	21	CX3CR1	0	0	3.58215	9.12135	18.7898	22.3278	CX3CR1	0	0	0.0203433	0.0518007	0.106709	0.126801
MIR548F5	119.434	0.656025	0.193361	3.39275	0.000691937	0.00236905	MIR548F5	70	87	95	145	204	140	MIR548F5	83.7646	99.992	85.0761	132.26	166.658	148.852	MIR548F5	23.8308	28.4475	24.2039	37.6276	47.4138	42.3481
PSAPL1	18.3243	1.03583	0.306152	3.38338	0.000715995	0.00244642	PSAPL1	6	9	5	30	26	37	PSAPL1	7.17983	10.344	4.47769	27.3641	21.2407	39.3395	PSAPL1	0.0318618	0.0459033	0.0198705	0.121433	0.0942594	0.174576
BNC1	49.8397	0.875352	0.258747	3.38304	0.000716869	0.00244857	BNC1	26	21	42	65	90	69	BNC1	31.1126	24.136	37.6126	59.2888	73.5255	73.3629	BNC1	0.130933	0.101573	0.158288	0.24951	0.309423	0.308739
GPR143	46.3688	0.902424	0.266996	3.37992	0.000725075	0.00247534	GPR143	21	32	25	66	96	52	GPR143	25.1294	36.7787	22.3884	60.2009	78.4272	55.288	GPR143	0.307721	0.450372	0.274157	0.737189	0.960379	0.677028
ARHGAP4	158.12	0.582099	0.172515	3.3742	0.000740299	0.00252259	ARHGAP4	90	111	151	225	221	181	ARHGAP4	107.697	127.576	135.226	205.23	180.546	192.445	ARHGAP4	0.663314	0.785747	0.832866	1.26403	1.11199	1.18528
CAMK1G	22.5348	1.02513	0.304675	3.36465	0.000766407	0.00260493	CAMK1G	9	3	16	49	29	36	CAMK1G	10.7697	3.448	14.3286	44.6946	23.6915	38.2763	CAMK1G	0.0905544	0.0289916	0.120478	0.375803	0.199204	0.321836
ELOVL3	37.1095	0.947173	0.281899	3.35997	0.000779503	0.00264517	ELOVL3	21	16	21	78	48	47	ELOVL3	25.1294	18.3893	18.8063	71.1466	39.2136	49.9718	ELOVL3	0.367791	0.269144	0.275247	1.04129	0.573926	0.731382
MX1	93.5583	0.868821	0.258827	3.35677	0.000788595	0.0026722	MX1	18	68	84	121	144	149	MX1	21.5395	78.1547	75.2252	110.368	117.641	158.421	MX1	0.122224	0.443481	0.426858	0.626275	0.667542	0.898947
KCNQ4	50.0393	0.934801	0.278794	3.35301	0.000799365	0.0027055	KCNQ4	12	19	54	85	78	70	KCNQ4	14.3597	21.8373	48.359	77.5315	63.7221	74.4261	KCNQ4	0.0727558	0.110643	0.24502	0.392828	0.32286	0.377093
DMGDH	26.7524	0.99315	0.296905	3.34501	0.000822791	0.00277683	DMGDH	5	15	18	40	49	42	DMGDH	5.98319	17.24	16.1197	36.4854	40.0305	44.6557	DMGDH	0.0296707	0.0854933	0.0799376	0.180932	0.198512	0.221448
HPSE	83.85	0.74782	0.22369	3.3431	0.000828473	0.00279507	HPSE	41	60	65	99	136	118	HPSE	49.0621	68.96	58.21	90.3014	111.105	125.461	HPSE	0.215877	0.303429	0.256128	0.397333	0.488871	0.552038
SHC4	73.3434	0.759769	0.227895	3.33386	0.000856506	0.00288287	SHC4	43	48	52	117	119	78	SHC4	51.4554	55.168	46.568	106.72	97.217	82.932	SHC4	0.234557	0.251481	0.212278	0.486478	0.44316	0.378042
NAT1	141.448	0.596886	0.179354	3.32798	0.00087477	0.00293696	NAT1	104	89	115	195	221	151	NAT1	124.45	102.291	102.987	177.866	180.546	160.548	NAT1	0.830268	0.682431	0.687075	1.18663	1.20451	1.07109
UBAP1L	48.2893	0.858667	0.258031	3.32777	0.000875436	0.00293779	UBAP1L	25	22	40	69	79	67	UBAP1L	29.9159	25.2853	35.8215	62.9373	64.539	71.2364	UBAP1L	0.449244	0.379707	0.537927	0.945122	0.969174	1.06975
PID1	62.1291	0.823324	0.247442	3.32735	0.000876767	0.00294134	PID1	33	27	57	108	88	76	PID1	39.489	31.032	51.0457	98.5106	71.8916	80.8055	PID1	0.290617	0.228378	0.375667	0.724983	0.529082	0.594683
SPOCK3	72.7415	0.842873	0.253404	3.3262	0.000880374	0.00295133	SPOCK3	23	37	77	87	129	106	SPOCK3	27.5227	42.5253	68.9564	79.3558	105.387	112.702	SPOCK3	0.160382	0.247806	0.401826	0.462426	0.614114	0.656745
NPTX2	54.8757	0.852492	0.256384	3.32506	0.000883992	0.00296247	NPTX2	37	22	39	73	83	85	NPTX2	44.2756	25.2853	34.926	66.5859	67.8068	90.3746	NPTX2	0.338935	0.193562	0.267362	0.509723	0.519069	0.691828
ALB	12.102	1.01524	0.305334	3.32499	0.000884202	0.00296268	ALB	2	3	6	26	24	17	ALB	2.39328	3.448	5.37323	23.7155	19.6068	18.0749	ALB	0.0221203	0.0318688	0.0496631	0.219195	0.18122	0.167061
SMR3B	33.2528	0.941792	0.283962	3.31661	0.000911173	0.00304442	SMR3B	10	19	24	53	64	41	SMR3B	11.9664	21.8373	21.4929	48.3432	52.2848	43.5924	SMR3B	0.316588	0.577739	0.568626	1.27899	1.38327	1.1533
AOC2	141.732	0.649769	0.19604	3.31447	0.000918164	0.00306523	AOC2	73	97	133	178	181	209	AOC2	87.3545	111.485	119.107	162.36	147.868	222.215	AOC2	0.680753	0.868805	0.928197	1.26527	1.15233	1.73172
SYT10	17.783	1.01335	0.306173	3.30974	0.000933839	0.00311445	SYT10	5	5	11	21	43	29	SYT10	5.98319	5.74667	9.85091	19.1548	35.1288	30.8337	SYT10	0.0378152	0.0363203	0.0622602	0.121063	0.222023	0.194876
CTD-2201I18.1	32.8793	0.945226	0.285761	3.30775	0.000940493	0.00313612	CTD-2201I18.1	19	11	21	53	47	53	CTD-2201I18.1	22.7361	12.6427	18.8063	48.3432	38.3966	56.3512	CTD-2201I18.1	0.173855	0.0966742	0.143805	0.369664	0.293606	0.430899
KRTAP5-AS1	193.733	0.652986	0.197774	3.30167	0.000961109	0.00319956	KRTAP5-AS1	174	102	124	311	255	220	KRTAP5-AS1	208.215	117.232	111.047	283.674	208.322	233.911	KRTAP5-AS1	1.90917	1.07493	1.01821	2.60108	1.91016	2.14478
CHRD	46.6491	0.912666	0.276672	3.29873	0.000971233	0.00322951	CHRD	30	10	38	70	88	59	CHRD	35.8991	11.4933	34.0304	63.8495	71.8916	62.7306	CHRD	0.199349	0.0638228	0.188972	0.354558	0.399216	0.348345
PNMAL2	116.802	0.651975	0.198455	3.28525	0.00101893	0.00337359	PNMAL2	69	69	112	148	209	125	PNMAL2	82.568	79.304	100.3	134.996	170.743	132.904	PNMAL2	0.363151	0.348795	0.441141	0.593741	0.750961	0.584538
GLTPD2	94.5255	0.675255	0.206008	3.2778	0.00104618	0.00345696	GLTPD2	53	65	79	126	143	119	GLTPD2	63.4218	74.7067	70.7475	114.929	116.824	126.524	GLTPD2	1.07788	1.26967	1.20238	1.95326	1.98546	2.15033
KIAA1683	112.36	0.64192	0.196116	3.27317	0.00106349	0.00351041	KIAA1683	59	78	104	155	165	136	KIAA1683	70.6016	89.648	93.1359	141.381	134.797	144.599	KIAA1683	0.33002	0.41905	0.435354	0.66087	0.630093	0.675914
UTS2R	21.921	0.982672	0.300222	3.27315	0.00106358	0.00351041	UTS2R	7	10	13	41	35	32	UTS2R	8.37646	11.4933	11.642	37.3976	28.5932	34.0234	UTS2R	0.132798	0.182212	0.184568	0.592889	0.453308	0.539396
SRRM3	27.8832	0.961975	0.294188	3.26993	0.00107573	0.00354819	SRRM3	10	19	11	42	55	38	SRRM3	11.9664	21.8373	9.85091	38.3097	44.9322	40.4027	SRRM3	0.0671136	0.122475	0.055249	0.21486	0.252003	0.226599
GRIN3B	145.861	0.649319	0.199312	3.2578	0.0011228	0.00368829	GRIN3B	67	97	151	242	194	159	GRIN3B	80.1747	111.485	135.226	220.737	158.488	169.054	GRIN3B	0.511707	0.711544	0.863068	1.40883	1.01154	1.07897
C6orf222	6.50314	0.913871	0.281424	3.24731	0.00116502	0.00381391	C6orf222	1	0	1	11	16	13	C6orf222	1.19664	0	0.895538	10.0335	13.0712	13.822	C6orf222	0.00665386	0	0.0049796	0.0557909	0.0726819	0.0768567
MFI2-AS1	58.0835	0.851213	0.262169	3.24681	0.00116706	0.00381934	MFI2-AS1	28	43	30	88	69	96	MFI2-AS1	33.5059	49.4213	26.8661	80.2679	56.3695	102.07	MFI2-AS1	0.731715	1.07928	0.586714	1.75292	1.23102	2.22905
XKRX	55.0291	0.8412	0.259514	3.24144	0.00118925	0.00388753	XKRX	40	25	32	78	75	87	XKRX	47.8655	28.7333	28.6572	71.1466	61.2712	92.501	XKRX	0.34868	0.20931	0.208756	0.518273	0.446335	0.673831
FOXH1	136.205	0.580143	0.179365	3.23443	0.00121885	0.00397714	FOXH1	88	97	115	182	217	145	FOXH1	105.304	111.485	102.987	166.009	177.278	154.168	FOXH1	1.00183	1.06063	0.979782	1.57935	1.68656	1.46671
GRID2IP	38.9301	0.905814	0.280166	3.23314	0.0012244	0.00399331	GRID2IP	15	19	31	53	92	40	GRID2IP	17.9496	21.8373	27.7617	48.3432	75.1594	42.5292	GRID2IP	0.0804798	0.0979113	0.124474	0.216755	0.336989	0.190687
CSF1R	46.9813	0.846073	0.261827	3.23142	0.00123177	0.00401409	CSF1R	25	30	28	70	91	51	CSF1R	29.9159	34.48	25.0751	63.8495	74.3424	54.2247	CSF1R	0.154476	0.178044	0.12948	0.329698	0.383881	0.279999
TPO	14.3453	0.989594	0.3068	3.22554	0.00125737	0.00409212	TPO	6	3	6	20	27	28	TPO	7.17983	3.448	5.37323	18.2427	22.0576	29.7704	TPO	0.0473976	0.022762	0.0354714	0.120429	0.145614	0.19653
PAQR9-AS1	33.1089	0.957919	0.29727	3.22239	0.00127126	0.00413271	PAQR9-AS1	4	15	31	45	63	53	PAQR9-AS1	4.78655	17.24	27.7617	41.0461	51.4678	56.3512	PAQR9-AS1	0.192652	0.693888	1.11737	1.65205	2.07151	2.26806
PDE8B	140.947	0.60206	0.18713	3.21734	0.00129385	0.00420207	PDE8B	71	109	129	174	230	163	PDE8B	84.9613	125.277	115.524	158.712	187.898	173.307	PDE8B	0.400659	0.590781	0.544788	0.74845	0.886089	0.817277
PNMA3	92.9593	0.764815	0.237757	3.2168	0.00129631	0.00420734	PNMA3	31	57	98	118	180	106	PNMA3	37.0958	65.512	87.7627	107.632	147.051	112.702	PNMA3	0.20539	0.362723	0.48592	0.595931	0.814184	0.624004
LOC113230	78.949	0.724079	0.225349	3.21314	0.00131291	0.00425505	LOC113230	37	47	77	113	124	96	LOC113230	44.2756	54.0187	68.9564	103.071	101.302	102.07	LOC113230	0.673648	0.821888	1.04916	1.56822	1.5413	1.55299
KRTAP5-2	102.16	0.741616	0.230819	3.21297	0.00131369	0.00425689	KRTAP5-2	85	48	65	185	136	111	KRTAP5-2	101.714	55.168	58.21	168.745	111.105	118.019	KRTAP5-2	1.88948	1.02482	1.08133	3.13466	2.06393	2.19235
MEF2B	106.799	0.681932	0.212328	3.2117	0.00131954	0.00427447	MEF2B	84	59	75	167	173	105	MEF2B	100.518	67.8107	67.1653	152.327	141.332	111.639	MEF2B	1.43872	0.970582	0.961345	2.18027	2.02291	1.5979
TMEM229A	40.4388	0.892881	0.278034	3.21141	0.00132086	0.00427806	TMEM229A	30	14	22	64	61	59	TMEM229A	35.8991	16.0907	19.7018	58.3767	49.8339	62.7306	TMEM229A	0.291921	0.130844	0.160209	0.474701	0.405234	0.510106
VIPR1	96.5503	0.678327	0.211237	3.21121	0.00132178	0.00428027	VIPR1	68	50	82	132	134	129	VIPR1	81.3714	57.4667	73.4341	120.402	109.471	137.157	VIPR1	0.501617	0.354255	0.452687	0.742222	0.67484	0.845508
RPP25	117.212	0.622992	0.194629	3.20092	0.00136989	0.00442329	RPP25	65	74	116	149	178	146	RPP25	77.7814	85.0507	103.882	135.908	145.417	155.232	RPP25	0.692409	0.75712	0.924759	1.20985	1.2945	1.38187
MIR4260	14.2026	0.980945	0.306487	3.20061	0.00137138	0.00442597	MIR4260	4	2	9	20	27	28	MIR4260	4.78655	2.29867	8.05984	18.2427	22.0576	29.7704	MIR4260	1.48371	0.712529	2.49835	5.65479	6.83732	9.2281
ACE	65.2483	0.779022	0.243625	3.19763	0.00138563	0.00446909	ACE	30	41	55	97	127	63	ACE	35.8991	47.1227	49.2546	88.4771	103.753	66.9835	ACE	0.142856	0.187519	0.196002	0.352083	0.41287	0.266552
TSLP	59.6966	0.775882	0.243678	3.18405	0.0014523	0.00466911	TSLP	40	28	46	92	91	74	TSLP	47.8655	32.1813	41.1947	83.9165	74.3424	78.679	TSLP	0.233135	0.156743	0.200644	0.408725	0.362094	0.383216
ZNF717	70.0319	0.728001	0.229355	3.17413	0.00150287	0.00481935	ZNF717	40	42	58	88	119	89	ZNF717	47.8655	48.272	51.9412	80.2679	97.217	94.6275	ZNF717	0.249269	0.251386	0.270494	0.418012	0.506278	0.492792
PCDHGB8P	22.455	0.967461	0.304976	3.17225	0.0015126	0.0048467	PCDHGB8P	12	12	3	44	39	30	PCDHGB8P	14.3597	13.792	2.68661	40.134	31.861	31.8969	PCDHGB8P	0.151154	0.145178	0.02828	0.422461	0.335378	0.335755
MIR5572	85.1093	0.686458	0.216638	3.16868	0.00153131	0.00490352	MIR5572	50	50	76	116	119	115	MIR5572	59.8319	57.4667	68.0609	105.808	97.217	122.271	MIR5572	9.07013	8.71158	10.3176	16.0398	14.7375	18.5356
APLN	14.4836	0.971811	0.306874	3.1668	0.00154125	0.00492984	APLN	5	6	5	24	31	21	APLN	5.98319	6.896	4.47769	21.8913	25.3254	22.3278	APLN	0.0385424	0.0444226	0.0288443	0.141019	0.163141	0.143831
C3orf20	61.0615	0.827082	0.261406	3.16397	0.00155633	0.0049708	C3orf20	37	33	39	112	59	93	C3orf20	44.2756	37.928	34.926	102.159	48.2	98.8804	C3orf20	0.276301	0.236689	0.217955	0.637523	0.300792	0.617062
LOC101927735	71.976	0.750345	0.237323	3.1617	0.00156848	0.00500499	LOC101927735	30	46	67	121	106	81	LOC101927735	35.8991	52.8693	60.001	110.368	86.5967	86.1216	LOC101927735	0.476095	0.701154	0.795735	1.46371	1.14845	1.14215
CFD	24.8533	0.943568	0.298515	3.16087	0.00157299	0.00501858	CFD	12	13	10	34	60	29	CFD	14.3597	14.9413	8.95538	31.0126	49.017	30.8337	CFD	0.257313	0.267736	0.160473	0.555721	0.878344	0.552514
MROH6	80.8849	0.777888	0.246182	3.15981	0.00157874	0.00503452	MROH6	62	24	69	121	139	92	MROH6	74.1915	27.584	61.7921	110.368	113.556	97.8172	MROH6	0.474103	0.176269	0.394867	0.705282	0.725652	0.625077
LINC01340	7.22613	0.900699	0.28582	3.15128	0.00162556	0.0051715	LINC01340	2	1	0	13	16	14	LINC01340	2.39328	1.14933	0	11.8578	13.0712	14.8852	LINC01340	0.0681815	0.0327431	0	0.337813	0.372383	0.424062
AQP4	53.6512	0.805133	0.256655	3.13703	0.00170671	0.00540656	AQP4	19	38	43	73	93	70	AQP4	22.7361	43.6747	38.5081	66.5859	75.9763	74.4261	AQP4	0.0905101	0.173864	0.153297	0.265071	0.302454	0.296283
PDE6C	13.8715	0.962265	0.306759	3.13687	0.0017076	0.00540765	PDE6C	6	3	6	22	33	19	PDE6C	7.17983	3.448	5.37323	20.067	26.9593	20.2014	PDE6C	0.0502233	0.024119	0.037586	0.14037	0.188582	0.14131
LMO1	42.2832	0.841743	0.268647	3.13326	0.00172874	0.00547204	LMO1	17	22	37	70	67	53	LMO1	20.3428	25.2853	33.1349	63.8495	54.7356	56.3512	LMO1	0.259353	0.322366	0.422441	0.814025	0.697832	0.718429
TBC1D3P1-DHX40P1	124.116	0.58199	0.186031	3.12845	0.00175729	0.00555189	TBC1D3P1-DHX40P1	84	83	105	165	172	154	TBC1D3P1-DHX40P1	100.518	95.3947	94.0315	150.502	140.515	163.737	TBC1D3P1-DHX40P1	1.84905	1.75482	1.72974	2.76854	2.58483	3.01201
C17orf67	96.8436	0.642755	0.205607	3.12614	0.00177119	0.00558877	C17orf67	56	67	82	127	138	127	C17orf67	67.0117	77.0053	73.4341	115.841	112.739	135.03	C17orf67	0.69171	0.794867	0.758004	1.19574	1.16372	1.39381
LINC00310	17.9395	0.956201	0.306808	3.11661	0.00182945	0.00575635	LINC00310	6	2	14	35	41	19	LINC00310	7.17983	2.29867	12.5375	31.9247	33.4949	20.2014	LINC00310	0.0825196	0.0264192	0.144097	0.36692	0.384966	0.23218
GYLTL1B	49.6858	0.853601	0.27412	3.11396	0.00184593	0.0058	GYLTL1B	26	23	37	71	51	95	GYLTL1B	31.1126	26.4347	33.1349	64.7616	41.6644	101.007	GYLTL1B	0.248045	0.21075	0.264168	0.516311	0.332169	0.805276
LINC00266-1	124.423	0.698027	0.224329	3.11161	0.00186067	0.00583811	LINC00266-1	42	82	137	157	185	174	LINC00266-1	50.2588	94.2453	122.689	143.205	151.136	185.002	LINC00266-1	1.44369	2.70722	3.52426	4.1136	4.34141	5.31422
SOWAHB	29.553	0.907188	0.291957	3.10727	0.00188826	0.00591636	SOWAHB	20	11	14	41	63	37	SOWAHB	23.9328	12.6427	12.5375	37.3976	51.4678	39.3395	SOWAHB	0.170162	0.0898894	0.0891419	0.265897	0.365937	0.279704
BMPER	23.902	0.925129	0.299302	3.09096	0.00199513	0.00621823	BMPER	10	9	16	27	55	35	BMPER	11.9664	10.344	14.3286	24.6277	44.9322	37.2131	BMPER	0.0493981	0.0427008	0.0591495	0.101665	0.185484	0.153618
GRAMD1C	30.399	0.902848	0.293734	3.07369	0.00211428	0.00655397	GRAMD1C	19	8	20	36	70	40	GRAMD1C	22.7361	9.19467	17.9108	32.8369	57.1865	42.5292	GRAMD1C	0.115056	0.0465297	0.0906375	0.166171	0.289393	0.215219
LOC100652758	127.043	0.614105	0.199976	3.0709	0.00213417	0.00660848	LOC100652758	80	89	103	138	179	188	LOC100652758	95.731	102.291	92.2404	125.875	146.234	199.887	LOC100652758	1.69206	1.80801	1.63037	2.22486	2.58471	3.53304
SIAH3	22.3567	0.931075	0.303516	3.06763	0.00215761	0.00667594	SIAH3	7	13	10	38	25	44	SIAH3	8.37646	14.9413	8.95538	34.6611	20.4237	46.7821	SIAH3	0.0435566	0.0776932	0.0465669	0.180234	0.106201	0.243262
DLL3	102.619	0.662093	0.216204	3.06235	0.00219603	0.00678331	DLL3	49	84	80	147	131	139	DLL3	58.6352	96.544	71.643	134.084	107.02	147.789	DLL3	0.511018	0.841401	0.624384	1.16857	0.932705	1.28801
LINC00473	16.8777	0.937793	0.306381	3.06087	0.00220695	0.00681285	LINC00473	6	6	9	19	34	32	LINC00473	7.17983	6.896	8.05984	17.3306	27.7763	34.0234	LINC00473	0.0613634	0.0589376	0.0688845	0.148118	0.237394	0.290785
GJB2	31.9775	0.882296	0.288614	3.05701	0.00223556	0.0068948	GJB2	12	22	17	38	68	44	GJB2	14.3597	25.2853	15.2241	34.6611	55.5526	46.7821	GJB2	0.127884	0.225186	0.135583	0.308685	0.49474	0.416632
FAM35BP	163.113	0.598187	0.195732	3.05616	0.00224194	0.00691131	FAM35BP	101	100	157	154	305	200	FAM35BP	120.86	114.933	140.599	140.469	249.17	212.646	FAM35BP	0.762939	0.725524	0.887543	0.886719	1.5729	1.34234
MAFA	30.8982	0.891645	0.291947	3.05413	0.00225714	0.00695175	MAFA	7	21	21	51	46	47	MAFA	8.37646	24.136	18.8063	46.5189	37.5797	49.9718	MAFA	0.0733102	0.211237	0.164591	0.40713	0.328895	0.43735
HS3ST5	58.4801	0.794207	0.260617	3.04742	0.00230818	0.0070948	HS3ST5	24	39	46	114	98	49	HS3ST5	28.7193	44.824	41.1947	103.983	80.0611	52.0983	HS3ST5	0.217366	0.339256	0.311788	0.787013	0.605953	0.394313
DICER1-AS1	102.873	0.664403	0.218084	3.04654	0.00231489	0.00711217	DICER1-AS1	52	70	94	107	197	124	DICER1-AS1	62.2252	80.4533	84.1805	97.5985	160.939	131.841	DICER1-AS1	1.60936	2.0808	2.1772	2.52423	4.16244	3.40985
ACRBP	21.4642	0.925595	0.304194	3.04278	0.00234404	0.00719622	ACRBP	12	5	12	51	33	23	ACRBP	14.3597	5.74667	10.7465	46.5189	26.9593	24.4543	ACRBP	0.158126	0.0632814	0.118338	0.512259	0.296872	0.269287
PLAC8	153.226	0.590858	0.194252	3.04171	0.00235236	0.00722067	PLAC8	72	137	125	223	229	163	PLAC8	86.1579	157.459	111.942	203.406	187.082	173.307	PLAC8	0.873283	1.59598	1.13463	2.06169	1.89623	1.75661
CCDC103	116.354	0.625309	0.205967	3.03597	0.00239765	0.00734732	CCDC103	92	55	101	150	169	150	CCDC103	110.091	63.2133	90.4493	136.82	138.065	159.485	CCDC103	1.27093	0.729758	1.04418	1.57951	1.59387	1.84115
SLC26A10	53.8419	0.791938	0.260921	3.03517	0.00240403	0.00736242	SLC26A10	31	35	32	54	100	81	SLC26A10	37.0958	40.2267	28.6572	49.2553	81.695	86.1216	SLC26A10	0.319808	0.3468	0.247058	0.424637	0.704304	0.742467
PRKCG	31.311	0.889829	0.293533	3.03145	0.00243382	0.00744341	PRKCG	18	9	22	38	45	61	PRKCG	21.5395	10.344	19.7018	34.6611	36.7627	64.857	PRKCG	0.143011	0.0686789	0.13081	0.230132	0.244086	0.430618
DMRTC1	38.4283	0.893022	0.294749	3.02977	0.00244738	0.00748032	DMRTC1	31	8	19	39	74	67	DMRTC1	37.0958	9.19467	17.0152	35.5733	60.4543	71.2364	DMRTC1	0.35019	0.086799	0.160626	0.335817	0.570698	0.672483
DMRTC1B	38.4283	0.893022	0.294749	3.02977	0.00244738	0.00748032	DMRTC1B	31	8	19	39	74	67	DMRTC1B	37.0958	9.19467	17.0152	35.5733	60.4543	71.2364	DMRTC1B	0.35019	0.086799	0.160626	0.335817	0.570698	0.672483
ZNF852	123.747	0.591875	0.19539	3.0292	0.002452	0.0074933	ZNF852	67	76	132	175	188	135	ZNF852	80.1747	87.3493	118.211	159.624	153.587	143.536	ZNF852	0.845226	0.920863	1.24622	1.6828	1.61916	1.5132
BEND5	122.865	0.620225	0.206504	3.00345	0.00266936	0.00809718	BEND5	51	99	116	177	184	138	BEND5	61.0285	113.784	103.882	161.448	150.319	146.726	BEND5	0.685484	1.27804	1.16683	1.81342	1.68841	1.64805
SLC1A2	78.9136	0.694221	0.231191	3.00281	0.00267502	0.0081119	SLC1A2	53	36	72	97	117	113	SLC1A2	63.4218	41.376	64.4787	88.4771	95.5831	120.145	SLC1A2	0.105907	0.0690931	0.107672	0.147746	0.159613	0.200628
CGB8	46.2124	0.781274	0.260494	2.99921	0.00270684	0.00820219	CGB8	23	24	40	67	70	64	CGB8	27.5227	27.584	35.8215	61.1131	57.1865	68.0467	CGB8	0.644419	0.645855	0.838729	1.43091	1.33897	1.59325
ARRDC2	118.049	0.6383	0.213099	2.99532	0.00274159	0.008295	ARRDC2	88	90	64	164	163	150	ARRDC2	105.304	103.44	57.3144	149.59	133.163	159.485	ARRDC2	0.742611	0.729466	0.404185	1.05492	0.939073	1.1247
NPFF	50.8914	0.754925	0.252049	2.99516	0.00274304	0.00829813	NPFF	29	32	36	80	82	58	NPFF	34.7025	36.7787	32.2394	72.9708	66.9899	61.6674	NPFF	1.21742	1.29026	1.13101	2.55994	2.35012	2.16339
ZNF311	103.213	0.610813	0.204006	2.9941	0.0027526	0.00832453	ZNF311	55	81	86	131	159	126	ZNF311	65.8151	93.096	77.0162	119.49	129.895	133.967	ZNF311	0.0723747	0.102375	0.0846923	0.131399	0.142841	0.147319
ICAM5	118.525	0.594839	0.198781	2.99244	0.00276758	0.00836856	ICAM5	62	93	103	164	155	152	ICAM5	74.1915	106.888	92.2404	149.59	126.627	161.611	ICAM5	0.513269	0.739469	0.638134	1.03489	0.876028	1.11805
EPX	16.107	0.912507	0.305753	2.98446	0.00284081	0.00856678	EPX	0	8	10	21	44	22	EPX	0	9.19467	8.95538	19.1548	35.9458	23.3911	EPX	0	0.0702826	0.0684535	0.146417	0.274764	0.178798
RAB20	122.621	0.594318	0.199184	2.98377	0.00284721	0.00857943	RAB20	95	64	107	167	162	158	RAB20	113.681	73.5573	95.8225	152.327	132.346	167.99	RAB20	1.55122	1.00372	1.30754	2.07856	1.80592	2.2923
DHRS7C	19.706	0.911042	0.305389	2.98322	0.00285236	0.00859001	DHRS7C	7	5	15	21	42	35	DHRS7C	8.37646	5.74667	13.4331	19.1548	34.3119	37.2131	DHRS7C	0.172928	0.118637	0.277318	0.395442	0.708351	0.768244
SLC27A2	57.835	0.737212	0.247378	2.9801	0.00288151	0.00866352	SLC27A2	30	31	53	72	92	82	SLC27A2	35.8991	35.6293	47.4635	65.6738	75.1594	87.1849	SLC27A2	0.311821	0.309478	0.41227	0.570445	0.652838	0.757292
ATP2B2	19.3069	0.911016	0.305822	2.97891	0.00289272	0.008692	ATP2B2	10	7	8	43	41	15	ATP2B2	11.9664	8.04533	7.1643	39.2218	33.4949	15.9485	ATP2B2	0.0277306	0.0186441	0.0166024	0.0908918	0.0776204	0.0369586
TAF4B	57.7025	0.774307	0.259967	2.97848	0.00289684	0.0087018	TAF4B	17	41	52	84	85	81	TAF4B	20.3428	47.1227	46.568	76.6194	69.4407	86.1216	TAF4B	0.0949835	0.220022	0.217432	0.357747	0.324229	0.402114
CCDC17	47.827	0.786423	0.264147	2.97721	0.00290881	0.00873512	CCDC17	29	28	30	54	76	77	CCDC17	34.7025	32.1813	26.8661	49.2553	62.0882	81.8687	CCDC17	0.320317	0.297046	0.247984	0.454645	0.573097	0.755679
HIST1H4J	88.2214	0.656715	0.221628	2.96315	0.00304511	0.0091009	HIST1H4J	56	59	68	136	155	78	HIST1H4J	67.0117	67.8107	60.8966	124.05	126.627	82.932	HIST1H4J	3.90933	3.95594	3.55258	7.23685	7.38718	4.83809
RCVRN	13.4539	0.903275	0.305216	2.95946	0.00308181	0.009201	RCVRN	1	4	10	20	35	18	RCVRN	1.19664	4.59733	8.95538	18.2427	28.5932	19.1381	RCVRN	0.0211508	0.0812587	0.158288	0.322443	0.505391	0.33827
KIRREL3	36.2983	0.867956	0.293884	2.9534	0.00314297	0.00937243	KIRREL3	8	30	19	39	65	64	KIRREL3	9.5731	34.48	17.0152	35.5733	53.1017	68.0467	KIRREL3	0.0467366	0.168334	0.0830695	0.173671	0.259247	0.332209
FAM179A	72.4771	0.720708	0.244107	2.95243	0.00315282	0.00939902	FAM179A	32	57	54	118	131	64	FAM179A	38.2924	65.512	48.359	107.632	107.02	68.0467	FAM179A	0.224146	0.383477	0.283071	0.630027	0.626448	0.398314
LOC101928979	144.181	0.661743	0.22475	2.94435	0.00323634	0.00961944	LOC101928979	76	97	127	178	140	256	LOC101928979	90.9445	111.485	113.733	162.36	114.373	272.187	LOC101928979	1.82489	2.23707	2.28217	3.25792	2.29501	5.46171
C11orf96	39.6807	0.82592	0.280764	2.94169	0.00326429	0.00969678	C11orf96	17	18	35	83	49	47	C11orf96	20.3428	20.688	31.3438	75.7072	40.0305	49.9718	C11orf96	0.318138	0.323536	0.49018	1.18397	0.62603	0.781499
RBP5	80.7312	0.713716	0.242806	2.93946	0.00328789	0.009764	RBP5	65	28	67	129	112	99	RBP5	77.7814	32.1813	60.001	117.665	91.4984	105.26	RBP5	1.7185	0.711013	1.32566	2.5997	2.02156	2.32561
GJA8	13.993	0.899762	0.306825	2.93249	0.00336256	0.00995777	GJA8	5	3	9	26	25	21	GJA8	5.98319	3.448	8.05984	23.7155	20.4237	22.3278	GJA8	0.0909669	0.0524225	0.12254	0.360565	0.310518	0.339467
IL15RA	26.8081	0.880177	0.30035	2.93051	0.0033841	0.010012	IL15RA	21	6	12	35	56	38	IL15RA	25.1294	6.896	10.7465	31.9247	45.7492	40.4027	IL15RA	0.236045	0.0647754	0.100943	0.299875	0.429731	0.37951
SLC47A2	74.7265	0.68529	0.234042	2.92806	0.00341085	0.010083	SLC47A2	33	56	64	111	130	75	SLC47A2	39.489	64.3627	57.3144	101.247	106.203	79.7423	SLC47A2	0.342145	0.557658	0.496589	0.877235	0.920179	0.690911
UBXN10	29.7967	0.86217	0.295088	2.92174	0.00348087	0.0102552	UBXN10	18	19	8	43	53	43	UBXN10	21.5395	21.8373	7.1643	39.2218	43.2983	45.7189	UBXN10	0.080197	0.081306	0.0266745	0.146033	0.161211	0.170223
WEE2-AS1	72.6297	0.703016	0.240723	2.92044	0.00349542	0.0102875	WEE2-AS1	31	63	50	105	105	94	WEE2-AS1	37.0958	72.408	44.7769	95.7742	85.7797	99.9436	WEE2-AS1	0.340591	0.664807	0.411115	0.879342	0.787578	0.917623
SCIN	65.8503	0.706353	0.241974	2.91913	0.00351014	0.0103248	SCIN	37	39	56	120	92	67	SCIN	44.2756	44.824	50.1501	109.456	75.1594	71.2364	SCIN	0.278899	0.282354	0.315904	0.689483	0.473441	0.44873
SEC1P	62.6569	0.714246	0.24582	2.90557	0.00366587	0.0107435	SEC1P	25	42	59	84	111	73	SEC1P	29.9159	48.272	52.8367	76.6194	90.6814	77.6158	SEC1P	0.234543	0.378456	0.414243	0.600701	0.710948	0.608513
HIST1H4K	87.3886	0.650693	0.224683	2.89605	0.00377891	0.0110442	HIST1H4K	54	58	70	138	154	74	HIST1H4K	64.6184	66.6613	62.6876	125.875	125.81	78.679	HIST1H4K	3.79101	3.91086	3.67773	7.38477	7.38099	4.61591
MIR568	40.5198	0.791173	0.273587	2.89185	0.0038298	0.0111799	MIR568	29	18	25	67	56	55	MIR568	34.7025	20.688	22.3884	61.1131	45.7492	58.4777	MIR568	7.58645	4.52269	4.89443	13.3602	10.0014	12.784
ALDH8A1	37.0755	0.816072	0.282334	2.89045	0.00384691	0.0112233	ALDH8A1	16	29	18	65	65	39	ALDH8A1	19.1462	33.3307	16.1197	59.2888	53.1017	41.466	ALDH8A1	0.155447	0.270611	0.130875	0.481364	0.431132	0.336661
ABCG2	25.881	0.850313	0.294777	2.8846	0.00391917	0.0114126	ABCG2	11	11	20	50	43	29	ABCG2	13.163	12.6427	17.9108	45.6068	35.1288	30.8337	ABCG2	0.0574315	0.0551611	0.0781463	0.198987	0.15327	0.13453
MBL1P	46.0592	0.756582	0.263337	2.87306	0.00406522	0.0118071	MBL1P	29	21	37	80	70	51	MBL1P	34.7025	24.136	33.1349	72.9708	57.1865	54.2247	MBL1P	0.506119	0.352012	0.483256	1.06424	0.834037	0.790841
LINC01023	50.8487	0.751721	0.261701	2.87244	0.00407316	0.0118267	LINC01023	21	25	53	74	77	69	LINC01023	25.1294	28.7333	47.4635	67.498	62.9051	73.3629	LINC01023	1.19427	1.36555	2.25569	3.20783	2.98955	3.48656
KCNAB3	38.1303	0.791835	0.275976	2.86921	0.00411497	0.0119377	KCNAB3	15	19	36	61	60	49	KCNAB3	17.9496	21.8373	32.2394	55.6403	49.017	52.0983	KCNAB3	0.151661	0.18451	0.272399	0.47012	0.414158	0.440193
TMEM145	8.93859	0.846229	0.295663	2.86214	0.00420785	0.0121791	TMEM145	2	4	1	17	24	10	TMEM145	2.39328	4.59733	0.895538	15.5063	19.6068	10.6323	TMEM145	0.0279395	0.05367	0.0104547	0.181023	0.228893	0.124123
GOLT1A	14.3227	0.871057	0.304699	2.85874	0.00425324	0.0122874	GOLT1A	1	11	3	26	26	23	GOLT1A	1.19664	12.6427	2.68661	23.7155	21.2407	24.4543	GOLT1A	0.0281451	0.297358	0.0631897	0.557794	0.499585	0.57517
CCDC169	74.4497	0.701664	0.245752	2.85517	0.00430132	0.012412	CCDC169	27	45	81	98	139	82	CCDC169	32.3092	51.72	72.5386	89.3893	113.556	87.1849	CCDC169	0.436003	0.697945	0.978886	1.20628	1.5324	1.17653
HPR	45.4386	0.773488	0.271172	2.85239	0.00433915	0.0125032	HPR	28	14	43	66	78	57	HPR	33.5059	16.0907	38.5081	60.2009	63.7221	60.6041	HPR	0.560274	0.269063	0.643921	1.00666	1.06554	1.0134
ESPN	23.0904	0.862741	0.302534	2.85172	0.00434838	0.012528	ESPN	4	13	18	46	34	31	ESPN	4.78655	14.9413	16.1197	41.9582	27.7763	32.9601	ESPN	0.0281531	0.0878806	0.0948113	0.246786	0.163372	0.193862
MIR3164	8.19767	0.819707	0.287839	2.8478	0.00440227	0.0126623	MIR3164	4	1	0	13	15	18	MIR3164	4.78655	1.14933	0	11.8578	12.2542	19.1381	MIR3164	1.19769	0.287587	0	2.96706	3.06627	4.78876
LOC100499484	68.1316	0.680894	0.239321	2.8451	0.00443971	0.0127564	LOC100499484	29	51	59	100	94	89	LOC100499484	34.7025	58.616	52.8367	91.2135	76.7933	94.6275	LOC100499484	0.223963	0.378296	0.340998	0.588674	0.495609	0.610707
LINC00673	34.6546	0.808109	0.284924	2.83623	0.00456496	0.0130807	LINC00673	20	24	14	45	66	46	LINC00673	23.9328	27.584	12.5375	41.0461	53.9187	48.9086	LINC00673	0.220223	0.253821	0.115367	0.377696	0.496146	0.450044
CPLX4	68.0992	0.684154	0.242037	2.82665	0.00470371	0.0134342	CPLX4	34	55	47	79	107	97	CPLX4	40.6857	63.2133	42.0903	72.0587	87.4136	103.133	CPLX4	0.430231	0.66845	0.445084	0.761985	0.924356	1.09058
PLCG2	53.7979	0.761008	0.269557	2.82318	0.00475496	0.0135632	PLCG2	15	33	55	92	70	72	PLCG2	17.9496	37.928	49.2546	83.9165	57.1865	76.5526	PLCG2	0.0428141	0.0904676	0.117484	0.200161	0.136404	0.182597
ADORA2B	123.547	0.585789	0.207735	2.81988	0.00480409	0.0136878	ADORA2B	106	76	81	189	184	124	ADORA2B	126.844	87.3493	72.5386	172.394	150.319	131.841	ADORA2B	1.39752	0.962387	0.799207	1.89938	1.65616	1.45258
LOC100507472	12.0425	0.858281	0.305171	2.81246	0.00491647	0.0139763	LOC100507472	5	5	3	16	23	23	LOC100507472	5.98319	5.74667	2.68661	14.5942	18.7898	24.4543	LOC100507472	0.060497	0.0581055	0.0271648	0.147564	0.189987	0.247261
CYGB	71.2064	0.659033	0.234402	2.81155	0.00493038	0.0140138	CYGB	47	52	45	85	117	92	CYGB	56.242	59.7653	40.2992	77.5315	95.5831	97.8172	CYGB	0.539267	0.57305	0.386402	0.743398	0.916483	0.937904
LOC100505938	39.375	0.776811	0.276419	2.81027	0.00495004	0.0140637	LOC100505938	15	21	37	51	79	47	LOC100505938	17.9496	24.136	33.1349	46.5189	64.539	49.9718	LOC100505938	0.347421	0.467162	0.641339	0.900392	1.24918	0.967224
MIR155HG	22.524	0.849902	0.302443	2.81012	0.00495225	0.014066	MIR155HG	6	14	14	34	55	22	MIR155HG	7.17983	16.0907	12.5375	31.0126	44.9322	23.3911	MIR155HG	0.101162	0.226714	0.176651	0.436961	0.633085	0.329575
NXF2	6.64988	0.737992	0.262982	2.80625	0.0050122	0.0142082	NXF2	0	0	2	26	2	12	NXF2	0	0	1.79108	23.7155	1.6339	12.7588	NXF2	0	0	0.00774628	0.102568	0.00706651	0.0551808
NXF2B	6.64988	0.737992	0.262982	2.80625	0.0050122	0.0142082	NXF2B	0	0	2	26	2	12	NXF2B	0	0	1.79108	23.7155	1.6339	12.7588	NXF2B	0	0	0.00774628	0.102568	0.00706651	0.0551808
PI15	92.774	0.636026	0.227265	2.7986	0.00513241	0.0145202	PI15	59	78	53	132	160	92	PI15	70.6016	89.648	47.4635	120.402	130.712	97.8172	PI15	0.217807	0.276566	0.146426	0.371442	0.403249	0.301768
RARRES1	56.928	0.698251	0.250493	2.78751	0.00531156	0.0149744	RARRES1	26	33	56	72	89	79	RARRES1	31.1126	37.928	50.1501	65.6738	72.7085	83.9952	RARRES1	0.387849	0.47281	0.625171	0.818688	0.906384	1.04708
LOC101927746	33.9412	0.793373	0.285385	2.78001	0.00543567	0.0152878	LOC101927746	23	17	18	66	54	34	LOC101927746	27.5227	19.5387	16.1197	60.2009	44.1153	36.1498	LOC101927746	0.777687	0.552089	0.455481	1.70105	1.24653	1.02146
BMP8B	65.8857	0.66974	0.240959	2.77948	0.00544458	0.0153043	BMP8B	30	43	63	101	87	85	BMP8B	35.8991	49.4213	56.4189	92.1257	71.0746	90.3746	BMP8B	0.197605	0.272038	0.310556	0.507102	0.391228	0.497463
GRIN2A	57.0136	0.689193	0.248264	2.77604	0.0055025	0.015439	GRIN2A	37	30	47	66	93	80	GRIN2A	44.2756	34.48	42.0903	60.2009	75.9763	85.0584	GRIN2A	0.0621808	0.0484239	0.0591118	0.0845465	0.106702	0.119456
TGM1	102.7	0.601074	0.21661	2.77492	0.00552153	0.0154859	TGM1	47	87	87	119	163	132	TGM1	56.242	99.992	77.9118	108.544	133.163	140.346	TGM1	0.420616	0.747809	0.582678	0.811768	0.995884	1.04961
CYMP	10.9001	0.833856	0.300674	2.77329	0.00554931	0.0155529	CYMP	5	0	6	20	23	16	CYMP	5.98319	0	5.37323	18.2427	18.7898	17.0117	CYMP	0.10013	0	0.0899218	0.305295	0.314451	0.284693
IL17RE	38.9095	0.833324	0.300619	2.77202	0.00557091	0.0156026	IL17RE	8	22	32	73	25	78	IL17RE	9.5731	25.2853	28.6572	66.5859	20.4237	82.932	IL17RE	0.0678789	0.179288	0.203196	0.472133	0.144816	0.588036
MIR4649	42.282	0.750857	0.270978	2.77092	0.00558984	0.0156534	MIR4649	30	20	28	54	85	48	MIR4649	35.8991	22.9867	25.0751	49.2553	69.4407	51.035	MIR4649	11.6495	7.45929	8.13699	15.9836	22.5339	16.5611
DMTN	80.642	0.60218	0.2177	2.7661	0.00567319	0.0158559	DMTN	51	57	64	107	115	102	DMTN	61.0285	65.512	57.3144	97.5985	93.9492	108.449	DMTN	0.380276	0.408213	0.357133	0.608148	0.585409	0.675762
EGFLAM	52.1048	0.722818	0.261337	2.76584	0.00567756	0.0158659	EGFLAM	23	39	38	82	62	76	EGFLAM	27.5227	44.824	34.0304	74.7951	50.6509	80.8055	EGFLAM	0.104746	0.170592	0.129514	0.284656	0.192768	0.307531
TMPRSS5	40.3703	0.763462	0.276366	2.76251	0.00573594	0.0160157	TMPRSS5	19	23	32	44	61	70	TMPRSS5	22.7361	26.4347	28.6572	40.134	49.8339	74.4261	TMPRSS5	0.201705	0.234517	0.254234	0.356051	0.442105	0.660276
TMEM191C	71.9837	0.634974	0.230281	2.75739	0.0058265	0.0162349	TMEM191C	53	39	58	89	120	87	TMEM191C	63.4218	44.824	51.9412	81.1801	98.034	92.501	TMEM191C	1.00778	0.712257	0.82535	1.28996	1.55777	1.46985
GLUD1P7	78.1268	0.62628	0.227214	2.75634	0.00584524	0.0162846	GLUD1P7	41	44	83	110	117	93	GLUD1P7	49.0621	50.5707	74.3296	100.335	95.5831	98.8804	GLUD1P7	2.09658	2.16105	3.17634	4.28763	4.08457	4.22548
LOC101927730	38.5598	0.770368	0.279771	2.75357	0.00589493	0.0164071	LOC101927730	14	17	41	58	64	50	LOC101927730	16.7529	19.5387	36.717	52.9039	52.2848	53.1615	LOC101927730	0.535277	0.624285	1.17316	1.69035	1.67057	1.69858
OPRL1	103.315	0.629158	0.228548	2.75285	0.00590789	0.0164408	OPRL1	86	41	90	170	137	115	OPRL1	102.911	47.1227	80.5984	155.063	111.922	122.271	OPRL1	0.593032	0.271548	0.464455	0.893563	0.64496	0.704599
UPK3B	86.0439	0.620374	0.225723	2.74839	0.00598896	0.0166343	UPK3B	42	59	83	112	110	124	UPK3B	50.2588	67.8107	74.3296	102.159	89.8645	131.841	UPK3B	0.616169	0.831354	0.911277	1.25246	1.10173	1.61636
KRTCAP3	90.6483	0.618612	0.225372	2.74485	0.00605392	0.0167915	KRTCAP3	68	45	79	95	154	120	KRTCAP3	81.3714	51.72	70.7475	86.6529	125.81	127.588	KRTCAP3	1.58235	1.00575	1.37576	1.68505	2.44651	2.48107
LOC100507346	84.4817	0.596865	0.217599	2.74296	0.00608873	0.0168787	LOC100507346	45	64	73	111	120	108	LOC100507346	53.8487	73.5573	65.3743	101.247	98.034	114.829	LOC100507346	0.57146	0.780615	0.693773	1.07447	1.04037	1.2186
INSM1	26.0452	0.802376	0.292536	2.74283	0.00609116	0.0168831	INSM1	11	14	19	36	45	38	INSM1	13.163	16.0907	17.0152	32.8369	36.7627	40.4027	INSM1	0.0966668	0.118167	0.124957	0.241148	0.269979	0.296711
GABRR2	47.7985	0.738479	0.269485	2.74033	0.00613767	0.0169979	GABRR2	20	21	52	61	76	70	GABRR2	23.9328	24.136	46.568	55.6403	62.0882	74.4261	GABRR2	0.238848	0.240877	0.464747	0.555289	0.619639	0.742771
WIF1	15.078	0.840307	0.306879	2.73823	0.00617703	0.0170904	WIF1	9	6	4	24	28	23	WIF1	10.7697	6.896	3.58215	21.8913	22.8746	24.4543	WIF1	0.0998525	0.0639368	0.0332122	0.202966	0.212084	0.22673
STRC	49.7183	0.716367	0.262121	2.73296	0.00627682	0.0173402	STRC	21	34	42	56	96	63	STRC	25.1294	39.0773	37.6126	51.0796	78.4272	66.9835	STRC	0.094632	0.147157	0.141641	0.192355	0.29534	0.252246
MAFA-AS1	25.7088	0.820516	0.301835	2.71842	0.00655942	0.0180564	MAFA-AS1	11	21	6	38	46	37	MAFA-AS1	13.163	24.136	5.37323	34.6611	37.5797	39.3395	MAFA-AS1	0.655573	1.20207	0.267609	1.72627	1.87163	1.95927
DLGAP4-AS1	16.2139	0.833401	0.306879	2.71573	0.00661294	0.0181937	DLGAP4-AS1	6	4	12	16	32	32	DLGAP4-AS1	7.17983	4.59733	10.7465	14.5942	26.1424	34.0234	DLGAP4-AS1	0.12354	0.0791043	0.18491	0.251116	0.449821	0.585425
ACOT4	29.9052	0.809472	0.298734	2.70968	0.00673491	0.018504	ACOT4	18	20	8	62	52	27	ACOT4	21.5395	22.9867	7.1643	56.5524	42.4814	28.7072	ACOT4	0.274105	0.292521	0.0911707	0.719668	0.540605	0.365319
SPATA32	9.6538	0.814373	0.300685	2.7084	0.00676094	0.0185704	SPATA32	2	3	5	21	14	16	SPATA32	2.39328	3.448	4.47769	19.1548	11.4373	17.0117	SPATA32	0.0387105	0.0557704	0.0724253	0.309824	0.184995	0.275159
FRK	20.6648	0.815846	0.301699	2.70417	0.00684755	0.0187544	FRK	7	13	12	32	34	31	FRK	8.37646	14.9413	10.7465	29.1883	27.7763	32.9601	FRK	0.0610618	0.108918	0.0783383	0.212774	0.202481	0.240269
LINC01006	10.6355	0.821499	0.304042	2.70193	0.00689391	0.0188711	LINC01006	4	3	5	20	22	14	LINC01006	4.78655	3.448	4.47769	18.2427	17.9729	14.8852	LINC01006	0.131146	0.0944712	0.122684	0.499829	0.492437	0.407838
C2orf40	14.6719	0.827469	0.306876	2.69643	0.00700881	0.0191543	C2orf40	4	5	11	23	35	17	C2orf40	4.78655	5.74667	9.85091	20.9791	28.5932	18.0749	C2orf40	0.127121	0.15262	0.26162	0.557163	0.759379	0.480033
MT1F	4.5903	0.696106	0.258519	2.69266	0.00708837	0.019348	MT1F	1	0	0	8	9	11	MT1F	1.19664	0	0	7.29708	7.35255	11.6955	MT1F	0.0514538	0	0	0.313765	0.316149	0.502892
DACT2	85.1763	0.594549	0.220972	2.69061	0.00713213	0.0194569	DACT2	64	55	62	106	151	90	DACT2	76.5848	63.2133	55.5233	96.6864	123.359	95.6907	DACT2	0.376637	0.310877	0.273059	0.475495	0.606671	0.470598
RARRES2	69.3828	0.682981	0.254013	2.68876	0.00717171	0.0195463	RARRES2	58	27	52	72	123	97	RARRES2	69.405	31.032	46.568	65.6738	100.485	103.133	RARRES2	1.94524	0.869747	1.30518	1.84067	2.81633	2.89056
EPHA8	34.7761	0.816448	0.303701	2.68833	0.00718098	0.0195689	EPHA8	30	2	20	51	53	59	EPHA8	35.8991	2.29867	17.9108	46.5189	43.2983	62.7306	EPHA8	0.137838	0.00882593	0.0687699	0.178613	0.166248	0.24086
ETV7	14.8413	0.824072	0.306881	2.68532	0.00724607	0.0197276	ETV7	6	5	9	17	37	21	ETV7	7.17983	5.74667	8.05984	15.5063	30.2271	22.3278	ETV7	0.0664496	0.0531857	0.0745942	0.143512	0.279754	0.206645
MIR4724	9.83282	0.787432	0.29348	2.68309	0.00729454	0.0198407	MIR4724	2	6	0	13	19	21	MIR4724	2.39328	6.896	0	11.8578	15.522	22.3278	MIR4724	0.558476	1.6092	0	2.76703	3.6221	5.21025
EPHA1	22.2952	0.806696	0.301145	2.67876	0.0073895	0.0200772	EPHA1	15	6	14	39	38	28	EPHA1	17.9496	6.896	12.5375	35.5733	31.0441	29.7704	EPHA1	0.110848	0.0425865	0.077426	0.219684	0.191714	0.183848
KSR2	81.8211	0.602037	0.224788	2.67824	0.00740097	0.0201056	KSR2	37	61	79	107	126	99	KSR2	44.2756	70.1093	70.7475	97.5985	102.936	105.26	KSR2	0.0540646	0.0856099	0.0863892	0.119177	0.125694	0.128532
PTGES2-AS1	49.104	0.696163	0.261638	2.66079	0.0077957	0.0210527	PTGES2-AS1	26	38	31	69	93	50	PTGES2-AS1	31.1126	43.6747	27.7617	62.9373	75.9763	53.1615	PTGES2-AS1	0.306817	0.430698	0.273772	0.620657	0.749241	0.524253
PAX8	30.3944	0.759331	0.285845	2.65644	0.00789702	0.021312	PAX8	12	17	26	47	50	39	PAX8	14.3597	19.5387	23.284	42.8704	40.8475	41.466	PAX8	0.0735452	0.10007	0.119253	0.219567	0.209207	0.212375
RAPGEF5	48.0097	0.688473	0.259348	2.65463	0.00793943	0.0214207	RAPGEF5	23	29	44	79	74	52	RAPGEF5	27.5227	33.3307	39.4037	72.0587	60.4543	55.288	RAPGEF5	0.0863183	0.104534	0.12358	0.225995	0.189601	0.173398
MIR6840	58.2476	0.658971	0.248329	2.65362	0.00796327	0.0214792	MIR6840	37	44	35	86	81	74	MIR6840	44.2756	50.5707	31.3438	78.4436	66.1729	78.679	MIR6840	12.9511	14.7925	9.16843	22.9457	19.3564	23.0145
LOC100270746	48.7025	0.709395	0.267655	2.65041	0.00803952	0.0216645	LOC100270746	18	29	49	55	83	71	LOC100270746	21.5395	33.3307	43.8813	50.1675	67.8068	75.4893	LOC100270746	0.475387	0.735624	0.968483	1.10722	1.49653	1.66609
LINC00622	108.825	0.601798	0.227326	2.64729	0.00811404	0.0218513	LINC00622	81	46	108	117	212	119	LINC00622	96.9276	52.8693	96.7181	106.72	173.193	126.524	LINC00622	1.26605	0.690571	1.26332	1.39396	2.26223	1.65264
TMC4	85.1077	0.627685	0.237127	2.64704	0.00812001	0.0218638	TMC4	42	59	79	85	178	93	TMC4	50.2588	67.8107	70.7475	77.5315	145.417	98.8804	TMC4	0.420714	0.56764	0.592224	0.649013	1.21728	0.827723
FREM3	25.6277	0.792279	0.300778	2.6341	0.0084361	0.022633	FREM3	13	8	21	53	51	19	FREM3	15.5563	9.19467	18.8063	48.3432	41.6644	20.2014	FREM3	0.0487812	0.0288325	0.0589726	0.151594	0.130651	0.0633472
FAM167A-AS1	9.88536	0.778753	0.295681	2.63376	0.00844454	0.0226526	FAM167A-AS1	0	3	7	11	25	18	FAM167A-AS1	0	3.448	6.26876	10.0335	20.4237	19.1381	FAM167A-AS1	0	0.0586	0.10654	0.170523	0.347109	0.32526
ST8SIA5	47.213	0.715329	0.27169	2.63288	0.00846631	0.0227019	ST8SIA5	30	36	21	83	74	48	ST8SIA5	35.8991	41.376	18.8063	75.7072	60.4543	51.035	ST8SIA5	0.26401	0.304288	0.138306	0.556768	0.444595	0.375323
SLC30A2	29.1531	0.802757	0.305141	2.63078	0.00851898	0.0228279	SLC30A2	3	10	34	36	44	57	SLC30A2	3.58991	11.4933	30.4483	32.8369	35.9458	60.6041	SLC30A2	0.0298345	0.0955171	0.253045	0.272896	0.298733	0.50366
LOC440602	11.4892	0.788594	0.299915	2.62939	0.00855389	0.0229184	LOC440602	7	0	5	26	24	12	LOC440602	8.37646	0	4.47769	23.7155	19.6068	12.7588	LOC440602	0.0739962	0	0.0395551	0.209499	0.173203	0.112709
CCDC13	39.7418	0.745091	0.283932	2.62419	0.00868554	0.0232246	CCDC13	12	37	22	58	67	51	CCDC13	14.3597	42.5253	19.7018	52.9039	54.7356	54.2247	CCDC13	0.10538	0.312078	0.144585	0.388242	0.401685	0.397935
SUCLG2-AS1	58.9443	0.640554	0.244608	2.61869	0.00882669	0.0235707	SUCLG2-AS1	34	42	45	97	87	61	SUCLG2-AS1	40.6857	48.272	40.2992	88.4771	71.0746	64.857	SUCLG2-AS1	0.321772	0.38177	0.318716	0.699742	0.56211	0.512937
SMAGP	85.5622	0.590804	0.225672	2.61797	0.00884533	0.0236048	SMAGP	43	58	85	113	107	121	SMAGP	51.4554	66.6613	76.1207	103.071	87.4136	128.651	SMAGP	0.862505	1.11739	1.27595	1.7277	1.46524	2.15647
SNORD116-17	71.8073	0.616951	0.23587	2.61564	0.00890598	0.0237401	SNORD116-17	53	42	55	82	136	79	SNORD116-17	63.4218	48.272	49.2546	74.7951	111.105	83.9952	SNORD116-17	7.0062	5.3326	5.44115	8.2626	12.2738	9.27894
SNORD116-19	71.8073	0.616951	0.23587	2.61564	0.00890598	0.0237401	SNORD116-19	53	42	55	82	136	79	SNORD116-19	63.4218	48.272	49.2546	74.7951	111.105	83.9952	SNORD116-19	7.0062	5.3326	5.44115	8.2626	12.2738	9.27894
CSNK1A1P1	28.8185	0.75954	0.290462	2.61494	0.00892427	0.0237775	CSNK1A1P1	11	18	22	46	57	29	CSNK1A1P1	13.163	20.688	19.7018	41.9582	46.5661	30.8337	CSNK1A1P1	0.16176	0.254234	0.242115	0.515623	0.572249	0.378914
CPLX1	11.5355	0.795116	0.30439	2.61216	0.00899724	0.0239465	CPLX1	4	3	7	15	32	14	CPLX1	4.78655	3.448	6.26876	13.682	26.1424	14.8852	CPLX1	0.0464526	0.0334622	0.0608373	0.132782	0.253707	0.144459
DYNLRB2	7.38286	0.754149	0.288894	2.61047	0.00904169	0.0240489	DYNLRB2	1	3	2	20	11	10	DYNLRB2	1.19664	3.448	1.79108	18.2427	8.98645	10.6323	DYNLRB2	0.0175139	0.0504646	0.026214	0.266998	0.131525	0.155613
LOC101928837	22.2448	0.787696	0.301881	2.60929	0.00907294	0.0241129	LOC101928837	13	5	18	38	40	27	LOC101928837	15.5563	5.74667	16.1197	34.6611	32.678	28.7072	LOC101928837	0.928385	0.342956	0.962008	2.06855	1.95019	1.71322
SLC7A3	17.5509	0.800168	0.306826	2.60789	0.00911019	0.0242023	SLC7A3	1	8	16	37	30	21	SLC7A3	1.19664	9.19467	14.3286	33.749	24.5085	22.3278	SLC7A3	0.0109626	0.0842337	0.131267	0.30918	0.224526	0.204549
CTD-2297D10.2	51.2486	0.706986	0.271305	2.60587	0.00916414	0.024307	CTD-2297D10.2	21	28	52	71	114	43	CTD-2297D10.2	25.1294	32.1813	46.568	64.7616	93.1323	45.7189	CTD-2297D10.2	0.329479	0.42194	0.610567	0.84911	1.22109	0.599435
TMEM63C	74.9973	0.586533	0.225399	2.6022	0.00926279	0.0245589	TMEM63C	50	48	63	87	115	99	TMEM63C	59.8319	55.168	56.4189	79.3558	93.9492	105.26	TMEM63C	0.230027	0.212097	0.216906	0.305088	0.361194	0.404678
KCNK5	6.57356	0.71575	0.275721	2.59592	0.00943385	0.024963	KCNK5	1	1	2	5	9	22	KCNK5	1.19664	1.14933	1.79108	4.56068	7.35255	23.3911	KCNK5	0.00656943	0.00630974	0.00983284	0.0250377	0.0403648	0.128415
FUT8-AS1	47.5059	0.696802	0.268943	2.59089	0.00957284	0.0252875	FUT8-AS1	21	33	38	57	61	81	FUT8-AS1	25.1294	37.928	34.0304	51.9917	49.8339	86.1216	FUT8-AS1	0.257726	0.388988	0.349015	0.533225	0.511095	0.883261
CYP4F30P	63.4774	0.651463	0.252563	2.57941	0.00989695	0.0260853	CYP4F30P	31	55	41	87	79	94	CYP4F30P	37.0958	63.2133	36.717	79.3558	64.539	99.9436	CYP4F30P	0.34256	0.583742	0.339063	0.732809	0.595984	0.922927
ALK	20.8038	0.778582	0.302405	2.57463	0.0100346	0.0263858	ALK	9	11	13	32	26	37	ALK	10.7697	12.6427	11.642	29.1883	21.2407	39.3395	ALK	0.0357014	0.0419101	0.0385929	0.0967587	0.0704124	0.13041
SLC23A3	10.5047	0.777778	0.303343	2.56402	0.0103467	0.0271141	SLC23A3	4	5	3	21	18	15	SLC23A3	4.78655	5.74667	2.68661	19.1548	14.7051	15.9485	SLC23A3	0.0411119	0.0493584	0.0230755	0.164522	0.126303	0.136982
KANK3	74.3858	0.628358	0.245399	2.56056	0.0104505	0.0273362	KANK3	35	46	76	113	79	109	KANK3	41.8823	52.8693	68.0609	103.071	64.539	115.892	KANK3	0.312101	0.393975	0.50718	0.768073	0.480936	0.863612
N4BP2L2-IT2	58.9616	0.638016	0.249816	2.55394	0.0106512	0.0278213	N4BP2L2-IT2	32	45	43	91	70	80	N4BP2L2-IT2	38.2924	51.72	38.5081	83.0043	57.1865	85.0584	N4BP2L2-IT2	0.162632	0.21966	0.163548	0.352528	0.242877	0.361252
LINC01315	12.6658	0.779699	0.30599	2.54812	0.0108305	0.0282457	LINC01315	4	8	4	18	28	18	LINC01315	4.78655	9.19467	3.58215	16.4184	22.8746	19.1381	LINC01315	0.080233	0.154123	0.0600446	0.275209	0.383428	0.320797
SLC30A10	26.1263	0.751289	0.295481	2.54259	0.0110033	0.0286443	SLC30A10	12	14	19	31	38	47	SLC30A10	14.3597	16.0907	17.0152	28.2762	31.0441	49.9718	SLC30A10	0.103121	0.115552	0.122191	0.20306	0.222937	0.358863
ITIH4	27.1715	0.758611	0.298642	2.5402	0.0110788	0.0288184	ITIH4	19	6	21	44	56	27	ITIH4	22.7361	6.896	18.8063	40.134	45.7492	28.7072	ITIH4	0.143829	0.0436242	0.118969	0.253888	0.28941	0.181602
FEZF2	9.86943	0.764305	0.30124	2.53719	0.0111745	0.0290523	FEZF2	3	4	4	15	14	21	FEZF2	3.58991	4.59733	3.58215	13.682	11.4373	22.3278	FEZF2	0.0357414	0.0457713	0.0356641	0.136219	0.11387	0.222297
CYP11A1	34.5659	0.724273	0.285654	2.53549	0.0112289	0.0291635	CYP11A1	12	18	35	56	45	50	CYP11A1	14.3597	20.688	31.3438	51.0796	36.7627	53.1615	CYP11A1	0.122828	0.176958	0.268105	0.436918	0.314457	0.454726
LRRC36	3.68574	0.600422	0.237037	2.53303	0.0113082	0.029339	LRRC36	0	0	0	10	12	3	LRRC36	0	0	0	9.12135	9.8034	3.18969	LRRC36	0	0	0	0.0745515	0.080126	0.0260703
ASCL5	13.2076	0.77339	0.305774	2.52929	0.0114294	0.0296191	ASCL5	4	2	12	21	27	19	ASCL5	4.78655	2.29867	10.7465	19.1548	22.0576	20.2014	ASCL5	0.0700061	0.0336193	0.157173	0.280151	0.322606	0.295457
HLX	48.8915	0.652973	0.258219	2.52876	0.0114466	0.029656	HLX	25	28	47	76	66	62	HLX	29.9159	32.1813	42.0903	69.3223	53.9187	65.9203	HLX	0.272741	0.293394	0.383733	0.632005	0.491572	0.600989
ZFP3	42.8806	0.739382	0.292716	2.52593	0.0115391	0.0298726	ZFP3	7	27	45	48	100	49	ZFP3	8.37646	31.032	40.2992	43.7825	81.695	52.0983	ZFP3	0.0348279	0.129026	0.167557	0.18204	0.339673	0.216615
RBM11	39.925	0.700722	0.277628	2.52397	0.0116039	0.030021	RBM11	21	29	25	55	86	36	RBM11	25.1294	33.3307	22.3884	50.1675	70.2577	38.2763	RBM11	0.265326	0.351918	0.236386	0.529687	0.741807	0.404136
RERG	62.2968	0.618836	0.245596	2.51973	0.0117444	0.0303318	RERG	32	51	46	71	109	77	RERG	38.2924	58.616	41.1947	64.7616	89.0475	81.8687	RERG	0.342051	0.523594	0.367977	0.578491	0.795428	0.731302
LOC645752	25.3455	0.74742	0.297446	2.51279	0.011978	0.0308694	LOC645752	15	7	22	34	48	34	LOC645752	17.9496	8.04533	19.7018	31.0126	39.2136	36.1498	LOC645752	0.119597	0.0536054	0.131272	0.206635	0.261277	0.240864
RHBDL3	65.6642	0.612555	0.24382	2.51232	0.0119939	0.0309066	RHBDL3	46	51	37	82	103	83	RHBDL3	55.0453	58.616	33.1349	74.7951	84.1458	88.2481	RHBDL3	0.245269	0.261179	0.147641	0.33327	0.374934	0.393213
GPC5-AS1	14.3587	0.765745	0.304999	2.51065	0.012051	0.0310417	GPC5-AS1	2	10	6	14	22	34	GPC5-AS1	2.39328	11.4933	5.37323	12.7699	17.9729	36.1498	GPC5-AS1	0.0841021	0.403887	0.188821	0.448747	0.631586	1.27034
FAM198A	9.01661	0.743554	0.296915	2.50427	0.0122706	0.0315264	FAM198A	1	2	7	15	18	15	FAM198A	1.19664	2.29867	6.26876	13.682	14.7051	15.9485	FAM198A	0.0072392	0.013906	0.0379236	0.082771	0.0889602	0.096482
FAM167B	43.5458	0.663327	0.2649	2.50406	0.0122776	0.0315404	FAM167B	20	30	37	65	61	57	FAM167B	23.9328	34.48	33.1349	59.2888	49.8339	60.6041	FAM167B	0.51992	0.74905	0.719829	1.288	1.0826	1.31658
XDH	58.6902	0.624386	0.249408	2.50348	0.012298	0.0315847	XDH	37	28	58	76	81	83	XDH	44.2756	32.1813	51.9412	69.3223	66.1729	88.2481	XDH	0.160841	0.116906	0.188688	0.251829	0.240389	0.320582
HIST2H2BF	115.758	0.768021	0.306795	2.50337	0.0123017	0.0315902	HIST2H2BF	46	43	76	100	405	94	HIST2H2BF	55.0453	49.4213	68.0609	91.2135	330.865	99.9436	HIST2H2BF	1.07141	0.961948	1.32475	1.7754	6.44003	1.94533
MYO1H	47.0595	0.666545	0.266915	2.49722	0.0125171	0.0320901	MYO1H	35	19	39	78	61	59	MYO1H	41.8823	21.8373	34.926	71.1466	49.8339	62.7306	MYO1H	0.20428	0.106511	0.170351	0.347016	0.243064	0.305967
ARTN	13.7	0.764967	0.306779	2.49354	0.0126475	0.0323954	ARTN	6	6	7	24	32	13	ARTN	7.17983	6.896	6.26876	21.8913	26.1424	13.822	ARTN	0.0767042	0.073672	0.0669711	0.233871	0.279287	0.147664
CAHM	39.77	0.713096	0.28626	2.49108	0.0127356	0.0325836	CAHM	15	13	49	63	64	49	CAHM	17.9496	14.9413	43.8813	57.4645	52.2848	52.0983	CAHM	0.420748	0.350233	1.0286	1.347	1.22558	1.22121
CGB5	30.8936	0.73101	0.293481	2.49082	0.0127447	0.0325987	CGB5	19	10	26	37	41	57	CGB5	22.7361	11.4933	23.284	33.749	33.4949	60.6041	CGB5	0.536581	0.271247	0.549511	0.796489	0.790493	1.43028
CA10	65.4414	0.619254	0.249207	2.4849	0.0129589	0.033033	CA10	25	51	62	103	106	64	CA10	29.9159	58.616	55.5233	93.95	86.5967	68.0467	CA10	0.160668	0.314806	0.298197	0.504573	0.465081	0.365456
R3HDML	27.5683	0.725466	0.291949	2.48491	0.0129585	0.033033	R3HDML	12	14	24	51	39	33	R3HDML	14.3597	16.0907	21.4929	46.5189	31.861	35.0866	R3HDML	0.391373	0.438552	0.58579	1.26787	0.868374	0.956286
ITGA2B	23.5553	0.742653	0.298862	2.48494	0.0129574	0.033033	ITGA2B	11	12	17	37	28	40	ITGA2B	13.163	13.792	15.2241	33.749	22.8746	42.5292	ITGA2B	0.0819957	0.0859139	0.094835	0.210231	0.142492	0.264925
PTCH2	57.7935	0.617323	0.248785	2.48135	0.0130886	0.0333269	PTCH2	37	35	48	97	69	70	PTCH2	44.2756	40.2267	42.9858	88.4771	56.3695	74.4261	PTCH2	0.198431	0.180285	0.192651	0.396531	0.252633	0.333558
TBXAS1	26.0244	0.742515	0.299671	2.47777	0.0132206	0.0336208	TBXAS1	8	23	12	33	45	40	TBXAS1	9.5731	26.4347	10.7465	30.1005	36.7627	42.5292	TBXAS1	0.0737727	0.203712	0.0828148	0.231962	0.283303	0.327741
LOC101928303	64.3629	0.596355	0.241118	2.47329	0.0133877	0.0339966	LOC101928303	30	47	61	83	112	70	LOC101928303	35.8991	54.0187	54.6278	75.7072	91.4984	74.4261	LOC101928303	0.691619	1.0407	1.05244	1.45855	1.76277	1.43386
GAL	14.3428	0.758438	0.306879	2.47146	0.0134563	0.0341449	GAL	9	5	6	25	22	22	GAL	10.7697	5.74667	5.37323	22.8034	17.9729	23.3911	GAL	0.287493	0.153404	0.143436	0.608725	0.479778	0.624413
MT1HL1	4.30877	0.606994	0.245767	2.4698	0.013519	0.0342909	MT1HL1	0	0	1	2	14	11	MT1HL1	0	0	0.895538	1.82427	11.4373	11.6955	MT1HL1	0	0	0.058857	0.119896	0.751689	0.76866
POU5F1P4	18.3752	0.751299	0.304308	2.46888	0.0135537	0.0343658	POU5F1P4	11	7	11	30	27	28	POU5F1P4	13.163	8.04533	9.85091	27.3641	22.0576	29.7704	POU5F1P4	0.252423	0.154283	0.188908	0.524752	0.422992	0.570898
TRIM72	31.5897	0.721087	0.29216	2.46812	0.0135825	0.0344259	TRIM72	20	21	14	41	73	30	TRIM72	23.9328	24.136	12.5375	37.3976	59.6373	31.8969	TRIM72	0.230968	0.23293	0.120996	0.360913	0.575543	0.307828
LOC101928865	9.27666	0.723494	0.294046	2.46048	0.0138752	0.0351102	LOC101928865	3	0	7	15	25	11	LOC101928865	3.58991	0	6.26876	13.682	20.4237	11.6955	LOC101928865	0.0454336	0	0.0793369	0.173158	0.258481	0.148017
PAMR1	28.9529	0.717433	0.291593	2.46039	0.0138784	0.035114	PAMR1	10	17	26	43	39	45	PAMR1	11.9664	19.5387	23.284	39.2218	31.861	47.8454	PAMR1	0.0672225	0.109761	0.1308	0.220333	0.178983	0.268777
HSD17B3	23.5297	0.739416	0.301282	2.45423	0.0141185	0.0356495	HSD17B3	9	7	25	32	45	32	HSD17B3	10.7697	8.04533	22.3884	29.1883	36.7627	34.0234	HSD17B3	0.197239	0.147344	0.410027	0.534562	0.673281	0.623112
BTC	21.6192	0.73798	0.302453	2.43998	0.0146879	0.0369128	BTC	11	13	11	22	37	39	BTC	13.163	14.9413	9.85091	20.067	30.2271	41.466	BTC	0.206632	0.234548	0.154639	0.31501	0.474503	0.650929
RIPK3	7.42775	0.695884	0.285215	2.43986	0.0146931	0.0369193	RIPK3	2	4	0	17	14	10	RIPK3	2.39328	4.59733	0	15.5063	11.4373	10.6323	RIPK3	0.0258742	0.0497027	0	0.167642	0.123651	0.114948
LOC100507073	43.2497	0.652398	0.268306	2.43154	0.0150346	0.0376832	LOC100507073	27	33	24	59	64	58	LOC100507073	32.3092	37.928	21.4929	53.816	52.2848	61.6674	LOC100507073	0.877135	1.02967	0.583493	1.461	1.41944	1.67415
VSTM2B	11.8298	0.723618	0.297903	2.42904	0.0151388	0.0379206	VSTM2B	0	5	9	9	30	23	VSTM2B	0	5.74667	8.05984	8.20922	24.5085	24.4543	VSTM2B	0	0.0960166	0.134666	0.137162	0.409494	0.408588
PRM3	9.92697	0.729672	0.300689	2.42666	0.0152383	0.0381319	PRM3	1	5	6	19	21	12	PRM3	1.19664	5.74667	5.37323	17.3306	17.1559	12.7588	PRM3	0.0625999	0.300626	0.281091	0.906617	0.897482	0.667451
SMKR1	18.482	0.737671	0.304358	2.4237	0.0153634	0.0384066	SMKR1	12	9	8	30	32	24	SMKR1	14.3597	10.344	7.1643	27.3641	26.1424	25.5175	SMKR1	0.288141	0.207563	0.143759	0.549088	0.524574	0.512035
PLD6	48.3673	0.61572	0.254717	2.41727	0.0156375	0.0390045	PLD6	28	33	39	64	82	55	PLD6	33.5059	37.928	34.926	58.3767	66.9899	58.4777	PLD6	0.270027	0.305666	0.281472	0.470464	0.539879	0.471278
TMC8	34.5372	0.701782	0.290652	2.41451	0.0157565	0.0392526	TMC8	11	24	29	75	44	34	TMC8	13.163	27.584	25.9706	68.4102	35.9458	36.1498	TMC8	0.0618633	0.129639	0.122056	0.321513	0.168937	0.169896
TRHDE-AS1	66.9957	0.600782	0.249121	2.41161	0.0158825	0.0395319	TRHDE-AS1	24	57	61	85	103	86	TRHDE-AS1	28.7193	65.512	54.6278	77.5315	84.1458	91.4378	TRHDE-AS1	0.0989141	0.225634	0.188147	0.267032	0.289812	0.314927
HAAO	13.7895	0.735282	0.305055	2.41033	0.0159381	0.0396557	HAAO	6	6	6	8	36	25	HAAO	7.17983	6.896	5.37323	7.29708	29.4102	26.5808	HAAO	0.116132	0.111541	0.0869104	0.118028	0.475702	0.429936
BRINP2	68.5295	0.630732	0.26213	2.40618	0.0161202	0.0400589	BRINP2	21	54	67	71	102	109	BRINP2	25.1294	62.064	60.001	64.7616	83.3289	115.892	BRINP2	0.142322	0.351504	0.33982	0.366782	0.471939	0.656364
GRM2	25.4352	0.713723	0.296636	2.40606	0.0161257	0.0400629	GRM2	15	10	20	48	31	34	GRM2	17.9496	11.4933	17.9108	43.7825	25.3254	36.1498	GRM2	0.111113	0.0711467	0.110872	0.271025	0.156771	0.223777
TSHB	4.70765	0.62288	0.258953	2.40538	0.0161555	0.040132	TSHB	2	0	0	8	11	9	TSHB	2.39328	0	0	7.29708	8.98645	9.56907	TSHB	0.0881282	0	0	0.268703	0.330911	0.352365
SCTR	24.7094	0.712623	0.296743	2.40149	0.0163287	0.0404976	SCTR	11	13	20	49	34	28	SCTR	13.163	14.9413	17.9108	44.6946	27.7763	29.7704	SCTR	0.149958	0.170218	0.204046	0.509179	0.316438	0.339157
PEBP4	6.73903	0.677227	0.282556	2.39679	0.0165396	0.0409594	PEBP4	2	0	4	10	18	10	PEBP4	2.39328	0	3.58215	9.12135	14.7051	10.6323	PEBP4	0.0555977	0	0.0832162	0.211896	0.341611	0.246997
CCNB3	24.3802	0.718508	0.300123	2.39405	0.0166636	0.0412157	CCNB3	7	14	22	46	45	22	CCNB3	8.37646	16.0907	19.7018	41.9582	36.7627	23.3911	CCNB3	0.0385647	0.0740803	0.0907059	0.193173	0.169253	0.107691
LOC100507387	48.3873	0.645633	0.26983	2.39274	0.016723	0.0413321	LOC100507387	35	18	44	57	68	76	LOC100507387	41.8823	20.688	39.4037	51.9917	55.5526	80.8055	LOC100507387	0.89951	0.444318	0.846275	1.11663	1.19311	1.73547
VSIG8	39.5492	0.662059	0.277172	2.38862	0.0169116	0.0417367	VSIG8	21	34	20	59	59	50	VSIG8	25.1294	39.0773	17.9108	53.816	48.2	53.1615	VSIG8	0.287071	0.446409	0.204608	0.614779	0.550624	0.607302
MIR6734	4.76743	0.61292	0.256798	2.38677	0.0169969	0.0419162	MIR6734	0	2	0	5	11	12	MIR6734	0	2.29867	0	4.56068	8.98645	12.7588	MIR6734	0	0.702051	0	1.39291	2.74461	3.89674
SALL4	24.7553	0.708217	0.296808	2.38611	0.0170276	0.0419868	SALL4	12	17	14	31	37	41	SALL4	14.3597	19.5387	12.5375	28.2762	30.2271	43.5924	SALL4	0.0855987	0.116471	0.074737	0.168556	0.180186	0.259857
SPATA17	27.0604	0.698978	0.293357	2.38269	0.0171867	0.0423323	SPATA17	14	11	25	37	55	30	SPATA17	16.7529	12.6427	22.3884	33.749	44.9322	31.8969	SPATA17	0.152936	0.115414	0.204383	0.308093	0.410184	0.291185
TPPP3	75.2226	0.591903	0.248607	2.38088	0.0172712	0.0425144	TPPP3	30	41	94	100	106	100	TPPP3	35.8991	47.1227	84.1805	91.2135	86.5967	106.323	TPPP3	0.647754	0.850269	1.51893	1.64583	1.56253	1.91846
CBFA2T3	46.4884	0.644055	0.271701	2.37046	0.0177662	0.0435423	CBFA2T3	16	31	48	60	91	49	CBFA2T3	19.1462	35.6293	42.9858	54.7281	74.3424	52.0983	CBFA2T3	0.0873346	0.162522	0.196078	0.24964	0.33911	0.237644
TMOD4	19.8175	0.723657	0.30562	2.36783	0.0178928	0.0438083	TMOD4	3	15	14	34	29	29	TMOD4	3.58991	17.24	12.5375	31.0126	23.6915	30.8337	TMOD4	0.0563967	0.270837	0.196962	0.487201	0.372189	0.48439
HMOX1	30.4241	0.724438	0.306025	2.36725	0.0179209	0.0438663	HMOX1	4	10	38	23	62	57	HMOX1	4.78655	11.4933	34.0304	20.9791	50.6509	60.6041	HMOX1	0.0625212	0.150124	0.4445	0.274026	0.661594	0.791602
FCGR1C	5.57623	0.640266	0.270613	2.36599	0.017982	0.0440105	FCGR1C	1	0	3	11	7	13	FCGR1C	1.19664	0	2.68661	10.0335	5.71865	13.822	FCGR1C	0.0186159	0	0.0417951	0.156089	0.0889639	0.215026
C15orf27	5.52334	0.645831	0.273068	2.36509	0.0180255	0.0441064	C15orf27	1	1	2	5	13	13	C15orf27	1.19664	1.14933	1.79108	4.56068	10.6203	13.822	C15orf27	0.0103594	0.00994987	0.0155055	0.0394821	0.0919412	0.119658
CITED1	17.5442	0.723333	0.305847	2.36502	0.0180292	0.0441099	CITED1	6	10	12	18	35	29	CITED1	7.17983	11.4933	10.7465	16.4184	28.5932	30.8337	CITED1	0.0922158	0.147617	0.138025	0.210874	0.367244	0.39602
FZD10	16.5238	0.72059	0.305953	2.35524	0.018511	0.0451183	FZD10	8	8	10	23	24	29	FZD10	9.5731	9.19467	8.95538	20.9791	19.6068	30.8337	FZD10	0.0605781	0.0581834	0.0566692	0.132755	0.124071	0.195114
GLT1D1	67.1983	0.583955	0.248275	2.35205	0.0186704	0.0454792	GLT1D1	54	31	57	117	84	72	GLT1D1	64.6184	35.6293	51.0457	106.72	68.6238	76.5526	GLT1D1	0.493207	0.271945	0.389612	0.814551	0.523779	0.584296
MIR8075	12.9476	0.698846	0.29769	2.34756	0.0188969	0.0459196	MIR8075	2	7	6	17	6	39	MIR8075	2.39328	8.04533	5.37323	15.5063	4.9017	41.466	MIR8075	0.621304	2.0886	1.39491	4.0255	1.2725	10.7647
ETNPPL	12.4205	0.713298	0.304653	2.34135	0.0192143	0.0466093	ETNPPL	4	5	8	33	21	9	ETNPPL	4.78655	5.74667	7.1643	30.1005	17.1559	9.56907	ETNPPL	0.0464309	0.0557444	0.0694958	0.291983	0.166418	0.0928228
ZNF30-AS1	5.17522	0.622228	0.265859	2.34044	0.0192608	0.0467069	ZNF30-AS1	2	1	0	10	16	5	ZNF30-AS1	2.39328	1.14933	0	9.12135	13.0712	5.31615	ZNF30-AS1	0.116132	0.0557704	0	0.442606	0.634269	0.257962
FLJ38576	11.3187	0.713087	0.30498	2.33814	0.0193799	0.0469682	FLJ38576	4	7	4	19	21	16	FLJ38576	4.78655	8.04533	3.58215	17.3306	17.1559	17.0117	FLJ38576	0.0404265	0.0679496	0.0302543	0.146371	0.144896	0.143678
MARK2P9	10.1389	0.698525	0.299585	2.33164	0.0197195	0.0476762	MARK2P9	4	4	4	22	8	20	MARK2P9	4.78655	4.59733	3.58215	20.067	6.5356	21.2646	MARK2P9	0.105083	0.100929	0.078642	0.440547	0.143482	0.46684
MATN1-AS1	36.8724	0.65517	0.281136	2.33044	0.019783	0.0477953	MATN1-AS1	28	15	28	62	45	49	MATN1-AS1	33.5059	17.24	25.0751	56.5524	36.7627	52.0983	MATN1-AS1	0.339444	0.174657	0.254033	0.572926	0.372439	0.527802
TMEM257	34.7073	0.659396	0.283058	2.32955	0.0198301	0.0478803	TMEM257	27	20	18	44	65	41	TMEM257	32.3092	22.9867	16.1197	40.134	53.1017	43.5924	TMEM257	0.274666	0.195413	0.137036	0.341185	0.451426	0.370586
NRROS	14.1844	0.713437	0.306764	2.32569	0.0200353	0.048315	NRROS	4	8	9	28	16	23	NRROS	4.78655	9.19467	8.05984	25.5398	13.0712	24.4543	NRROS	0.038938	0.0747974	0.0655658	0.207763	0.106333	0.198933
NTNG2	48.2375	0.598696	0.257654	2.32365	0.0201443	0.0485223	NTNG2	27	32	42	60	89	52	NTNG2	32.3092	36.7787	37.6126	54.7281	72.7085	55.288	NTNG2	0.217085	0.247115	0.252718	0.367717	0.488526	0.371478
ANKRD20A8P	52.2879	0.655865	0.282397	2.32249	0.0202065	0.0486488	ANKRD20A8P	42	38	16	62	112	54	ANKRD20A8P	50.2588	43.6747	14.3286	56.5524	91.4984	57.4144	ANKRD20A8P	0.284412	0.247153	0.0810848	0.320027	0.517784	0.324905
RAET1G	12.0797	0.708799	0.30604	2.31603	0.0205565	0.0494379	RAET1G	6	5	6	18	28	14	RAET1G	7.17983	5.74667	5.37323	16.4184	22.8746	14.8852	RAET1G	0.12626	0.101057	0.0944902	0.288724	0.402258	0.261762
LEFTY2	6182.69	-3.15956	0.0693716	-45.5455	0	0	LEFTY2	8888	9083	13824	1233	1499	1215	LEFTY2	10635.7	10439.4	12379.9	1124.66	1224.61	1291.82	LEFTY2	101	99.1352	117.563	10.6801	11.6292	12.2675
CRABP2	26089	-1.5412	0.0444778	-34.6509	4.32584e-263	4.34401e-259	CRABP2	31122	34892	43910	14418	15867	12935	CRABP2	37241.8	40102.5	39323.1	13151.2	12962.5	13752.9	CRABP2	664.475	715.518	701.61	234.646	231.28	245.382
COL5A2	26116	-1.3098	0.0383704	-34.1357	2.18149e-255	1.46044e-251	COL5A2	31165	32020	42073	16331	18679	13889	COL5A2	37293.2	36801.6	37678	14896.1	15259.8	14767.2	COL5A2	111.763	110.29	112.916	44.6417	45.7317	44.2554
CNOT11	6035.8	-2.06287	0.0617139	-33.4263	5.69373e-245	2.85882e-241	CNOT11	8817	8335	10243	2369	2845	2282	CNOT11	10550.8	9579.69	9172.99	2160.85	2324.22	2426.29	CNOT11	87.0221	79.0128	75.6584	17.8226	19.1701	20.0119
GABRP	1230.06	-3.30857	0.1023	-32.3419	1.80309e-229	4.52665e-226	GABRP	2066	1678	2616	230	252	208	GABRP	2472.25	1928.58	2342.73	209.791	205.871	221.152	GABRP	15.5166	12.1044	14.7037	1.31672	1.29211	1.38802
SMYD1	45195	-1.26368	0.044248	-28.5589	2.17768e-179	3.12404e-176	SMYD1	56175	54527	69018	28246	32646	25429	SMYD1	67221.1	62669.7	61808.2	25764.2	26670.1	27036.9	SMYD1	315.211	293.869	289.829	120.813	125.061	126.781
VCAN	24172.5	-1.13307	0.0402376	-28.1593	1.84219e-174	2.3124e-171	VCAN	28419	28084	37338	16803	18472	14009	VCAN	34007.2	32277.9	33437.6	15326.6	15090.7	14894.8	VCAN	56.8842	53.9914	55.9313	25.6369	25.2423	24.9146
ENC1	4775.44	-1.58936	0.0574687	-27.6561	2.35984e-168	2.63306e-165	ENC1	6336	5985	7928	2464	3037	2223	ENC1	7581.9	6878.76	7099.82	2247.5	2481.08	2363.56	ENC1	27.4901	24.9407	25.7422	8.14889	8.99578	8.56969
AMOTL2	8679.07	-1.32134	0.0479603	-27.5507	4.3423e-167	4.59004e-164	AMOTL2	10564	11024	13339	5413	6254	4487	AMOTL2	12641.3	12670.2	11945.6	4937.39	5109.2	4770.71	AMOTL2	50.1219	50.2367	47.3634	19.5764	20.2577	18.9156
TPM3	9661.23	-1.12223	0.0429555	-26.1255	1.87334e-150	1.79162e-147	TPM3	11337	11384	14651	6732	7451	5614	TPM3	13566.3	13084	13120.5	6140.5	6087.09	5968.97	TPM3	24.3307	23.4657	23.5312	11.0128	10.917	10.7052
EHD3	10041	-1.55895	0.060502	-25.767	2.08025e-146	1.81651e-143	EHD3	13760	11874	16738	5708	6096	4662	EHD3	16465.7	13647.2	14989.5	5206.47	4980.13	4956.78	EHD3	87.5488	72.5625	79.6997	27.683	26.4795	26.3554
CMTM5	913.369	-2.94369	0.114594	-25.6879	1.5956e-145	1.28184e-142	CMTM5	1566	1185	1849	203	249	188	CMTM5	1873.93	1361.96	1655.85	185.163	203.421	199.887	CMTM5	27.7791	20.1896	24.5462	2.74485	3.01549	2.96312
FBN2	73505.5	-1.03544	0.0404351	-25.6074	1.26092e-144	9.74014e-142	FBN2	86184	85104	106956	52839	58593	45373	FBN2	103131	97812.9	95783.1	48196.3	47867.5	48241.9	FBN2	199.726	189.426	185.496	93.3381	92.7013	93.4264
GUCY1A2	4134.18	-1.59468	0.0623639	-25.5706	3.24445e-144	2.41339e-141	GUCY1A2	5586	5108	6853	2172	2647	1852	GUCY1A2	6684.42	5870.79	6137.12	1981.16	2162.47	1969.1	GUCY1A2	8.55936	7.51752	7.85855	2.53686	2.76903	2.52142
KIF5B	14248.4	-1.17496	0.046477	-25.2804	5.24142e-141	3.75959e-138	KIF5B	17306	16824	21543	9256	10993	8210	KIF5B	20709	19336.4	19292.6	8442.73	8980.73	8729.12	KIF5B	73.033	68.1923	68.0378	29.7744	31.6717	30.7844
EMP2	10187.3	-1.46508	0.0603372	-24.2815	3.07541e-130	1.93021e-127	EMP2	13936	12358	15759	5800	6718	5034	EMP2	16676.3	14203.5	14112.8	5290.39	5488.27	5352.3	EMP2	66.4122	56.5642	56.203	21.0685	21.8566	21.3151
USP46	5441.6	-1.17489	0.0486473	-24.1512	7.25307e-129	4.41426e-126	USP46	6389	6567	8344	3531	4208	3128	USP46	7645.32	7547.67	7472.37	3220.75	3437.73	3325.78	USP46	18.8374	18.5968	18.4113	7.93565	8.47026	8.19445
RAB15	5270.28	-1.58797	0.0658852	-24.102	2.37969e-128	1.4057e-125	RAB15	7429	6556	8243	2886	3146	2457	RAB15	8889.82	7535.03	7381.92	2632.42	2570.12	2612.36	RAB15	54.4461	46.1486	45.2109	16.1224	15.7408	15.9995
SLC25A24	2400.7	-1.46868	0.0617379	-23.7889	4.34788e-125	2.42564e-122	SLC25A24	3079	2966	3927	1423	1504	1192	SLC25A24	3684.45	3408.92	3516.78	1297.97	1228.69	1267.37	SLC25A24	19.6255	18.1579	18.7324	6.91373	6.54473	6.75075
HEG1	13361.5	-0.944467	0.0398633	-23.6926	4.29375e-124	2.3307e-121	HEG1	14503	15373	19855	10045	11070	8614	HEG1	17354.8	17668.7	17780.9	9162.4	9043.64	9158.66	HEG1	39.3655	40.0775	40.332	20.7829	20.5135	20.7744
MYL7	135423	-1.28272	0.0545226	-23.5264	2.18957e-122	1.12757e-119	MYL7	172640	169169	196560	89413	91875	74185	MYL7	206588	194432	176027	81556.8	75057.3	78875.7	MYL7	7186.73	6763.85	6123.59	2837.18	2611.08	2743.92
AASDHPPT	3111.7	-1.30059	0.0559419	-23.2489	1.46077e-119	7.15564e-117	AASDHPPT	3704	3891	4921	1932	2285	1627	AASDHPPT	4432.35	4472.06	4406.94	1762.25	1866.73	1729.88	AASDHPPT	32.1749	32.4632	31.9905	12.7923	13.5508	12.5574
LRRC10	2964.14	-1.71117	0.0745558	-22.9516	1.42185e-116	6.49011e-114	LRRC10	3706	3785	5461	1516	1492	1418	LRRC10	4434.74	4350.23	4890.53	1382.8	1218.89	1507.66	LRRC10	35.4512	34.7756	39.0948	11.054	9.74376	12.0522
UBFD1	5610.78	-1.0789	0.0471451	-22.8847	6.60127e-116	2.88217e-113	UBFD1	6489	6551	8471	4004	4300	3404	UBFD1	7764.98	7529.28	7586.1	3652.19	3512.88	3619.24	UBFD1	32.7045	31.7117	31.9511	15.3823	14.7955	15.2435
ADAMTS15	12592.2	-1.05158	0.0464759	-22.6263	2.38809e-113	9.99219e-111	ADAMTS15	14650	14887	18311	9322	9891	7459	ADAMTS15	17530.7	17110.1	16398.2	8502.93	8080.45	7930.63	ADAMTS15	64.1445	62.6055	60.0005	31.112	29.5662	29.018
RASL11B	4689.99	-1.13834	0.0504535	-22.5622	1.01981e-112	4.09635e-110	RASL11B	5545	5436	7256	3243	3498	2768	RASL11B	6635.36	6247.78	6498.02	2958.06	2857.69	2943.02	RASL11B	70.4166	66.3035	68.9592	31.3919	30.3268	31.2323
SLITRK4	2835.18	-1.30857	0.0582989	-22.4459	1.40441e-111	5.53061e-109	SLITRK4	3547	3444	4406	1751	1998	1536	SLITRK4	4244.47	3958.3	3945.74	1597.15	1632.27	1633.12	SLITRK4	9.53598	8.89305	8.86482	3.58829	3.66718	3.66911
SLC25A6	32591.5	-1.1286	0.0502978	-22.4384	1.65986e-111	6.4109e-109	SLC25A6	40203	37275	48524	23036	24031	19281	SLC25A6	48108.4	42841.4	43455.1	21012	19632.1	20500.1	SLC25A6	336.635	299.779	304.073	147.029	137.374	143.448
TMEM159	2369.59	-1.29418	0.0586487	-22.0667	6.60731e-108	2.45743e-105	TMEM159	2815	2890	3834	1474	1697	1282	TMEM159	3368.53	3321.57	3433.49	1344.49	1386.36	1363.06	TMEM159	30.0381	29.6194	30.6174	11.9892	12.3626	12.1548
TMOD1	6578.6	-1.15591	0.0527651	-21.9068	2.23888e-106	7.8887e-104	TMOD1	8008	7881	9666	4281	5029	3914	TMOD1	9582.67	9057.89	8656.27	3904.85	4108.44	4161.48	TMOD1	58.0899	54.9087	52.4741	23.6711	24.9053	25.2268
CSNK2B	2254.72	-1.32507	0.0606757	-21.8385	1.00021e-105	3.4635e-103	CSNK2B	2726	2798	3593	1354	1622	1197	CSNK2B	3262.03	3215.83	3217.67	1235.03	1325.09	1272.69	CSNK2B	8.54852	8.42745	8.43225	3.23654	3.47255	3.33521
RRBP1	2507.21	-1.3203	0.0606031	-21.786	3.15098e-105	1.07261e-102	RRBP1	3055	3175	3868	1517	1719	1398	RRBP1	3655.73	3649.13	3463.94	1383.71	1404.34	1486.4	RRBP1	20.022	19.9859	18.9716	7.57841	7.69139	8.14081
ENTPD4	9010.14	-0.959728	0.0442517	-21.6879	2.66644e-104	8.92545e-102	ENTPD4	10265	10150	13173	6593	7484	5819	ENTPD4	12283.5	11665.7	11796.9	6013.71	6114.05	6186.94	ENTPD4	43.2606	41.0849	41.5469	21.1794	21.5328	21.7894
RBM38	7768.96	-1.10588	0.0510492	-21.663	4.57924e-104	1.5077e-101	RBM38	9459	9046	11353	5326	6028	4654	RBM38	11319	10396.9	10167	4858.03	4924.57	4948.27	RBM38	94.6363	86.9266	85.005	40.6173	41.1736	41.3717
VAMP3	2935.39	-1.1935	0.0553675	-21.556	4.64728e-103	1.48152e-100	VAMP3	3447	3578	4516	1903	2239	1661	VAMP3	4124.81	4112.31	4044.25	1735.79	1829.15	1766.03	VAMP3	38.8505	38.7328	38.0917	16.349	17.2283	16.6337
MAMDC2	7514.95	-1.62194	0.0755951	-21.4557	4.04159e-102	1.2683e-99	MAMDC2	10827	8958	12204	4395	4284	3198	MAMDC2	12956	10295.7	10929.1	4008.84	3499.81	3400.21	MAMDC2	74.371	59.1004	62.7363	23.0118	20.0899	19.5182
ITGA1	5093.84	-1.49473	0.0699003	-21.3838	1.89218e-101	5.75798e-99	ITGA1	6682	6407	8136	2999	3516	2172	ITGA1	7995.93	7363.78	7286.09	2735.49	2872.4	2309.34	ITGA1	34.6251	31.8877	31.5513	11.8456	12.4385	10.0002
SLC2A3	5185.14	-1.13501	0.0532627	-21.3097	9.23585e-101	2.72784e-98	SLC2A3	5770	6299	8120	3343	4074	3120	SLC2A3	6904.6	7239.65	7271.77	3049.27	3328.25	3317.28	SLC2A3	36.4137	38.1807	38.35	16.0813	17.5526	17.4948
NME4	2729.15	-1.29374	0.0610169	-21.2029	8.96954e-100	2.61078e-97	NME4	3230	3239	4546	1783	1857	1479	NME4	3865.14	3722.69	4071.11	1626.34	1517.08	1572.52	NME4	38.8353	37.404	40.9048	16.3407	15.2429	15.8
ARHGAP1	9736.19	-0.872404	0.0413198	-21.1134	5.98494e-99	1.66947e-96	ARHGAP1	10668	10877	14015	7558	8409	6429	ARHGAP1	12765.7	12501.3	12551	6893.92	6869.73	6835.51	ARHGAP1	76.9364	75.3427	75.6421	41.5482	41.4025	41.1962
S1PR1	4185.29	-1.3069	0.0623115	-20.9736	1.14214e-97	3.14228e-95	S1PR1	5295	4740	6864	2689	2837	2267	S1PR1	6336.2	5447.84	6146.97	2452.73	2317.69	2410.34	S1PR1	43.145	37.0959	41.8565	16.7014	15.7818	16.4127
SIGMAR1	1902.5	-1.39142	0.0669273	-20.79	5.32679e-96	1.42644e-93	SIGMAR1	2219	2513	3068	1093	1302	1000	SIGMAR1	2655.34	2888.27	2747.51	996.964	1063.67	1063.23	SIGMAR1	31.8033	34.5932	32.9073	11.9408	12.7397	12.7344
GUCY1A3	24906.2	-0.934377	0.044984	-20.7713	7.86843e-96	2.07933e-93	GUCY1A3	27978	26852	37830	18595	20994	16088	GUCY1A3	33479.5	30861.9	33878.2	16961.2	17151	17105.2	GUCY1A3	67.2321	61.9754	68.0326	34.0606	34.4419	34.35
PHTF2	3900.61	-1.07781	0.0525121	-20.525	1.28831e-93	3.36031e-91	PHTF2	4326	4578	6107	2670	3113	2368	PHTF2	5176.65	5261.65	5469.05	2435.4	2543.17	2517.73	PHTF2	16.3068	16.5745	17.2278	7.67166	8.01112	7.93099
STX12	1337.84	-1.57197	0.0767785	-20.4742	3.66034e-93	9.4249e-91	STX12	1791	1712	2149	731	837	603	STX12	2143.18	1967.66	1924.51	666.771	683.787	641.128	STX12	14.4561	13.2722	12.9811	4.49747	4.61225	4.32451
NID1	8269.35	-0.970021	0.0474477	-20.444	6.79078e-93	1.72641e-90	NID1	9348	9657	11845	5885	6860	5409	NID1	11186.2	11099.1	10607.6	5367.92	5604.28	5751.01	NID1	39.5032	39.1957	37.4601	18.9564	19.7911	20.3093
DPY30	959.205	-1.70402	0.0834143	-20.4284	9.34994e-93	2.3473e-90	DPY30	1247	1322	1581	488	539	416	DPY30	1492.21	1519.42	1415.85	445.122	440.336	442.304	DPY30	38.7383	39.4447	36.7559	11.5556	11.4313	11.4824
CDK6	14589.2	-0.846685	0.0416249	-20.3408	5.59588e-92	1.37058e-89	CDK6	16029	16003	20924	11582	12854	9554	CDK6	19180.9	18392.8	18738.2	10564.4	10501.1	10158.1	CDK6	33.868	32.4764	33.0864	18.6536	18.5419	17.9363
RBFOX2	17617.9	-0.971601	0.0478784	-20.2931	1.48038e-91	3.58217e-89	RBFOX2	20856	19505	25385	13061	14557	11092	RBFOX2	24957.1	22417.7	22733.2	11913.4	11892.3	11793.3	RBFOX2	70.7213	63.5256	64.4196	33.7592	33.6996	33.419
FAM214B	1975.14	-1.31851	0.0652014	-20.2221	6.26188e-91	1.49719e-88	FAM214B	2321	2432	3249	1271	1304	1076	FAM214B	2777.4	2795.18	2909.6	1159.32	1065.3	1144.04	FAM214B	19.0495	19.1715	19.9563	7.95153	7.30666	7.84667
PAK4	1989.21	-1.24916	0.0618825	-20.186	1.29996e-90	3.07157e-88	PAK4	2350	2408	3174	1263	1426	1125	PAK4	2812.1	2767.59	2842.44	1152.03	1164.97	1196.13	PAK4	19.0609	18.7592	19.2665	7.80864	7.89638	8.10761
TECRL	4703.77	-1.15673	0.0573762	-20.1605	2.17795e-90	5.08627e-88	TECRL	5738	5274	7370	3252	3576	2640	TECRL	6866.31	6061.58	6600.11	2966.26	2921.41	2806.93	TECRL	50.6758	44.7367	48.7112	21.8921	21.5611	20.7161
DENND5B	20948.6	-0.990652	0.0492321	-20.1221	4.72885e-90	1.07925e-87	DENND5B	24874	22947	30819	14939	17195	13430	DENND5B	29765.2	26373.7	27599.6	13626.4	14047.5	14279.2	DENND5B	63.2467	56.0404	58.6451	28.9541	29.8488	30.3412
CTDSPL	1853.96	-1.30733	0.0650942	-20.0837	1.0243e-89	2.26067e-87	CTDSPL	2239	2319	2908	1155	1350	958	CTDSPL	2679.27	2665.3	2604.22	1053.52	1102.88	1018.57	CTDSPL	12.4902	12.4251	12.1404	4.91129	5.14142	4.74839
PCYOX1	4913.81	-0.941645	0.0470612	-20.0089	4.60251e-89	1.00475e-86	PCYOX1	5470	5596	7188	3653	4115	3174	PCYOX1	6545.61	6431.67	6437.13	3332.03	3361.75	3374.69	PCYOX1	25.282	24.8419	24.863	12.8698	12.9845	13.0345
FILIP1	8985.28	-0.960241	0.0480269	-19.9938	6.23455e-89	1.34639e-86	FILIP1	10361	10250	12823	6466	7664	5728	FILIP1	12398.4	11780.7	11483.5	5897.87	6261.1	6090.18	FILIP1	47.2291	44.8761	43.7441	22.4668	23.8505	23.1994
CCDC141	1992.06	-1.34051	0.0671541	-19.9618	1.1848e-88	2.53144e-86	CCDC141	2556	2406	3096	1232	1341	1069	CCDC141	3058.61	2765.3	2772.58	1123.75	1095.53	1136.59	CCDC141	6.9598	6.29238	6.30897	2.55708	2.49286	2.5863
NES	25891.5	-1.33407	0.0669284	-19.9329	2.11118e-88	4.46326e-86	NES	29393	37221	37558	16201	17679	13677	NES	35172.8	42779.3	33634.6	14777.5	14442.9	14541.8	NES	131.452	159.88	125.704	55.2284	53.9777	54.3475
FAM78A	4168.62	-1.4844	0.0753231	-19.7071	1.87502e-86	3.88226e-84	FAM78A	5919	4983	6358	2447	2523	2083	FAM78A	7082.9	5727.13	5693.83	2232	2061.16	2214.71	FAM78A	37.373	30.2192	30.0435	11.7771	10.8758	11.6859
CIPC	1796.02	-1.27726	0.0650544	-19.6338	7.95612e-86	1.63052e-83	CIPC	2169	2213	2807	1111	1319	971	CIPC	2595.51	2543.47	2513.77	1013.38	1077.56	1032.4	CIPC	12.3975	12.149	12.0071	4.84045	5.14698	4.93127
ABAT	2314.4	-1.3924	0.0709894	-19.6141	1.17125e-85	2.3761e-83	ABAT	2925	2637	3976	1353	1574	1199	ABAT	3500.16	3030.79	3560.66	1234.12	1285.88	1274.81	ABAT	12.2584	10.6146	12.4703	4.32219	4.50347	4.46471
MYH6	94960	-1.07071	0.0546214	-19.6024	1.47629e-85	2.93563e-83	MYH6	105489	112585	146400	73833	70380	54721	MYH6	126232	129398	131107	67345.7	57496.9	58181	MYH6	441.278	452.344	458.318	235.425	200.996	203.387
PNMAL1	3164.07	-1.03661	0.0529148	-19.5903	1.87194e-85	3.68588e-83	PNMAL1	3567	3674	4796	2256	2563	1925	PNMAL1	4268.41	4222.65	4295	2057.78	2093.84	2046.72	PNMAL1	23.9848	23.7277	24.1342	11.5629	11.7656	11.5008
MAN2A1	3697.86	-1.17519	0.0600613	-19.5665	2.98447e-85	5.81943e-83	MAN2A1	4469	4151	5915	2551	2775	2048	MAN2A1	5347.77	4770.88	5297.11	2326.86	2267.04	2177.5	MAN2A1	15.6121	13.9279	15.4642	6.79294	6.6183	6.35689
P2RX1	4082.5	-1.07012	0.0546986	-19.564	3.13536e-85	6.05487e-83	P2RX1	4660	4642	6375	2805	3144	2584	P2RX1	5576.33	5335.2	5709.05	2558.54	2568.49	2747.39	P2RX1	40.4368	38.6883	41.3993	18.5533	18.6254	19.9227
UBE2E3	2300.2	-1.21117	0.0622004	-19.4721	1.89466e-84	3.55629e-82	UBE2E3	2661	2937	3466	1528	1647	1315	UBE2E3	3184.25	3375.59	3103.93	1393.74	1345.52	1398.15	UBE2E3	31.5363	33.4313	30.7408	13.8034	13.3258	13.847
PLEKHA1	5491.11	-1.08124	0.0555617	-19.4601	2.39152e-84	4.44735e-82	PLEKHA1	6663	6162	8224	3784	4442	3241	PLEKHA1	7973.2	7082.19	7364.9	3451.52	3628.89	3445.93	PLEKHA1	39.2859	34.8957	36.2887	17.0065	17.8804	16.9789
TGFBI	4863.53	-1.1958	0.0617929	-19.3518	1.9696e-83	3.59613e-81	TGFBI	5541	6043	7584	3551	3467	2579	TGFBI	6630.57	6945.42	6791.76	3238.99	2832.37	2742.07	TGFBI	49.093	51.4242	50.2864	23.9816	20.9709	20.3024
COL4A2	60659.6	-0.931637	0.0481452	-19.3506	2.01678e-83	3.64909e-81	COL4A2	69955	69693	84085	47124	51577	37363	COL4A2	83710.8	80100.5	75301.3	42983.5	42135.8	39725.5	COL4A2	277.588	265.616	249.702	142.535	139.724	131.731
FRAS1	17064	-0.870785	0.0453673	-19.1941	4.14562e-82	7.36819e-80	FRAS1	19087	18969	24152	12799	15395	11156	FRAS1	22840.2	21801.7	21629	11674.4	12576.9	11861.4	FRAS1	28.6705	27.3669	27.1501	14.6545	15.7874	14.8892
IGF2	447789	-0.68083	0.035552	-19.1503	9.62619e-82	1.66666e-79	IGF2	458218	488790	609135	376977	424826	319980	IGF2	548321	561783	545503	343854	347062	340212	IGF2	1773.79	1817.33	1764.67	1112.35	1122.72	1100.57
INS-IGF2	437821	-0.678012	0.0354111	-19.1469	1.0273e-81	1.76345e-79	INS-IGF2	448942	476612	594636	369138	415907	313122	INS-IGF2	537221	547786	532519	336704	339775	332921	INS-IGF2	2123.16	2164.91	2104.57	1330.69	1342.83	1315.74
C1orf198	11621.3	-0.832633	0.0435442	-19.1216	1.67022e-81	2.84277e-79	C1orf198	12587	12582	16949	8954	10459	7820	C1orf198	15062.1	14460.9	15178.5	8167.26	8544.48	8314.46	C1orf198	75.7053	72.6837	76.2903	41.0504	42.9464	41.7903
ARHGAP23	10224.4	-0.825917	0.0442752	-18.6542	1.16805e-77	1.93877e-75	ARHGAP23	10880	11802	14160	8061	8954	6973	ARHGAP23	13019.4	13564.4	12680.8	7352.72	7314.97	7413.9	ARHGAP23	45.7825	47.699	44.5918	25.8557	25.7229	26.0708
PPP3CB	4022.49	-1.10468	0.0593429	-18.6152	2.41975e-77	3.98346e-75	PPP3CB	4830	4693	5966	2667	3322	2325	PPP3CB	5779.76	5393.82	5342.78	2432.67	2713.91	2472.01	PPP3CB	25.842	24.1164	23.8882	10.8767	12.1342	11.0526
NAV1	46371.7	-0.977901	0.052619	-18.5846	4.28412e-77	6.9953e-75	NAV1	56423	51248	65252	34146	38228	29156	NAV1	67517.9	58901	58435.6	31145.8	31230.4	30999.5	NAV1	105.709	92.2183	91.4897	48.7634	48.8958	48.5344
FRMD3	7258.84	-1.02069	0.0550408	-18.5443	9.07463e-77	1.4698e-74	FRMD3	8601	8591	10122	5354	5624	4556	FRMD3	10292.3	9873.92	9064.63	4883.57	4594.53	4844.08	FRMD3	35.466	34.0244	31.2357	16.8282	15.8322	16.6921
FAT1	29968.5	-0.781192	0.0423374	-18.4516	5.06339e-76	8.13545e-74	FAT1	33069	32221	41514	24242	27382	20266	FAT1	39571.6	37032.7	37177.4	22112	22369.7	21547.4	FAT1	55.6649	52.0934	52.2969	31.1047	31.4672	30.3105
ARHGEF9	4546.13	-1.01296	0.055154	-18.3659	2.4614e-75	3.8925e-73	ARHGEF9	5410	5204	6501	3247	3751	2797	ARHGEF9	6473.81	5981.13	5821.89	2961.7	3064.38	2973.85	ARHGEF9	22.8618	21.1219	20.5596	10.459	10.8216	10.502
OSBPL8	4100.22	-0.931477	0.0512375	-18.1796	7.49171e-74	1.15741e-71	OSBPL8	4603	4532	6082	3118	3393	2654	OSBPL8	5508.12	5208.78	5446.66	2844.04	2771.91	2821.81	OSBPL8	15.7982	14.9396	15.6219	8.15715	7.95028	8.09341
CDS2	6290.63	-1.0118	0.0559434	-18.0861	4.09921e-73	6.28463e-71	CDS2	7593	7223	8817	4498	5136	3914	CDS2	9086.07	8301.63	7895.96	4102.79	4195.85	4161.48	CDS2	20.2405	18.4931	17.5894	9.13955	9.34687	9.27031
LMOD1	5662.13	-1.40736	0.078138	-18.0112	1.59078e-72	2.4022e-70	LMOD1	8065	6718	8274	3315	3594	3039	LMOD1	9650.88	7721.22	7409.68	3023.73	2936.12	3231.16	LMOD1	50.525	40.4227	38.7917	15.8301	15.3714	16.916
PPP1R12B	20502	-0.972871	0.0540202	-18.0094	1.64397e-72	2.46399e-70	PPP1R12B	24743	22102	29734	14698	16982	13255	PPP1R12B	29608.4	25402.6	26627.9	13406.6	13873.4	14093.1	PPP1R12B	51.2858	44.0007	46.1232	23.222	24.0307	24.4112
CAB39L	1489.77	-1.57149	0.087281	-18.005	1.77964e-72	2.64757e-70	CAB39L	2075	1690	2570	790	922	694	CAB39L	2483.02	1942.37	2301.53	720.587	753.228	737.882	CAB39L	12.3487	9.65993	11.4461	3.58367	3.746	3.66968
C5orf15	3097.33	-1.05551	0.0586503	-17.9967	2.06754e-72	3.05327e-70	C5orf15	3572	3707	4514	2092	2566	1883	C5orf15	4274.39	4260.58	4042.46	1908.19	2096.29	2002.06	C5orf15	38.918	38.7922	36.8063	17.3739	19.0866	18.2286
ADAMTS12	1763.91	-1.25612	0.0698627	-17.9798	2.8059e-72	4.1134e-70	ADAMTS12	2233	2096	2686	1158	1242	965	ADAMTS12	2672.09	2409	2405.41	1056.25	1014.65	1026.02	ADAMTS12	11.202	10.0991	10.0841	4.42806	4.25366	4.3013
GXYLT1	2885.2	-1.28204	0.071462	-17.9402	5.7253e-72	8.33239e-70	GXYLT1	3789	3499	4198	1795	2145	1511	GXYLT1	4534.06	4021.52	3759.47	1637.28	1752.36	1606.54	GXYLT1	12.5754	11.1539	10.4271	4.54108	4.86025	4.45582
PRRX1	1491.28	-1.22527	0.0686225	-17.8552	2.63376e-71	3.75152e-69	PRRX1	1732	1850	2331	970	1058	858	PRRX1	2072.58	2126.27	2087.5	884.771	864.333	912.251	PRRX1	10.5733	10.8472	10.6494	4.51369	4.40942	4.65388
SETD7	6015.81	-0.901378	0.050668	-17.7899	8.46776e-71	1.19765e-68	SETD7	6603	6545	9064	4704	4944	3973	SETD7	7901.4	7522.39	8117.15	4290.69	4039	4224.21	SETD7	19.0105	18.0986	19.5296	10.3233	9.71771	10.1633
PRSS35	5424.36	-0.976329	0.0549317	-17.7735	1.1339e-70	1.59253e-68	PRSS35	6396	5940	7971	4125	4354	3393	PRSS35	7653.69	6827.04	7138.33	3762.56	3557	3607.54	PRSS35	60.9956	54.4076	56.8884	29.9854	28.3473	28.75
TRIM23	1409.37	-1.26833	0.0718896	-17.6428	1.15677e-69	1.61337e-67	TRIM23	1677	1737	2229	886	1059	737	TRIM23	2006.76	1996.39	1996.15	808.152	865.15	783.601	TRIM23	10.6864	10.6312	10.6299	4.30358	4.60711	4.17284
TMEM2	7007.79	-0.931394	0.0532637	-17.4865	1.81706e-68	2.49958e-66	TMEM2	8133	7662	10153	5511	5691	4458	TMEM2	9732.25	8806.19	9092.39	5026.78	4649.26	4739.88	TMEM2	30.9862	28.0377	28.9489	16.0046	14.8026	15.0911
NPM1	18879.8	-0.797717	0.0458762	-17.3885	1.00861e-67	1.3327e-65	NPM1	19585	21411	26747	14832	17734	12476	NPM1	23436.1	24608.4	23952.9	13528.8	14487.8	13264.9	NPM1	273.444	287.121	279.473	157.849	169.038	154.769
PTPRK	5139.01	-0.834122	0.0481004	-17.3413	2.29512e-67	2.99319e-65	PTPRK	5621	5572	7424	3992	4537	3487	PTPRK	6726.3	6404.08	6648.47	3641.24	3706.5	3707.48	PTPRK	21.2656	20.2469	21.0196	11.512	11.7184	11.7215
PRKCH	934.432	-1.53462	0.0887849	-17.2848	6.12808e-67	7.94041e-65	PRKCH	1242	1239	1434	510	593	435	PRKCH	1486.22	1424.02	1284.2	465.189	484.451	462.505	PRKCH	7.99647	7.66181	6.90951	2.5029	2.60654	2.48846
GYG1	6036.69	-1.02102	0.0591119	-17.2727	7.55078e-67	9.72115e-65	GYG1	7403	6552	8855	4347	4900	3699	GYG1	8858.71	7530.43	7929.99	3965.05	4003.05	3932.89	GYG1	90.9894	77.3464	81.4503	40.7258	41.1161	40.3954
ADAM19	15688.1	-0.956195	0.0553899	-17.263	8.93509e-67	1.14301e-64	ADAM19	18714	18058	21313	12004	13021	9694	ADAM19	22393.9	20754.7	19086.6	10949.3	10637.5	10307	ADAM19	71.2335	66.0192	60.7132	34.8289	33.8372	32.7858
HSPG2	62828.3	-0.836487	0.048868	-17.1173	1.10343e-65	1.38508e-63	HSPG2	69591	72961	83571	50816	53578	42207	HSPG2	83275.2	83856.5	74841	46351.1	43770.5	44875.8	HSPG2	120.581	121.422	108.368	67.1153	63.3787	64.9791
LRRC17	6762.5	-1.00581	0.0588835	-17.0814	2.04298e-65	2.54853e-63	LRRC17	8184	7414	9863	5173	5360	4073	LRRC17	9793.28	8521.16	8832.69	4718.48	4378.85	4330.54	LRRC17	89.5992	77.9604	80.8107	43.1696	40.0623	39.6203
PTPN1	2486.69	-1.18325	0.0694103	-17.0472	3.66589e-65	4.5448e-63	PTPN1	3075	2967	3693	1745	1903	1295	PTPN1	3679.66	3410.07	3307.22	1591.68	1554.66	1376.88	PTPN1	21.4483	19.8769	19.2774	9.27771	9.06192	8.0257
NDUFB5	3006.4	-1.02807	0.0605162	-16.9884	1.00099e-64	1.21842e-62	NDUFB5	3568	3506	4283	2106	2496	1828	NDUFB5	4269.6	4029.56	3835.59	1920.96	2039.11	1943.58	NDUFB5	83.7323	79.0248	75.2207	37.6724	39.9895	38.1162
CRIM1	21611.2	-0.776111	0.0460667	-16.8476	1.09343e-63	1.30717e-61	CRIM1	23369	23975	29528	17862	20015	14165	CRIM1	27964.2	27555.3	26443.4	16292.6	16351.3	15060.7	CRIM1	103.506	101.992	97.8767	60.3046	60.5219	55.7449
LCOR	3432.82	-0.948174	0.0564059	-16.8098	2.06704e-63	2.44202e-61	LCOR	3966	3823	4975	2570	2937	2124	LCOR	4745.86	4393.9	4455.3	2344.19	2399.38	2258.3	LCOR	9.36561	8.67104	8.7922	4.62608	4.735	4.45659
ITGA5	2379.5	-1.21906	0.0725811	-16.7958	2.6208e-63	3.07813e-61	ITGA5	3097	2686	3609	1607	1725	1295	ITGA5	3705.99	3087.11	3232	1465.8	1409.24	1376.88	ITGA5	18.1099	15.0857	15.7937	7.16288	6.88648	6.72837
SLC39A14	3717.36	-0.958094	0.0574139	-16.6875	1.6165e-62	1.86585e-60	SLC39A14	4368	4166	5296	2789	3139	2293	SLC39A14	5226.91	4788.12	4742.77	2543.95	2564.41	2437.99	SLC39A14	20.4819	18.7625	18.5848	9.96859	10.0488	9.55338
ACSL4	7152.44	-0.957626	0.0574604	-16.6658	2.32183e-62	2.64953e-60	ACSL4	8538	8042	9971	5549	5888	4377	ACSL4	10216.9	9242.94	8929.41	5061.44	4810.2	4653.76	ACSL4	39.7728	35.9813	34.7608	19.7034	18.7254	18.1164
KPNB1	14202.3	-0.733755	0.0440527	-16.6563	2.72388e-62	3.09076e-60	KPNB1	14613	15748	19748	11717	13495	9622	KPNB1	17486.5	18099.7	17685.1	10687.5	11024.7	10230.4	KPNB1	81.5551	84.4151	82.4814	49.8454	51.4182	47.7135
CSRP2	4918.43	-1.1053	0.0664978	-16.6216	4.8618e-62	5.42469e-60	CSRP2	4980	6037	8156	3380	3758	2968	CSRP2	5959.25	6938.52	7304.01	3083.02	3070.1	3155.67	CSRP2	134.089	156.123	164.347	69.3707	69.08	71.0054
NRAS	4443.04	-0.8497	0.0512532	-16.5785	9.97405e-62	1.10065e-59	NRAS	4873	4985	6268	3432	4019	2888	NRAS	5831.21	5729.43	5613.23	3130.45	3283.32	3070.61	NRAS	27.1901	26.7155	26.1736	14.5968	15.3096	14.3178
GGA2	7284.51	-0.739319	0.0446401	-16.5618	1.31676e-61	1.4295e-59	GGA2	7551	7998	10201	6074	6736	4985	GGA2	9035.81	9192.37	9135.38	5540.31	5502.97	5300.2	GGA2	31.4178	31.9622	31.764	19.2639	19.134	18.429
NCAM1	27762.4	-0.689777	0.0417462	-16.5231	2.50059e-61	2.7001e-59	NCAM1	29881	29596	37012	23172	26060	19968	NCAM1	35756.7	34015.7	33145.6	21136	21289.7	21230.6	NCAM1	87.0992	82.8582	80.7389	51.4848	51.8592	51.7152
SLC25A3	23275.6	-0.683504	0.0415103	-16.4659	6.44937e-61	6.88985e-59	SLC25A3	24218	25655	30904	19735	22018	16481	SLC25A3	28980.2	29486.1	27675.7	18001	17987.6	17523.1	SLC25A3	295.469	300.627	282.169	183.53	183.393	178.658
ISCU	2895.69	-1.09929	0.0668029	-16.4556	7.641e-61	8.11967e-59	ISCU	3574	3172	4420	2097	2190	1685	ISCU	4276.78	3645.68	3958.28	1912.75	1789.12	1791.54	ISCU	36.8402	31.4039	34.0966	16.4764	15.4115	15.4323
ANKRD46	1078.23	-1.37836	0.0839344	-16.4219	1.33415e-60	1.41027e-58	ANKRD46	1213	1408	1817	644	762	529	ANKRD46	1451.52	1618.26	1627.19	587.415	622.516	562.449	ANKRD46	6.94281	7.74035	7.78306	2.80968	2.97757	2.69026
TEAD1	13830.4	-1.05259	0.0641285	-16.4137	1.52634e-60	1.60497e-58	TEAD1	17756	15110	19571	9801	11033	8360	TEAD1	21247.5	17366.4	17526.6	8939.84	9013.41	8888.6	TEAD1	46.8644	38.3041	38.6573	19.7181	19.8804	19.6051
TMEM167A	7173.14	-0.810592	0.0494771	-16.3832	2.52208e-60	2.6382e-58	TMEM167A	7895	7756	10147	5970	6215	4766	TMEM167A	9447.45	8914.23	9087.02	5445.45	5077.34	5067.36	TMEM167A	42.7748	40.3605	41.1429	24.6551	22.9884	22.9432
NID2	4483.29	-1.13171	0.0692074	-16.3524	4.17942e-60	4.34919e-58	NID2	5209	5100	7179	2845	3225	2959	NID2	6233.28	5861.6	6429.07	2595.03	2634.66	3146.1	NID2	25.655	24.1252	26.4608	10.6806	10.8438	12.9487
PRKAG2	5497.91	-0.849298	0.0519543	-16.347	4.56785e-60	4.7289e-58	PRKAG2	6200	6018	7720	4376	4879	3537	PRKAG2	7419.15	6916.69	6913.55	3991.5	3985.9	3760.65	PRKAG2	34.6566	32.3095	32.2949	18.6453	18.6191	17.5669
SEPT10	3509	-0.898224	0.0549825	-16.3366	5.42242e-60	5.58481e-58	SEPT10	3863	3936	5117	2598	3144	2245	SEPT10	4622.61	4523.78	4582.47	2369.73	2568.49	2386.95	SEPT10	29.4852	28.8548	29.2292	15.1153	16.3831	15.2251
SLC27A6	5433.66	-0.792317	0.0487118	-16.2654	1.73684e-59	1.77069e-57	SLC27A6	5936	5917	7583	4232	4889	3812	SLC27A6	7103.24	6800.6	6790.86	3860.16	3994.07	4053.03	SLC27A6	51.9262	49.7139	49.6427	28.2186	29.1975	29.6286
SMPD1	2661.86	-1.06033	0.0653541	-16.2243	3.39322e-59	3.4246e-57	SMPD1	3000	3377	3748	1894	2138	1570	SMPD1	3589.91	3881.3	3356.48	1727.58	1746.64	1669.27	SMPD1	30.1604	32.6084	28.1992	14.5142	14.6743	14.0243
KRT7	1877.62	-1.20271	0.0743377	-16.179	7.09465e-59	7.12445e-57	KRT7	2077	2423	2919	1349	1334	998	KRT7	2485.42	2784.83	2614.07	1230.47	1089.81	1061.1	KRT7	30.3278	33.9814	31.8977	15.0146	13.2982	12.9479
TEX2	5370.47	-0.789003	0.0487753	-16.1763	7.41093e-59	7.40503e-57	TEX2	5731	5730	7806	4237	4802	3763	TEX2	6857.93	6585.68	6990.57	3864.72	3922.99	4000.94	TEX2	27.0261	25.9532	27.5488	15.2303	15.46	15.7671
DLC1	6851.21	-0.70935	0.0439813	-16.1285	1.60984e-58	1.56194e-56	DLC1	7203	7308	9507	5723	6369	4845	DLC1	8619.38	8399.33	8513.88	5220.15	5203.15	5151.35	DLC1	20.8224	20.2908	20.5675	12.6107	12.5696	12.4445
THBS1	50144.9	-1.03273	0.0640913	-16.1134	2.05319e-58	1.98251e-56	THBS1	64076	54748	70374	37664	38806	30276	THBS1	76675.7	62923.7	63022.6	34354.7	31702.6	32190.4	THBS1	219.857	180.425	180.709	98.5074	90.9028	92.3015
BEX1	2211.34	-1.01815	0.063224	-16.1038	2.39887e-58	2.30521e-56	BEX1	2473	2711	3162	1626	1779	1340	BEX1	2959.28	3115.84	2831.69	1483.13	1453.35	1424.73	BEX1	71.2986	75.0706	68.2245	35.7334	35.0159	34.3263
THBD	497.114	-1.77681	0.110748	-16.0438	6.31614e-58	5.98364e-56	THBD	662	631	908	239	262	207	THBD	792.174	725.229	813.148	218	214.041	220.089	THBD	4.08039	3.73557	4.18843	1.12289	1.1025	1.13365
CUX2	1327.31	-1.24343	0.0779354	-15.9546	2.64691e-57	2.47259e-55	CUX2	1599	1501	2214	839	952	752	CUX2	1913.42	1725.15	1982.72	765.282	777.736	799.549	CUX2	5.80634	5.23502	6.01663	2.32227	2.36007	2.42626
PARM1	1508.13	-1.18904	0.0746549	-15.9271	4.10885e-57	3.82047e-55	PARM1	1859	1819	2233	936	1147	887	PARM1	2224.55	2090.64	1999.74	853.759	937.042	943.085	PARM1	9.14131	8.59103	8.21749	3.50834	3.85057	3.87541
MAP1A	3832.22	-0.876675	0.0552406	-15.8701	1.02043e-56	9.44435e-55	MAP1A	4242	4307	5455	3087	3126	2551	MAP1A	5076.14	4950.18	4885.16	2815.76	2553.79	2712.3	MAP1A	10.2601	10.0055	9.87412	5.69136	5.16184	5.48223
EPHB2	3484.66	-0.889848	0.0560958	-15.863	1.14303e-56	1.05306e-54	EPHB2	3977	3898	4878	2719	3002	2227	EPHB2	4759.03	4480.1	4368.43	2480.1	2452.48	2367.81	EPHB2	8.95344	8.42868	8.21859	4.66595	4.614	4.45471
PPP1R3C	6329.22	-0.934551	0.059174	-15.7933	3.46239e-56	3.17528e-54	PPP1R3C	7612	6956	8800	4716	5165	4204	PPP1R3C	9108.8	7994.76	7880.73	4301.63	4219.55	4469.82	PPP1R3C	73.523	64.5308	63.6104	34.7212	34.0587	36.0788
APLP1	2120.5	-0.979191	0.0620439	-15.7822	4.12437e-56	3.76517e-54	APLP1	2375	2383	3215	1610	1687	1332	APLP1	2842.01	2738.86	2879.15	1468.54	1378.19	1416.22	APLP1	24.0914	23.217	24.4062	12.4486	11.6828	12.0051
C10orf54	2619.41	-1.35689	0.0861157	-15.7566	6.18875e-56	5.59887e-54	C10orf54	3743	2988	3855	1637	1719	1367	C10orf54	4479.01	3434.21	3452.3	1493.17	1404.34	1453.44	C10orf54	19.4891	14.943	15.0217	6.49708	6.11057	6.32421
YAP1	10593.4	-0.665728	0.0422615	-15.7526	6.59261e-56	5.93749e-54	YAP1	10936	11303	14451	8717	10177	7784	YAP1	13086.4	12990.9	12941.4	7951.08	8314.1	8276.18	YAP1	47.6478	47.3001	47.1198	28.95	30.2717	30.1337
TJP1	10828.3	-0.716069	0.0455243	-15.7294	9.5167e-56	8.45723e-54	TJP1	11233	11967	14779	8702	10447	7587	TJP1	13441.8	13754.1	13235.2	7937.4	8534.68	8066.73	TJP1	32.6241	33.3819	32.1225	19.2645	20.7142	19.5784
SRPX	2532.25	-0.969958	0.0618471	-15.6832	1.9721e-55	1.73718e-53	SRPX	2953	2825	3690	1872	2160	1539	SRPX	3533.67	3246.87	3304.53	1707.52	1764.61	1636.31	SRPX	38.5646	35.4346	36.0639	18.6349	19.258	17.8578
DLAT	2722.93	-0.886737	0.0565572	-15.6786	2.11911e-55	1.85853e-53	DLAT	2872	3159	3970	2058	2364	1793	DLAT	3436.74	3630.74	3555.28	1877.17	1931.27	1906.37	DLAT	16.4232	17.3503	16.9897	8.9705	9.229	9.11002
C4orf3	4579.96	-0.843426	0.0538267	-15.6693	2.45318e-55	2.13288e-53	C4orf3	4903	5319	6363	3554	4178	2959	C4orf3	5867.11	6113.3	5698.31	3241.73	3413.22	3146.1	C4orf3	40.0823	41.7642	38.9291	22.1465	23.318	21.4932
NRP1	8773.43	-0.663294	0.0423587	-15.659	2.88453e-55	2.49711e-53	NRP1	9108	9228	12048	7361	8383	6380	NRP1	10899	10606	10789.4	6714.23	6848.49	6783.41	NRP1	38.2742	37.2455	37.8895	23.5785	24.05	23.8215
CORO1C	6468.95	-0.73997	0.0474224	-15.6038	6.8562e-55	5.85957e-53	CORO1C	6842	7153	8822	5177	6114	4503	CORO1C	8187.39	8221.18	7900.43	4722.13	4994.83	4787.73	CORO1C	39.8217	39.986	38.426	22.9674	24.2938	23.2864
ZFHX2	851.435	-1.64257	0.105513	-15.5674	1.21245e-54	1.03182e-52	ZFHX2	1240	1003	1413	472	445	388	ZFHX2	1483.83	1152.78	1265.39	430.528	363.543	412.533	ZFHX2	3.35621	2.60742	2.86214	0.973791	0.82228	0.93309
BCL9L	4910.7	-0.832835	0.053516	-15.5623	1.31198e-54	1.11181e-52	BCL9L	5097	5678	7007	4060	4176	3244	BCL9L	6099.26	6525.91	6275.03	3703.27	3411.58	3449.12	BCL9L	16.3701	17.5152	16.8418	9.93936	9.15649	9.25723
SSR3	7690.58	-0.735911	0.0473877	-15.5296	2.18766e-54	1.83837e-52	SSR3	8132	8379	10617	6194	7386	5258	SSR3	9731.06	9630.26	9507.92	5649.77	6033.99	5590.46	SSR3	43.9343	43.4792	42.9269	25.5079	27.2426	25.2401
CACHD1	6530.67	-0.776561	0.0500965	-15.5013	3.39847e-54	2.84395e-52	CACHD1	7087	7079	9111	5006	6106	4565	CACHD1	8480.57	8136.13	8159.24	4566.15	4988.3	4853.65	CACHD1	30.1175	28.8943	28.9764	16.216	17.7152	17.237
CBX6	8756.82	-0.963931	0.0624427	-15.437	9.22291e-54	7.65425e-52	CBX6	8840	11253	12625	6404	7330	5543	CBX6	10578.3	12933.4	11306.2	5841.32	5988.24	5893.48	CBX6	35.6355	43.5695	38.0876	19.6779	20.1729	19.8537
AGL	4128.4	-0.777227	0.050693	-15.332	4.67185e-53	3.82977e-51	AGL	4496	4459	5761	3329	3662	2895	AGL	5380.08	5124.88	5159.19	3036.5	2991.67	3078.05	AGL	13.5981	12.953	13.0398	7.6747	7.5614	7.77972
AZIN1	12947.2	-0.661891	0.043176	-15.33	4.81683e-53	3.93257e-51	AZIN1	13021	13787	18106	11191	12433	9101	AZIN1	15581.4	15845.9	16214.6	10207.7	10157.1	9676.46	AZIN1	73.797	75.0495	76.796	48.346	48.1065	45.8298
FYCO1	3886.77	-0.803779	0.0524708	-15.3186	5.74473e-53	4.67114e-51	FYCO1	4307	4251	5372	3088	3440	2674	FYCO1	5153.92	4885.82	4810.83	2816.67	2810.31	2843.08	FYCO1	12.5661	11.9124	11.7296	6.86753	6.85201	6.93191
BCL7A	2193.14	-1.09674	0.0718418	-15.2661	1.28724e-52	1.03827e-50	BCL7A	2533	2574	3362	1432	1892	1229	BCL7A	3031.08	2958.38	3010.8	1306.18	1545.67	1306.71	BCL7A	16.6404	16.2413	16.529	7.1708	8.48559	7.17372
TRPC4	805.375	-1.69233	0.1111	-15.2325	2.15279e-52	1.72947e-50	TRPC4	1187	915	1401	442	442	321	TRPC4	1420.41	1051.64	1254.65	403.164	361.092	341.297	TRPC4	8.54811	6.32883	7.55055	2.42627	2.17307	2.05395
HMCES	2589.97	-1.14364	0.07515	-15.218	2.68417e-52	2.14776e-50	HMCES	3380	2948	3693	1691	1979	1543	HMCES	4044.63	3388.23	3307.22	1542.42	1616.74	1640.56	HMCES	45.2101	37.873	36.9674	17.2409	18.0716	18.3379
AGT	1379.47	-1.07995	0.0711146	-15.186	4.37557e-52	3.47348e-50	AGT	1597	1583	2129	994	1053	821	AGT	1911.03	1819.39	1906.6	906.663	860.248	872.912	AGT	15.3773	14.64	15.3417	7.29557	6.92209	7.02399
CBX1	5455.3	-0.801424	0.0528401	-15.167	5.85079e-52	4.60813e-50	CBX1	5730	5982	7929	4356	5114	3525	CBX1	6856.73	6875.31	7100.72	3973.26	4177.88	3747.89	CBX1	53.2148	53.359	55.1084	30.8363	32.4244	29.0872
SUCO	13087.8	-0.662071	0.0437788	-15.1231	1.14023e-51	8.94548e-50	SUCO	13455	13836	18045	11571	12236	9230	SUCO	16100.8	15902.2	16160	10554.3	9996.2	9813.61	SUCO	54.7366	54.0615	54.9379	35.8808	33.9834	33.3626
MTUS2	8119.12	-0.794754	0.0525535	-15.1228	1.1463e-51	8.9581e-50	MTUS2	9191	8869	10896	6366	7182	5729	MTUS2	10998.3	10193.4	9757.78	5806.65	5867.33	6091.25	MTUS2	31.7421	29.4192	28.1619	16.7585	16.9337	17.5799
CPEB2	2573.96	-0.938211	0.0622545	-15.0706	2.52902e-51	1.96111e-49	CPEB2	2868	2961	3729	1840	2304	1607	CPEB2	3431.96	3403.18	3339.46	1678.33	1882.25	1708.61	CPEB2	10.3494	10.2626	10.0704	5.06114	5.67609	5.15246
HNRNPUL1	10851.4	-0.646137	0.0429302	-15.0509	3.40774e-51	2.63235e-49	HNRNPUL1	11005	11730	14637	9513	10090	7928	HNRNPUL1	13169	13481.7	13108	8677.14	8243.02	8429.29	HNRNPUL1	64.9793	66.5222	64.6783	42.8154	40.6733	41.5924
ATXN7L3B	6945.44	-0.694436	0.0465078	-14.9316	2.05223e-50	1.55536e-48	ATXN7L3B	7237	7657	9297	5685	6586	5004	ATXN7L3B	8660.07	8800.44	8325.81	5185.49	5380.43	5320.4	ATXN7L3B	48.8471	49.6389	46.9618	29.2488	30.3483	30.0098
GDF6	2710.16	-1.1289	0.075681	-14.9165	2.5737e-50	1.94324e-48	GDF6	3555	3021	3882	1825	2047	1619	GDF6	4254.05	3472.14	3476.48	1664.65	1672.3	1721.37	GDF6	23.8718	19.484	19.5084	9.34124	9.38417	9.65955
VEGFC	328.224	-2.27691	0.152845	-14.8969	3.45286e-50	2.58758e-48	VEGFC	522	429	611	107	153	77	VEGFC	624.645	493.064	547.174	97.5985	124.993	81.8687	VEGFC	6.21007	4.90192	5.43987	0.970301	1.24265	0.813919
XPO4	38873.2	-0.637364	0.0428361	-14.8791	4.50323e-50	3.36219e-48	XPO4	41390	40153	51830	32718	38161	28335	XPO4	49528.8	46149.2	46415.7	29843.2	31175.6	30126.6	XPO4	104.06	96.9592	97.5192	62.7005	65.4998	63.2959
TNKS2	5416.25	-0.876664	0.0589418	-14.8734	4.90618e-50	3.636e-48	TNKS2	6272	5658	7897	4009	4667	3713	TNKS2	7505.31	6502.93	7072.06	3656.75	3812.71	3947.77	TNKS2	24.8442	21.5261	23.4101	12.1047	12.6209	13.068
MYLK	4514.23	-1.0063	0.0678832	-14.8241	1.02415e-49	7.53948e-48	MYLK	5644	4882	6448	3354	3740	2663	MYLK	6753.82	5611.04	5774.43	3059.3	3055.39	2831.38	MYLK	17.1411	14.2407	14.6554	7.76446	7.75454	7.18601
ACBD5	2465.15	-0.998558	0.0673608	-14.824	1.02483e-49	7.53948e-48	ACBD5	2921	2738	3624	1915	1987	1442	ACBD5	3495.38	3146.87	3245.43	1746.74	1623.28	1533.18	ACBD5	17.0607	15.3597	15.8407	8.5257	7.9231	7.48332
HUWE1	20533.1	-0.586439	0.0395618	-14.8234	1.03457e-49	7.58329e-48	HUWE1	20361	22004	27187	18199	20055	15249	HUWE1	24364.7	25289.9	24347	16600	16383.9	16213.2	HUWE1	34.327	35.6305	34.302	23.3874	23.083	22.8425
SH3PXD2A	7699.3	-0.75429	0.0509699	-14.7987	1.49294e-49	1.09034e-47	SH3PXD2A	8530	8056	10694	6494	6893	5265	SH3PXD2A	10207.3	9259.03	9576.88	5923.41	5631.24	5597.91	SH3PXD2A	18.8485	17.0974	17.6843	10.938	10.3985	10.3369
EPB41L3	5410.67	-0.750133	0.050711	-14.7923	1.64209e-49	1.19492e-47	EPB41L3	5819	5610	7789	4433	4963	3743	EPB41L3	6963.23	6447.76	6975.34	4043.5	4054.52	3979.67	EPB41L3	27.3892	25.3616	27.4368	15.9047	15.948	15.6536
TMEM141	1829	-1.07846	0.0731777	-14.7375	3.70349e-49	2.67557e-47	TMEM141	2203	2213	2562	1321	1349	1122	TMEM141	2636.19	2543.47	2294.37	1204.93	1102.07	1192.94	TMEM141	63.8104	61.5661	55.5364	29.166	26.6761	28.8758
FAM212B	3643.78	-1.06824	0.0726288	-14.7082	5.71063e-49	4.11083e-47	FAM212B	4704	4009	5159	2643	2854	2129	FAM212B	5628.98	4607.68	4620.08	2410.77	2331.58	2263.62	FAM212B	19.2372	15.7469	15.7893	8.23889	7.96823	7.73598
PIGT	4013.08	-0.73524	0.0500515	-14.6897	7.50851e-49	5.38575e-47	PIGT	4276	4362	5509	3317	3704	2787	PIGT	5116.82	5013.39	4933.52	3025.55	3025.98	2963.22	PIGT	46.6701	45.7267	44.9982	27.5958	27.5997	27.0273
PPFIA4	2449.13	-0.901455	0.0615405	-14.6482	1.38415e-48	9.89294e-47	PPFIA4	2534	2839	3680	1803	2117	1627	PPFIA4	3032.28	3262.96	3295.58	1644.58	1729.48	1729.88	PPFIA4	9.72142	10.461	10.5656	5.27249	5.54469	5.54594
GFRA1	7430.63	-0.888657	0.0608506	-14.6039	2.65162e-48	1.88181e-46	GFRA1	8454	8473	10232	5751	6836	4454	GFRA1	10116.4	9738.3	9163.14	5245.69	5584.67	4735.63	GFRA1	21.8968	21.0785	19.8336	11.3543	12.088	10.2502
CLCN5	2248.97	-0.9302	0.0637521	-14.5909	3.20979e-48	2.26991e-46	CLCN5	2450	2497	3427	1785	1844	1400	CLCN5	2931.76	2869.88	3069.01	1628.16	1506.46	1488.52	CLCN5	5.72684	5.60597	5.99494	3.18042	2.94268	2.90765
FERMT2	12030.5	-0.583689	0.0400631	-14.5692	4.40862e-48	3.10676e-46	FERMT2	11988	12502	16314	10497	11871	9016	FERMT2	14345.3	14369	14609.8	9574.69	9698.01	9586.08	FERMT2	86.5817	86.7246	88.1782	57.7885	58.5329	57.8573
KLHDC3	5808.24	-0.683366	0.0469921	-14.5422	6.54977e-48	4.56755e-46	KLHDC3	5983	6200	8052	4894	5286	4299	KLHDC3	7159.48	7125.87	7210.87	4463.99	4318.4	4570.83	KLHDC3	73.6456	73.2998	74.1742	45.9186	44.421	47.0176
NEK7	12004.1	-0.619973	0.042658	-14.5336	7.42553e-48	5.16035e-46	NEK7	12450	12277	16372	10484	11604	8758	NEK7	14898.1	14110.4	14661.7	9562.83	9479.89	9311.77	NEK7	74.8813	70.9218	73.6931	48.0649	47.648	46.803
MMP15	21509	-0.922094	0.0635403	-14.512	1.01777e-47	7.04862e-46	MMP15	20862	27205	31763	15626	18439	14165	MMP15	24964.3	31267.6	28445	14253	15063.7	15060.7	MMP15	116.851	146.355	133.143	66.7144	70.5091	70.4946
CCSER2	6368.07	-0.8559	0.0590253	-14.5006	1.20134e-47	8.29129e-46	CCSER2	7458	6766	8887	4740	5523	4433	CCSER2	8924.52	7776.39	7958.64	4323.52	4512.01	4713.3	CCSER2	22.8824	19.9386	20.4059	11.0855	11.5688	12.0849
RBM15B	3412.71	-0.771451	0.0532329	-14.492	1.3614e-47	9.36382e-46	RBM15B	3475	3833	4876	2750	3074	2376	RBM15B	4158.32	4405.39	4366.64	2508.37	2511.3	2526.23	RBM15B	13.0101	13.7832	13.6619	7.84795	7.85713	7.90384
SCUBE3	13803.1	-0.709737	0.0489945	-14.4861	1.48401e-47	1.01723e-45	SCUBE3	13845	14633	20171	11245	12458	10284	SCUBE3	16567.4	16818.2	18063.9	10257	10177.6	10934.3	SCUBE3	44.6102	45.2853	48.6396	27.6183	27.4045	29.442
ATP13A3	32265.8	0.551375	0.0381004	14.4716	1.83064e-47	1.24632e-45	ATP13A3	21844	23147	28712	41457	47670	36098	ATP13A3	26139.4	26603.6	25712.7	37814.4	38944	38380.5	ATP13A3	74.0817	75.3975	72.8725	107.17	110.371	108.774
LOC100288866	218.295	-2.6896	0.185954	-14.4637	2.0532e-47	1.39313e-45	LOC100288866	393	337	343	62	51	44	LOC100288866	470.279	387.325	307.169	56.5524	41.6644	46.7821	LOC100288866	7.9991	6.58812	5.22473	0.961916	0.708682	0.79573
FAM168A	4664.88	-0.698416	0.0485348	-14.39	5.9779e-47	4.04243e-45	FAM168A	4722	5019	6607	3874	4350	3354	FAM168A	5650.52	5768.5	5916.82	3533.61	3553.73	3566.07	FAM168A	16.0646	16.4	16.8217	10.0462	10.1034	10.1385
MYO5A	4124.06	-0.723735	0.0503057	-14.3867	6.26995e-47	4.2257e-45	MYO5A	4292	4529	5685	3305	3869	2950	MYO5A	5135.97	5205.33	5091.13	3014.61	3160.78	3136.53	MYO5A	8.72519	8.84303	8.64902	5.12134	5.36966	5.32846
AK3	3887	-0.718896	0.0500802	-14.3549	9.92828e-47	6.64665e-45	AK3	3979	4234	5469	3177	3618	2768	AK3	4761.42	4866.28	4897.7	2897.85	2955.72	2943.02	AK3	21.3994	21.8707	22.0119	13.0239	13.284	13.2269
VCL	40166	-0.737921	0.0515474	-14.3154	1.7538e-46	1.16634e-44	VCL	42278	46450	52365	32162	38594	27518	VCL	50591.4	53386.5	46894.8	29336.1	31529.4	29258	VCL	191.524	202.105	177.53	111.058	119.361	110.762
HINT3	1924.95	-0.88672	0.0619622	-14.3107	1.87747e-46	1.24446e-44	HINT3	2137	2152	2772	1498	1634	1256	HINT3	2557.21	2473.37	2482.43	1366.38	1334.9	1335.42	HINT3	15.7174	15.202	15.2578	8.39817	8.20467	8.20787
ANTXR1	12312.7	-0.603043	0.042184	-14.2955	2.33286e-46	1.54122e-44	ANTXR1	12766	12862	16222	10652	12133	9087	ANTXR1	15276.3	14782.7	14527.4	9716.07	9912.05	9661.57	ANTXR1	44.5406	43.1016	42.3572	28.3289	28.9003	28.17
CCL2	1371.88	-1.15538	0.0808445	-14.2914	2.47652e-46	1.63077e-44	CCL2	1751	1532	2067	958	1014	773	CCL2	2095.31	1760.78	1851.08	873.826	828.387	821.877	CCL2	58.2545	48.9537	51.4642	24.2944	23.0311	22.8501
MAFK	4160.17	-0.838381	0.0587265	-14.276	3.08754e-46	2.01987e-44	MAFK	4752	4484	5806	3411	3468	2800	MAFK	5686.42	5153.61	5199.49	3111.29	2833.18	2977.04	MAFK	35.253	31.9498	32.2343	19.2885	17.5643	18.4562
SLC38A2	20016.8	-0.711073	0.0498825	-14.2549	4.17629e-46	2.72327e-44	SLC38A2	21981	20159	28112	16391	18314	14616	SLC38A2	26303.3	23169.4	25175.4	14950.8	14961.6	15540.2	SLC38A2	111.85	98.5237	107.054	63.5756	63.6216	66.0818
LDLRAD2	7869.82	-0.861859	0.0605335	-14.2377	5.34424e-46	3.46238e-44	LDLRAD2	8672	9535	10262	6308	6629	5195	LDLRAD2	10377.2	10958.9	9190.01	5753.75	5415.56	5523.48	LDLRAD2	53.7183	56.7293	47.5726	29.7846	28.0339	28.5926
SREBF2	17442	-0.683523	0.0480974	-14.2112	7.80373e-46	5.03955e-44	SREBF2	18568	19271	22560	15063	16009	12474	SREBF2	22219.2	22148.8	20203.3	13739.5	13078.6	13262.7	SREBF2	79.7537	79.5011	72.5181	49.3167	46.9443	47.6054
PKIG	6790.81	-0.850438	0.0599006	-14.1975	9.49489e-46	6.11203e-44	PKIG	8002	7402	9139	5429	6000	4349	PKIG	9575.49	8507.36	8184.32	4951.98	4901.7	4623.99	PKIG	113.121	100.503	96.6864	58.5008	57.9068	54.626
CASC10	833.852	-1.46526	0.103291	-14.1858	1.12217e-45	7.20055e-44	CASC10	994	1052	1452	471	455	473	CASC10	1189.46	1209.1	1300.32	429.616	371.712	502.908	CASC10	12.4198	12.6249	13.5774	4.48587	3.88127	5.25116
COL4A1	42283	-0.82389	0.0582196	-14.1514	1.83072e-45	1.16724e-43	COL4A1	49020	47166	55341	34722	38087	26789	COL4A1	58659.2	54209.4	49560	31671.2	31115.2	28482.9	COL4A1	163.436	151.038	138.084	88.2422	86.6931	79.359
MXRA7	16821.5	-0.589345	0.0417015	-14.1325	2.39613e-45	1.52291e-43	MXRA7	17162	16961	23052	14733	16271	12719	MXRA7	20536.7	19493.8	20643.9	13438.5	13292.6	13523.2	MXRA7	67.4649	64.039	67.8172	44.1466	43.6673	44.425
FERMT1	1069.32	-1.3288	0.0944429	-14.0699	5.81324e-45	3.64853e-43	FERMT1	1140	1317	1943	637	770	553	FERMT1	1364.17	1513.67	1740.03	581.03	629.051	587.966	FERMT1	5.50019	6.10298	7.01563	2.34266	2.53627	2.37062
SH3D19	5978.27	-0.661833	0.0470726	-14.0598	6.70431e-45	4.18165e-43	SH3D19	5999	6467	8249	4962	5620	4471	SH3D19	7178.63	7432.74	7387.29	4526.02	4591.26	4753.7	SH3D19	26.8482	27.7986	27.6286	16.9274	17.1714	17.7789
SESN3	5064.33	-0.909329	0.0647383	-14.0462	8.12416e-45	5.05157e-43	SESN3	5272	5374	8252	3839	4359	3243	SESN3	6308.67	6176.52	7389.98	3501.69	3561.08	3448.06	SESN3	13.3314	13.0521	15.6164	7.3997	7.52521	7.28636
MLLT11	7478.75	-0.746835	0.0532042	-14.0371	9.23615e-45	5.72527e-43	MLLT11	8425	7838	10130	6220	6844	5122	MLLT11	10081.7	9008.47	9071.8	5673.48	5591.21	5445.86	MLLT11	97.0248	86.6965	87.3059	54.6009	53.8091	52.4103
FGD6	4421.7	-0.760418	0.0542148	-14.026	1.08039e-44	6.67645e-43	FGD6	4605	4687	6488	3477	4177	3046	FGD6	5510.52	5386.92	5810.25	3171.5	3412.4	3238.6	FGD6	12.3217	12.0454	12.9919	7.09159	7.63026	7.24163
EXOC4	2498.54	-0.815204	0.0583119	-13.9801	2.06329e-44	1.26339e-42	EXOC4	2744	2751	3499	1951	2272	1671	EXOC4	3283.57	3161.82	3133.49	1779.58	1856.11	1776.66	EXOC4	15.6949	15.1129	14.9775	8.50606	8.87188	8.49211
RAD23A	3036.94	-0.887074	0.0635474	-13.9592	2.76348e-44	1.68187e-42	RAD23A	3412	3467	4233	2488	2602	1851	RAD23A	4082.93	3984.74	3790.81	2269.39	2125.7	1968.04	RAD23A	46.5654	45.4456	43.2338	25.8822	24.2434	22.4453
COL4A2-AS1	3784.97	-0.934591	0.0670156	-13.9459	3.33392e-44	2.02291e-42	COL4A2-AS1	4528	4324	5099	2970	3198	2289	COL4A2-AS1	5418.37	4969.72	4566.35	2709.04	2612.61	2433.73	COL4A2-AS1	208.777	191.489	175.947	104.383	100.667	93.7748
ADCY6	11017.7	-0.616493	0.0442203	-13.9414	3.54936e-44	2.14715e-42	ADCY6	10997	12096	14499	9509	10584	8220	ADCY6	13159.4	13902.3	12984.4	8673.5	8646.6	8739.75	ADCY6	44.7885	47.317	44.1928	29.5205	29.4289	29.746
GADD45B	2178.45	-1.03046	0.0740526	-13.9153	5.11737e-44	3.07717e-42	GADD45B	2738	2461	3018	1568	1721	1342	GADD45B	3276.39	2828.51	2702.73	1430.23	1405.97	1426.85	GADD45B	49.4874	42.7225	40.8227	21.6025	21.2361	21.5516
ZEB1	3101.55	-0.804549	0.0584268	-13.7702	3.85176e-43	2.27526e-41	ZEB1	3349	3311	4515	2354	2880	2119	ZEB1	4007.54	3805.44	4043.35	2147.17	2352.82	2252.98	ZEB1	13.0271	12.3701	13.1435	6.97966	7.64815	7.32364
IPO7	12996.7	-0.647296	0.0471037	-13.7419	5.69301e-43	3.34323e-41	IPO7	13914	13641	17107	10929	12806	9313	IPO7	16650	15678.1	15320	9968.73	10461.9	9901.86	IPO7	55.8451	52.5851	51.3841	33.4357	35.0897	33.2114
EPHA2	11012.1	-0.733281	0.0533907	-13.7342	6.33105e-43	3.70708e-41	EPHA2	12264	11620	14835	9393	9550	7888	EPHA2	14675.6	13355.3	13285.3	8567.69	7801.87	8386.76	EPHA2	76.8887	69.9713	69.6048	44.8881	40.8758	43.9402
PLXND1	5627.12	-0.748545	0.0545699	-13.7172	8.01203e-43	4.67772e-41	PLXND1	5671	6547	7690	4715	4943	3975	PLXND1	6786.13	7524.68	6886.69	4300.72	4038.18	4226.34	PLXND1	20.2002	22.3986	20.4995	12.8019	12.0204	12.5805
SAR1B	2678.5	-0.787314	0.0574804	-13.6971	1.05697e-42	6.13529e-41	SAR1B	2934	2940	3689	2165	2342	1871	SAR1B	3510.93	3379.04	3303.64	1974.77	1913.3	1989.3	SAR1B	10.9632	10.5513	10.3159	6.1664	5.97444	6.21178
PLXNB2	17671.6	-0.611133	0.0447021	-13.6712	1.50832e-42	8.70494e-41	PLXNB2	18453	18924	22677	15546	16885	13088	PLXNB2	22081.6	21750	20308.1	14180.1	13794.2	13915.6	PLXNB2	72.391	71.304	66.577	46.4872	45.2222	45.62
FAM3C	3596.49	-0.77863	0.0570092	-13.658	1.80951e-42	1.03835e-40	FAM3C	3982	3733	5137	2964	3177	2468	FAM3C	4765.01	4290.46	4600.38	2703.57	2595.45	2624.05	FAM3C	38.9305	35.0534	37.5854	22.0884	21.205	21.4387
SHD	173.596	-2.52096	0.184591	-13.657	1.83387e-42	1.04933e-40	SHD	251	236	380	53	54	35	SHD	300.356	271.243	340.304	48.3432	44.1153	37.2131	SHD	2.42154	2.18682	2.74362	0.389754	0.355668	0.300021
IGFBP7	14588	-0.878686	0.064371	-13.6503	2.00936e-42	1.14648e-40	IGFBP7	17134	14945	21385	12216	11853	9284	IGFBP7	20503.2	17176.8	19151.1	11142.6	9683.31	9871.03	IGFBP7	323.323	270.868	302.001	175.713	152.7	155.66
FUBP1	6112.74	-0.685363	0.0502101	-13.6499	2.02099e-42	1.14984e-40	FUBP1	6469	6225	8650	5126	5823	4328	FUBP1	7741.05	7154.6	7746.4	4675.61	4757.1	4601.66	FUBP1	58.2918	53.8757	58.3321	35.2083	35.822	34.6515
TMEM30A	7224.12	-0.672631	0.0493312	-13.635	2.48005e-42	1.40704e-40	TMEM30A	7706	7748	9542	6083	7028	5063	TMEM30A	9221.29	8905.03	8545.22	5548.52	5741.52	5383.13	TMEM30A	42.1459	40.7004	39.0559	25.3595	26.2416	24.6036
SIRPA	7921.89	-0.703379	0.0516983	-13.6055	3.71655e-42	2.10263e-40	SIRPA	8574	8763	10226	6571	7301	5722	SIRPA	10260	10071.6	9157.77	5993.64	5964.55	6083.8	SIRPA	47.5843	46.7107	42.4724	27.7977	27.6627	28.2158
HECW2	4123.84	-0.724283	0.0532406	-13.604	3.79312e-42	2.13992e-40	HECW2	4219	4583	5717	3241	3910	2969	HECW2	5048.61	5267.39	5119.79	2956.23	3194.27	3156.73	HECW2	14.4802	15.1077	14.6844	8.47894	9.16168	9.054
SPARC	63698.3	-0.561217	0.0412993	-13.589	4.65373e-42	2.61808e-40	SPARC	64808	65022	84515	57426	64416	46288	SPARC	77551.7	74731.9	75686.4	52380.3	52624.6	49214.8	SPARC	448.64	432.328	437.849	303.023	304.436	284.71
DNAJC1	2094.93	-0.980435	0.0722145	-13.5767	5.50454e-42	3.08808e-40	DNAJC1	2261	2251	3432	1560	1692	1315	DNAJC1	2705.6	2587.15	3073.49	1422.93	1382.28	1398.15	DNAJC1	26.8727	25.6962	30.5266	14.1329	13.7291	13.8868
HRC	5286.33	-0.675469	0.0497604	-13.5744	5.67923e-42	3.1772e-40	HRC	5510	5824	6972	4372	5018	3856	HRC	6593.47	6693.72	6243.69	3987.86	4099.45	4099.82	HRC	57.4394	58.3126	54.3922	34.7404	35.7126	35.7157
DLG5	4128.78	-0.678107	0.0500018	-13.5617	6.75856e-42	3.77053e-40	DLG5	4253	4477	5616	3566	3826	2944	DLG5	5089.3	5145.56	5029.34	3252.68	3125.65	3130.15	DLG5	14.1324	14.2886	13.9659	9.03231	8.67958	8.69207
MRAS	8447.78	-0.731808	0.0539886	-13.5549	7.41413e-42	4.1248e-40	MRAS	9485	9111	11018	6986	7836	5854	MRAS	11350.1	10471.6	9867.03	6372.18	6401.62	6224.15	MRAS	45.9857	42.4263	39.977	25.8173	25.9366	25.2176
PRKAA2	3921.29	-0.748154	0.0555234	-13.4746	2.2072e-41	1.22119e-39	PRKAA2	4293	4186	5387	3050	3674	2795	PRKAA2	5137.16	4811.11	4824.26	2782.01	3001.47	2971.73	PRKAA2	11.4083	10.6842	10.7134	6.17812	6.66548	6.59943
FKBP10	8139.29	-0.63136	0.0468682	-13.471	2.31859e-41	1.2793e-39	FKBP10	8646	8412	10826	7122	7745	5928	FKBP10	10346.1	9668.19	9695.09	6496.23	6327.28	6302.83	FKBP10	74.5306	69.647	69.8407	46.797	45.5799	45.4038
SCMH1	3952.41	-0.821747	0.0610963	-13.45	3.07798e-41	1.68442e-39	SCMH1	4557	4057	5653	3123	3526	2640	SCMH1	5453.08	4662.84	5062.47	2848.6	2880.57	2806.93	SCMH1	29.7951	25.4774	27.6609	15.5645	15.7392	15.3368
COL5A1	39000.7	-0.628143	0.046758	-13.4339	3.82604e-41	2.0881e-39	COL5A1	39309	43225	50815	35006	37247	27670	COL5A1	47038.6	49679.9	45506.7	31930.2	30428.9	29419.6	COL5A1	114.823	121.27	111.084	77.9428	74.2781	71.8142
SYNE1	4697.55	-0.678069	0.050492	-13.4292	4.07608e-41	2.21254e-39	SYNE1	4935	4821	6609	3975	4383	3399	SYNE1	5905.41	5540.94	5918.61	3625.74	3580.69	3613.92	SYNE1	4.39779	4.12636	4.40762	2.70011	2.66656	2.6913
MALT1	3734.31	-0.826156	0.0615313	-13.4266	4.2245e-41	2.28693e-39	MALT1	3817	4088	5682	2768	3454	2544	MALT1	4567.57	4698.47	5088.45	2524.79	2821.75	2704.86	MALT1	18.859	19.3995	21.0096	10.4246	11.6507	11.1681
NLK	2064.89	-0.937612	0.0700427	-13.3863	7.27333e-41	3.91629e-39	NLK	2403	2222	3056	1618	1757	1234	NLK	2875.52	2553.82	2736.76	1475.84	1435.38	1312.03	NLK	16.8795	14.9911	16.065	8.66327	8.4258	7.70169
SSH1	7084.46	-0.700288	0.0524594	-13.3492	1.19806e-40	6.36555e-39	SSH1	7827	7215	9706	5938	6639	5000	SSH1	9366.08	8292.44	8692.09	5416.26	5423.73	5316.15	SSH1	21.164	18.7379	19.641	12.2388	12.2557	12.0126
KANK1	5422.58	-0.629202	0.0473313	-13.2936	2.5222e-40	1.32955e-38	KANK1	5654	5652	7280	4737	5151	3974	KANK1	6765.79	6496.03	6519.51	4320.79	4208.11	4225.28	KANK1	20.9848	20.1481	20.2209	13.4014	13.0519	13.1051
NEXN	22403.4	-0.594722	0.0447497	-13.29	2.647e-40	1.38805e-38	NEXN	23753	23091	29011	19484	21536	17034	NEXN	28423.7	26539.3	25980.4	17772	17593.8	18111.1	NEXN	174.185	162.637	159.212	108.91	107.818	110.987
WBP1	2182.85	-0.914961	0.0688593	-13.2874	2.73882e-40	1.43246e-38	WBP1	2484	2319	3290	1714	1890	1322	WBP1	2972.45	2665.3	2946.32	1563.4	1544.04	1405.59	WBP1	50.4765	45.2608	50.0328	26.5488	26.22	23.869
SGPL1	5887.43	-0.647172	0.0487254	-13.282	2.94356e-40	1.53555e-38	SGPL1	6114	6398	7724	4996	5730	4232	SGPL1	7316.24	7353.43	6917.13	4557.03	4681.12	4499.59	SGPL1	26.3384	26.4723	24.9016	16.4052	16.852	16.1985
MTDH	5698.01	-0.681126	0.0513028	-13.2766	3.16488e-40	1.64672e-38	MTDH	5790	6345	7667	4789	5559	3942	MTDH	6928.53	7292.52	6866.09	4368.22	4541.42	4191.25	MTDH	18.768	19.7539	18.5988	11.8326	12.3018	11.3532
STX17	2068.13	-0.869445	0.0656413	-13.2454	4.79731e-40	2.48323e-38	STX17	2319	2338	2882	1625	1852	1289	STX17	2775	2687.14	2580.94	1482.22	1512.99	1370.5	STX17	8.34282	8.07867	7.75938	4.45617	4.54868	4.12031
PEA15	26127.7	-0.616569	0.0465704	-13.2395	5.18915e-40	2.67228e-38	PEA15	27682	27449	33840	23522	24522	19092	PEA15	33125.3	31548	30305	21455.3	20033.2	20299.2	PEA15	246.051	234.335	225.102	159.367	148.804	150.78
MANBA	4001.3	-0.78817	0.0595545	-13.2344	5.55213e-40	2.85189e-38	MANBA	4573	4231	5473	3158	3710	2690	MANBA	5472.22	4862.83	4901.28	2880.52	3030.88	2860.09	MANBA	34.3247	30.5022	30.7434	18.0682	19.0113	17.94
RNF38	4381.74	-0.731392	0.0552717	-13.2327	5.68374e-40	2.91205e-38	RNF38	4862	4635	5908	3510	4118	3093	RNF38	5818.05	5327.16	5290.84	3201.6	3364.2	3288.57	RNF38	21.7322	19.8986	19.7629	11.959	12.5663	12.2838
LMO7	11546.1	-0.590533	0.0446365	-13.2298	5.9025e-40	3.01644e-38	LMO7	11992	11718	15465	9817	11491	8716	LMO7	14350.1	13467.9	13849.5	8954.43	9387.57	9267.11	LMO7	33.3028	31.2555	32.1411	20.7809	21.7861	21.5066
MDM2	6562.35	-0.962927	0.0728197	-13.2234	6.42604e-40	3.27565e-38	MDM2	8369	7168	8777	4949	5558	3956	MDM2	10014.7	8238.42	7860.13	4514.16	4540.61	4206.14	MDM2	27.4934	22.6171	21.5786	12.3928	12.4654	11.5472
SRPK1	2230.77	-0.95107	0.071988	-13.2115	7.5291e-40	3.82821e-38	SRPK1	2653	2498	3136	1666	1978	1312	SRPK1	3174.68	2871.03	2808.41	1519.62	1615.93	1394.96	SRPK1	15.0189	13.5824	13.2861	7.18905	7.64467	6.59931
TRAK1	4594.67	-0.80866	0.0613441	-13.1824	1.10865e-39	5.60862e-38	TRAK1	5299	4922	6240	3454	4101	3274	TRAK1	6340.98	5657.02	5588.16	3150.52	3350.31	3481.02	TRAK1	13.1969	11.7734	11.6301	6.55687	6.97268	7.2447
HYOU1	9753.73	-0.633113	0.0482965	-13.1089	2.92927e-39	1.46347e-37	HYOU1	9778	10929	12685	8318	9412	7171	HYOU1	11700.7	12561.1	11359.9	7587.14	7689.13	7624.42	HYOU1	52.3378	56.1862	50.8133	33.9376	34.3938	34.1044
NAP1L1	28239.2	-0.496687	0.0378892	-13.1089	2.92676e-39	1.46347e-37	NAP1L1	27198	28980	37251	25879	28871	21661	NAP1L1	32546.1	33307.7	33359.7	23605.2	23586.2	23030.6	NAP1L1	130.362	133.413	133.621	94.5496	94.4735	92.2484
MOXD1	2448.48	-1.00017	0.0764355	-13.0851	4.00581e-39	1.98159e-37	MOXD1	2710	2853	3698	1964	2040	1316	MOXD1	3242.89	3279.05	3311.7	1791.43	1666.58	1399.21	MOXD1	22.0962	22.3426	22.5651	12.2064	11.3557	9.53388
UBE2Q1	2491.73	-0.822921	0.0629979	-13.0627	5.38104e-39	2.64884e-37	UBE2Q1	2851	2674	3448	1974	2144	1717	UBE2Q1	3411.61	3073.32	3087.81	1800.56	1751.54	1825.57	UBE2Q1	21.9837	19.8038	19.8972	11.6024	11.2866	11.7636
ROCK1	5906.43	-0.647317	0.0495707	-13.0585	5.68677e-39	2.7925e-37	ROCK1	6000	6395	7955	4798	5721	4453	ROCK1	7179.83	7349.99	7124	4376.43	4673.77	4734.56	ROCK1	22.4298	22.9613	22.2554	13.6719	14.6008	14.7908
JAG1	6122.84	-0.876896	0.0671745	-13.054	6.02938e-39	2.95351e-37	JAG1	7440	6617	8199	4982	5107	3922	JAG1	8902.98	7605.14	7342.51	4544.26	4172.16	4169.99	JAG1	30.8836	26.3815	25.4705	15.7636	14.4728	14.4653
UBR7	1665.08	-0.967212	0.0741903	-13.0369	7.54542e-39	3.67821e-37	UBR7	1708	2089	2443	1202	1403	1049	UBR7	2043.86	2400.96	2187.8	1096.39	1146.18	1115.33	UBR7	11.4909	13.4986	12.3002	6.16408	6.44403	6.27058
INSIG1	4359.25	-0.669077	0.0513318	-13.0344	7.80085e-39	3.79352e-37	INSIG1	4579	4682	5827	3808	4017	3124	INSIG1	5479.4	5381.18	5218.3	3473.41	3281.69	3321.53	INSIG1	36.9354	36.2733	35.1754	23.4135	22.1211	22.3897
AIDA	3203.38	-0.722404	0.0554679	-13.0238	8.95772e-39	4.34557e-37	AIDA	3235	3474	4603	2652	3027	2203	AIDA	3871.12	3992.78	4122.16	2418.98	2472.91	2342.3	AIDA	26.7454	27.586	28.4798	16.7127	17.0852	16.1828
KCNH2	8011.45	-0.646414	0.0496617	-13.0163	9.87967e-39	4.78128e-37	KCNH2	8353	8136	11182	6899	7317	6055	KCNH2	9995.51	9350.97	10013.9	6292.82	5977.62	6437.86	KCNH2	37.9923	35.5425	38.0622	23.9186	22.7206	24.4699
ETS1	2336.9	-1.03214	0.0793028	-13.0152	1.00256e-38	4.84025e-37	ETS1	2761	2762	3329	1561	2127	1317	ETS1	3303.92	3174.46	2981.25	1423.84	1737.65	1400.27	ETS1	12.3835	11.8982	11.1741	5.33674	6.51293	5.2484
NCOR2	15378.4	-0.61911	0.047572	-13.0142	1.0162e-38	4.89435e-37	NCOR2	15286	16670	20645	13748	13958	11651	NCOR2	18291.8	19159.4	18488.4	12540	11403	12387.7	NCOR2	42.7756	44.8045	43.2353	29.325	26.666	28.9688
YPEL2	3491.38	-0.88659	0.0682605	-12.9883	1.4249e-38	6.82999e-37	YPEL2	4238	3761	4734	2712	2896	2328	YPEL2	5071.35	4322.64	4239.48	2473.71	2365.89	2475.2	YPEL2	20.1306	17.1587	16.8285	9.81935	9.39135	9.82526
NGFR	1330.78	-2.46202	0.189753	-12.9749	1.69845e-38	8.12184e-37	NGFR	2421	1842	2170	435	393	291	NGFR	2897.06	2117.07	1943.32	396.779	321.061	309.4	NGFR	17.5927	12.8562	11.801	2.40948	1.94968	1.87887
ARPC2	10262	-0.545527	0.0420561	-12.9714	1.77701e-38	8.45722e-37	ARPC2	10147	10835	13366	9155	10095	7909	ARPC2	12142.3	12453	11969.8	8350.6	8247.11	8409.09	ARPC2	160.519	164.627	158.238	110.393	109.025	111.167
LONRF1	664.775	-1.39496	0.107732	-12.9484	2.39819e-38	1.13866e-36	LONRF1	703	946	1101	384	441	342	LONRF1	841.236	1087.27	985.987	350.26	360.275	363.625	LONRF1	4.87474	6.30044	5.71353	2.02966	2.0877	2.10711
RNF41	5143.12	-0.860911	0.0665103	-12.944	2.53957e-38	1.20294e-36	RNF41	6166	5217	7344	4039	4297	3492	RNF41	7378.47	5996.07	6576.83	3684.12	3510.43	3712.8	RNF41	26.8275	21.8012	23.9128	13.3951	12.7636	13.4994
B4GALT1	2607.77	-0.795534	0.0615469	-12.9256	3.22602e-38	1.52092e-36	B4GALT1	2835	2895	3609	2064	2463	1693	B4GALT1	3392.47	3327.32	3232	1882.65	2012.15	1800.05	B4GALT1	16.7792	16.457	15.9855	9.31161	9.95212	8.90307
GDI1	5944.15	-0.659131	0.0513038	-12.8476	8.87048e-38	4.11443e-36	GDI1	6424	6253	7808	5145	5534	4312	GDI1	7687.2	7186.78	6992.36	4692.94	4521	4584.65	GDI1	64.3492	60.1602	58.5327	39.2843	37.8451	38.3779
SH3TC2	944.659	-1.14688	0.0895819	-12.8026	1.58489e-37	7.25077e-36	SH3TC2	1128	1128	1432	603	792	510	SH3TC2	1349.81	1296.45	1282.41	550.018	647.024	542.247	SH3TC2	1.05467	1.01298	1.00201	0.429757	0.505554	0.423686
LANCL1	3485.38	-0.832412	0.0650187	-12.8027	1.58448e-37	7.25077e-36	LANCL1	3907	3695	5029	2546	3315	2310	LANCL1	4675.26	4246.79	4503.66	2322.3	2708.19	2456.06	LANCL1	21.0623	19.132	20.2893	10.4621	12.2006	11.0647
TNNI3K	4891.63	-0.710166	0.0556029	-12.7721	2.34671e-37	1.06874e-35	TNNI3K	5319	5103	6714	3859	4520	3663	TNNI3K	6364.92	5865.05	6012.64	3519.93	3692.61	3894.61	TNNI3K	43.7276	40.2935	41.3075	24.1823	25.3686	26.7564
HIF1A-AS2	8894.04	-0.573141	0.0448806	-12.7703	2.40124e-37	1.0911e-35	HIF1A-AS2	9183	9025	11816	7719	8923	6669	HIF1A-AS2	10988.7	10372.7	10581.7	7040.77	7289.64	7090.68	HIF1A-AS2	111.271	105.034	107.15	71.2946	73.8146	71.7999
GABBR2	313.175	-1.70946	0.134191	-12.739	3.58786e-37	1.62294e-35	GABBR2	412	446	508	144	181	131	GABBR2	493.015	512.603	454.933	131.348	147.868	139.283	GABBR2	1.76902	1.83931	1.63238	0.471297	0.530575	0.499772
LINC00657	19893.9	-0.512805	0.0403864	-12.6975	6.10714e-37	2.75013e-35	LINC00657	20041	20315	25568	18120	20261	15101	LINC00657	23981.8	23348.7	22897.1	16527.9	16552.2	16055.8	LINC00657	93.2177	90.7568	89.0015	64.2442	64.3388	62.4093
MARCH4	475.966	-1.87072	0.147627	-12.6719	8.46156e-37	3.79335e-35	MARCH4	805	644	648	208	235	179	MARCH4	963.293	740.171	580.308	189.724	191.983	190.318	MARCH4	4.49573	3.45441	2.70832	0.88545	0.895994	0.888223
TDG	3224.99	-0.74011	0.058496	-12.6523	1.08609e-36	4.84732e-35	TDG	3506	3360	4545	2708	3014	2154	TDG	4195.41	3861.76	4070.22	2470.06	2462.29	2290.2	TDG	26.8593	24.7233	26.0578	15.8135	15.7637	14.662
LMAN1	5571.38	-0.675388	0.0534693	-12.6313	1.4185e-36	6.3029e-35	LMAN1	5843	5796	7744	4638	5555	3829	LMAN1	6991.95	6661.54	6935.04	4230.48	4538.16	4071.11	LMAN1	30.0396	28.62	29.7951	18.1754	19.4973	17.4907
ITGAV	49237.1	-0.49744	0.039383	-12.6308	1.42761e-36	6.32939e-35	ITGAV	49745	50116	62429	44611	50388	38122	ITGAV	59526.7	57600	55907.5	40691.3	41164.5	40532.5	ITGAV	171.466	165.916	161.041	117.211	118.574	116.753
LAMA2	20669.9	-0.53334	0.0422261	-12.6306	1.43243e-36	6.33675e-35	LAMA2	21214	21206	26400	18435	20954	15693	LAMA2	25385.5	24372.8	23642.2	16815.2	17118.4	16685.3	LAMA2	54.3968	52.2267	50.6613	36.0322	36.6818	35.7537
CAMK2D	13552.8	-0.595837	0.0472029	-12.6229	1.57911e-36	6.97029e-35	CAMK2D	14427	13894	17595	11666	13501	10023	CAMK2D	17263.9	15968.8	15757	10641	11029.6	10656.8	CAMK2D	58.8353	54.4217	53.6998	36.2644	37.589	36.3182
CNTN6	2013.59	-1.01541	0.0806277	-12.5938	2.28372e-36	1.00584e-34	CNTN6	2573	2107	2923	1462	1639	1214	CNTN6	3078.95	2421.65	2617.66	1333.54	1338.98	1290.76	CNTN6	16.6914	13.128	14.1906	7.2293	7.25878	6.99738
S100A13	2287.56	-0.948744	0.0753458	-12.5919	2.34086e-36	1.02875e-34	S100A13	2699	2762	2983	1773	1851	1430	S100A13	3229.72	3174.46	2671.39	1617.22	1512.17	1520.42	S100A13	47.8431	47.0244	39.5722	23.9564	22.4004	22.5225
PLEKHB2	5408.73	-0.698712	0.0556165	-12.563	3.37097e-36	1.47179e-34	PLEKHB2	5771	6047	6991	4614	5116	3713	PLEKHB2	6905.8	6950.02	6260.7	4208.59	4179.52	3947.77	PLEKHB2	32.0711	32.2764	29.0752	19.545	19.41	18.3338
DCP2	2672.34	-0.750073	0.0597985	-12.5433	4.32357e-36	1.88361e-34	DCP2	2809	2942	3723	2100	2580	1819	DCP2	3361.35	3381.34	3334.09	1915.48	2107.73	1934.02	DCP2	6.84543	6.88613	6.7899	3.9009	4.29242	3.93864
LYRM7	1552.8	-1.00718	0.0803228	-12.5391	4.56188e-36	1.98313e-34	LYRM7	1678	1939	2249	1119	1369	872	LYRM7	2007.96	2228.56	2014.06	1020.68	1118.4	927.137	LYRM7	6.67551	7.4089	6.69582	3.39328	3.71817	3.08229
DHRS3	5616.87	-0.701053	0.0559291	-12.5347	4.82308e-36	2.09215e-34	DHRS3	6130	6153	7252	4847	5085	3973	DHRS3	7335.39	7071.85	6494.44	4421.12	4154.19	4224.21	DHRS3	88.4177	85.2411	78.2813	53.2904	50.0729	50.9169
TGFB1	3025.64	-0.69632	0.0555643	-12.5318	5.00252e-36	2.16532e-34	TGFB1	3209	3193	4169	2611	2756	2142	TGFB1	3840.01	3669.82	3733.5	2381.59	2251.51	2277.44	TGFB1	30.8752	29.5068	30.0188	19.1489	18.1031	18.3115
LMAN2L	1220.54	-0.943643	0.0754225	-12.5114	6.4658e-36	2.78668e-34	LMAN2L	1423	1376	1733	914	1019	772	LMAN2L	1702.82	1581.48	1551.97	833.692	832.472	820.814	LMAN2L	14.4818	13.4499	13.1989	7.09025	7.07987	6.98073
HIF1A	33680.3	-0.575102	0.0459731	-12.5095	6.62048e-36	2.84723e-34	HIF1A	35520	33154	45134	29961	33201	25019	HIF1A	42504.6	38105	40419.2	27328.5	27123.6	26601	HIF1A	200.853	180.063	190.999	129.139	128.171	125.701
SLC16A12	2230.42	-0.808617	0.0646715	-12.5035	7.14785e-36	3.06092e-34	SLC16A12	2322	2537	3179	1760	2101	1429	SLC16A12	2778.59	2915.86	2846.91	1605.36	1716.41	1519.36	SLC16A12	12.4852	13.102	12.7922	7.21346	7.71246	6.82702
SMIM3	757.94	-1.19426	0.0955453	-12.4995	7.51659e-36	3.19837e-34	SMIM3	935	954	1085	518	564	402	SMIM3	1118.86	1096.46	971.658	472.486	460.76	427.419	SMIM3	9.95577	9.75652	8.64598	4.20426	4.09992	3.80324
TERF1	1551.6	-0.895213	0.0716186	-12.4997	7.49094e-36	3.19837e-34	TERF1	1715	1777	2211	1112	1409	1006	TERF1	2052.23	2042.37	1980.03	1014.29	1151.08	1069.61	TERF1	14.3991	14.3299	13.8926	7.11662	8.07637	7.50473
SYNPO2	5013.12	-0.652564	0.0524246	-12.4477	1.43985e-35	6.06245e-34	SYNPO2	5381	5080	6847	4278	4830	3594	SYNPO2	6439.11	5838.61	6131.75	3902.12	3945.87	3821.25	SYNPO2	9.52421	8.63601	9.06959	5.7717	5.83641	5.65209
UBE2J1	4802.26	-0.646429	0.0519385	-12.4461	1.46939e-35	6.17388e-34	UBE2J1	5135	4905	6503	4073	4667	3461	UBE2J1	6144.73	5637.48	5823.68	3715.13	3812.71	3679.84	UBE2J1	29.391	26.9648	27.8554	17.7699	18.2366	17.6011
PPP2CA	7660.8	-0.543773	0.0437148	-12.4391	1.60272e-35	6.72005e-34	PPP2CA	7526	8071	10053	6733	7677	5894	PPP2CA	9005.89	9276.27	9002.84	6141.41	6271.72	6266.68	PPP2CA	70.7671	72.8916	70.7431	48.2583	49.2824	49.2427
RAI14	28127.2	-0.548029	0.0440872	-12.4306	1.78358e-35	7.46278e-34	RAI14	29393	28339	36358	25260	28281	20988	RAI14	35172.8	32571	32560	23040.5	23104.2	22315.1	RAI14	124.74	115.513	115.474	81.7134	81.939	79.1405
STRN4	6727.18	-0.55235	0.0444716	-12.4203	2.02813e-35	8.45275e-34	STRN4	6672	6910	9035	6081	6579	5102	STRN4	7983.97	7941.89	8091.18	5546.7	5374.71	5424.6	STRN4	51.6553	51.3831	52.349	35.8865	34.7738	35.0965
SSC5D	1849.28	-1.04734	0.0843619	-12.4148	2.17201e-35	9.0316e-34	SSC5D	1818	2200	3132	1266	1440	1181	SSC5D	2175.49	2528.53	2804.82	1154.76	1176.41	1255.67	SSC5D	8.82618	10.2585	11.3795	4.685	4.77281	5.09441
BTF3L4	3238.15	-0.755069	0.0610265	-12.3728	3.66756e-35	1.52189e-33	BTF3L4	3554	3339	4618	2570	3101	2187	BTF3L4	4252.85	3837.62	4135.59	2344.19	2533.36	2325.28	BTF3L4	19.0232	17.1658	18.4987	10.4857	11.3318	10.4011
ZMAT3	8239.61	-0.794425	0.0643133	-12.3524	4.72698e-35	1.95746e-33	ZMAT3	9793	8624	10945	6894	7277	5429	ZMAT3	11718.7	9911.85	9801.66	6288.26	5944.94	5772.28	ZMAT3	26.6978	22.5815	22.3304	14.3261	13.5439	13.1506
SLMO2-ATP5E	4983.44	-0.611353	0.0495971	-12.3264	6.53177e-35	2.69372e-33	SLMO2-ATP5E	5171	5307	6485	4355	4850	3641	SLMO2-ATP5E	6187.81	6099.51	5807.56	3972.35	3962.21	3871.22	SLMO2-ATP5E	125.132	123.346	117.442	80.3302	80.1251	78.2851
UBE2Q2	2764.9	-0.768954	0.0624335	-12.3164	7.39494e-35	3.04344e-33	UBE2Q2	3052	2947	3842	2274	2606	1793	UBE2Q2	3652.14	3387.08	3440.66	2074.2	2128.97	1906.37	UBE2Q2	21.4262	19.8712	20.1855	12.1688	12.4902	11.1842
STRN3	2726.9	-0.741874	0.060248	-12.3137	7.64552e-35	3.13808e-33	STRN3	2724	3015	3946	2200	2597	1857	STRN3	3259.64	3465.24	3533.79	2006.7	2121.62	1974.42	STRN3	16.0344	17.0458	17.383	9.8711	10.4364	9.71231
RBM20	12583.1	-0.554265	0.0450139	-12.3132	7.69074e-35	3.14584e-33	RBM20	13111	12885	16143	11175	12574	9479	RBM20	15689.1	14809.2	14456.7	10193.1	10272.3	10078.4	RBM20	45.0362	42.5102	41.4984	29.2597	29.4871	28.9303
SURF4	8418.76	-0.593035	0.0481659	-12.3123	7.77307e-35	3.17306e-33	SURF4	8633	8934	10958	7402	8496	6027	SURF4	10330.6	10268.1	9813.3	6751.63	6940.81	6408.09	SURF4	63.1211	62.7397	59.9606	41.2533	42.4092	39.1543
FPGT-TNNI3K	5049.85	-0.684289	0.055662	-12.2937	9.79676e-35	3.98296e-33	FPGT-TNNI3K	5482	5218	6864	4027	4746	3804	FPGT-TNNI3K	6559.97	5997.22	6146.97	3673.17	3877.24	4044.53	FPGT-TNNI3K	37.6456	34.4162	35.2756	21.0792	22.2503	23.2103
PIK3C2A	4826.51	-0.632692	0.0514659	-12.2934	9.82593e-35	3.98675e-33	PIK3C2A	5082	4928	6567	4007	4700	3610	PIK3C2A	6081.31	5663.91	5881	3654.93	3839.66	3838.26	PIK3C2A	15.2387	14.1928	14.7368	9.15863	9.62155	9.61804
MEST	14086.2	0.525391	0.0428142	12.2714	1.28984e-34	5.20182e-33	MEST	9509	10274	12760	18096	21007	15270	MEST	11378.8	11808.2	11427.1	16506	17161.7	16235.5	MEST	78.5636	81.5285	78.8966	113.963	118.49	112.096
DNAJB6	6740.61	0.560179	0.0457246	12.2511	1.65654e-34	6.66733e-33	DNAJB6	4428	4765	6192	8952	9680	7571	DNAJB6	5298.71	5476.57	5545.17	8165.44	7908.08	8049.72	DNAJB6	34.497	35.6549	36.1015	53.1607	51.4851	52.4073
CELF1	7601.85	-0.541678	0.0442179	-12.2502	1.67591e-34	6.7318e-33	CELF1	7681	7870	9853	6868	7475	5812	CELF1	9191.37	9045.25	8823.73	6264.55	6106.7	6179.49	CELF1	21.0138	20.6797	20.1733	14.3223	13.9615	14.1279
EPHB3	8301.12	-0.584213	0.0476928	-12.2495	1.69024e-34	6.7758e-33	EPHB3	8597	8622	10844	7540	7833	6228	EPHB3	10287.5	9909.55	9711.21	6877.5	6399.17	6621.8	EPHB3	50.6289	48.7689	47.7928	33.847	31.4929	32.5886
ARHGAP10	2273.06	-0.865225	0.0706977	-12.2384	1.93856e-34	7.7558e-33	ARHGAP10	2680	2451	3136	1656	2053	1522	ARHGAP10	3206.99	2817.02	2808.41	1510.5	1677.2	1618.24	ARHGAP10	21.7944	19.1442	19.0857	10.2652	11.3981	10.9974
ROBO1	9168.68	-0.555496	0.0454363	-12.2258	2.26266e-34	9.01652e-33	ROBO1	9408	9247	12151	7966	9335	6915	ROBO1	11258	10627.9	10881.7	7266.07	7626.23	7352.24	ROBO1	29.5924	27.9361	28.6033	19.0994	20.0461	19.3259
CHRDL1	1604.39	-1.00932	0.0825968	-12.2198	2.43686e-34	9.67231e-33	CHRDL1	1926	1756	2389	1091	1447	928	CHRDL1	2304.72	2018.23	2139.44	995.14	1182.13	986.678	CHRDL1	11.5088	10.0782	10.6835	4.96932	5.90305	4.92706
SEMA6D	2572.07	-0.821054	0.0672778	-12.2039	2.9616e-34	1.17319e-32	SEMA6D	2802	2961	3493	1995	2449	1625	SEMA6D	3352.98	3403.18	3128.11	1819.71	2000.71	1727.75	SEMA6D	10.0066	10.1564	9.33549	5.43072	5.97089	5.15627
TGM2	99723.3	-0.622852	0.0510482	-12.2012	3.06119e-34	1.21025e-32	TGM2	108561	101636	130067	90511	94416	70960	TGM2	129908	116814	116480	82558.3	77133.1	75446.8	TGM2	660.459	593.886	592.189	419.73	392.149	383.575
ARID1A	9270.9	-0.531041	0.0435565	-12.192	3.42926e-34	1.34781e-32	ARID1A	9129	9300	12601	8373	9247	7088	ARID1A	10924.1	10688.8	11284.7	7637.31	7554.34	7536.18	ARID1A	26.427	25.8577	27.2992	18.4757	18.275	18.2311
KPNA5	670.739	-1.21779	0.0998904	-12.1912	3.461e-34	1.35763e-32	KPNA5	840	785	1036	398	522	376	KPNA5	1005.18	902.227	927.777	363.03	426.448	399.775	KPNA5	9.67369	8.68292	8.92881	3.49376	4.10408	3.84738
GLI2	1224.24	-0.899471	0.0738732	-12.1759	4.1788e-34	1.62965e-32	GLI2	1351	1369	1796	909	1085	782	GLI2	1616.66	1573.44	1608.39	829.131	886.391	831.446	GLI2	4.96015	4.82755	4.93477	2.5439	2.71958	2.551
CMTM6	2176.07	-0.941546	0.0773397	-12.1742	4.26762e-34	1.66107e-32	CMTM6	2478	2483	3129	1496	2059	1306	CMTM6	2965.27	2853.79	2802.14	1364.55	1682.1	1388.58	CMTM6	18.2958	17.608	17.2893	8.41935	10.3786	8.56758
CD59	13045	0.513401	0.0422058	12.1642	4.81976e-34	1.86873e-32	CD59	9210	9358	11657	17102	18590	14360	CD59	11021	10755.5	10439.3	15599.3	15187.1	15268	CD59	28.3278	27.6452	26.8325	40.0956	39.036	39.2439
UHMK1	6102.24	-0.593094	0.0487749	-12.1598	5.08836e-34	1.96907e-32	UHMK1	6322	6307	8074	5274	6165	4441	UHMK1	7565.14	7248.84	7230.57	4810.6	5036.5	4721.81	UHMK1	18.1468	17.3881	17.3443	11.5394	12.0813	11.3264
ITGB1	61031.7	-0.524998	0.0432222	-12.1465	5.98744e-34	2.31253e-32	ITGB1	63151	62078	77380	54620	62580	46115	ITGB1	75568.9	71348.3	69296.7	49820.8	51124.7	49030.9	ITGB1	384.008	362.561	352.135	253.168	259.793	249.153
ELOVL5	6878.49	-0.538911	0.0444139	-12.1339	6.98836e-34	2.68878e-32	ELOVL5	6720	7211	9085	6234	6803	5231	ELOVL5	8041.4	8287.84	8135.96	5686.25	5557.71	5561.76	ELOVL5	42.2801	43.5759	42.7773	29.8972	29.2214	29.2426
ATP5E	3853.43	-0.649724	0.05358	-12.1262	7.66845e-34	2.93358e-32	ATP5E	3972	4245	5037	3296	3716	2761	ATP5E	4753.04	4878.92	4510.82	3006.4	3035.79	2935.58	ATP5E	224.858	230.813	213.399	142.228	143.618	138.877
RAB3IP	4360.63	-0.806873	0.0665685	-12.121	8.17997e-34	3.11739e-32	RAB3IP	4956	4503	6232	3161	3931	3181	RAB3IP	5930.54	5175.45	5580.99	2883.26	3211.43	3382.14	RAB3IP	12.0492	10.5151	11.3391	5.858	6.52476	6.87158
IGFBP7-AS1	7298.84	-0.924199	0.076252	-12.1203	8.24282e-34	3.12947e-32	IGFBP7-AS1	8783	7510	10762	6146	5443	4666	IGFBP7-AS1	10510.1	8631.49	9637.78	5605.98	4446.66	4961.03	IGFBP7-AS1	157.147	129.058	144.104	83.8207	66.4865	74.1774
POMGNT1	5352.97	-0.571445	0.0471475	-12.1204	8.23886e-34	3.12947e-32	POMGNT1	5461	5566	7018	4672	5221	4114	POMGNT1	6534.84	6397.19	6284.88	4261.5	4265.3	4374.13	POMGNT1	38.4578	37.6478	36.9868	25.0791	25.1015	25.742
INO80B-WBP1	2587.55	-0.776483	0.0642548	-12.0844	1.27645e-33	4.83703e-32	INO80B-WBP1	2872	2677	3699	2167	2352	1694	INO80B-WBP1	3436.74	3076.76	3312.59	1976.6	1921.47	1801.11	INO80B-WBP1	33.7952	30.2553	32.5744	19.4369	18.8947	17.7112
ACO2	9159.06	-0.641339	0.0531696	-12.0621	1.67377e-33	6.3188e-32	ACO2	9906	9699	11764	7840	9073	6447	ACO2	11853.9	11147.4	10535.1	7151.14	7412.19	6854.64	ACO2	89.816	84.4628	79.8236	54.1836	56.1615	51.9371
GSG1L	345.176	-2.10064	0.174455	-12.0412	2.15883e-33	8.1347e-32	GSG1L	639	404	552	158	123	97	GSG1L	764.651	464.331	494.337	144.117	100.485	103.133	GSG1L	3.16345	1.92099	2.04513	0.596231	0.415718	0.426675
STK39	7531.59	-0.598264	0.0497816	-12.0178	2.86548e-33	1.0717e-31	STK39	7984	7893	9626	6575	7228	5682	STK39	9553.95	9071.69	8620.45	5997.29	5904.91	6041.27	STK39	60.6047	57.5454	54.683	38.0433	37.4573	38.3223
CLP1	498.351	-1.40267	0.116829	-12.0062	3.29823e-33	1.22897e-31	CLP1	656	586	821	283	366	225	CLP1	784.994	673.509	735.236	258.134	299.004	239.227	CLP1	8.83154	7.57728	8.27174	2.90413	3.36393	2.69141
P3H2	8721.72	-0.529674	0.0442187	-11.9785	4.60495e-33	1.70953e-31	P3H2	8538	9126	11431	7849	8940	6513	P3H2	10216.9	10488.8	10236.9	7159.35	7303.53	6924.82	P3H2	53.9369	55.3724	54.0425	37.7956	38.5567	36.5574
ATP5L	5656.5	-0.653333	0.0545595	-11.9747	4.82197e-33	1.7868e-31	ATP5L	6041	6200	7176	4820	5408	4085	ATP5L	7228.89	7125.87	6426.38	4396.49	4418.07	4343.3	ATP5L	107.931	106.393	95.9491	65.6419	65.9639	64.8476
TAGLN	78081.9	-0.760654	0.0635813	-11.9635	5.52044e-33	2.04185e-31	TAGLN	89910	88660	95757	65566	70191	52764	TAGLN	107590	101900	85754	59805.1	57342.5	56100.3	TAGLN	1435.1	1359.21	1143.85	797.721	764.874	748.304
PDK1	2316.84	-0.803225	0.0671649	-11.959	5.82583e-33	2.15084e-31	PDK1	2262	2614	3512	1820	2062	1599	PDK1	2706.79	3004.36	3145.13	1660.09	1684.55	1700.11	PDK1	9.65075	10.7117	11.2136	5.91884	6.00606	6.06152
MGST1	1554.35	-0.85496	0.071516	-11.9548	6.12759e-33	2.25397e-31	MGST1	1611	1754	2322	1144	1420	1034	MGST1	1927.78	2015.93	2079.44	1043.48	1160.07	1099.38	MGST1	17.008	17.7857	18.346	9.2062	10.2348	9.69936
DNAJC6	1681.23	-0.975631	0.081802	-11.9267	8.58692e-33	3.15283e-31	DNAJC6	1913	1844	2579	1243	1526	930	DNAJC6	2289.17	2119.37	2309.59	1133.78	1246.67	988.804	DNAJC6	7.5225	6.96452	7.58962	3.72576	4.0967	3.24934
ARMCX2	6530.72	-0.596144	0.0500024	-11.9223	9.05843e-33	3.31988e-31	ARMCX2	6767	6904	8464	5935	6233	4765	ARMCX2	8097.65	7935	7579.83	5413.52	5092.05	5066.29	ARMCX2	57.9313	56.7677	54.2268	38.7289	36.429	36.2447
BANCR	4159.27	-0.702466	0.0589352	-11.9193	9.38986e-33	3.43508e-31	BANCR	4613	4414	5462	3539	3697	3031	BANCR	5520.09	5073.16	4891.43	3228.05	3020.26	3222.65	BANCR	169.842	156.09	150.499	99.3202	92.9272	99.1542
UACA	15965.2	-0.471856	0.0396488	-11.9009	1.17075e-32	4.27516e-31	UACA	15639	15818	20987	14569	16295	12698	UACA	18714.2	18180.2	18794.7	13288.9	13312.2	13500.9	UACA	53.5201	51.9928	53.7501	38.0045	38.0711	38.6107
BZW2	7453.78	-0.615953	0.0517915	-11.8929	1.28808e-32	4.68656e-31	BZW2	7707	8047	9634	6092	7393	5669	BZW2	9222.49	9248.68	8627.61	5556.73	6039.71	6027.45	BZW2	102.261	102.552	95.6653	61.6145	66.97	66.834
NFIB	8882.55	0.54328	0.0458939	11.8377	2.49135e-32	9.01555e-31	NFIB	5796	6491	8112	11387	13139	9889	NFIB	6935.71	7460.32	7264.6	10386.5	10733.9	10514.3	NFIB	15.6927	16.8797	16.4368	23.5004	24.2864	23.7895
ANXA2	32257.4	-0.521929	0.0441546	-11.8205	3.05936e-32	1.10115e-30	ANXA2	32965	32798	41358	30255	31894	24182	ANXA2	39447.2	37695.8	37037.6	27596.7	26055.8	25711	ANXA2	452.126	432.053	424.509	316.301	298.64	294.688
CCDC183	639.048	-1.14117	0.0967472	-11.7954	4.12477e-32	1.47932e-30	CCDC183	762	729	1010	427	468	384	CCDC183	911.838	837.864	904.493	389.482	382.333	408.28	CCDC183	11.0358	10.1405	10.9469	4.7138	4.62728	4.94132
TMEM106C	3209.31	-0.631948	0.053737	-11.76	6.27256e-32	2.23365e-30	TMEM106C	3256	3318	4476	2710	3119	2368	TMEM106C	3896.25	3813.49	4008.43	2471.89	2548.07	2517.73	TMEM106C	50.9563	49.8739	52.4234	32.3281	33.3244	32.9276
EHD1	6299.85	-0.626715	0.0533387	-11.7497	7.0854e-32	2.51419e-30	EHD1	6445	6775	8344	5770	5721	4600	EHD1	7712.33	7786.73	7472.37	5263.02	4673.77	4890.86	EHD1	40.6632	41.0555	39.398	27.7492	24.6424	25.787
COASY	1068.2	-0.928445	0.0790848	-11.7399	7.96195e-32	2.81528e-30	COASY	1221	1213	1521	821	854	701	COASY	1461.09	1394.14	1362.11	748.863	697.675	745.324	COASY	11.8672	11.3234	11.0633	6.08238	5.66662	6.05363
MORF4L2	11889.1	-0.509217	0.0434478	-11.7202	1.00408e-31	3.52551e-30	MORF4L2	12042	12218	15051	10849	11914	9193	MORF4L2	14409.9	14042.6	13478.7	9895.76	9733.14	9774.28	MORF4L2	135.785	132.323	127.01	93.2479	91.7156	92.1032
PCNA	3984.24	-0.625516	0.0533825	-11.7176	1.03539e-31	3.62911e-30	PCNA	3861	4339	5489	3497	3831	2881	PCNA	4620.22	4986.96	4915.61	3189.74	3129.74	3063.17	PCNA	66.5424	71.8244	70.7968	45.94	45.0759	44.1171
ZDHHC17	2604.74	-0.749486	0.0640543	-11.7008	1.26255e-31	4.40991e-30	ZDHHC17	2960	2703	3544	2108	2395	1812	ZDHHC17	3542.05	3106.65	3173.79	1922.78	1956.6	1926.57	ZDHHC17	15.4187	13.5233	13.8156	8.36994	8.51713	8.38644
LPCAT2	853.276	-0.988354	0.084526	-11.6929	1.38589e-31	4.83235e-30	LPCAT2	957	1024	1226	616	699	533	LPCAT2	1145.18	1176.92	1097.93	561.875	571.048	566.702	LPCAT2	4.41417	4.53649	4.23203	2.16578	2.20113	2.18438
CYR61	10962.1	-0.594909	0.0509411	-11.6784	1.64427e-31	5.72082e-30	CYR61	11202	12110	13734	9651	10744	8060	CYR61	13404.7	13918.4	12299.3	8803.02	8777.31	8569.64	CYR61	121.41	126.063	111.398	79.7314	79.4985	77.6175
JPH2	12743.2	-0.586192	0.0501952	-11.6783	1.6464e-31	5.72082e-30	JPH2	12923	13986	16084	10995	12160	9926	JPH2	15464.1	16074.6	14403.8	10028.9	9934.11	10553.6	JPH2	54.059	56.1929	50.3524	35.0588	34.7273	36.893
MMAB	2896	-0.745668	0.0638928	-11.6706	1.80126e-31	6.24809e-30	MMAB	3095	3248	3881	2486	2704	1869	MMAB	3703.59	3733.03	3475.58	2267.57	2209.03	1987.18	MMAB	18.2053	18.35	17.0845	11.1464	10.8587	9.76813
VLDLR	7362.38	0.552511	0.0474188	11.6517	2.24848e-31	7.77255e-30	VLDLR	5131	5212	6430	9869	10698	8036	VLDLR	6139.95	5990.32	5758.31	9001.86	8739.73	8544.12	VLDLR	35.0705	34.2159	32.8907	51.4174	49.9201	48.8028
CDV3	10778.3	-0.508825	0.0437617	-11.6272	2.99927e-31	1.03146e-29	CDV3	10909	11044	13693	9595	10983	8404	CDV3	13054.1	12693.2	12262.6	8751.94	8972.56	8935.39	CDV3	59.9806	58.3224	56.3437	40.2131	41.2268	41.056
SLC25A23	9387.15	0.523182	0.0450375	11.6166	3.39443e-31	1.16536e-29	SLC25A23	6378	6881	8424	12491	13208	10397	SLC25A23	7632.15	7908.56	7544.01	11393.5	10790.3	11054.4	SLC25A23	45.8113	47.4704	45.2822	68.3883	64.7676	66.353
MKRN2	2758.81	-0.649808	0.0559438	-11.6154	3.44281e-31	1.17996e-29	MKRN2	2891	2866	3765	2312	2668	2012	MKRN2	3459.48	3293.99	3371.7	2108.86	2179.62	2139.22	MKRN2	25.2451	24.0375	24.6046	15.3891	15.9055	15.6107
PKD2	3419.16	-0.606603	0.0523175	-11.5947	4.38637e-31	1.49315e-29	PKD2	3533	3506	4624	2948	3333	2544	PKD2	4227.72	4029.56	4140.97	2688.98	2722.89	2704.86	PKD2	17.2874	16.4771	16.9327	10.9954	11.1341	11.0603
USP28	7918.75	-0.636099	0.0548797	-11.5908	4.58872e-31	1.55939e-29	USP28	8665	7846	10681	6584	7708	5886	USP28	10368.9	9017.67	9565.24	6005.5	6297.05	6258.17	USP28	46.132	40.1204	42.5566	26.719	28.0161	27.8431
YBX3	6947.98	-0.615567	0.0531188	-11.5885	4.71301e-31	1.59892e-29	YBX3	7068	7725	8850	6064	6865	4972	YBX3	8457.83	8878.6	7925.51	5531.19	5608.36	5286.38	YBX3	88.9843	93.4112	83.3838	58.1933	59.0052	55.6177
CRKL	3595.83	-0.613261	0.0530381	-11.5627	6.37062e-31	2.15038e-29	CRKL	3548	3856	4896	3009	3526	2716	CRKL	4245.67	4431.83	4384.55	2744.62	2880.57	2887.73	CRKL	16.5588	17.2848	17.1004	10.7044	11.2347	11.2626
ADAM17	2990.7	-0.652666	0.0565103	-11.5495	7.42511e-31	2.49374e-29	ADAM17	3059	3184	4089	2590	2701	2251	ADAM17	3660.51	3659.48	3661.85	2362.43	2206.58	2393.33	ADAM17	21.3968	21.3907	21.4046	13.8091	12.8981	13.9897
HAPLN3	1295.75	-0.915646	0.0792985	-11.5468	7.65997e-31	2.56833e-29	HAPLN3	1449	1561	1758	1034	1070	804	HAPLN3	1733.93	1794.11	1574.36	943.148	874.136	854.837	HAPLN3	16.9702	17.5592	15.4085	9.23073	8.5553	8.36642
RAD21	6553.69	0.543722	0.0471285	11.537	8.58529e-31	2.87378e-29	RAD21	4314	4706	6037	8429	9786	7206	RAD21	5162.29	5408.76	5406.36	7688.39	7994.67	7661.64	RAD21	28.5899	29.9549	29.9416	42.58	44.2763	42.4318
SMURF1	3015.36	-0.636128	0.0551581	-11.5328	9.01314e-31	3.00698e-29	SMURF1	3122	3087	4175	2604	2832	2239	SMURF1	3735.9	3547.99	3738.87	2375.2	2313.6	2380.57	SMURF1	13.4632	12.786	13.4739	8.5596	8.33761	8.57895
RPL27A	16253.7	-0.508504	0.0441881	-11.5077	1.2062e-30	4.01083e-29	RPL27A	16458	15978	21498	15131	16178	12409	RPL27A	19694.3	18364	19252.3	13801.5	13216.6	13193.6	RPL27A	83.8321	78.1698	81.9507	58.7486	56.2589	56.161
STRAP	6901.57	-0.52769	0.045869	-11.5043	1.25521e-30	4.16689e-29	STRAP	6863	7238	8869	6248	6997	5192	STRAP	8212.52	8318.87	7942.52	5699.02	5716.2	5520.29	STRAP	89.533	90.6925	86.5895	62.1308	62.3181	60.1823
OAZ1	11972.3	-0.517154	0.044986	-11.4959	1.38334e-30	4.58465e-29	OAZ1	11999	12267	15483	11256	11897	8958	OAZ1	14358.5	14098.9	13865.6	10267	9719.25	9524.42	OAZ1	252.499	247.934	243.832	180.549	170.917	167.49
LOC100506725	331.377	-1.50452	0.130894	-11.4942	1.41131e-30	4.66966e-29	LOC100506725	431	407	566	200	200	143	LOC100506725	515.751	467.779	506.874	182.427	163.39	152.042	LOC100506725	9.13153	8.28217	8.97437	3.22993	2.89287	2.69195
RAP1GDS1	1820.14	-0.808719	0.0703867	-11.4896	1.48717e-30	4.91254e-29	RAP1GDS1	1921	2046	2591	1316	1678	1297	RAP1GDS1	2298.74	2351.54	2320.34	1200.37	1370.84	1379.01	RAP1GDS1	12.6937	12.9852	12.813	6.62847	7.56982	7.61492
MAP6	1794.12	-0.877681	0.0764003	-11.4879	1.51706e-30	5.00306e-29	MAP6	2133	1848	2591	1368	1609	1134	MAP6	2552.43	2123.97	2320.34	1247.8	1314.47	1205.7	MAP6	9.47278	7.88264	8.61143	4.63094	4.87838	4.4747
GADD45G	477.712	-1.49481	0.130133	-11.4868	1.53692e-30	5.06023e-29	GADD45G	722	563	707	250	295	238	GADD45G	863.972	647.075	633.145	228.034	241	253.049	GADD45G	16.8481	12.6185	12.3468	4.44684	4.69969	4.93465
ADAMTSL4	1336.44	-0.996023	0.0867493	-11.4816	1.63199e-30	5.36446e-29	ADAMTSL4	1693	1482	1831	939	1133	816	ADAMTSL4	2025.91	1703.31	1639.73	856.495	925.604	867.596	ADAMTSL4	9.51486	7.99976	7.70114	4.02261	4.34719	4.07474
EXOG	1048.41	-0.950402	0.0828409	-11.4726	1.81105e-30	5.92397e-29	EXOG	1202	1135	1587	807	891	623	EXOG	1438.36	1304.49	1421.22	736.093	727.902	662.392	EXOG	9.49533	8.61162	9.38218	4.85932	4.80525	4.37279
ALCAM	10501.6	-0.697882	0.0608822	-11.4628	2.02788e-30	6.62243e-29	ALCAM	12088	10438	14062	8907	9896	7285	ALCAM	14465	11996.7	12593.1	8124.39	8084.54	7745.63	ALCAM	47.1384	39.095	41.0382	26.4758	26.3459	25.2415
GALNT7	5507.98	-0.58067	0.0507286	-11.4466	2.44564e-30	7.96939e-29	GALNT7	5602	5587	7487	4846	5605	3968	GALNT7	6703.56	6421.32	6704.89	4420.21	4579	4218.9	GALNT7	32.3245	30.9636	32.3309	21.3142	22.0799	20.3435
CDK14	4152.79	-0.634306	0.05547	-11.4351	2.79185e-30	9.07307e-29	CDK14	4463	4248	5534	3526	4115	2972	CDK14	5340.59	4882.37	4955.91	3216.19	3361.75	3159.92	CDK14	20.2216	18.4865	18.765	12.1777	12.7289	11.9647
IPO9-AS1	2132.9	-0.792594	0.0693358	-11.4312	2.91943e-30	9.44183e-29	IPO9-AS1	2468	2313	2820	1674	1921	1471	IPO9-AS1	2953.3	2658.41	2525.42	1526.91	1569.36	1564.01	IPO9-AS1	72.8446	65.5709	62.2906	37.6621	38.709	38.5771
UGP2	13436.8	-0.527239	0.0462065	-11.4105	3.70656e-30	1.19682e-28	UGP2	14006	13523	17126	12207	13420	10236	UGP2	16760.1	15542.4	15337	11134.4	10963.5	10883.2	UGP2	142.831	132.454	130.703	94.8887	93.4317	92.7478
ITGA11	3350.79	-0.961747	0.084299	-11.4088	3.7804e-30	1.21871e-28	ITGA11	3733	4066	4699	2354	3246	1841	ITGA11	4467.05	4673.19	4208.13	2147.17	2651.82	1957.41	ITGA11	18.5213	19.376	17.4478	8.90259	10.995	8.11581
MAGED1	16164.1	-0.525161	0.0460466	-11.405	3.94791e-30	1.27067e-28	MAGED1	15270	17480	21115	14702	16323	12196	MAGED1	18272.7	20090.3	18909.3	13410.2	13335.1	12967.2	MAGED1	127.732	140.439	132.182	93.7421	93.2168	90.645
P4HA2	3883.92	-0.663534	0.0582372	-11.3936	4.49781e-30	1.44303e-28	P4HA2	4182	4230	4963	3356	3570	2836	P4HA2	5004.34	4861.68	4444.55	3061.13	2916.51	3015.32	P4HA2	38.4221	37.3268	34.1242	23.5026	22.3923	23.1509
MRPS10	1647.45	-0.772346	0.0678573	-11.3819	5.14619e-30	1.6458e-28	MRPS10	1814	1770	2286	1321	1536	1103	MRPS10	2170.7	2034.32	2047.2	1204.93	1254.84	1172.74	MRPS10	21.0663	19.7427	19.8677	11.6936	12.178	11.3813
PLAGL2	4875.81	-0.538505	0.0473494	-11.373	5.69879e-30	1.81674e-28	PLAGL2	4870	4980	6467	4424	4855	3678	PLAGL2	5827.62	5723.68	5791.44	4035.29	3966.29	3910.56	PLAGL2	21.3985	21.0168	21.2657	14.8172	14.5639	14.3592
MGARP	1584.28	-0.774591	0.0681487	-11.3662	6.16207e-30	1.96132e-28	MGARP	1735	1759	2141	1297	1402	1093	MGARP	2076.17	2021.68	1917.35	1183.04	1145.36	1162.11	MGARP	32.202	31.3569	29.7387	18.3493	17.765	18.0247
ATE1	2429.57	-0.669445	0.0590425	-11.3383	8.47272e-30	2.6925e-28	ATE1	2443	2699	3282	2038	2255	1798	ATE1	2923.39	3102.05	2939.15	1858.93	1842.22	1911.69	ATE1	11.0109	11.6838	11.0702	7.00162	6.93868	7.20032
ZFP36L1	15533.3	0.50883	0.0449456	11.321	1.03259e-29	3.27623e-28	ZFP36L1	11197	11003	13827	20533	22039	16966	ZFP36L1	13398.8	12646.1	12382.6	18728.9	18004.8	18038.8	ZFP36L1	68.8786	65.0096	63.6549	96.2791	92.5566	92.7314
TMEM255A	300.495	-1.69923	0.150152	-11.3167	1.08451e-29	3.43554e-28	TMEM255A	322	417	601	147	150	135	TMEM255A	385.317	479.272	538.218	134.084	122.542	143.536	TMEM255A	2.28836	2.84635	3.19642	0.796311	0.727768	0.852446
TSPAN3	13465.7	-0.448729	0.0396631	-11.3135	1.12491e-29	3.55791e-28	TSPAN3	12939	13430	17571	12347	14056	10717	TSPAN3	15483.3	15435.5	15735.5	11262.1	11483	11394.6	TSPAN3	83.4576	83.2002	84.817	60.7049	61.8956	61.4191
EPN2	2697.46	-0.680723	0.0601965	-11.3084	1.19308e-29	3.76759e-28	EPN2	2900	2912	3541	2233	2619	1900	EPN2	3470.25	3346.86	3171.1	2036.8	2139.59	2020.14	EPN2	14.9062	14.3761	13.6212	8.74889	9.19044	8.67733
GADD45A	2899.73	-0.771002	0.0683098	-11.2868	1.52412e-29	4.79786e-28	GADD45A	3269	3207	3797	2469	2424	2039	GADD45A	3911.81	3685.91	3400.36	2252.06	1980.29	2167.93	GADD45A	58.8708	55.4712	51.1737	33.8924	29.8024	32.6262
MLLT6	5906.89	0.545767	0.0483936	11.2777	1.6913e-29	5.31581e-28	MLLT6	3838	4206	5536	7719	8606	6570	MLLT6	4592.69	4834.1	4957.7	7040.77	7030.67	6985.42	MLLT6	12.7177	13.3861	13.7284	19.4967	19.4687	19.3434
HSPA4L	864.705	-1.15983	0.102917	-11.2696	1.85463e-29	5.82005e-28	HSPA4L	1113	1031	1225	550	730	448	HSPA4L	1331.86	1184.96	1097.03	501.675	596.373	476.327	HSPA4L	8.45886	7.5259	6.96745	3.18622	3.78767	3.02524
SNCG	100.109	-2.58003	0.229008	-11.2661	1.92936e-29	6.04513e-28	SNCG	170	145	188	25	17	24	SNCG	203.428	166.653	168.361	22.8034	13.8881	25.5175	SNCG	5.11485	4.19021	4.23315	0.573351	0.349193	0.641594
NYAP2	383.678	-1.37977	0.122599	-11.2543	2.20673e-29	6.888e-28	NYAP2	498	498	575	232	259	184	NYAP2	595.925	572.368	514.934	211.615	211.59	195.634	NYAP2	2.69638	2.58979	2.32992	0.957494	0.95738	0.885185
SNHG16	4521.37	-0.558713	0.0496449	-11.2542	2.20866e-29	6.888e-28	SNHG16	4645	4579	5979	3945	4499	3460	SNHG16	5558.38	5262.8	5354.42	3598.37	3675.46	3678.78	SNHG16	45.484	43.0652	43.815	29.4453	30.0761	30.1033
AKAP12	19413.7	-0.676584	0.0601443	-11.2493	2.33307e-29	7.25345e-28	AKAP12	21739	21280	23800	16666	18355	13638	AKAP12	26013.7	24457.8	21313.8	15201.6	14995.1	14500.3	AKAP12	61.4702	57.7936	50.3643	35.9214	35.4333	34.2642
FNBP1	2839.26	-0.68995	0.0613934	-11.2382	2.64774e-29	8.21904e-28	FNBP1	3097	2891	3919	2434	2695	1952	FNBP1	3705.99	3322.72	3509.61	2220.14	2201.68	2075.43	FNBP1	14.1875	12.7203	13.4357	8.49927	8.42861	7.94528
PPP1R18	2522.6	-0.754133	0.067185	-11.2247	3.08327e-29	9.54151e-28	PPP1R18	2827	2753	3326	1927	2313	1846	PPP1R18	3382.89	3164.11	2978.56	1757.69	1889.61	1962.72	PPP1R18	2.10938	1.97296	1.85726	1.09599	1.17825	1.22384
FBXW2	4573.15	0.549682	0.0489774	11.2232	3.13766e-29	9.69489e-28	FBXW2	3021	3221	4244	5962	6606	5160	FBXW2	3615.04	3702	3800.66	5438.15	5396.77	5486.27	FBXW2	8.17313	8.36974	8.59279	12.2949	12.2014	12.4037
IGF2BP1	8398.18	-0.549196	0.0489832	-11.2119	3.56357e-29	1.09771e-27	IGF2BP1	7905	8965	11388	7278	8531	6414	IGF2BP1	9459.42	10303.8	10198.4	6638.52	6969.4	6819.56	IGF2BP1	22.4035	24.4033	24.1537	15.7225	16.5062	16.1513
NECAP1	1297.87	-0.835374	0.074637	-11.1925	4.43762e-29	1.35862e-27	NECAP1	1471	1422	1802	1003	1178	848	NECAP1	1760.25	1634.35	1613.76	914.872	962.367	901.619	NECAP1	14.0985	13.0902	12.9252	7.32756	7.70797	7.22141
ACAT2	4482.63	-0.623007	0.0557118	-11.1827	4.95756e-29	1.51549e-27	ACAT2	4708	4869	5701	3848	4437	3222	ACAT2	5633.77	5596.1	5105.46	3509.9	3624.81	3425.73	ACAT2	61.2907	60.8809	55.5432	38.1848	39.4349	37.2691
GRHPR	2170.7	-0.689397	0.0616515	-11.1822	4.98614e-29	1.5196e-27	GRHPR	2198	2370	3017	1838	2094	1487	GRHPR	2630.21	2723.92	2701.84	1676.5	1710.69	1581.02	GRHPR	44.2308	45.8067	45.4353	28.1929	28.7678	26.5872
CADPS	620.473	-1.13485	0.101575	-11.1726	5.55414e-29	1.69014e-27	CADPS	775	748	882	430	454	360	CADPS	927.394	859.701	789.864	392.218	370.895	382.763	CADPS	3.46972	3.21646	2.95517	1.46743	1.38766	1.43206
GJA3	5273.03	-0.605977	0.0542771	-11.1645	6.08225e-29	1.84805e-27	GJA3	5024	5797	7192	4571	4940	4061	GJA3	6011.91	6662.68	6440.71	4169.37	4035.73	4317.78	GJA3	23.9879	26.5846	25.6989	16.6361	16.1029	17.2283
PAPPA-AS1	973.057	-1.27127	0.113901	-11.1612	6.31481e-29	1.91581e-27	PAPPA-AS1	1417	1026	1445	660	678	483	PAPPA-AS1	1695.64	1179.22	1294.05	602.009	553.892	513.54	PAPPA-AS1	14.3796	10.0001	10.974	5.10524	4.69719	4.35499
PALM2-AKAP2	25349.4	-0.433919	0.0388958	-11.1559	6.69853e-29	2.02916e-27	PALM2-AKAP2	24908	24915	32389	23707	26669	19975	PALM2-AKAP2	29805.8	28635.6	29005.6	21624	21787.2	21238	PALM2-AKAP2	82.3381	79.1054	80.1273	59.7359	60.1868	58.6696
MRFAP1	16845.1	-0.518214	0.0464527	-11.1557	6.71303e-29	2.03049e-27	MRFAP1	16556	18178	21066	15429	16773	12909	MRFAP1	19811.5	20892.6	18865.4	14073.3	13702.7	13725.2	MRFAP1	188.567	198.856	179.561	133.95	130.423	130.637
IGFBP2	6363.88	-0.581964	0.0521896	-11.151	7.08442e-29	2.1396e-27	IGFBP2	6453	6731	8333	5936	6089	4584	IGFBP2	7721.9	7736.16	7462.52	5414.44	4974.41	4873.85	IGFBP2	112.226	112.433	108.456	78.6906	72.2954	70.8339
RCSD1	3232.32	-0.672518	0.0603934	-11.1356	8.41538e-29	2.53775e-27	RCSD1	3531	3456	4179	2643	3042	2406	RCSD1	4225.33	3972.1	3742.45	2410.77	2485.16	2558.13	RCSD1	29.339	27.5807	25.9861	16.7395	17.256	17.7627
EDN1	894.945	-1.16615	0.105003	-11.1059	1.17485e-28	3.50605e-27	EDN1	1225	992	1272	632	666	474	EDN1	1465.88	1140.14	1139.12	576.47	544.089	503.971	EDN1	14.4971	11.2756	11.2656	5.7011	5.38086	4.98411
COL16A1	3949.12	-0.625838	0.0563894	-11.0985	1.27566e-28	3.80123e-27	COL16A1	3751	4369	5458	3374	3849	2892	COL16A1	4488.59	5021.44	4887.84	3077.55	3144.44	3074.86	COL16A1	16.6942	18.676	18.1792	11.4462	11.695	11.4362
RGMB	1715.93	-0.786162	0.0709044	-11.0876	1.44058e-28	4.28631e-27	RGMB	1834	1913	2394	1307	1664	1135	RGMB	2194.63	2198.67	2143.92	1192.16	1359.4	1206.77	RGMB	9.95172	9.97004	9.72174	5.40594	6.16432	5.47217
ANOS1	3057.75	-0.678651	0.061231	-11.0835	1.50929e-28	4.48412e-27	ANOS1	3234	3116	4313	2456	3041	2171	ANOS1	3869.93	3581.32	3862.45	2240.2	2484.34	2308.27	ANOS1	12.7292	11.7799	12.7046	7.3686	8.17163	7.59249
PVRL2	7516.41	-0.551706	0.0497997	-11.0785	1.59532e-28	4.73269e-27	PVRL2	7724	7779	9662	6814	7095	5879	PVRL2	9242.83	8940.66	8652.69	6215.29	5796.26	6250.73	PVRL2	53.6946	51.9392	50.2662	36.1066	33.6723	36.3125
B2M	16952.1	0.425701	0.0384271	11.0781	1.6015e-28	4.74403e-27	B2M	12116	12526	16173	21530	23816	18095	B2M	14498.5	14396.5	14483.5	19638.3	19456.5	19239.2	B2M	305.075	302.93	304.761	413.226	409.401	404.828
CHMP4B	6709.22	0.540706	0.0488191	11.0757	1.64601e-28	4.86869e-27	CHMP4B	4467	4922	6002	9057	9580	7327	CHMP4B	5345.38	5657.02	5375.02	8261.21	7826.38	7790.29	CHMP4B	67.4041	71.3338	67.7779	104.172	98.6891	98.2339
UBE4B	5134.99	-0.591227	0.053403	-11.071	1.73366e-28	5.1204e-27	UBE4B	5491	5275	6601	4477	5069	3800	UBE4B	6570.74	6062.73	5911.44	4083.63	4141.12	4040.27	UBE4B	23.212	21.4174	20.8829	14.426	14.629	14.2728
CITED2	4602.37	0.540956	0.0488731	11.0686	1.78167e-28	5.25449e-27	CITED2	3073	3232	4286	6074	6649	5090	CITED2	3677.27	3714.64	3838.27	5540.31	5431.9	5411.84	CITED2	36.075	36.4417	37.6545	54.3519	53.2884	53.0916
EIF4A2	19113.1	0.536487	0.0485134	11.0585	1.99371e-28	5.87122e-27	EIF4A2	12095	14124	17893	25107	27486	21249	EIF4A2	14473.3	16233.2	16023.9	22901	22454.7	22592.6	EIF4A2	159.041	178.379	176.079	251.648	246.744	248.259
ITGA4	1133.33	-0.878767	0.0794725	-11.0575	2.01654e-28	5.92974e-27	ITGA4	1279	1196	1691	863	943	774	ITGA4	1530.5	1374.6	1514.35	787.173	770.384	822.94	ITGA4	5.23139	4.69852	5.1762	2.69063	2.63324	2.81289
RASAL2	5893.12	-0.546022	0.0493939	-11.0545	2.08586e-28	6.12461e-27	RASAL2	5983	5820	7992	5131	5938	4535	RASAL2	7159.48	6689.12	7157.14	4680.17	4851.05	4821.75	RASAL2	13.4683	12.5835	13.4639	8.80428	9.12574	9.07062
CRMP1	3383.05	-0.811907	0.0735008	-11.0462	2.28586e-28	6.70206e-27	CRMP1	3931	3895	4236	2825	2888	2246	CRMP1	4703.98	4476.65	3793.5	2576.78	2359.35	2388.01	CRMP1	21.298	20.2687	17.1756	11.6668	10.6823	10.8121
XYLT2	1281.23	-0.89165	0.0807923	-11.0363	2.55284e-28	7.47395e-27	XYLT2	1478	1455	1761	1012	1142	765	XYLT2	1768.63	1672.28	1577.04	923.081	932.957	813.371	XYLT2	10.2004	9.64467	9.0954	5.32376	5.38072	4.69102
MFAP2	9825.58	0.500243	0.0453969	11.0193	3.08337e-28	8.98787e-27	MFAP2	6586	7059	9372	12473	14505	10665	MFAP2	7881.05	8113.14	8392.98	11377.1	11849.9	11339.3	MFAP2	139.418	143.523	148.474	201.263	209.627	200.596
CGGBP1	4768.73	-0.562767	0.0510791	-11.0176	3.14497e-28	9.15413e-27	CGGBP1	4816	4887	6368	4078	4923	3563	CGGBP1	5763.01	5616.79	5702.78	3719.69	4021.84	3788.29	CGGBP1	24.9142	24.2821	24.6539	16.0807	17.387	16.3773
SPHKAP	1907.43	-0.942272	0.0857579	-10.9876	4.38505e-28	1.27084e-26	SPHKAP	2400	1984	2694	1418	1707	1121	SPHKAP	2871.93	2280.28	2412.58	1293.41	1394.53	1191.88	SPHKAP	8.62798	6.85051	7.24797	3.88571	4.18952	3.5807
SNRNP200	11827	0.472281	0.0429938	10.9848	4.52016e-28	1.30811e-26	SNRNP200	8391	8602	10913	14961	17378	12620	SNRNP200	10041	9886.56	9773	13646.5	14197	13418	SNRNP200	28.8869	28.4426	28.1159	39.2595	40.8432	38.6021
DECR1	3359.7	-0.620729	0.0565752	-10.9717	5.22514e-28	1.50995e-26	DECR1	3554	3509	4411	2968	3282	2383	DECR1	4252.85	4033.01	3950.22	2707.22	2681.23	2533.68	DECR1	70.6032	66.9536	65.5791	44.9436	44.5121	42.0626
RPL21	14041.1	-0.467336	0.0425973	-10.971	5.26767e-28	1.51788e-26	RPL21	13929	13934	18133	13277	14393	10775	RPL21	16668	16014.8	16238.8	12110.4	11758.4	11456.3	RPL21	611.6	587.634	595.852	444.37	431.451	420.368
RPL21P28	14041.1	-0.467336	0.0425973	-10.971	5.26767e-28	1.51788e-26	RPL21P28	13929	13934	18133	13277	14393	10775	RPL21P28	16668	16014.8	16238.8	12110.4	11758.4	11456.3	RPL21P28	615.953	591.816	600.093	447.533	434.522	423.36
POLD4	886.943	-1.03924	0.0947661	-10.9664	5.54535e-28	1.5956e-26	POLD4	986	1109	1280	552	734	581	POLD4	1179.88	1274.61	1146.29	503.499	599.641	617.737	POLD4	13.9229	15.0406	13.5264	5.94138	7.07588	7.28941
SPRYD7	860.676	-0.971321	0.0886234	-10.9601	5.9435e-28	1.70284e-26	SPRYD7	981	979	1271	689	678	512	SPRYD7	1173.9	1125.2	1138.23	628.461	553.892	544.374	SPRYD7	7.57613	7.2618	7.3459	4.05596	3.57471	3.51328
IDI1	5932.97	-0.582041	0.0531319	-10.9546	6.31271e-28	1.80605e-26	IDI1	6184	6330	7479	5244	5940	4316	IDI1	7400.01	7275.28	6697.73	4783.24	4852.68	4588.9	IDI1	71.9503	70.7376	65.122	46.5074	47.1826	44.6179
RUNX1T1	4221.48	-0.863528	0.0788349	-10.9536	6.38423e-28	1.82391e-26	RUNX1T1	4528	5209	5588	3039	4154	2590	RUNX1T1	5418.37	5986.88	5004.26	2771.98	3393.61	2753.77	RUNX1T1	12.5145	13.8276	11.5581	6.40229	7.83804	6.36022
SYPL1	3141.95	-0.628498	0.0575126	-10.928	8.46746e-28	2.40879e-26	SYPL1	3236	3421	4092	2700	3123	2228	SYPL1	3872.32	3931.87	3664.54	2462.77	2551.33	2368.88	SYPL1	32.5725	33.0735	30.8248	20.7159	21.4609	19.9261
TES	5224.66	0.571392	0.0522994	10.9254	8.71507e-28	2.47572e-26	TES	3694	3652	4439	6910	7665	5822	TES	4420.38	4197.36	3975.29	6302.86	6261.92	6190.13	TES	32.1217	30.5011	28.8874	45.8012	45.5037	44.982
TNMD	1405.26	-0.813678	0.0744769	-10.9252	8.73057e-28	2.47662e-26	TNMD	1552	1620	1868	1075	1245	980	TNMD	1857.18	1861.92	1672.86	980.546	1017.1	1041.97	TNMD	28.6132	28.6862	25.7734	15.107	15.6703	16.0533
MYLK3	23875.1	-0.615197	0.0563201	-10.9232	8.92613e-28	2.52852e-26	MYLK3	26740	24117	30241	20878	23120	17419	MYLK3	31998.1	27718.5	27082	19043.6	18887.9	18520.4	MYLK3	80.9929	70.1604	68.5493	48.2027	47.8086	46.8785
MAP2K4	2797.02	-0.593147	0.0543359	-10.9163	9.63232e-28	2.72089e-26	MAP2K4	2849	2908	3746	2440	2747	2075	MAP2K4	3409.22	3342.26	3354.68	2225.61	2244.16	2206.2	MAP2K4	18.2814	17.9223	17.9889	11.9345	12.034	11.8304
MARCKSL1	8937.27	0.502101	0.0461507	10.8796	1.44209e-27	4.05076e-26	MARCKSL1	6300	6444	8067	11956	12547	9686	MARCKSL1	7538.82	7406.3	7224.3	10905.5	10250.3	10298.4	MARCKSL1	100.236	98.4741	96.0542	144.999	136.287	136.928
MAN1A1	3613.87	0.579754	0.0533228	10.8725	1.55801e-27	4.37025e-26	MAN1A1	2449	2458	3260	4909	5154	4063	MAN1A1	2930.57	2825.06	2919.45	4477.67	4210.56	4319.9	MAN1A1	12.1072	11.6713	12.0613	18.4989	17.3953	17.8471
COL11A1	20874.1	-0.507089	0.0466495	-10.8702	1.59844e-27	4.47742e-26	COL11A1	20612	21899	26520	19573	21444	15320	COL11A1	24665.1	25169.2	23749.7	17853.2	17518.7	16288.7	COL11A1	68.8142	70.2208	66.2602	49.8095	48.8761	45.4445
ZAK	16177.1	-0.447265	0.041162	-10.8659	1.67473e-27	4.67805e-26	ZAK	15899	16290	20414	14622	16933	13038	ZAK	19025.3	18722.6	18281.5	13337.2	13833.4	13862.4	ZAK	40.0816	39.4439	38.5145	28.0982	29.1435	29.2046
ARRB1	1482.32	-0.826617	0.0760839	-10.8646	1.70054e-27	4.74357e-26	ARRB1	1590	1769	1980	1184	1348	944	ARRB1	1902.65	2033.17	1773.16	1079.97	1101.25	1003.69	ARRB1	5.25325	5.61361	4.89573	2.98181	3.04056	2.7712
ATP1A1	37614.9	-0.500876	0.0461044	-10.864	1.71164e-27	4.7679e-26	ATP1A1	38886	38580	46317	34295	37908	29238	ATP1A1	46532.4	44341.3	41478.6	31281.7	30968.9	31086.7	ATP1A1	224.744	214.161	200.335	151.086	149.575	150.144
PSMD1	7216.51	-0.518802	0.0477889	-10.8561	1.86491e-27	5.18765e-26	PSMD1	7112	7686	9135	6405	7200	5690	PSMD1	8510.49	8833.77	8180.74	5842.23	5882.04	6049.78	PSMD1	53.1575	55.1768	51.0978	36.4912	36.7399	37.7876
YLPM1	4883.51	-0.534751	0.04926	-10.8557	1.87421e-27	5.20631e-26	YLPM1	4859	5052	6401	4533	4790	3668	YLPM1	5814.46	5806.43	5732.34	4134.71	3913.19	3899.93	YLPM1	14.8404	14.8199	14.6308	10.5532	9.98776	9.95391
PPT1	1850.27	-0.687107	0.0633392	-10.8481	2.0372e-27	5.65125e-26	PPT1	1946	1987	2514	1535	1783	1299	PPT1	2328.66	2283.73	2251.38	1400.13	1456.62	1381.14	PPT1	19.314	18.9414	18.6731	11.6127	12.0813	11.4552
AKAP2	24159	-0.427587	0.0394431	-10.8406	2.21005e-27	6.11385e-26	AKAP2	23716	23624	30880	22765	25419	19034	AKAP2	28379.5	27151.8	27654.2	20764.8	20766.1	20237.5	AKAP2	83.0366	79.4447	80.9146	60.7565	60.7602	59.2138
CTB-113P19.1	3645.27	-0.56391	0.0520594	-10.832	2.42662e-27	6.70375e-26	CTB-113P19.1	3753	3720	4796	3238	3543	2786	CTB-113P19.1	4490.98	4275.52	4295	2953.49	2894.45	2962.16	CTB-113P19.1	47.3453	45.0738	45.2792	31.1366	30.5142	31.228
ATP7B	2002.2	-0.899247	0.0830336	-10.8299	2.48359e-27	6.85171e-26	ATP7B	2470	2157	2699	1488	1583	1421	ATP7B	2955.69	2479.11	2417.06	1357.26	1293.23	1510.85	ATP7B	9.24331	7.7529	7.55884	4.24454	4.04431	4.72487
CSDE1	29826.6	0.405317	0.0374353	10.8271	2.56067e-27	7.04501e-26	CSDE1	21364	22125	28979	37161	42244	31608	CSDE1	25565	25429	25951.8	33895.9	34511.2	33606.6	CSDE1	123.103	122.448	124.965	163.218	166.181	161.825
MEIS2	7034.24	-0.510769	0.047187	-10.8243	2.63966e-27	7.25239e-26	MEIS2	7214	7022	9068	6309	7182	5417	MEIS2	8632.54	8070.62	8120.74	5754.66	5867.33	5759.52	MEIS2	40.5435	37.9044	38.1398	27.0273	27.5565	27.0501
MED20	1180.99	-0.831257	0.0768042	-10.8231	2.67671e-27	7.34413e-26	MED20	1196	1376	1718	902	1057	798	MED20	1431.18	1581.48	1538.53	822.746	863.516	848.458	MED20	10.8202	11.9566	11.6319	6.22026	6.5285	6.41465
BLOC1S2	1363.15	-0.85591	0.0791331	-10.8161	2.8887e-27	7.90418e-26	BLOC1S2	1603	1525	1808	1055	1209	883	BLOC1S2	1918.21	1752.73	1619.13	962.303	987.692	938.832	BLOC1S2	13.555	12.3856	11.4415	6.80008	6.97949	6.63422
RPL3	58251.8	-0.457176	0.0423217	-10.8024	3.35348e-27	9.16345e-26	RPL3	58488	58818	72314	54997	60127	45028	RPL3	69988.9	67601.5	64759.9	50164.7	49120.7	47875.1	RPL3	1086.36	1049.3	1005.2	778.653	762.448	743.114
NOL4L	5023.95	-0.549445	0.0509025	-10.7941	3.67147e-27	1.00187e-25	NOL4L	4993	5046	6867	4309	5002	3953	NOL4L	5974.81	5799.54	6149.66	3930.39	4086.38	4202.95	NOL4L	17.7673	17.2461	18.2872	11.6878	12.1517	12.4983
CMIP	1839.31	-0.709031	0.0658353	-10.7698	4.78201e-27	1.30138e-25	CMIP	1991	1943	2510	1590	1674	1274	CMIP	2382.51	2233.15	2247.8	1450.3	1367.57	1354.56	CMIP	10.9884	10.2996	10.3671	6.68892	6.3074	6.24736
CARM1	2776.9	-0.642185	0.0596329	-10.769	4.82355e-27	1.31091e-25	CARM1	2872	2808	3915	2459	2570	2021	CARM1	3436.74	3227.33	3506.03	2242.94	2099.56	2148.79	CARM1	24.0483	22.583	24.5332	15.6948	14.6915	15.036
SEMA3C	8369.36	0.488036	0.045332	10.7658	4.99103e-27	1.35459e-25	SEMA3C	5627	6213	7821	10573	12232	9124	SEMA3C	6733.48	7140.81	7004	9644.01	9992.93	9700.91	SEMA3C	27.0281	28.6631	28.1139	38.7109	40.1114	38.9393
SNCA	2707.99	-0.721861	0.0670768	-10.7617	5.21916e-27	1.4146e-25	SNCA	3106	2759	3631	2247	2450	1935	SNCA	3716.76	3171.01	3251.7	2049.57	2001.53	2057.35	SNCA	22.1876	18.9297	19.4114	12.2352	11.9484	12.2816
FOXO1	1763	-0.68764	0.0639108	-10.7594	5.35324e-27	1.44898e-25	FOXO1	1866	1892	2382	1458	1673	1261	FOXO1	2232.93	2174.54	2133.17	1329.89	1366.76	1340.73	FOXO1	8.08193	7.87061	7.72088	4.81347	4.94689	4.8527
NACA	15318	-0.467541	0.0434898	-10.7506	5.88814e-27	1.59162e-25	NACA	15406	14930	19852	13800	15916	12175	NACA	18435.4	17159.5	17778.2	12587.5	13002.6	12944.8	NACA	110.274	102.643	106.343	75.294	77.777	77.4316
TSC22D3	1967.49	-0.714625	0.066475	-10.7503	5.9082e-27	1.5949e-25	TSC22D3	2054	2256	2571	1607	1816	1413	TSC22D3	2457.89	2592.9	2302.43	1465.8	1483.58	1502.34	TSC22D3	18.1854	19.1842	17.0351	10.8451	10.9767	11.1155
SRRM2	20684.7	-0.433682	0.0404008	-10.7345	7.01093e-27	1.8875e-25	SRRM2	19265	20890	27120	19165	21805	16425	SRRM2	23053.2	24009.6	24287	17481.1	17813.6	17463.6	SRRM2	51.1897	53.3132	53.9292	38.8167	39.5551	38.7778
HACD3	4062.78	-0.557427	0.0519764	-10.7246	7.8006e-27	2.09729e-25	HACD3	4146	4131	5387	3609	4137	2983	HACD3	4961.26	4747.9	4824.26	3291.9	3379.72	3171.62	HACD3	32.1188	30.7375	31.2319	21.3115	21.88	20.5328
AMMECR1	657.614	-1.06045	0.0989169	-10.7207	8.14222e-27	2.18621e-25	AMMECR1	780	817	908	456	518	396	AMMECR1	933.377	939.005	813.148	415.934	423.18	421.039	AMMECR1	3.28165	3.30143	2.85894	1.46238	1.48785	1.48033
PPME1	2421.66	-0.912184	0.085131	-10.7151	8.65008e-27	2.31947e-25	PPME1	3111	2575	3183	1768	2136	1542	PPME1	3722.74	2959.53	2850.5	1612.66	1745.01	1639.5	PPME1	28.0636	22.3102	21.4882	12.1569	13.1546	12.3592
DUSP26	3011.76	-0.67021	0.0625735	-10.7108	9.0612e-27	2.42647e-25	DUSP26	3192	3053	4228	2605	2650	2271	DUSP26	3819.67	3508.91	3786.33	2376.11	2164.92	2414.6	DUSP26	38.8292	35.6702	38.4904	24.1546	22.0077	24.5458
PBX2	5256.86	-0.606478	0.056652	-10.7053	9.6095e-27	2.56304e-25	PBX2	5583	5102	7279	4626	4977	3943	PBX2	6680.83	5863.9	6518.62	4219.54	4065.96	4192.32	PBX2	6.17378	5.41886	6.02389	3.8993	3.75737	3.87414
HNRNPA3	17129.8	-0.421131	0.0393772	-10.6948	1.07644e-26	2.86346e-25	HNRNPA3	16190	17371	21809	16065	18131	13585	HNRNPA3	19373.6	19965.1	19530.8	14653.5	14812.1	14444	HNRNPA3	69.2763	71.3914	69.8385	52.398	52.9654	51.649
ETFA	3679.01	-0.6112	0.0572201	-10.6816	1.24159e-26	3.29843e-25	ETFA	3898	3790	4850	3313	3583	2597	ETFA	4664.49	4355.97	4343.36	3021.9	2927.13	2761.21	ETFA	71.5463	66.8141	66.6206	46.3515	44.8978	42.3528
PLD3	22585.9	-0.454281	0.0425448	-10.6777	1.29436e-26	3.43408e-25	PLD3	21086	22713	30202	21237	22774	18016	PLD3	25232.3	26104.8	27047	19371	18605.2	19155.2	PLD3	209.697	216.948	224.779	160.986	154.622	159.192
CTIF	3351.15	-0.733402	0.0687163	-10.6729	1.36303e-26	3.6115e-25	CTIF	3906	3549	4284	2785	3082	2313	CTIF	4674.07	4078.98	3836.48	2540.3	2517.84	2459.25	CTIF	16.6849	14.5606	13.695	9.06802	8.98785	8.77871
DAG1	17869.9	-0.443765	0.041607	-10.6656	1.47388e-26	3.90006e-25	DAG1	17824	17614	22620	16859	18445	14054	DAG1	21328.9	20244.4	20257.1	15377.7	15068.6	14942.6	DAG1	67.1872	63.7709	63.8109	48.4406	47.4671	47.0702
PRKAB2	2782.37	-0.76062	0.0713302	-10.6634	1.51025e-26	3.99103e-25	PRKAB2	3169	3061	3597	2206	2708	1823	PRKAB2	3792.14	3518.11	3221.25	2012.17	2212.3	1938.27	PRKAB2	14.419	13.377	12.2483	7.65094	8.4119	7.36994
LOC642852	1814.55	-0.796236	0.0747194	-10.6564	1.62858e-26	4.29245e-25	LOC642852	2082	1840	2597	1496	1650	1169	LOC642852	2491.4	2114.77	2325.71	1364.55	1347.97	1242.92	LOC642852	7.22152	6.12984	6.74126	3.95527	3.90719	3.60269
LUZP6	12829.8	-0.500876	0.0470067	-10.6554	1.64494e-26	4.32421e-25	LUZP6	13271	12726	16348	11702	13222	9740	LUZP6	15880.6	14626.4	14640.3	10673.8	10801.7	10355.9	LUZP6	84.9158	78.2096	78.2836	57.0745	57.7584	55.3744
MTPN	12829.8	-0.500876	0.0470067	-10.6554	1.64494e-26	4.32421e-25	MTPN	13271	12726	16348	11702	13222	9740	MTPN	15880.6	14626.4	14640.3	10673.8	10801.7	10355.9	MTPN	84.9158	78.2096	78.2836	57.0745	57.7584	55.3744
TP53INP2	3607.1	-1.4737	0.138585	-10.6339	2.07196e-26	5.43254e-25	TP53INP2	5362	4417	5207	2077	2282	1625	TP53INP2	6416.37	5076.6	4663.06	1894.51	1864.28	1727.75	TP53INP2	32.3126	25.5656	23.483	9.54067	9.38845	8.70089
CALR	24168.2	-0.506664	0.04772	-10.6174	2.47264e-26	6.47464e-25	CALR	22276	25155	33068	22019	24979	18187	CALR	26656.3	28911.5	29613.6	20084.3	20406.6	19337	CALR	289.695	314.204	321.835	218.272	221.774	210.15
EDIL3	3700	-0.70916	0.0670033	-10.584	3.53668e-26	9.22477e-25	EDIL3	4175	3689	5105	3272	3366	2500	EDIL3	4995.96	4239.89	4571.72	2984.51	2749.85	2658.08	EDIL3	21.7979	18.499	19.9468	13.0217	11.9979	11.5974
SAMD4A	8455.9	-0.554216	0.052402	-10.5762	3.84122e-26	1.00061e-24	SAMD4A	9014	8672	10570	7499	8325	6466	SAMD4A	10786.5	9967.02	9465.83	6840.1	6801.11	6874.85	SAMD4A	31.771	29.3573	27.8811	20.1471	20.0323	20.2495
ADAM9	13543.3	-0.517196	0.0489107	-10.5743	3.92116e-26	1.02011e-24	ADAM9	14154	13536	17187	12411	13842	10106	ADAM9	16937.2	15557.4	15391.6	11320.5	11308.2	10745	ADAM9	85.8364	78.8435	78.0034	57.3714	57.3091	54.4548
HBEGF	2852.85	-0.729361	0.0689817	-10.5732	3.96515e-26	1.03022e-24	HBEGF	2790	3230	4075	2502	2384	2057	HBEGF	3338.62	3712.35	3649.32	2282.16	1947.61	2187.06	HBEGF	29.4052	32.6969	32.1417	20.1004	17.1538	19.2628
NUDT16	2842.25	-0.67011	0.0634424	-10.5625	4.44628e-26	1.15374e-24	NUDT16	3059	2934	3865	2574	2589	1972	NUDT16	3660.51	3372.14	3461.25	2347.84	2115.08	2096.69	NUDT16	11.2178	10.334	10.6071	7.19502	6.48174	6.42537
DNAJC7	4163.58	-0.568646	0.0538759	-10.5547	4.83003e-26	1.25169e-24	DNAJC7	4254	4480	5252	3673	4116	3128	DNAJC7	5090.5	5149.01	4703.36	3350.27	3362.57	3325.78	DNAJC7	47.9678	48.5192	44.3199	31.5697	31.6855	31.3389
UBA52	9034.87	-0.525442	0.0498641	-10.5375	5.80326e-26	1.50197e-24	UBA52	9463	8969	11602	8281	9099	6772	UBA52	11323.8	10308.4	10390	7553.39	7433.43	7200.19	UBA52	83.6628	76.1607	76.764	55.8063	54.9199	53.1967
YWHAG	14245	-0.504856	0.0480068	-10.5164	7.26267e-26	1.87004e-24	YWHAG	14904	14083	18049	13018	14264	11059	YWHAG	17834.7	16186.1	16163.6	11874.2	11653	11758.3	YWHAG	98.8515	89.7138	89.5891	65.8145	64.5884	65.172
CNN2	12959.6	-0.671524	0.0639165	-10.5063	8.08297e-26	2.07594e-24	CNN2	14991	13207	16470	11132	12539	8928	CNN2	17938.8	15179.2	14749.5	10153.9	10243.7	9492.52	CNN2	146.216	123.724	120.221	82.7627	83.495	77.372
PNRC2	4864.99	-0.51147	0.0486868	-10.5053	8.16596e-26	2.09457e-24	PNRC2	4907	4827	6423	4397	4929	3744	PNRC2	5871.9	5547.83	5752.04	4010.66	4026.75	3980.73	PNRC2	50.5176	47.7296	49.4864	34.5049	34.6432	34.2474
DNAJC5	4255.36	-0.585952	0.0558251	-10.4962	8.99124e-26	2.29746e-24	DNAJC5	4125	4719	5566	3597	4183	3282	DNAJC5	4936.13	5423.7	4984.56	3280.95	3417.3	3489.52	DNAJC5	19.3681	21.2812	19.5581	12.8736	13.4086	13.692
ARSB	3743.08	-0.571034	0.0544144	-10.4942	9.18795e-26	2.34474e-24	ARSB	3807	3756	5100	3170	3791	2850	ARSB	4555.6	4316.9	4567.24	2891.47	3097.06	3030.21	ARSB	14.1741	13.4314	14.2103	8.9964	9.63606	9.42806
FAM65B	2203.82	-0.870003	0.0830227	-10.4791	1.07774e-25	2.7399e-24	FAM65B	2652	2549	2771	1818	1853	1379	FAM65B	3173.48	2929.65	2481.54	1658.26	1513.81	1466.19	FAM65B	8.20261	7.57236	6.41411	4.28617	3.91279	3.78972
GALNT2	9449.75	0.497495	0.0474854	10.4768	1.10431e-25	2.80392e-24	GALNT2	6345	7174	8536	12389	13433	10291	GALNT2	7592.67	8245.32	7644.31	11300.4	10974.1	10941.7	GALNT2	30.2895	32.8931	30.4955	45.0809	43.779	43.6498
RAB8A	2407.22	-0.645748	0.0616465	-10.475	1.12531e-25	2.85364e-24	RAB8A	2531	2407	3385	2082	2281	1744	RAB8A	3028.69	2766.44	3031.4	1899.07	1863.46	1854.27	RAB8A	28.8934	26.3916	28.9192	18.1169	17.7772	17.6896
AGO2	1734.29	-0.756836	0.0722773	-10.4713	1.17056e-25	2.96464e-24	AGO2	1959	1853	2328	1398	1654	1148	AGO2	2344.21	2129.71	2084.81	1275.17	1351.24	1220.59	AGO2	13.9101	12.6373	12.3709	7.56659	8.01797	7.24274
CLTC	22590.6	-0.437285	0.0417756	-10.4675	1.21858e-25	3.07848e-24	CLTC	21765	22979	28543	21405	23949	17341	CLTC	26044.8	26410.5	25561.3	19524.3	19565.1	18437.5	CLTC	62.9914	63.8759	61.8221	47.221	47.3198	44.5925
MAB21L1	6953.87	0.498491	0.0476965	10.4513	1.44509e-25	3.64155e-24	MAB21L1	4898	5132	6159	9100	9794	7662	MAB21L1	5861.13	5898.38	5515.62	8300.43	8001.21	8146.47	MAB21L1	41.8734	42.1395	39.4049	59.3004	57.1626	58.2004
AGGF1	1848.01	-0.706424	0.0677234	-10.431	1.78955e-25	4.48449e-24	AGGF1	1787	2059	2663	1513	1741	1313	AGGF1	2138.39	2366.48	2384.82	1380.06	1422.31	1396.02	AGGF1	9.85156	10.9023	10.9868	6.35793	6.55257	6.43146
[truncated: 6,653 more rows]

## Sheet: diff exon usage analysis
Table showing the results of the differential exon usage analysis. Only exons with padj ≤ 0.06 are reported in this table
[truncated: 2,627 more rows]

## Sheet: pathway analysis diff exp genes
Pathway enrichment analysis using the R package ReactomePA. It implements hypergeometric model to assess whether the number of selected genes associated with reactome pathway is larger than expected. The p values were calculated based the hypergeometric model.
[truncated: 7 more rows]

[truncated: 1 more sheets: pathway analysis diff exon usag]
