# Supplementary material for: Titin Circular RNAs Create a Back-Splice Motif Essential for SRSF10 Splicing
Source: Circulation. 2021 Feb 15;143(15):1502–12. doi: 10.1161/CIRCULATIONAHA.120.050455 (PMC8032209; doi:10.1161/CIRCULATIONAHA.120.050455)
Supplement: Supplementary file 8 [file cir-143-1502-s008.xlsx]

## Sheet: target
id	gene	transcript	strand	chrom	startGR	endGR	length	seq	type
TTN:-:chr2:179585929:179542852	TTN	ENST00000589042.1	-	chr2	179542852	179585929	11178	AACCUCCAAAGUUUGUUAAGAAAUUAGAAGCUUCAAAAGUUGCAAAGCAGGGAGAAUCCAUUCAACUGGAAUGUAAAAUAAGUGGCUCCCCAGAAAUCAAAGUUUCAUGGUUCCGAAAUGACAGCGAACUUCAUGAAAGUUGGAAAUACAACAUGUCAUUCAUUAAUUCUGUGGCAUUGCUUACGAUCAAUGAAGCUAGUGCUGAAGACAGCGGGGACUACAUUUGUGAGGCUCAUAAUGGUGUUGGUGACGCCAGCUGCAGCACAGCGUUGACAGUGAAAGCACCUCCUGUUUUCACCCAGAAGCCUUCUCCAGUAGGAGCUCUUAAAGGUUCUGAUGUGAUUCUCCAAUGUGAAAUUUCGGGAACUCCCCCAUUUGAAGUAGUAUGGGUUAAAGAUC…	circ

## Sheet: miRs
id
>hsa-miR-1-3p
>hsa-miR-126-3p
>hsa-miR-145-5p
>hsa-miR-133a-3p
>hsa-miR-451a
>hsa-miR-23b-3p
>hsa-let-7a-5p
>hsa-miR-3074-5p
>hsa-miR-24-3p
>hsa-let-7f-5p
>hsa-miR-26a-5p
>hsa-miR-30c-5p
>hsa-miR-30b-5p
>hsa-miR-143-3p
>hsa-miR-23a-3p
>hsa-miR-30d-5p
>hsa-miR-126-5p
>hsa-miR-29c-3p
>hsa-miR-99a-5p
>hsa-miR-29b-3p
>hsa-miR-16-5p
>hsa-miR-27b-3p
>hsa-miR-125b-5p
>hsa-miR-378a-3p
>hsa-let-7g-5p
>hsa-miR-499b-3p
>hsa-miR-499a-5p
>hsa-miR-101-3p
>hsa-miR-30a-5p
>hsa-miR-21-5p
>hsa-let-7b-5p
>hsa-miR-29a-3p
>hsa-miR-27a-3p
>hsa-miR-103a-3p
>hsa-miR-103b
>hsa-miR-30e-5p
>hsa-miR-19b-3p
>hsa-miR-191-5p
>hsa-miR-195-5p
>hsa-let-7e-5p
>hsa-let-7d-5p
>hsa-miR-222-3p
>hsa-miR-221-3p
>hsa-miR-125a-5p
>hsa-miR-22-3p
>hsa-let-7c-5p
>hsa-miR-26b-5p
>hsa-miR-214-3p
>hsa-miR-3120-5p
>hsa-miR-15a-5p
>hsa-miR-199a-3p
>hsa-miR-208b-3p
>hsa-miR-223-3p
>hsa-miR-342-3p
>hsa-let-7i-5p
>hsa-miR-140-3p
>hsa-miR-144-3p
>hsa-miR-130a-3p
>hsa-miR-133a-5p
>hsa-miR-181a-5p
>hsa-miR-15b-5p
>hsa-miR-19a-3p
>hsa-miR-486-3p
>hsa-miR-486-5p
>hsa-miR-20a-5p
>hsa-miR-99b-5p
>hsa-miR-34a-5p
>hsa-miR-374b-5p
>hsa-miR-374c-3p
>hsa-miR-185-5p
>hsa-miR-133b
>hsa-miR-22-5p
>hsa-miR-455-3p
>hsa-miR-100-5p
>hsa-miR-199b-5p
>hsa-miR-139-5p
>hsa-miR-199b-3p
>hsa-miR-484
>hsa-miR-3607-5p
>hsa-miR-29c-5p
>hsa-miR-106b-5p
>hsa-miR-3607-3p
>hsa-miR-17-5p
>hsa-miR-1-5p
>hsa-miR-107
>hsa-miR-378a-5p
>hsa-miR-652-3p
>hsa-miR-365b-3p
>hsa-miR-199a-5p
>hsa-miR-365a-3p
>hsa-miR-144-5p
>hsa-miR-152-3p
>hsa-miR-424-5p
>hsa-miR-376c-3p
>hsa-miR-93-5p
>hsa-miR-320a
>hsa-miR-148a-3p
>hsa-miR-151a-5p
>hsa-miR-98-5p
>hsa-miR-378d
>hsa-miR-574-3p
>hsa-miR-10a-5p
>hsa-miR-150-5p
>hsa-miR-28-5p
>hsa-miR-18a-5p
>hsa-miR-3184-5p
>hsa-miR-423-3p
>hsa-miR-378c
>hsa-miR-10b-5p
>hsa-miR-218-5p
>hsa-miR-146b-5p
>hsa-miR-497-5p
>hsa-miR-301a-3p
>hsa-miR-142-3p
>hsa-miR-92a-3p
>hsa-miR-660-5p
>hsa-miR-590-5p
>hsa-miR-499b-5p
>hsa-miR-499a-3p
>hsa-miR-335-5p
>hsa-miR-197-3p
>hsa-miR-181b-5p
>hsa-miR-454-3p
>hsa-miR-423-5p
>hsa-miR-3184-3p
>hsa-miR-590-3p
>hsa-miR-186-5p
>hsa-miR-208b-5p
>hsa-miR-3065-5p
>hsa-miR-338-3p
>hsa-miR-490-3p
>hsa-miR-30e-3p
>hsa-miR-744-5p
>hsa-miR-128-3p
>hsa-miR-361-5p
>hsa-miR-99a-3p
>hsa-miR-425-5p
>hsa-miR-30a-3p
>hsa-miR-148b-3p
>hsa-miR-302b-3p
>hsa-miR-145-3p
>hsa-miR-452-5p
>hsa-miR-193a-5p
>hsa-miR-193b-3p
>hsa-miR-142-5p
>hsa-miR-95-3p
>hsa-miR-302d-3p
>hsa-miR-135a-5p
>hsa-miR-664a-3p
>hsa-miR-361-3p
>hsa-miR-28-3p
>hsa-miR-190a-3p
>hsa-miR-143-5p
>hsa-miR-140-5p
>hsa-miR-3074-3p
>hsa-miR-24-1-5p
>hsa-let-7a-3p
>hsa-miR-505-3p
>hsa-miR-101-5p
>hsa-miR-210-3p
>hsa-miR-24-2-5p
>hsa-miR-708-5p
>hsa-miR-214-5p
>hsa-miR-3120-3p
>hsa-miR-192-5p
>hsa-let-7d-3p
>hsa-miR-494-3p
>hsa-miR-1307-3p
>hsa-miR-374a-5p
>hsa-miR-149-5p
>hsa-miR-136-5p
>hsa-miR-29b-2-5p
>hsa-miR-17-3p
>hsa-miR-132-3p
>hsa-miR-32-5p
>hsa-miR-652-5p
>hsa-miR-483-3p
>hsa-miR-7-5p
>hsa-miR-3529-3p
>hsa-miR-146a-5p
>hsa-miR-324-3p
>hsa-miR-769-5p
>hsa-miR-25-3p
>hsa-miR-125b-2-3p
>hsa-miR-151a-3p
>hsa-miR-16-2-3p
>hsa-miR-106a-5p
>hsa-miR-628-5p
>hsa-miR-208a-3p
>hsa-miR-340-5p
>hsa-let-7b-3p
>hsa-miR-503-5p
>hsa-miR-421
>hsa-miR-181c-5p
>hsa-miR-340-3p
>hsa-miR-324-5p
>hsa-miR-1287-5p
>hsa-miR-204-5p
>hsa-miR-221-5p
>hsa-miR-320c
>hsa-miR-190a-5p
>hsa-miR-20b-5p
>hsa-miR-181a-2-3p
>hsa-miR-320b
>hsa-miR-151b
>hsa-miR-127-3p
>hsa-miR-542-3p
>hsa-miR-379-5p
>hsa-miR-551b-3p
>hsa-miR-320d
>hsa-miR-337-3p
>hsa-miR-27b-5p
>hsa-miR-1307-5p
>hsa-miR-452-3p
>hsa-miR-887-3p
>hsa-let-7f-1-3p
>hsa-miR-495-3p
>hsa-miR-194-5p
>hsa-miR-337-5p
>hsa-miR-99b-3p
>hsa-miR-224-5p
>hsa-miR-106b-3p
>hsa-miR-345-5p
>hsa-miR-381-3p
>hsa-miR-9-5p
>hsa-miR-338-5p
>hsa-miR-3065-3p
>hsa-miR-550a-3p
>hsa-miR-550b-2-5p
>hsa-miR-497-3p
>hsa-miR-302a-3p
>hsa-miR-31-5p
>hsa-miR-409-3p
>hsa-miR-224-3p
>hsa-miR-450a-5p
>hsa-miR-532-5p
>hsa-miR-376b-3p
>hsa-miR-339-3p
>hsa-miR-362-3p
>hsa-miR-29a-5p
>hsa-miR-15b-3p
>hsa-miR-675-3p
>hsa-miR-299-5p
>hsa-miR-331-3p
>hsa-miR-376a-3p
>hsa-miR-296-5p
>hsa-miR-1180-3p
>hsa-miR-2110
>hsa-miR-20a-3p
>hsa-miR-483-5p
>hsa-miR-642b-3p
>hsa-miR-642a-5p
>hsa-miR-671-5p
>hsa-miR-193a-3p
>hsa-miR-130b-3p
>hsa-miR-339-5p
>hsa-miR-132-5p
>hsa-miR-181a-3p
>hsa-miR-455-5p
>hsa-miR-545-3p
>hsa-miR-125b-1-3p
>hsa-miR-500a-3p
>hsa-miR-33a-5p
>hsa-miR-155-5p
>hsa-miR-505-5p
>hsa-miR-491-5p
>hsa-miR-203b-5p
>hsa-miR-203a-3p
>hsa-miR-411-5p
>hsa-miR-493-5p
>hsa-miR-487b-3p
>hsa-miR-329-3p
>hsa-miR-502-3p
>hsa-miR-154-5p
>hsa-miR-181c-3p
>hsa-miR-625-3p
>hsa-miR-92b-3p
>hsa-miR-363-3p
>hsa-miR-625-5p
>hsa-miR-34a-3p
>hsa-miR-3591-3p
>hsa-miR-122-5p
>hsa-miR-425-3p
>hsa-miR-1248
>hsa-miR-134-5p
>hsa-miR-369-3p
>hsa-miR-18b-5p
>hsa-miR-187-3p
>hsa-miR-877-5p
>hsa-miR-7-1-3p
>hsa-miR-182-5p
>hsa-miR-382-5p
>hsa-miR-93-3p
>hsa-miR-26b-3p
>hsa-miR-4524b-5p
>hsa-miR-4524a-3p
>hsa-miR-1301-3p
>hsa-miR-9-3p
>hsa-miR-30c-2-3p
>hsa-miR-532-3p
>hsa-miR-302c-3p
>hsa-miR-1306-5p
>hsa-miR-34c-5p
>hsa-miR-33a-3p
>hsa-miR-200a-3p
>hsa-miR-148b-5p
>hsa-miR-4532
>hsa-miR-7704
>hsa-let-7f-2-3p
>hsa-miR-766-3p
>hsa-miR-584-5p
>hsa-miR-624-5p
>hsa-miR-136-3p
>hsa-miR-212-3p
>hsa-miR-193b-5p
>hsa-miR-3620-3p
>hsa-miR-3909
>hsa-miR-98-3p
>hsa-miR-582-5p
>hsa-miR-23b-5p
>hsa-miR-655-3p
>hsa-miR-30b-3p
>hsa-miR-302a-5p
>hsa-miR-598-3p
>hsa-miR-21-3p
>hsa-miR-501-3p
>hsa-miR-326
>hsa-miR-342-5p
>hsa-miR-188-5p
>hsa-miR-654-3p
>hsa-let-7i-3p
>hsa-miR-30c-1-3p
>hsa-miR-328-3p
>hsa-miR-424-3p
>hsa-miR-200b-3p
>hsa-miR-130b-5p
>hsa-miR-543
>hsa-let-7g-3p
>hsa-miR-3656
>hsa-miR-376c-5p
>hsa-miR-376a-5p
>hsa-miR-331-5p
>hsa-miR-490-5p
>hsa-miR-3117-3p
>hsa-let-7e-3p
>hsa-miR-125a-3p
>hsa-miR-454-5p
>hsa-miR-181d-5p
>hsa-miR-664a-5p
>hsa-miR-34b-5p
>hsa-miR-382-3p
>hsa-miR-489-3p
>hsa-miR-369-5p
>hsa-miR-493-3p
>hsa-miR-502-5p
>hsa-miR-628-3p
>hsa-miR-874-5p
>hsa-miR-409-5p
>hsa-miR-200c-3p
>hsa-miR-500b-5p
>hsa-miR-19b-1-5p

## Sheet: miR results - 7WCM - 0NCM
Cutoffs used: totalMatches= 7, maxNonCanonicalMatches= 0 (i.e. 7 total matches between the seed region of the miR and the seed site of the target sequence of which 7 are WC and 0 are non-canonical)
miRid	miRseq	miRseqRev	counts	totMatchesInSeed	cwcMatchesInSeed	seedLocation	t1	totMatchesInCentral	cwcMatchesInCentral	totMatchesInCompensatory	cwcMatchesInCompensatory	localAUcontent
>hsa-miR-22-5p	AGUUCUUCAGUGGCAAGCUUUA	AUUUCGAACGGUGACUUCUUGA	6	7,7,7,7,7,7	7mer,7mer,7mer,7mer,7mer,7mer	5363,8136,8199,9801,10314,10437	C,C,C,C,C,C	1,2,2,2,2,3	0,0,1,1,1,2	0,1,1,2,3,2	0,1,1,2,2,1	0.4,0.65,0.7,0.5,0.35,0.6
>hsa-miR-30a-3p	CUUUCAGUCGGAUGUUUGCAGC	CGACGUUUGUAGGCUGACUUUC	6	7,7,7,7,7,7	7mer,7mer,7mer,7mer,7mer,7mer	2279,2946,3146,4671,6996,9605	G,U,G,A,A,C	0,2,0,3,0,2	0,1,0,2,0,1	3,3,3,1,3,3	1,1,1,1,2,2	0.6,0.55,0.5,0.65,0.55,0.75
>hsa-miR-145-5p	GUCCAGUUUUCCCAGGAAUCCCU	UCCCUAAGGACCCUUUUGACCUG	6	7,7,7,7,7,7	7mer,7mer,7mer,7mer,7mer,7mer	64,1585,4408,6448,7003,8152	A,G,G,G,A,G	0,2,2,3,3,3	0,1,1,2,2,2	1,2,1,1,0,2	0,1,1,0,0,0	0.75,0.6,0.55,0.55,0.55,0.5
>hsa-miR-30e-3p	CUUUCAGUCGGAUGUUUACAGC	CGACAUUUGUAGGCUGACUUUC	6	7,7,7,7,7,7	7mer,7mer,7mer,7mer,7mer,7mer	2279,2946,3146,4671,6996,9605	G,U,G,A,A,C	0,2,0,3,0,2	0,1,0,2,0,1	3,3,3,1,3,3	1,1,1,1,2,2	0.6,0.55,0.5,0.65,0.55,0.75
>hsa-miR-1248	ACCUUCUUGUAUAAGCACUGUGCUAAA	AAAUCGUGUCACGAAUAUGUUCUUCCA	6	7,7,7,7,7,7	7mer,7mer,7mer,7mer,7mer,7mer	7186,8278,8305,8919,10824,11043	C,G,C,A,A,U	2,1,2,2,1,2	1,1,1,0,1,1	2,1,1,3,2,1	1,1,0,2,1,0	0.45,0.65,0.6,0.4,0.45,0.4
>hsa-miR-29b-2-5p	CUGGUUUCACAUGGUGGCUUAG	GAUUCGGUGGUACACUUUGGUC	5	7,7,7,7,7	7mer,7mer,7mer,7mer,7mer	7841,8795,9608,9755,11132	C,G,A,G,A	1,2,2,0,1	1,2,1,0,1	1,2,2,2,1	1,1,1,1,1	0.55,0.45,0.75,0.6,0.6
>hsa-miR-338-3p	UCCAGCAUCAGUGAUUUUGUUG	GUUGUUUUAGUGACUACGACCU	5	7,7,7,7,7	7mer,7mer,7mer,7mer,7mer	802,1648,3592,3625,4143	A,C,A,G,A	2,3,2,2,1	1,2,1,1,0	1,1,1,1,2	1,1,1,1,1	0.7,0.55,0.6,0.6,0.65
>hsa-miR-3120-5p	CCUGUCUGUGCCUGCUGUACA	ACAUGUCGUCCGUGUCUGUCC	5	7,7,7,7,7	7mer,7mer,7mer,7mer,7mer	976,4156,6082,6870,6909	C,U,A,A,U	2,1,1,3,0	0,1,0,2,0	3,3,2,2,2	1,1,1,1,1	0.6,0.55,0.6,0.5,0.8
>hsa-miR-9-5p	UCUUUGGUUAUCUAGCUGUAUGA	AGUAUGUCGAUCUAUUGGUUUCU	4	7,7,7,7	7mer,7mer,7mer,7mer	8526,9122,10334,10442	U,A,G,A	2,1,2,2	1,1,1,1	3,2,2,3	1,1,1,2	0.6,0.65,0.35,0.65
>hsa-miR-200a-3p	UAACACUGUCUGGUAACGAUGU	UGUAGCAAUGGUCUGUCACAAU	4	7,7,7,7	7mer,7mer,7mer,7mer	1079,1724,3020,4328	G,G,G,A	2,1,1,1	1,1,1,1	2,0,1,1	1,0,1,1	0.7,0.55,0.55,0.5
>hsa-miR-148b-5p	AAGUUCUGUUAUACACUCAGGC	CGGACUCACAUAUUGUCUUGAA	4	7,7,7,7	7mer,7mer,7mer,7mer	931,1582,7390,7528	C,G,C,G	2,3,3,2	1,1,1,2	2,2,1,1	1,1,1,1	0.45,0.65,0.6,0.5
>hsa-miR-484	UCAGGCUCAGUCCCCUCCCGAU	UAGCCCUCCCCUGACUCGGACU	4	7,7,7,7	7mer,7mer,7mer,7mer	3666,6876,7146,9504	C,U,C,A	1,3,3,2	0,3,1,1	1,0,1,1	1,0,1,1	0.6,0.55,0.6,0.65
>hsa-miR-1301-3p	UUGCAGCUGCCUGGGAGUGACUUC	CUUCAGUGAGGGUCCGUCGACGUU	4	7,7,7,7	7mer,7mer,7mer,7mer	255,3445,3918,9532	G,G,C,C	2,2,3,1	1,1,2,0	1,0,1,0	0,0,1,0	0.35,0.65,0.55,0.7
>hsa-miR-23a-3p	AUCACAUUGCCAGGGAUUUCC	CCUUUAGGGACCGUUACACUA	3	7,7,7	7mer,7mer,7mer	349,3172,7596	A,G,C	1,0,1	1,0,1	2,3,3	0,2,2	0.55,0.4,0.35
>hsa-miR-27a-3p	UUCACAGUGGCUAAGUUCCGC	CGCCUUGAAUCGGUGACACUU	3	7,7,7	7mer,7mer,7mer	4134,4224,5800	A,G,A	1,1,1	0,0,0	2,2,2	0,2,1	0.6,0.45,0.7
>hsa-miR-28-5p	AAGGAGCUCACAGUCUAUUGAG	GAGUUAUCUGACACUCGAGGAA	3	7,7,7	7mer,7mer,7mer	2102,7985,9263	G,G,C	2,0,1	1,0,1	2,1,1	2,1,0	0.65,0.65,0.4
>hsa-miR-181a-5p	AACAUUCAACGCUGUCGGUGAGU	UGAGUGGCUGUCGCAACUUACAA	3	7,7,7	7mer,7mer,7mer	3170,3292,4205	G,C,A	2,1,2	1,0,1	2,1,3	1,1,1	0.5,0.45,0.5
>hsa-miR-181b-5p	AACAUUCAUUGCUGUCGGUGGGU	UGGGUGGCUGUCGUUACUUACAA	3	7,7,7	7mer,7mer,7mer	3170,3292,4205	G,C,A	1,1,3	1,0,1	2,1,3	1,1,1	0.5,0.45,0.5
>hsa-miR-181c-5p	AACAUUCAACCUGUCGGUGAGU	UGAGUGGCUGUCCAACUUACAA	3	7,7,7	7mer,7mer,7mer	3170,3292,4205	G,C,A	2,1,1	1,1,1	2,3,3	1,2,1	0.5,0.45,0.5
>hsa-miR-203a-3p	GUGAAAUGUUUAGGACCACUAG	GAUCACCAGGAUUUGUAAAGUG	3	7,7,7	7mer,7mer,7mer	3196,3476,9431	C,G,G	0,2,2	0,2,1	2,2,2	1,1,1	0.35,0.35,0.6
>hsa-miR-204-5p	UUCCCUUUGUCAUCCUAUGCCU	UCCGUAUCCUACUGUUUCCCUU	3	7,7,7	7mer,7mer,7mer	6381,8299,8353	A,A,A	2,1,1	2,1,1	2,1,0	1,1,0	0.6,0.65,0.65
>hsa-miR-221-3p	AGCUACAUUGUCUGCUGGGUUUC	CUUUGGGUCGUCUGUUACAUCGA	3	7,7,7	7mer,7mer,7mer	1366,2422,3856	U,A,A	3,3,3	2,1,2	3,2,2	2,1,0	0.4,0.7,0.55
>hsa-miR-222-3p	AGCUACAUCUGGCUACUGGGU	UGGGUCAUCGGUCUACAUCGA	3	7,7,7	7mer,7mer,7mer	1366,2422,3856	U,A,A	1,2,1	1,2,0	1,2,1	1,1,1	0.4,0.7,0.55
>hsa-miR-223-3p	UGUCAGUUUGUCAAAUACCCCA	ACCCCAUAAACUGUUUGACUGU	3	7,7,7	7mer,7mer,7mer	2447,5270,7531	C,C,A	3,2,3	3,1,2	4,4,1	4,4,1	0.6,0.65,0.4
>hsa-miR-23b-3p	AUCACAUUGCCAGGGAUUACCAC	CACCAUUAGGGACCGUUACACUA	3	7,7,7	7mer,7mer,7mer	349,3172,7596	A,G,C	1,0,1	1,0,1	2,3,3	0,2,2	0.55,0.4,0.35
>hsa-miR-27b-3p	UUCACAGUGGCUAAGUUCUGC	CGUCUUGAAUCGGUGACACUU	3	7,7,7	7mer,7mer,7mer	4134,4224,5800	A,G,A	1,1,1	0,0,0	2,2,2	0,2,1	0.6,0.45,0.7
>hsa-miR-136-5p	ACUCCAUUUGUUUUGAUGAUGGA	AGGUAGUAGUUUUGUUUACCUCA	3	7,7,7	7mer,7mer,7mer	4016,8501,9397	U,G,U	1,3,3	0,1,1	4,2,2	3,2,1	0.6,0.6,0.5
>hsa-miR-130b-5p	ACUCUUUCCCUGUUGCACUAC	CAUCACGUUGUCCCUUUCUCA	3	7,7,7	7mer,7mer,7mer	3980,8051,9453	A,G,A	1,1,2	1,1,2	2,2,3	2,1,1	0.7,0.65,0.55
>hsa-miR-193b-5p	CGGGGUUUUGAGGGCGAGAUGA	AGUAGAGCGGGAGUUUUGGGGC	3	7,7,7	7mer,7mer,7mer	1429,4563,7269	U,U,A	0,1,2	0,1,1	3,1,2	0,1,1	0.65,0.6,0.6
>hsa-miR-181d-5p	AACAUUCAUUGUUGUCGGUGGGU	UGGGUGGCUGUUGUUACUUACAA	3	7,7,7	7mer,7mer,7mer	3170,3292,4205	G,C,A	2,2,3	2,1,1	2,1,3	1,1,1	0.5,0.45,0.5
>hsa-miR-532-3p	CCUCCCACACCCAAGGCUUGCA	ACGUUCGGAACCCACACCCUCC	3	7,7,7	7mer,7mer,7mer	2175,5031,5412	A,A,A	2,1,1	1,1,1	1,0,1	1,0,0	0.65,0.6,0.5
>hsa-miR-542-3p	UGUGACAGAUUGAUAACUGAAA	AAAGUCAAUAGUUAGACAGUGU	3	7,7,7	7mer,7mer,7mer	880,6864,6880	U,A,U	2,2,2	1,1,1	0,1,1	0,0,1	0.6,0.5,0.5
>hsa-miR-671-5p	AGGAAGCCCUGGAGGGGCUGGAG	GAGGUCGGGGAGGUCCCGAAGGA	3	7,7,7	7mer,7mer,7mer	642,1013,2304	A,C,C	2,1,2	2,0,1	2,1,0	1,0,0	0.55,0.75,0.6
>hsa-miR-708-5p	AAGGAGCUUACAAUCUAGCUGGG	GGGUCGAUCUAACAUUCGAGGAA	3	7,7,7	7mer,7mer,7mer	2102,7985,9263	G,G,C	2,1,2	1,1,1	1,1,1	1,1,0	0.65,0.65,0.4
>hsa-miR-208b-5p	AAGCUUUUUGCUCGAAUUAUGU	UGUAUUAAGCUCGUUUUUCGAA	3	7,7,7	7mer,7mer,7mer	580,7982,9529	A,C,G	3,0,2	1,0,0	2,2,3	1,1,1	0.5,0.6,0.6
>hsa-miR-24-3p	UGGCUCAGUUCAGCAGGAACAG	GACAAGGACGACUUGACUCGGU	2	7,7	7mer,7mer	6031,9562	A,A	2,3	2,1	1,1	1,1	0.55,0.5
>hsa-miR-31-5p	AGGCAAGAUGCUGGCAUAGCU	UCGAUACGGUCGUAGAACGGA	2	7,7	7mer,7mer	1629,5390	U,C	1,2	0,1	1,2	1,1	0.65,0.45
>hsa-miR-33a-3p	CAAUGUUUCCACAGUGCAUCAC	CACUACGUGACACCUUUGUAAC	2	7,7	7mer,7mer	441,3551	U,G	1,1	1,1	1,4	0,1	0.7,0.6
>hsa-miR-93-3p	ACUGCUGAGCUAGCACUUCCCG	GCCCUUCACGAUCGAGUCGUCA	2	7,7	7mer,7mer	1389,7386	U,A	3,2	2,1	2,2	2,2	0.45,0.65
>hsa-miR-197-3p	UUCACCACCUUCUCCACCCAGC	CGACCCACCUCUUCCACCACUU	2	7,7	7mer,7mer	4162,7446	C,G	2,1	2,1	1,2	1,1	0.6,0.55
>hsa-miR-199a-5p	CCCAGUGUUCAGACUACCUGUUC	CUUGUCCAUCAGACUUGUGACCC	2	7,7	7mer,7mer	1765,4965	C,U	0,2	0,2	2,3	1,2	0.4,0.7
>hsa-miR-199b-5p	CCCAGUGUUUAGACUAUCUGUUC	CUUGUCUAUCAGAUUUGUGACCC	2	7,7	7mer,7mer	1765,4965	C,U	1,2	1,1	2,3	1,2	0.4,0.7
>hsa-miR-200b-3p	UAAUACUGCCUGGUAAUGAUGA	AGUAGUAAUGGUCCGUCAUAAU	2	7,7	7mer,7mer	1835,5292	A,C	2,2	1,1	1,4	0,2	0.55,0.3
>hsa-miR-23b-5p	UGGGUUCCUGGCAUGCUGAUUU	UUUAGUCGUACGGUCCUUGGGU	2	7,7	7mer,7mer	4872,7007	C,A	2,1	1,1	2,2	1,1	0.5,0.75
>hsa-miR-133a-3p	UUUGGUCCCCUUCAACCAGCUG	GUCGACCAACUUCCCCUGGUUU	2	7,7	7mer,7mer	4282,7521	U,C	2,1	1,1	2,2	2,1	0.7,0.6
>hsa-miR-140-3p	UACCACAGGGUAGAACCACGG	GGCACCAAGAUGGGACACCAU	2	7,7	7mer,7mer	5407,7792	G,U	2,2	1,1	2,2	1,2	0.45,0.45
>hsa-miR-143-5p	GGUGCAGUGCUGCAUCUCUGGU	UGGUCUCUACGUCGUGACGUGG	2	7,7	7mer,7mer	1096,2628	U,C	2,3	2,1	1,1	1,1	0.55,0.65
>hsa-miR-146a-5p	UGAGAACUGAAUUCCAUGGGUU	UUGGGUACCUUAAGUCAAGAGU	2	7,7	7mer,7mer	1748,2726	G,A	1,2	0,1	1,0	1,0	0.4,0.5
>hsa-miR-149-5p	UCUGGCUCCGUGUCUUCACUCCC	CCCUCACUUCUGUGCCUCGGUCU	2	7,7	7mer,7mer	7541,9564	A,C	2,2	2,1	2,3	2,2	0.7,0.5
>hsa-miR-200c-3p	UAAUACUGCCGGGUAAUGAUGGA	AGGUAGUAAUGGGCCGUCAUAAU	2	7,7	7mer,7mer	1835,5292	A,C	1,1	1,1	1,4	0,2	0.55,0.3
>hsa-miR-378a-3p	ACUGGACUUGGAGUCAGAAGGC	CGGAAGACUGAGGUUCAGGUCA	2	7,7	7mer,7mer	753,1279	A,C	1,2	0,1	2,1	1,1	0.45,0.55
>hsa-miR-382-3p	AAUCAUUCACGGACAACACUU	UUCACAACAGGCACUUACUAA	2	7,7	7mer,7mer	4538,7562	U,G	2,2	1,1	1,1	1,1	0.55,0.35
>hsa-miR-342-5p	AGGGGUGCUAUCUGUGAUUGA	AGUUAGUGUCUAUCGUGGGGA	2	7,7	7mer,7mer	1492,3748	U,U	2,3	0,1	3,3	2,1	0.55,0.55
>hsa-miR-326	CCUCUGGGCCCUUCCUCCAG	GACCUCCUUCCCGGGUCUCC	2	7,7	7mer,7mer	8948,9221	G,G	2,1	1,1	1,1	1,1	0.5,0.55
>hsa-miR-324-5p	CGCAUCCCCUAGGGCAUUGGUG	GUGGUUACGGGAUCCCCUACGC	2	7,7	7mer,7mer	610,3630	U,A	2,2	1,1	2,1	0,1	0.65,0.6
>hsa-miR-133b	UUUGGUCCCCUUCAACCAGCUA	AUCGACCAACUUCCCCUGGUUU	2	7,7	7mer,7mer	4282,7521	U,C	2,1	1,1	2,2	2,1	0.7,0.6
>hsa-miR-452-5p	AACUGUUUGCAGAGGAAACUGA	AGUCAAAGGAGACGUUUGUCAA	2	7,7	7mer,7mer	1076,5119	G,U	2,1	2,1	0,3	0,1	0.65,0.5
>hsa-miR-490-3p	CAACCUGGAGGACUCCAUGCUG	GUCGUACCUCAGGAGGUCCAAC	2	7,7	7mer,7mer	2830,4979	C,G	2,2	2,2	2,1	2,1	0.6,0.75
>hsa-miR-146b-5p	UGAGAACUGAAUUCCAUAGGCUG	GUCGGAUACCUUAAGUCAAGAGU	2	7,7	7mer,7mer	1748,2726	G,A	1,2	0,1	1,0	1,0	0.4,0.5
>hsa-miR-497-3p	CAAACCACACUGUGGUGUUAGA	AGAUUGUGGUGUCACACCAAAC	2	7,7	7mer,7mer	1514,3770	A,A	1,1	0,1	2,3	1,1	0.55,0.65
>hsa-miR-500a-3p	AUGCACCUGGGCAAGGAUUCUG	GUCUUAGGAACGGGUCCACGUA	2	7,7	7mer,7mer	1600,3892	G,G	2,2	0,0	2,2	1,1	0.6,0.6
>hsa-miR-654-3p	UAUGUCUGCUGACCAUCACCUU	UUCCACUACCAGUCGUCUGUAU	2	7,7	7mer,7mer	2403,3307	C,U	3,2	1,1	1,1	1,1	0.7,0.5
>hsa-miR-320b	AAAAGCUGGGUUGAGAGGGCAA	AACGGGAGAGUUGGGUCGAAAA	2	7,7	7mer,7mer	1283,6098	U,G	4,3	1,0	3,1	2,1	0.55,0.45
>hsa-miR-320c	AAAAGCUGGGUUGAGAGGGU	UGGGAGAGUUGGGUCGAAAA	2	7,7	7mer,7mer	1283,6098	U,G	4,3	1,0	3,1	2,1	0.55,0.45
>hsa-miR-766-3p	ACUCCAGCCCCACAGCCUCAGC	CGACUCCGACACCCCGACCUCA	2	7,7	7mer,7mer	6627,7640	A,C	2,1	2,1	0,2	0,1	0.65,0.4
>hsa-miR-378d	ACUGGACUUGGAGUCAGAAA	AAAGACUGAGGUUCAGGUCA	2	7,7	7mer,7mer	753,1279	A,C	1,2	0,1	2,1	1,1	0.45,0.55
>hsa-miR-675-3p	CUGUAUGCCCUCACCGCUCA	ACUCGCCACUCCCGUAUGUC	2	7,7	7mer,7mer	7432,8621	G,A	2,1	2,1	1,1	0,1	0.6,0.55
>hsa-miR-1306-5p	CCACCUCCCCUGCAAACGUCCA	ACCUGCAAACGUCCCCUCCACC	2	7,7	7mer,7mer	6348,8681	A,U	2,2	2,1	0,1	0,1	0.55,0.5
>hsa-miR-320d	AAAAGCUGGGUUGAGAGGA	AGGAGAGUUGGGUCGAAAA	2	7,7	7mer,7mer	1283,6098	U,G	4,3	1,0	3,1	2,1	0.55,0.45
>hsa-miR-378c	ACUGGACUUGGAGUCAGAAGAGUGG	GGUGAGAAGACUGAGGUUCAGGUCA	2	7,7	7mer,7mer	753,1279	A,C	1,2	0,1	2,1	1,1	0.45,0.55
>hsa-miR-15a-5p	UAGCAGCACAUAAUGGUUUGUG	GUGUUUGGUAAUACACGACGAU	1	7	7mer	8930	C	1	1	1	0	0.45
>hsa-miR-16-5p	UAGCAGCACGUAAAUAUUGGCG	GCGGUUAUAAAUGCACGACGAU	1	7	7mer	8930	C	2	2	1	1	0.45
>hsa-miR-18a-5p	UAAGGUGCAUCUAGUGCAGAUAG	GAUAGACGUGAUCUACGUGGAAU	1	7	7mer	5966	A	1	1	2	0	0.7
>hsa-miR-19b-1-5p	AGUUUUGCAGGUUUGCAUCCAGC	CGACCUACGUUUGGACGUUUUGA	1	7	7mer	6444	U	1	0	4	2	0.55
>hsa-miR-20a-3p	ACUGCAUUAUGAGCACUUAAAG	GAAAUUCACGAGUAUUACGUCA	1	7	7mer	3060	C	2	2	2	2	0.3
>hsa-miR-21-5p	UAGCUUAUCAGACUGAUGUUGA	AGUUGUAGUCAGACUAUUCGAU	1	7	7mer	3816	U	1	1	1	1	0.75
>hsa-miR-21-3p	CAACACCAGUCGAUGGGCUGU	UGUCGGGUAGCUGACCACAAC	1	7	7mer	239	G	1	1	1	1	0.45
>hsa-miR-24-1-5p	UGCCUACUGAGCUGAUAUCAGU	UGACUAUAGUCGAGUCAUCCGU	1	7	7mer	2735	A	1	1	3	1	0.55
>hsa-miR-24-2-5p	UGCCUACUGAGCUGAAACACAG	GACACAAAGUCGAGUCAUCCGU	1	7	7mer	2735	A	1	1	2	1	0.55
>hsa-miR-29a-5p	ACUGAUUUCUUUUGGUGUUCAG	GACUUGUGGUUUUCUUUAGUCA	1	7	7mer	6905	A	1	0	3	2	0.65
>hsa-miR-33a-5p	GUGCAUUGUAGUUGCAUUGCA	ACGUUACGUUGAUGUUACGUG	1	7	7mer	3059	G	2	1	2	1	0.3
>hsa-miR-103a-3p	AGCAGCAUUGUACAGGGCUAUGA	AGUAUCGGGACAUGUUACGACGA	1	7	7mer	3301	A	3	1	0	0	0.5
>hsa-miR-107	AGCAGCAUUGUACAGGGCUAUCA	ACUAUCGGGACAUGUUACGACGA	1	7	7mer	3301	A	3	1	0	0	0.5
>hsa-miR-199a-3p	ACAGUAGUCUGCACAUUGGUUA	AUUGGUUACACGUCUGAUGACA	1	7	7mer	885	G	2	0	2	2	0.6
>hsa-miR-148a-3p	UCAGUGCACUACAGAACUUUGU	UGUUUCAAGACAUCACGUGACU	1	7	7mer	1098	U	2	1	0	0	0.6
>hsa-miR-30c-2-3p	CUGGGAGAAGGCUGUUUACUCU	UCUCAUUUGUCGGAAGAGGGUC	1	7	7mer	9809	G	1	1	3	1	0.5
>hsa-miR-7-1-3p	CAACAAAUCACAGUCUGCCAUA	AUACCGUCUGACACUAAACAAC	1	7	7mer	9317	G	2	1	2	1	0.65
>hsa-miR-34a-3p	CAAUCAGCAAGUAUACUGCCCU	UCCCGUCAUAUGAACGACUAAC	1	7	7mer	1716	U	3	1	1	1	0.65
>hsa-miR-181a-2-3p	ACCACUGACCGUUGACUGUACC	CCAUGUCAGUUGCCAGUCACCA	1	7	7mer	3480	U	1	1	1	1	0.6
>hsa-miR-199b-3p	ACAGUAGUCUGCACAUUGGUUA	AUUGGUUACACGUCUGAUGACA	1	7	7mer	885	G	2	0	2	2	0.6
>hsa-miR-214-3p	ACAGCAGGCACAGACAGGCAGU	UGACGGACAGACACGGACGACA	1	7	7mer	8928	C	1	1	1	1	0.55
>hsa-miR-221-5p	ACCUGGCAUACAAUGUAGAUUU	UUUAGAUGUAACAUACGGUCCA	1	7	7mer	5339	C	1	0	2	1	0.55
>hsa-miR-15b-5p	UAGCAGCACAUCAUGGUUUACA	ACAUUUGGUACUACACGACGAU	1	7	7mer	8930	C	1	1	1	0	0.45
>hsa-miR-30b-3p	CUGGGAGGUGGAUGUUUACUUC	CUUCAUUUGUAGGUGGAGGGUC	1	7	7mer	4599	U	1	1	2	0	0.55
>hsa-miR-133a-5p	AGCUGGUAAAAUGGAACCAAAU	UAAACCAAGGUAAAAUGGUCGA	1	7	7mer	8611	U	1	1	1	0	0.6
>hsa-miR-135a-5p	UAUGGCUUUUUAUUCCUAUGUGA	AGUGUAUCCUUAUUUUUCGGUAU	1	7	7mer	5199	U	2	0	2	1	0.55
>hsa-miR-140-5p	CAGUGGUUUUACCCUAUGGUAG	GAUGGUAUCCCAUUUUGGUGAC	1	7	7mer	6320	G	2	2	2	1	0.55
>hsa-miR-142-5p	CAUAAAGUAGAAAGCACUACU	UCAUCACGAAAGAUGAAAUAC	1	7	7mer	1978	U	2	1	1	1	0.45
>hsa-miR-142-3p	UGUAGUGUUUCCUACUUUAUGGA	AGGUAUUUCAUCCUUUGUGAUGU	1	7	7mer	6196	C	2	1	2	1	0.6
>hsa-miR-144-5p	GGAUAUCAUCAUAUACUGUAAG	GAAUGUCAUAUACUACUAUAGG	1	7	7mer	6647	A	1	1	2	1	0.65
>hsa-miR-145-3p	GGAUUCCUGGAAAUACUGUUCU	UCUUGUCAUAAAGGUCCUUAGG	1	7	7mer	9091	U	0	0	2	1	0.5
>hsa-miR-152-3p	UCAGUGCAUGACAGAACUUGG	GGUUCAAGACAGUACGUGACU	1	7	7mer	1098	U	1	1	0	0	0.6
>hsa-miR-125b-2-3p	UCACAAGUCAGGCUCUUGGGAC	CAGGGUUCUCGGACUGAACACU	1	7	7mer	4122	C	1	0	1	0	0.7
>hsa-miR-134-5p	UGUGACUGGUUGACCAGAGGGG	GGGGAGACCAGUUGGUCAGUGU	1	7	7mer	8689	A	3	0	2	2	0.35
>hsa-miR-186-5p	CAAAGAAUUCUCCUUUUGGGCU	UCGGGUUUUCCUCUUAAGAAAC	1	7	7mer	5710	C	4	2	3	1	0.55
>hsa-miR-190a-5p	UGAUAUGUUUGAUAUAUUAGGU	UGGAUUAUAUAGUUUGUAUAGU	1	7	7mer	3415	U	2	0	2	1	0.55
>hsa-miR-190a-3p	CUAUAUAUCAAACAUAUUCCU	UCCUUAUACAAACUAUAUAUC	1	7	7mer	779	U	0	0	3	2	0.65
>hsa-miR-193a-3p	AACUGGCCUACAAAGUCCCAGU	UGACCCUGAAACAUCCGGUCAA	1	7	7mer	5289	A	3	2	3	1	0.45
>hsa-miR-195-5p	UAGCAGCACAGAAAUAUUGGC	CGGUUAUAAAGACACGACGAU	1	7	7mer	8930	C	0	0	1	1	0.45
>hsa-miR-30c-1-3p	CUGGGAGAGGGUUGUUUACUCC	CCUCAUUUGUUGGGAGAGGGUC	1	7	7mer	9809	G	3	2	3	1	0.5
>hsa-miR-302a-5p	ACUUAAACGUGGAUGUACUUGCU	UCGUUCAUGUAGGUGCAAAUUCA	1	7	7mer	3773	G	1	0	2	2	0.6
>hsa-miR-361-3p	UCCCCCAGGUGUGAUUCUGAUUU	UUUAGUCUUAGUGUGGACCCCCU	1	7	7mer	1176	C	3	2	3	2	0.5
>hsa-miR-362-3p	AACACACCUAUUCAAGGAUUCA	ACUUAGGAACUUAUCCACACAA	1	7	7mer	9423	C	3	1	0	0	0.55
>hsa-miR-376c-5p	GGUGGAUAUUCCUUCUAUGUU	UUGUAUCUUCCUUAUAGGUGG	1	7	7mer	3281	A	2	1	2	2	0.55
>hsa-miR-376a-3p	AUCAUAGAGGAAAAUCCACGU	UGCACCUAAAAGGAGAUACUA	1	7	7mer	8383	A	0	0	1	1	0.6
>hsa-miR-378a-5p	CUCCUGACUCCAGGUCCUGUGU	UGUGUCCUGGACCUCAGUCCUC	1	7	7mer	5841	A	2	1	3	1	0.5
>hsa-miR-381-3p	UAUACAAGGGCAAGCUCUCUGU	UGUCUCUCGAACGGGAACAUAU	1	7	7mer	6840	C	1	1	1	0	0.75
>hsa-miR-382-5p	GAAGUUGUUCGUGGUGGAUUCG	GCUUAGGUGGUGCUUGUUGAAG	1	7	7mer	7552	C	1	1	1	1	0.6
>hsa-miR-148b-3p	UCAGUGCAUCACAGAACUUUGU	UGUUUCAAGACACUACGUGACU	1	7	7mer	1098	U	1	1	0	0	0.6
>hsa-miR-335-5p	UCAAGAGCAAUAACGAAAAAUGU	UGUAAAAAGCAAUAACGAGAACU	1	7	7mer	2586	G	3	2	2	1	0.6
>hsa-miR-424-5p	CAGCAGCAAUUCAUGUUUUGAA	AAGUUUUGUACUUAACGACGAC	1	7	7mer	8930	C	2	2	2	1	0.45
>hsa-miR-425-5p	AAUGACACGAUCACUCCCGUUGA	AGUUGCCCUCACUAGCACAGUAA	1	7	7mer	1480	C	1	1	1	1	0.45
>hsa-miR-18b-5p	UAAGGUGCAUCUAGUGCAGUUAG	GAUUGACGUGAUCUACGUGGAAU	1	7	7mer	5966	A	1	1	2	0	0.7
>hsa-miR-329-3p	AACACACCUGGUUAACCUCUUU	UUUCUCCAAUUGGUCCACACAA	1	7	7mer	9423	C	2	1	1	1	0.55
>hsa-miR-452-3p	CUCAUCUGCAAAGAAGUAAGUG	GUGAAUGAAGAAACGUCUACUC	1	7	7mer	8206	A	0	0	1	0	0.7
>hsa-miR-376b-3p	AUCAUAGAGGAAAAUCCAUGUU	UUGUACCUAAAAGGAGAUACUA	1	7	7mer	8383	A	0	0	1	1	0.6
>hsa-miR-486-5p	UCCUGUACUGAGCUGCCCCGAG	GAGCCCCGUCGAGUCAUGUCCU	1	7	7mer	8583	A	3	2	2	1	0.55
>hsa-miR-493-5p	UUGUACAUGGUAGGCUUUCAUU	UUACUUUCGGAUGGUACAUGUU	1	7	7mer	5221	A	1	1	1	1	0.6
>hsa-miR-493-3p	UGAAGGUCUACUGUGUGCCAGG	GGACCGUGUGUCAUCUGGAAGU	1	7	7mer	6329	A	1	1	2	2	0.6
>hsa-miR-494-3p	UGAAACAUACACGGGAAACCUC	CUCCAAAGGGCACAUACAAAGU	1	7	7mer	1114	U	2	2	3	2	0.5
>hsa-miR-495-3p	AAACAAACAUGGUGCACUUCUU	UUCUUCACGUGGUACAAACAAA	1	7	7mer	11189	A	2	1	1	0	0.7
>hsa-miR-193b-3p	AACUGGCCCUCAAAGUCCCGCU	UCGCCCUGAAACUCCCGGUCAA	1	7	7mer	5289	A	2	2	3	1	0.45
>hsa-miR-497-5p	CAGCAGCACACUGUGGUUUGU	UGUUUGGUGUCACACGACGAC	1	7	7mer	8930	C	1	1	1	0	0.45
>hsa-miR-499a-3p	AACAUCACAGCAAGUCUGUGCU	UCGUGUCUGAACGACACUACAA	1	7	7mer	2170	G	1	1	3	1	0.5
>hsa-miR-503-5p	UAGCAGCGGGAACAGUUCUGCAG	GACGUCUUGACAAGGGCGACGAU	1	7	7mer	10514	A	2	2	4	4	0.5
>hsa-miR-505-5p	GGGAGCCAGGAAGUAUUGAUGU	UGUAGUUAUGAAGGACCGAGGG	1	7	7mer	83	C	1	1	2	1	0.7
>hsa-miR-455-5p	UAUGUGCCUUUGGACUACAUCG	GCUACAUCAGGUUUCCGUGUAU	1	7	7mer	9832	G	3	1	2	0	0.55
>hsa-miR-455-3p	GCAGUCCAUGGGCAUAUACAC	CACAUAUACGGGUACCUGACG	1	7	7mer	5126	C	1	1	1	1	0.65
>hsa-miR-582-5p	UUACAGUUGUUCAACCAGUUACU	UCAUUGACCAACUUGUUGACAUU	1	7	7mer	7136	A	3	2	2	1	0.5
>hsa-miR-584-5p	UUAUGGUUUGCCUGGGACUGAG	GAGUCAGGGUCCGUUUGGUAUU	1	7	7mer	8164	C	3	1	1	0	0.4
>hsa-miR-590-5p	GAGCUUAUUCAUAAAAGUGCAG	GACGUGAAAAUACUUAUUCGAG	1	7	7mer	3816	U	1	1	1	1	0.75
>hsa-miR-590-3p	UAAUUUUAUGUAUAAGCUAGU	UGAUCGAAUAUGUAUUUUAAU	1	7	7mer	6953	A	2	2	3	2	0.75
>hsa-miR-624-5p	UAGUACCAGUACCUUGUGUUCA	ACUUGUGUUCCAUGACCAUGAU	1	7	7mer	2600	U	1	1	3	2	0.7
>hsa-miR-642a-5p	GUCCCUCUCCAAAUGUGUCUUG	GUUCUGUGUAAACCUCUCCCUG	1	7	7mer	6814	C	2	1	2	0	0.5
>hsa-miR-411-5p	UAGUAGACCGUAUAGCGUACG	GCAUGCGAUAUGCCAGAUGAU	1	7	7mer	7620	C	1	0	2	1	0.4
>hsa-miR-421	AUCAACAGACAUUAAUUGGGCGC	CGCGGGUUAAUUACAGACAACUA	1	7	7mer	616	G	1	0	2	1	0.4
>hsa-miR-877-5p	GUAGAGGAGAUGGCGCAGGG	GGGACGCGGUAGAGGAGAUG	1	7	7mer	8007	A	3	1	2	1	0.65
>hsa-miR-887-3p	GUGAACGGGCGCCAUCCCGAGG	GGAGCCCUACCGCGGGCAAGUG	1	7	7mer	5062	A	1	0	1	1	0.7
>hsa-miR-103b	UCAUAGCCCUGUACAAUGCUGCU	UCGUCGUAACAUGUCCCGAUACU	1	7	7mer	8310	A	2	1	1	1	0.5
>hsa-miR-3120-3p	CACAGCAAGUGUAGACAGGCA	ACGGACAGAUGUGAACGACAC	1	7	7mer	9868	A	1	0	2	1	0.8
>hsa-miR-3074-3p	GAUAUCAGCUCAGUAGGCACCG	GCCACGGAUGACUCGACUAUAG	1	7	7mer	7720	U	0	0	1	1	0.4
>hsa-miR-3065-5p	UCAACAAAAUCACUGAUGCUGGA	AGGUCGUAGUCACUAAAACAACU	1	7	7mer	9318	C	2	1	1	1	0.7
>hsa-miR-500b-5p	AAUCCUUGCUACCUGGGU	UGGGUCCAUCGUUCCUAA	1	7	7mer	2366	G	1	1	2	1	0.55
>hsa-miR-374c-3p	CACUUAGCAGGUUGUAUUAUAU	UAUAUUAUGUUGGACGAUUCAC	1	7	7mer	584	G	1	1	3	1	0.6
>hsa-miR-550b-2-5p	AUGUGCCUGAGGGAGUAAGACA	ACAGAAUGAGGGAGUCCGUGUA	1	7	7mer	9831	U	1	0	2	1	0.6
>hsa-miR-4524a-3p	UGAGACAGGCUUAUGCUGCUAU	UAUCGUCGUAUUCGGACAGAGU	1	7	7mer	4051	C	2	1	1	1	0.5
>hsa-miR-499b-3p	AACAUCACUGCAAGUCUUAACA	ACAAUUCUGAACGUCACUACAA	1	7	7mer	2170	G	2	2	3	1	0.5
>hsa-miR-4524b-5p	AUAGCAGCAUAAGCCUGUCUC	CUCUGUCCGAAUACGACGAUA	1	7	7mer	10515	A	0	0	1	1	0.45

## Sheet: miR results - 7WCM - 1NCM
Cutoffs used: totalMatches= 7, maxNonCanonicalMatches= 1 (i.e. 7 total matches between the seed region of the miR and the seed site of the target sequence of which 6 are WC and 1 can be non-canonical)
miRid	miRseq	miRseqRev	counts	totMatchesInSeed	cwcMatchesInSeed	seedLocation	t1	totMatchesInCentral	cwcMatchesInCentral	totMatchesInCompensatory	cwcMatchesInCompensatory	localAUcontent
>hsa-miR-30a-3p	CUUUCAGUCGGAUGUUUGCAGC	CGACGUUUGUAGGCUGACUUUC	27	7,7,7,7,7,7,7,7,7,7,7,7,7,7,7,7,7,7,7,7,7,7,7,7,7,7,7	4mer,6mer,4mer,4mer,6mer,4mer,7mer,7mer,7mer,5mer,4mer,7mer,5mer,6mer,5mer,4mer,5mer,6mer,4mer,5mer,7mer,4mer,5mer,5mer,6mer,7mer,5mer	65,668,888,921,1154,1865,2279,2946,3146,3977,4590,4671,4740,5019,5204,6122,6522,6596,6785,6900,6996,7004,8472,8481,8724,9605,9825	U,G,A,C,G,A,G,U,G,G,C,A,A,A,G,C,G,A,A,A,A,C,A,A,A,C,G	3,4,2,2,1,2,0,2,0,0,2,3,2,1,1,2,1,1,2,0,0,0,1,0,2,2,2	1,2,1,1,1,2,0,1,0,0,0,2,1,1,1,1,1,1,1,0,0,0,0,0,1,1,1	2,3,1,2,2,2,3,3,3,3,2,1,3,2,4,3,3,3,2,2,3,3,3,2,2,3,2	2,0,0,0,1,1,1,1,1,2,0,1,1,0,2,2,1,1,2,1,2,1,1,1,2,2,1	0.8,0.5,0.55,0.5,0.5,0.7,0.6,0.55,0.5,0.65,0.45,0.65,0.45,0.5,0.35,0.45,0.7,0.65,0.65,0.55,0.55,0.6,0.7,0.7,0.75,0.75,0.45
>hsa-miR-30e-3p	CUUUCAGUCGGAUGUUUACAGC	CGACAUUUGUAGGCUGACUUUC	27	7,7,7,7,7,7,7,7,7,7,7,7,7,7,7,7,7,7,7,7,7,7,7,7,7,7,7	4mer,6mer,4mer,4mer,6mer,4mer,7mer,7mer,7mer,5mer,4mer,7mer,5mer,6mer,5mer,4mer,5mer,6mer,4mer,5mer,7mer,4mer,5mer,5mer,6mer,7mer,5mer	65,668,888,921,1154,1865,2279,2946,3146,3977,4590,4671,4740,5019,5204,6122,6522,6596,6785,6900,6996,7004,8472,8481,8724,9605,9825	U,G,A,C,G,A,G,U,G,G,C,A,A,A,G,C,G,A,A,A,A,C,A,A,A,C,G	3,4,2,2,1,2,0,2,0,0,2,3,2,1,1,2,1,1,2,0,0,0,1,0,2,2,2	1,2,1,1,1,2,0,1,0,0,0,2,1,1,1,1,1,1,1,0,0,0,0,0,1,1,1	2,3,1,2,2,2,3,3,3,3,2,1,3,2,4,3,3,3,2,2,3,3,3,2,2,3,2	2,0,0,0,1,1,1,1,1,2,0,1,1,0,2,2,1,1,2,1,2,1,1,1,2,2,1	0.8,0.5,0.55,0.5,0.5,0.7,0.6,0.55,0.5,0.65,0.45,0.65,0.45,0.5,0.35,0.45,0.7,0.65,0.65,0.55,0.55,0.6,0.7,0.7,0.75,0.75,0.45
>hsa-miR-208b-5p	AAGCUUUUUGCUCGAAUUAUGU	UGUAUUAAGCUCGUUUUUCGAA	26	7,7,7,7,7,7,7,7,7,7,7,7,7,7,7,7,7,7,7,7,7,7,7,7,7,7	5mer,7mer,5mer,5mer,5mer,5mer,4mer,6mer,5mer,3mer,5mer,7mer,5mer,5mer,5mer,5mer,5mer,6mer,7mer,5mer,5mer,5mer,6mer,5mer,5mer,5mer	35,580,2842,3095,3403,3701,3787,6254,6341,7874,7898,7982,8072,8234,8405,8513,8858,9260,9529,9857,9941,10118,10364,10922,11110,11204	G,A,A,A,C,A,A,G,G,G,G,C,G,A,C,C,C,C,G,C,C,G,G,C,C,U	1,3,3,1,3,1,3,2,1,2,2,0,2,2,3,2,1,2,2,2,2,2,2,0,2,2	0,1,1,0,1,1,1,1,0,1,1,0,1,2,2,1,1,1,0,1,1,1,1,0,2,1	1,2,2,1,2,0,0,1,3,2,2,2,1,2,2,1,2,3,3,1,2,2,1,1,2,0	1,1,1,1,1,0,0,1,3,1,1,1,1,1,1,1,1,3,1,1,1,1,1,1,1,0	0.5,0.5,0.65,0.55,0.65,0.45,0.6,0.45,0.4,0.65,0.55,0.6,0.7,0.75,0.45,0.5,0.3,0.35,0.6,0.45,0.55,0.55,0.5,0.3,0.4,0.75
>hsa-miR-22-5p	AGUUCUUCAGUGGCAAGCUUUA	AUUUCGAACGGUGACUUCUUGA	22	7,7,7,7,7,7,7,7,7,7,7,7,7,7,7,7,7,7,7,7,7,7	5mer,6mer,7mer,4mer,7mer,7mer,6mer,6mer,5mer,5mer,7mer,4mer,4mer,6mer,6mer,6mer,6mer,5mer,6mer,7mer,7mer,6mer	2016,4149,5363,6834,8136,8199,8388,8497,9501,9744,9801,9912,9972,10143,10161,10203,10221,10254,10263,10314,10437,10671	C,C,C,U,C,C,C,G,C,C,C,C,C,A,A,A,A,A,A,C,C,A	4,2,1,3,2,2,2,2,2,2,2,2,1,1,3,2,3,3,3,2,3,3	2,0,0,1,0,1,1,0,1,1,1,1,0,0,1,2,1,1,1,1,2,0	2,1,0,1,1,1,2,1,2,2,2,2,0,0,1,1,0,0,1,3,2,0	1,0,0,1,1,1,1,0,1,1,2,1,0,0,1,1,0,0,1,2,1,0	0.6,0.45,0.4,0.8,0.65,0.7,0.5,0.55,0.6,0.6,0.5,0.45,0.6,0.6,0.8,0.65,0.5,0.75,0.6,0.35,0.6,0.65
>hsa-miR-9-5p	UCUUUGGUUAUCUAGCUGUAUGA	AGUAUGUCGAUCUAUUGGUUUCU	20	7,7,7,7,7,7,7,7,7,7,7,7,7,7,7,7,7,7,7,7	5mer,5mer,4mer,6mer,5mer,6mer,5mer,5mer,6mer,7mer,6mer,7mer,6mer,6mer,3mer,5mer,4mer,7mer,7mer,6mer	96,2241,2452,2652,2919,5475,5931,6403,8415,8526,8957,9122,9749,9816,9917,10065,10280,10334,10442,11004	U,C,C,A,U,A,A,A,U,U,A,A,A,U,A,A,A,G,A,U	2,2,3,2,2,2,2,2,1,2,1,1,2,1,2,1,2,2,2,1	1,1,1,1,1,1,1,1,1,1,0,1,1,1,1,1,1,1,1,1	1,1,2,1,2,2,1,2,0,3,2,2,2,2,2,3,2,2,3,2	1,0,1,1,2,1,1,1,0,1,1,1,1,2,1,2,1,1,2,2	0.55,0.5,0.55,0.6,0.65,0.4,0.65,0.5,0.7,0.6,0.45,0.65,0.55,0.45,0.4,0.6,0.55,0.35,0.65,0.4
>hsa-miR-28-5p	AAGGAGCUCACAGUCUAUUGAG	GAGUUAUCUGACACUCGAGGAA	19	7,7,7,7,7,7,7,7,7,7,7,7,7,7,7,7,7,7,7	5mer,7mer,4mer,6mer,7mer,4mer,4mer,4mer,4mer,4mer,7mer,4mer,4mer,4mer,4mer,4mer,4mer,4mer,4mer	320,2102,3819,4002,7985,8861,8906,9029,9134,9245,9263,9347,9653,9692,9704,10880,10925,10976,11054	A,G,U,C,G,G,G,G,G,G,C,C,G,G,A,G,G,A,G	2,2,1,1,0,0,1,1,1,2,1,1,1,1,1,1,0,1,2	1,1,1,1,0,0,1,1,1,2,1,1,1,1,1,1,0,1,2	1,2,2,2,1,3,2,1,2,2,1,1,1,2,0,2,1,1,2	1,2,1,0,1,2,1,1,1,1,0,0,0,1,0,0,1,1,1	0.5,0.65,0.8,0.6,0.65,0.45,0.55,0.5,0.65,0.45,0.4,0.5,0.45,0.55,0.6,0.55,0.4,0.55,0.45
>hsa-miR-708-5p	AAGGAGCUUACAAUCUAGCUGGG	GGGUCGAUCUAACAUUCGAGGAA	19	7,7,7,7,7,7,7,7,7,7,7,7,7,7,7,7,7,7,7	5mer,7mer,4mer,6mer,7mer,4mer,4mer,4mer,4mer,4mer,7mer,4mer,4mer,4mer,4mer,4mer,4mer,4mer,4mer	320,2102,3819,4002,7985,8861,8906,9029,9134,9245,9263,9347,9653,9692,9704,10880,10925,10976,11054	A,G,U,C,G,G,G,G,G,G,C,C,G,G,A,G,G,A,G	2,2,2,1,1,1,1,2,2,2,2,1,2,2,1,2,1,1,2	1,1,2,1,1,1,1,1,1,2,1,1,1,1,1,1,1,1,2	1,1,2,2,1,2,2,1,2,2,1,1,1,2,0,2,1,1,2	1,1,1,1,1,1,1,1,1,1,0,1,0,1,0,0,1,1,1	0.5,0.65,0.8,0.6,0.65,0.45,0.55,0.5,0.65,0.45,0.4,0.5,0.45,0.55,0.6,0.55,0.4,0.55,0.45
>hsa-miR-29b-2-5p	CUGGUUUCACAUGGUGGCUUAG	GAUUCGGUGGUACACUUUGGUC	15	7,7,7,7,7,7,7,7,7,7,7,7,7,7,7	4mer,4mer,5mer,3mer,4mer,4mer,7mer,4mer,3mer,7mer,7mer,7mer,5mer,3mer,7mer	93,2916,3581,5945,6969,7695,7841,7992,8462,8795,9608,9755,9974,10865,11132	A,A,G,C,A,A,C,U,G,G,A,G,C,G,A	0,1,3,1,1,1,1,2,1,2,2,0,2,1,1	0,1,2,1,1,0,1,1,1,2,1,0,1,1,1	3,3,1,2,2,3,1,2,2,2,2,2,1,3,1	1,1,0,1,1,1,1,1,0,1,1,1,0,1,1	0.5,0.6,0.55,0.65,0.65,0.6,0.55,0.65,0.85,0.45,0.75,0.6,0.55,0.55,0.6
>hsa-miR-130b-5p	ACUCUUUCCCUGUUGCACUAC	CAUCACGUUGUCCCUUUCUCA	14	7,7,7,7,7,7,7,7,7,7,7,7,7,7	4mer,5mer,7mer,3mer,7mer,5mer,5mer,5mer,5mer,3mer,7mer,5mer,5mer,5mer	694,960,3980,5991,8051,8298,8327,8336,8352,9164,9453,9500,10085,10095	U,A,A,A,G,A,U,G,A,G,A,C,A,C	1,2,1,2,1,1,2,3,1,2,2,2,2,1	1,2,1,2,1,1,1,2,1,1,2,0,1,1	1,3,2,2,2,2,3,3,2,2,3,3,2,2	0,3,2,1,1,1,1,1,1,1,1,1,1,1	0.65,0.65,0.7,0.6,0.65,0.7,0.4,0.5,0.65,0.5,0.55,0.6,0.75,0.6
>hsa-miR-145-5p	GUCCAGUUUUCCCAGGAAUCCCU	UCCCUAAGGACCCUUUUGACCUG	12	7,7,7,7,7,7,7,7,7,7,7,7	7mer,6mer,7mer,5mer,6mer,6mer,7mer,7mer,5mer,6mer,7mer,7mer	64,920,1585,1791,2621,4277,4408,6448,6626,6784,7003,8152	A,A,G,U,A,A,G,G,G,A,A,G	0,1,2,2,1,0,2,3,2,2,3,3	0,0,1,1,0,0,1,2,0,1,2,2	1,3,2,3,2,2,1,1,0,0,0,2	0,2,1,2,1,2,1,0,0,0,0,0	0.75,0.55,0.6,0.6,0.6,0.7,0.55,0.55,0.6,0.65,0.55,0.5
>hsa-miR-136-5p	ACUCCAUUUGUUUUGAUGAUGGA	AGGUAGUAGUUUUGUUUACCUCA	11	7,7,7,7,7,7,7,7,7,7,7	5mer,5mer,5mer,7mer,5mer,5mer,5mer,7mer,5mer,7mer,5mer	635,1617,3033,4016,4440,4998,6388,8501,8840,9397,11072	G,A,A,U,A,A,A,G,C,U,G	1,3,2,1,3,1,3,3,3,3,3	1,1,1,0,2,0,1,1,2,1,1	3,2,4,4,2,4,2,2,2,2,2	1,2,1,3,2,2,2,2,1,1,1	0.35,0.65,0.55,0.6,0.75,0.85,0.55,0.6,0.45,0.5,0.45
>hsa-miR-425-3p	AUCGGGAAUGUCGUGUCCGCCC	CCCGCCUGUGCUGUAAGGGCUA	11	7,7,7,7,7,7,7,7,7,7,7	3mer,3mer,3mer,4mer,3mer,6mer,4mer,4mer,4mer,4mer,4mer	1750,3661,5093,7726,8492,8570,8863,9031,9136,9655,10927	G,G,C,C,A,A,G,A,A,A,A	3,2,2,4,1,2,2,2,2,2,2	1,1,1,2,0,2,1,1,1,1,1	2,2,3,2,2,2,2,2,2,2,1	1,1,2,1,1,1,2,1,1,0,1	0.4,0.4,0.6,0.5,0.6,0.55,0.45,0.55,0.7,0.45,0.45
>hsa-miR-1248	ACCUUCUUGUAUAAGCACUGUGCUAAA	AAAUCGUGUCACGAAUAUGUUCUUCCA	11	7,7,7,7,7,7,7,7,7,7,7	3mer,7mer,7mer,7mer,3mer,7mer,3mer,5mer,4mer,7mer,7mer	6406,7186,8278,8305,8376,8919,9165,9418,10539,10824,11043	U,C,G,C,U,A,A,U,U,A,U	2,2,1,2,2,2,2,2,2,1,2	1,1,1,1,1,0,1,0,1,1,1	3,2,1,1,1,3,2,0,1,2,1	3,1,1,0,1,2,1,0,0,1,0	0.5,0.45,0.65,0.6,0.7,0.4,0.5,0.55,0.45,0.45,0.4
>hsa-miR-326	CCUCUGGGCCCUUCCUCCAG	GACCUCCUUCCCGGGUCUCC	10	7,7,7,7,7,7,7,7,7,7	5mer,4mer,5mer,5mer,5mer,5mer,5mer,6mer,7mer,7mer	2531,4574,4648,5681,6129,6295,7056,7734,8948,9221	C,G,G,A,A,U,U,U,G,G	0,1,0,1,2,1,0,1,2,1	0,1,0,0,1,0,0,1,1,1	1,0,1,2,0,2,2,0,1,1	1,0,1,1,0,1,1,0,1,1	0.55,0.55,0.7,0.65,0.6,0.55,0.6,0.55,0.5,0.55
>hsa-miR-486-3p	CGGGGCAGCUCAGUACAGGAU	UAGGACAUGACUCGACGGGGC	10	7,7,7,7,7,7,7,7,7,7	5mer,6mer,4mer,3mer,4mer,3mer,3mer,3mer,3mer,4mer	4846,5392,8932,8968,9697,9928,10306,10369,10567,11059	U,U,C,U,A,A,A,U,U,U	2,1,1,1,1,3,1,2,2,1	2,1,1,1,1,3,0,2,1,1	2,2,2,1,2,2,2,2,1,1	1,1,1,1,1,1,1,1,1,1	0.6,0.45,0.5,0.65,0.7,0.6,0.55,0.7,0.75,0.55
>hsa-miR-193b-5p	CGGGGUUUUGAGGGCGAGAUGA	AGUAGAGCGGGAGUUUUGGGGC	10	7,7,7,7,7,7,7,7,7,7	3mer,7mer,4mer,4mer,7mer,6mer,6mer,7mer,3mer,5mer	1024,1429,1739,4510,4563,4873,5312,7269,7783,10413	C,U,A,A,U,U,A,A,U,C	4,0,2,2,1,2,2,2,1,1	2,0,1,1,1,0,2,1,0,0	3,3,1,2,1,3,1,2,1,1	2,0,1,1,1,1,1,1,1,1	0.45,0.65,0.55,0.7,0.6,0.5,0.45,0.6,0.45,0.55
>hsa-miR-590-3p	UAAUUUUAUGUAUAAGCUAGU	UGAUCGAAUAUGUAUUUUAAU	10	7,7,7,7,7,7,7,7,7,7	5mer,4mer,5mer,5mer,5mer,5mer,7mer,4mer,4mer,4mer	353,2063,2948,4880,6518,6941,6953,8450,9026,9650	U,U,C,G,G,G,A,A,C,C	3,1,1,1,3,2,2,1,1,1	1,1,0,1,1,1,2,1,1,0	2,2,1,1,0,2,3,1,1,1	2,1,0,1,0,1,2,1,1,1	0.5,0.65,0.45,0.35,0.6,0.7,0.75,0.5,0.35,0.3
>hsa-miR-1301-3p	UUGCAGCUGCCUGGGAGUGACUUC	CUUCAGUGAGGGUCCGUCGACGUU	10	7,7,7,7,7,7,7,7,7,7	4mer,7mer,4mer,7mer,7mer,5mer,6mer,5mer,4mer,7mer	38,255,2312,3445,3918,6116,6257,7675,9233,9532	A,G,U,G,C,C,G,C,G,C	0,2,1,2,3,3,2,1,2,1	0,1,1,1,2,1,2,0,2,0	3,1,2,0,1,1,2,2,0,0	1,0,1,0,1,0,2,1,0,0	0.55,0.35,0.5,0.65,0.55,0.45,0.6,0.35,0.45,0.7
>hsa-miR-19b-1-5p	AGUUUUGCAGGUUUGCAUCCAGC	CGACCUACGUUUGGACGUUUUGA	9	7,7,7,7,7,7,7,7,7	5mer,5mer,6mer,3mer,5mer,7mer,5mer,3mer,5mer	42,505,2896,3896,5014,6444,6758,7389,7908	A,U,C,C,U,U,C,U,C	3,3,2,2,4,1,2,2,3	1,2,1,1,2,0,1,1,1	3,2,3,2,2,4,2,1,1	2,1,1,0,1,2,0,1,0	0.65,0.7,0.5,0.5,0.7,0.55,0.6,0.65,0.7
>hsa-miR-20a-3p	ACUGCAUUAUGAGCACUUAAAG	GAAAUUCACGAGUAUUACGUCA	9	7,7,7,7,7,7,7,7,7	4mer,6mer,4mer,7mer,4mer,4mer,6mer,6mer,6mer	1365,1831,2421,3060,3855,4207,4716,5895,6088	C,U,C,C,C,U,G,G,C	2,1,4,2,2,1,1,3,1	0,0,4,2,2,1,1,2,1	3,2,3,2,2,2,2,3,1	2,1,2,2,1,1,1,2,1	0.35,0.7,0.7,0.3,0.55,0.5,0.6,0.5,0.55
>hsa-miR-23b-5p	UGGGUUCCUGGCAUGCUGAUUU	UUUAGUCGUACGGUCCUUGGGU	9	7,7,7,7,7,7,7,7,7	5mer,3mer,5mer,5mer,7mer,5mer,7mer,3mer,6mer	363,1325,2049,4593,4872,6125,7007,8843,8924	C,U,C,C,C,A,A,C,G	3,2,1,2,2,2,1,0,1	1,0,1,1,1,1,1,0,1	2,2,2,3,2,2,2,1,1	2,1,1,2,1,2,1,1,1	0.6,0.5,0.7,0.6,0.5,0.5,0.75,0.6,0.4
>hsa-miR-452-5p	AACUGUUUGCAGAGGAAACUGA	AGUCAAAGGAGACGUUUGUCAA	9	7,7,7,7,7,7,7,7,7	7mer,4mer,5mer,5mer,4mer,7mer,5mer,5mer,4mer	1076,2005,3029,4157,4809,5119,5686,6910,8095	G,C,G,G,U,U,A,U,C	2,2,3,1,3,1,1,1,2	2,2,2,1,2,1,0,1,2	0,2,1,0,3,3,2,1,0	0,1,0,0,1,1,1,1,0	0.65,0.55,0.55,0.55,0.5,0.5,0.6,0.8,0.5
>hsa-miR-29a-5p	ACUGAUUUCUUUUGGUGUUCAG	GACUUGUGGUUUUCUUUAGUCA	8	7,7,7,7,7,7,7,7	4mer,5mer,5mer,6mer,5mer,4mer,7mer,4mer	2059,2899,4078,4152,4677,5839,6905,11199	A,U,U,A,C,G,A,A	2,1,3,3,2,1,1,3	2,0,2,1,1,0,0,3	2,2,2,2,1,3,3,2	1,1,1,1,1,1,2,0	0.55,0.55,0.55,0.5,0.55,0.45,0.65,0.7
>hsa-miR-203a-3p	GUGAAAUGUUUAGGACCACUAG	GAUCACCAGGAUUUGUAAAGUG	8	7,7,7,7,7,7,7,7	6mer,7mer,7mer,6mer,5mer,6mer,7mer,6mer	1814,3196,3476,4604,4944,8639,9431,10472	C,C,G,G,G,G,G,A	1,0,2,0,3,3,2,3	1,0,2,0,2,1,1,2	2,2,2,2,1,0,2,0	1,1,1,1,1,0,1,0	0.6,0.35,0.35,0.45,0.75,0.65,0.6,0.75
>hsa-miR-133a-5p	AGCUGGUAAAAUGGAACCAAAU	UAAACCAAGGUAAAAUGGUCGA	8	7,7,7,7,7,7,7,7	5mer,5mer,7mer,5mer,6mer,6mer,6mer,6mer	3074,4860,8611,9196,10387,10753,10966,10972	A,U,U,U,G,C,A,U	1,1,1,1,1,2,1,0	0,1,1,1,1,1,1,0	1,3,1,1,0,1,0,1	1,2,0,1,0,1,0,0	0.4,0.55,0.6,0.5,0.55,0.45,0.5,0.65
>hsa-miR-193a-5p	UGGGUCUUUGCGGGCGAGAUGA	AGUAGAGCGGGCGUUUCUGGGU	8	7,7,7,7,7,7,7,7	5mer,6mer,5mer,5mer,5mer,5mer,6mer,3mer	2791,4919,5614,5675,6272,6603,7372,10338	U,A,U,U,U,C,U,C	2,1,2,2,2,2,3,2	1,0,1,1,0,1,0,2	4,1,2,2,2,4,1,1	3,1,1,1,1,2,1,1	0.55,0.75,0.5,0.6,0.6,0.75,0.7,0.5
>hsa-miR-582-5p	UUACAGUUGUUCAACCAGUUACU	UCAUUGACCAACUUGUUGACAUU	8	7,7,7,7,7,7,7,7	6mer,4mer,6mer,6mer,5mer,7mer,5mer,4mer	833,3677,4133,5799,6116,7136,7675,9599	C,G,A,A,C,A,C,C	1,3,1,1,4,3,2,2	0,3,0,0,2,2,1,1	1,1,2,0,2,2,0,1	1,1,2,0,2,1,0,1	0.5,0.45,0.55,0.75,0.45,0.5,0.35,0.6
>hsa-miR-23a-3p	AUCACAUUGCCAGGGAUUUCC	CCUUUAGGGACCGUUACACUA	7	7,7,7,7,7,7,7	6mer,7mer,7mer,6mer,6mer,5mer,7mer	336,349,3172,6180,7173,7477,7596	U,A,G,C,C,A,C	2,1,0,1,1,1,1	1,1,0,1,1,1,1	0,2,3,1,3,3,3	0,0,2,1,1,2,2	0.65,0.55,0.4,0.6,0.55,0.5,0.35
>hsa-miR-103a-3p	AGCAGCAUUGUACAGGGCUAUGA	AGUAUCGGGACAUGUUACGACGA	7	7,7,7,7,7,7,7	6mer,7mer,3mer,6mer,6mer,6mer,6mer	613,3301,4957,5404,5593,5832,6931	U,A,U,G,G,A,C	2,3,3,3,3,3,3	0,1,1,0,1,1,1	2,0,2,2,1,1,0	1,0,1,2,0,1,0	0.5,0.5,0.7,0.3,0.6,0.6,0.8
>hsa-miR-107	AGCAGCAUUGUACAGGGCUAUCA	ACUAUCGGGACAUGUUACGACGA	7	7,7,7,7,7,7,7	6mer,7mer,3mer,6mer,6mer,6mer,6mer	613,3301,4957,5404,5593,5832,6931	U,A,U,G,G,A,C	2,3,3,3,3,3,3	0,1,1,0,1,1,1	2,0,2,2,1,1,0	1,0,1,2,0,1,0	0.5,0.5,0.7,0.3,0.6,0.6,0.8
>hsa-miR-34a-3p	CAAUCAGCAAGUAUACUGCCCU	UCCCGUCAUAUGAACGACUAAC	7	7,7,7,7,7,7,7	4mer,4mer,7mer,4mer,4mer,4mer,4mer	1234,1371,1716,4194,4336,5736,5865	U,C,U,C,C,C,U	3,2,3,2,3,2,1	1,1,1,1,1,1,1	1,1,1,2,2,1,2	1,1,1,2,1,1,1	0.6,0.5,0.65,0.7,0.6,0.4,0.55
>hsa-miR-204-5p	UUCCCUUUGUCAUCCUAUGCCU	UCCGUAUCCUACUGUUUCCCUU	7	7,7,7,7,7,7,7	6mer,7mer,5mer,7mer,4mer,7mer,6mer	5703,6381,6814,8299,8320,8353,9044	A,A,C,A,G,A,G	1,2,2,1,2,1,1	1,2,1,1,2,1,1	3,2,3,1,0,0,2	2,1,1,1,0,0,0	0.75,0.6,0.5,0.65,0.4,0.65,0.55
>hsa-miR-23b-3p	AUCACAUUGCCAGGGAUUACCAC	CACCAUUAGGGACCGUUACACUA	7	7,7,7,7,7,7,7	6mer,7mer,7mer,6mer,6mer,5mer,7mer	336,349,3172,6180,7173,7477,7596	U,A,G,C,C,A,C	2,1,0,1,1,1,1	1,1,0,1,1,1,1	0,2,3,1,3,3,3	0,0,2,1,1,2,2	0.65,0.55,0.4,0.6,0.55,0.5,0.35
>hsa-miR-505-5p	GGGAGCCAGGAAGUAUUGAUGU	UGUAGUUAUGAAGGACCGAGGG	7	7,7,7,7,7,7,7	7mer,3mer,5mer,3mer,3mer,3mer,3mer	83,108,1012,1373,3365,4059,5738	C,G,C,G,A,A,C	1,3,0,2,2,3,2	1,3,0,1,1,3,1	2,3,2,1,2,3,1	1,1,1,1,1,1,0	0.7,0.65,0.75,0.5,0.5,0.55,0.5
>hsa-miR-766-3p	ACUCCAGCCCCACAGCCUCAGC	CGACUCCGACACCCCGACCUCA	7	7,7,7,7,7,7,7	5mer,5mer,5mer,5mer,5mer,7mer,7mer	746,1322,4814,4836,6345,6627,7640	A,C,C,A,G,A,C	1,1,1,1,0,2,1	1,1,1,1,0,2,1	1,2,2,0,2,0,2	1,2,1,0,1,0,1	0.45,0.45,0.5,0.55,0.6,0.65,0.4
>hsa-miR-1180-3p	UUUCCGGCUCGCGUGGGUGUGU	UGUGUGGGUGCGCUCGGCCUUU	7	7,7,7,7,7,7,7	4mer,4mer,4mer,4mer,4mer,4mer,4mer	804,2784,3002,3594,4145,4869,6186	U,A,A,A,G,C,G	2,1,2,1,1,2,3	2,1,1,1,1,2,1	1,2,2,3,2,1,2	1,2,0,1,0,1,1	0.65,0.6,0.45,0.6,0.6,0.5,0.6
>hsa-miR-24-3p	UGGCUCAGUUCAGCAGGAACAG	GACAAGGACGACUUGACUCGGU	6	7,7,7,7,7,7	6mer,3mer,7mer,6mer,6mer,7mer	1314,5471,6031,7144,8782,9562	U,A,A,U,A,A	2,3,2,3,1,3	1,1,2,2,1,1	3,1,1,1,1,1	2,1,1,0,0,1	0.6,0.6,0.55,0.6,0.55,0.5
>hsa-miR-27a-3p	UUCACAGUGGCUAAGUUCCGC	CGCCUUGAAUCGGUGACACUU	6	7,7,7,7,7,7	5mer,7mer,7mer,6mer,7mer,6mer	2862,4134,4224,5595,5800,7878	A,A,G,A,A,A	1,1,1,2,1,1	1,0,0,0,0,1	2,2,2,2,2,1	1,0,2,2,1,1	0.6,0.6,0.45,0.55,0.7,0.65
>hsa-miR-218-5p	UUGUGCUUGAUCUAACCAUGU	UGUACCAAUCUAGUUCGUGUU	6	7,7,7,7,7,7	6mer,3mer,4mer,6mer,3mer,5mer	1880,3246,7428,7664,9037,9831	A,A,U,G,G,U	1,1,1,1,1,1	1,1,1,1,1,0	2,2,1,2,1,1	2,1,1,1,1,1	0.75,0.5,0.7,0.45,0.55,0.6
>hsa-miR-221-3p	AGCUACAUUGUCUGCUGGGUUUC	CUUUGGGUCGUCUGUUACAUCGA	6	7,7,7,7,7,7	7mer,7mer,7mer,6mer,4mer,4mer	1366,2422,3856,4208,6136,6181	U,A,A,G,U,U	3,3,3,3,2,2	2,1,2,1,0,1	3,2,2,2,2,3	2,1,0,0,1,3	0.4,0.7,0.55,0.55,0.6,0.6
>hsa-miR-222-3p	AGCUACAUCUGGCUACUGGGU	UGGGUCAUCGGUCUACAUCGA	6	7,7,7,7,7,7	7mer,7mer,7mer,6mer,4mer,4mer	1366,2422,3856,4208,6136,6181	U,A,A,G,U,U	1,2,1,2,2,3	1,2,0,0,2,2	1,2,1,2,0,1	1,1,1,1,0,0	0.4,0.7,0.55,0.55,0.6,0.6
>hsa-miR-223-3p	UGUCAGUUUGUCAAAUACCCCA	ACCCCAUAAACUGUUUGACUGU	6	7,7,7,7,7,7	7mer,7mer,6mer,4mer,4mer,7mer	2447,5270,6473,6944,7315,7531	C,C,U,A,C,A	3,2,2,2,3,3	3,1,1,1,1,2	4,4,1,3,2,1	4,4,1,1,1,1	0.6,0.65,0.6,0.8,0.65,0.4
>hsa-miR-200b-3p	UAAUACUGCCUGGUAAUGAUGA	AGUAGUAAUGGUCCGUCAUAAU	6	7,7,7,7,7,7	4mer,4mer,7mer,4mer,4mer,7mer	1079,1724,1835,3020,4328,5292	G,G,A,G,A,C	1,1,2,1,1,2	1,1,1,1,1,1	2,0,1,1,1,4	1,0,0,1,1,2	0.7,0.55,0.55,0.55,0.5,0.3
>hsa-miR-27b-3p	UUCACAGUGGCUAAGUUCUGC	CGUCUUGAAUCGGUGACACUU	6	7,7,7,7,7,7	5mer,7mer,7mer,6mer,7mer,6mer	2862,4134,4224,5595,5800,7878	A,A,G,A,A,A	1,1,1,2,1,1	1,0,0,0,0,1	2,2,2,2,2,1	1,0,2,2,1,1	0.6,0.6,0.45,0.55,0.7,0.65
>hsa-miR-30b-3p	CUGGGAGGUGGAUGUUUACUUC	CUUCAUUUGUAGGUGGAGGGUC	6	7,7,7,7,7,7	5mer,7mer,5mer,5mer,5mer,6mer	2306,4599,7803,7959,8445,9809	G,U,U,C,A,G	2,1,2,4,3,1	1,1,1,4,3,1	2,2,1,3,2,3	1,0,0,1,2,1	0.55,0.55,0.5,0.55,0.65,0.5
>hsa-miR-200c-3p	UAAUACUGCCGGGUAAUGAUGGA	AGGUAGUAAUGGGCCGUCAUAAU	6	7,7,7,7,7,7	4mer,4mer,7mer,4mer,4mer,7mer	1079,1724,1835,3020,4328,5292	G,G,A,G,A,C	0,1,1,1,2,1	0,0,1,0,1,1	2,0,1,1,1,4	1,0,0,1,1,2	0.7,0.55,0.55,0.55,0.5,0.3
>hsa-miR-338-3p	UCCAGCAUCAGUGAUUUUGUUG	GUUGUUUUAGUGACUACGACCU	6	7,7,7,7,7,7	7mer,7mer,6mer,7mer,7mer,7mer	802,1648,3000,3592,3625,4143	A,C,A,A,G,A	2,3,1,2,2,1	1,2,0,1,1,0	1,1,2,1,1,2	1,1,0,1,1,1	0.7,0.55,0.5,0.6,0.6,0.65
>hsa-miR-450a-5p	UUUUGCGAUGUGUUCCUAAUAU	UAUAAUCCUUGUGUAGCGUUUU	6	7,7,7,7,7,7	5mer,3mer,5mer,5mer,5mer,5mer	40,4306,6337,7906,8998,10549	G,A,A,G,G,A	2,3,3,3,3,3	1,1,2,0,1,0	1,2,2,2,1,3	1,1,2,2,1,1	0.5,0.6,0.45,0.6,0.5,0.65
>hsa-miR-320b	AAAAGCUGGGUUGAGAGGGCAA	AACGGGAGAGUUGGGUCGAAAA	6	7,7,7,7,7,7	6mer,7mer,3mer,3mer,7mer,3mer	1061,1283,3567,3884,6098,6913	G,U,C,G,G,G	2,4,1,2,3,1	1,1,0,1,0,1	1,3,2,0,1,1	0,2,1,0,1,0	0.75,0.55,0.55,0.45,0.45,0.75
>hsa-miR-320c	AAAAGCUGGGUUGAGAGGGU	UGGGAGAGUUGGGUCGAAAA	6	7,7,7,7,7,7	6mer,7mer,3mer,3mer,7mer,3mer	1061,1283,3567,3884,6098,6913	G,U,C,G,G,G	2,4,1,2,3,1	1,1,0,1,0,1	1,3,2,0,1,1	0,2,1,0,1,0	0.75,0.55,0.55,0.45,0.45,0.75
>hsa-miR-1287-5p	UGCUGGAUCAGUGGUUCGAGUC	CUGAGCUUGGUGACUAGGUCGU	6	7,7,7,7,7,7	6mer,6mer,4mer,4mer,6mer,4mer	1280,2510,3836,3998,6045,6852	U,G,C,U,G,A	2,2,1,2,2,3	0,1,1,0,1,1	3,2,3,3,2,3	2,1,3,2,1,1	0.65,0.4,0.7,0.55,0.45,0.7
>hsa-miR-320d	AAAAGCUGGGUUGAGAGGA	AGGAGAGUUGGGUCGAAAA	6	7,7,7,7,7,7	6mer,7mer,3mer,3mer,7mer,3mer	1061,1283,3567,3884,6098,6913	G,U,C,G,G,G	2,4,1,2,3,1	1,1,0,1,0,1	1,3,2,0,1,1	0,2,1,0,1,0	0.75,0.55,0.55,0.45,0.45,0.75
>hsa-miR-3120-5p	CCUGUCUGUGCCUGCUGUACA	ACAUGUCGUCCGUGUCUGUCC	6	7,7,7,7,7,7	7mer,3mer,7mer,7mer,7mer,7mer	976,3067,4156,6082,6870,6909	C,U,U,A,A,U	2,3,1,1,3,0	0,2,1,0,2,0	3,0,3,2,2,2	1,0,1,1,1,1	0.6,0.4,0.55,0.6,0.5,0.8
>hsa-miR-3074-3p	GAUAUCAGCUCAGUAGGCACCG	GCCACGGAUGACUCGACUAUAG	6	7,7,7,7,7,7	5mer,5mer,3mer,6mer,6mer,7mer	334,3157,4895,4984,6646,7720	G,U,A,U,C,U	2,3,1,2,2,0	1,3,1,1,1,0	2,1,1,3,1,1	1,1,0,2,1,1	0.65,0.55,0.6,0.65,0.6,0.4
>hsa-miR-15a-5p	UAGCAGCACAUAAUGGUUUGUG	GUGUUUGGUAAUACACGACGAU	5	7,7,7,7,7	5mer,4mer,7mer,4mer,4mer	614,4958,8930,9320,9866	G,A,C,G,G	1,2,1,2,1	0,2,1,2,1	1,1,1,1,1	0,0,0,0,1	0.5,0.7,0.45,0.75,0.8
>hsa-miR-16-5p	UAGCAGCACGUAAAUAUUGGCG	GCGGUUAUAAAUGCACGACGAU	5	7,7,7,7,7	5mer,4mer,7mer,4mer,4mer	614,4958,8930,9320,9866	G,A,C,G,G	1,2,2,2,2	0,1,2,1,1	2,1,1,1,1	1,0,1,1,1	0.5,0.7,0.45,0.75,0.8
>hsa-miR-17-3p	ACUGCAGUGAAGGCACUUGUAG	GAUGUUCACGGAAGUGACGUCA	5	7,7,7,7,7	6mer,6mer,6mer,5mer,5mer	256,3303,3446,3932,7323	C,A,A,G,A	0,2,2,4,1	0,1,1,4,1	3,3,1,0,1	2,2,1,0,0	0.35,0.55,0.65,0.45,0.6
>hsa-miR-31-5p	AGGCAAGAUGCUGGCAUAGCU	UCGAUACGGUCGUAGAACGGA	5	7,7,7,7,7	6mer,5mer,7mer,6mer,7mer	540,1450,1629,2582,5390	C,U,U,C,C	2,2,1,1,2	1,0,0,1,1	2,3,1,1,2	1,2,1,1,1	0.55,0.5,0.65,0.65,0.45
>hsa-miR-33a-3p	CAAUGUUUCCACAGUGCAUCAC	CACUACGUGACACCUUUGUAAC	5	7,7,7,7,7	7mer,5mer,7mer,4mer,4mer	441,3308,3551,6739,7031	U,G,G,U,G	1,2,1,1,0	1,2,1,1,0	1,2,4,3,2	0,1,1,1,0	0.7,0.45,0.6,0.5,0.65
>hsa-miR-199a-5p	CCCAGUGUUCAGACUACCUGUUC	CUUGUCCAUCAGACUUGUGACCC	5	7,7,7,7,7	7mer,5mer,3mer,7mer,4mer	1765,1863,3310,4965,5863	C,A,G,U,U	0,1,1,2,1	0,0,0,2,0	2,1,3,3,1	1,1,1,2,1	0.4,0.75,0.5,0.7,0.55
>hsa-miR-181a-5p	AACAUUCAACGCUGUCGGUGAGU	UGAGUGGCUGUCGCAACUUACAA	5	7,7,7,7,7	7mer,7mer,7mer,4mer,3mer	3170,3292,4205,4267,7475	G,C,A,U,G	2,1,2,1,2	1,0,1,1,1	2,1,3,1,3	1,1,1,0,2	0.5,0.45,0.5,0.5,0.45
>hsa-miR-181b-5p	AACAUUCAUUGCUGUCGGUGGGU	UGGGUGGCUGUCGUUACUUACAA	5	7,7,7,7,7	7mer,7mer,7mer,4mer,3mer	3170,3292,4205,4267,7475	G,C,A,U,G	1,1,3,2,1	1,0,1,1,1	2,1,3,1,3	1,1,1,0,2	0.5,0.45,0.5,0.5,0.45
>hsa-miR-181c-5p	AACAUUCAACCUGUCGGUGAGU	UGAGUGGCUGUCCAACUUACAA	5	7,7,7,7,7	7mer,7mer,7mer,4mer,3mer	3170,3292,4205,4267,7475	G,C,A,U,G	2,1,1,0,1	1,1,1,0,1	2,3,3,4,1	1,2,1,2,1	0.5,0.45,0.5,0.5,0.45
>hsa-miR-199b-5p	CCCAGUGUUUAGACUAUCUGUUC	CUUGUCUAUCAGAUUUGUGACCC	5	7,7,7,7,7	7mer,5mer,3mer,7mer,4mer	1765,1863,3310,4965,5863	C,A,G,U,U	1,2,2,2,2	1,2,1,1,1	2,1,3,3,1	1,1,1,2,1	0.4,0.75,0.5,0.7,0.55
>hsa-miR-224-3p	AAAAUGGUGCCCUAGUGACUACA	ACAUCAGUGAUCCCGUGGUAAAA	5	7,7,7,7,7	5mer,5mer,5mer,6mer,6mer	5087,5231,6845,8177,8745	U,U,A,G,C	1,1,2,1,2	1,1,1,1,1	2,2,1,2,3	1,0,0,1,1	0.55,0.75,0.65,0.6,0.6
>hsa-let-7g-3p	CUGUACAGGCCACUGCCUUGC	CGUUCCGUCACCGGACAUGUC	5	7,7,7,7,7	4mer,6mer,6mer,4mer,4mer	1402,4487,5871,5910,8617	A,A,C,C,U	1,1,4,3,0	1,1,3,2,0	1,2,2,2,1	0,1,1,2,0	0.45,0.5,0.45,0.5,0.65
>hsa-miR-15b-5p	UAGCAGCACAUCAUGGUUUACA	ACAUUUGGUACUACACGACGAU	5	7,7,7,7,7	5mer,4mer,7mer,4mer,4mer	614,4958,8930,9320,9866	G,A,C,G,G	2,2,1,3,1	1,2,1,3,1	1,1,1,1,1	0,0,0,0,1	0.5,0.7,0.45,0.75,0.8
>hsa-miR-140-5p	CAGUGGUUUUACCCUAUGGUAG	GAUGGUAUCCCAUUUUGGUGAC	5	7,7,7,7,7	4mer,4mer,7mer,4mer,5mer	431,2642,6320,6713,9071	U,U,G,G,G	3,3,2,3,1	3,2,2,1,1	1,0,2,2,1	1,0,1,1,1	0.85,0.5,0.55,0.45,0.8
>hsa-miR-143-5p	GGUGCAGUGCUGCAUCUCUGGU	UGGUCUCUACGUCGUGACGUGG	5	7,7,7,7,7	4mer,7mer,7mer,6mer,6mer	834,1096,2628,3919,9533	U,U,C,A,A	1,2,3,1,1	1,2,1,1,1	1,1,1,1,3	1,1,1,1,2	0.5,0.55,0.65,0.55,0.8
>hsa-miR-195-5p	UAGCAGCACAGAAAUAUUGGC	CGGUUAUAAAGACACGACGAU	5	7,7,7,7,7	5mer,4mer,7mer,4mer,4mer	614,4958,8930,9320,9866	G,A,C,G,G	0,1,0,1,2	0,0,0,1,1	2,1,1,1,1	1,0,1,1,1	0.5,0.7,0.45,0.75,0.8
>hsa-miR-148b-5p	AAGUUCUGUUAUACACUCAGGC	CGGACUCACAUAUUGUCUUGAA	5	7,7,7,7,7	7mer,7mer,7mer,7mer,4mer	931,1582,7390,7528,7672	C,G,C,G,G	2,3,3,2,3	1,1,1,2,1	2,2,1,1,1	1,1,1,1,1	0.45,0.65,0.6,0.5,0.45
>hsa-miR-424-5p	CAGCAGCAAUUCAUGUUUUGAA	AAGUUUUGUACUUAACGACGAC	5	7,7,7,7,7	5mer,4mer,7mer,4mer,4mer	614,4958,8930,9320,9866	G,A,C,G,G	3,2,2,3,1	1,1,2,2,1	2,2,2,2,2	1,1,1,1,1	0.5,0.7,0.45,0.75,0.8
>hsa-miR-484	UCAGGCUCAGUCCCCUCCCGAU	UAGCCCUCCCCUGACUCGGACU	5	7,7,7,7,7	4mer,7mer,7mer,7mer,7mer	1316,3666,6876,7146,9504	U,C,U,C,A	3,1,3,3,2	2,0,3,1,1	1,1,0,1,1	1,1,0,1,1	0.55,0.6,0.55,0.6,0.65
>hsa-miR-497-5p	CAGCAGCACACUGUGGUUUGU	UGUUUGGUGUCACACGACGAC	5	7,7,7,7,7	5mer,4mer,7mer,4mer,4mer	614,4958,8930,9320,9866	G,A,C,G,G	2,1,1,2,1	1,1,1,1,1	1,1,1,1,1	0,0,0,0,1	0.5,0.7,0.45,0.75,0.8
>hsa-miR-181d-5p	AACAUUCAUUGUUGUCGGUGGGU	UGGGUGGCUGUUGUUACUUACAA	5	7,7,7,7,7	7mer,7mer,7mer,4mer,3mer	3170,3292,4205,4267,7475	G,C,A,U,G	2,2,3,2,1	2,1,1,1,1	2,1,3,1,3	1,1,1,0,2	0.5,0.45,0.5,0.5,0.45
>hsa-miR-654-3p	UAUGUCUGCUGACCAUCACCUU	UUCCACUACCAGUCGUCUGUAU	5	7,7,7,7,7	3mer,7mer,7mer,3mer,6mer	1339,2403,3307,5851,7280	A,C,U,G,A	1,3,2,2,2	1,1,1,2,1	1,1,1,2,0	1,1,1,2,0	0.45,0.7,0.5,0.45,0.55
>hsa-miR-542-3p	UGUGACAGAUUGAUAACUGAAA	AAAGUCAAUAGUUAGACAGUGU	5	7,7,7,7,7	7mer,6mer,7mer,7mer,5mer	880,1576,6864,6880,9250	U,A,A,U,U	2,3,2,2,1	1,1,1,1,0	0,1,1,1,0	0,1,0,1,0	0.6,0.55,0.5,0.5,0.55
>hsa-miR-675-3p	CUGUAUGCCCUCACCGCUCA	ACUCGCCACUCCCGUAUGUC	5	7,7,7,7,7	5mer,5mer,5mer,7mer,7mer	1342,2109,3879,7432,8621	C,A,G,G,A	2,0,3,2,1	1,0,2,2,1	2,2,0,1,1	2,1,0,0,1	0.4,0.65,0.5,0.6,0.55
>hsa-miR-17-5p	CAAAGUGCUUACAGUGCAGGUAG	GAUGGACGUGACAUUCGUGAAAC	4	7,7,7,7	5mer,5mer,5mer,3mer	1303,1976,2602,4943	G,A,U,A	2,1,2,1	2,1,0,1	1,1,1,3	1,1,0,2	0.55,0.55,0.65,0.75
>hsa-miR-20a-5p	UAAAGUGCUUAUAGUGCAGGUAG	GAUGGACGUGAUAUUCGUGAAAU	4	7,7,7,7	5mer,5mer,5mer,3mer	1303,1976,2602,4943	G,A,U,A	2,1,2,2	1,1,1,1	1,1,1,3	1,1,0,2	0.55,0.55,0.65,0.75
>hsa-miR-33a-5p	GUGCAUUGUAGUUGCAUUGCA	ACGUUACGUUGAUGUUACGUG	4	7,7,7,7	5mer,7mer,5mer,5mer	1364,3059,3854,4286	G,G,G,A	2,2,1,1	2,1,1,0	3,2,1,2	1,1,1,0	0.3,0.3,0.55,0.6
>hsa-miR-93-5p	CAAAGUGCUGUUCGUGCAGGUAG	GAUGGACGUGCUUGUCGUGAAAC	4	7,7,7,7	5mer,5mer,5mer,3mer	1303,1976,2602,4943	G,A,U,A	2,2,4,2	1,2,1,2	1,1,1,3	1,1,0,2	0.55,0.55,0.65,0.75
>hsa-miR-93-3p	ACUGCUGAGCUAGCACUUCCCG	GCCCUUCACGAUCGAGUCGUCA	4	7,7,7,7	7mer,4mer,4mer,7mer	1389,2574,4081,7386	U,A,U,A	3,2,2,2	2,1,2,1	2,2,1,2	2,1,0,2	0.45,0.6,0.6,0.65
>hsa-miR-106a-5p	AAAAGUGCUUACAGUGCAGGUAG	GAUGGACGUGACAUUCGUGAAAA	4	7,7,7,7	5mer,5mer,5mer,3mer	1303,1976,2602,4943	G,A,U,A	2,1,2,1	2,1,0,1	1,1,1,3	1,1,0,2	0.55,0.55,0.65,0.75
>hsa-miR-181a-2-3p	ACCACUGACCGUUGACUGUACC	CCAUGUCAGUUGCCAGUCACCA	4	7,7,7,7	5mer,4mer,4mer,7mer	1261,2902,2991,3480	G,G,C,U	3,1,2,1	1,1,1,1	2,1,2,1	1,1,2,1	0.6,0.6,0.5,0.6
>hsa-miR-214-3p	ACAGCAGGCACAGACAGGCAGU	UGACGGACAGACACGGACGACA	4	7,7,7,7	4mer,5mer,7mer,4mer	3903,4866,8928,8994	G,G,C,C	1,1,1,2	1,1,1,2	2,1,1,2	2,1,1,1	0.45,0.45,0.55,0.65
>hsa-miR-133a-3p	UUUGGUCCCCUUCAACCAGCUG	GUCGACCAACUUCCCCUGGUUU	4	7,7,7,7	4mer,7mer,4mer,7mer	2650,4282,5473,7521	A,U,A,C	1,2,2,1	1,1,1,1	1,2,2,2	1,2,1,1	0.7,0.7,0.5,0.6
>hsa-miR-135a-5p	UAUGGCUUUUUAUUCCUAUGUGA	AGUGUAUCCUUAUUUUUCGGUAU	4	7,7,7,7	3mer,7mer,6mer,3mer	685,5199,8175,9787	C,U,U,U	3,2,2,2	0,0,1,2	2,2,2,0	1,1,1,0	0.5,0.55,0.6,0.6
>hsa-miR-144-3p	UACAGUAUAGAUGAUGUACU	UCAUGUAGUAGAUAUGACAU	4	7,7,7,7	4mer,4mer,4mer,4mer	613,5404,5593,6931	U,G,G,C	1,2,3,2	0,1,2,1	4,2,3,2	2,1,1,0	0.5,0.3,0.6,0.8
>hsa-miR-125b-2-3p	UCACAAGUCAGGCUCUUGGGAC	CAGGGUUCUCGGACUGAACACU	4	7,7,7,7	5mer,5mer,7mer,5mer	222,3395,4122,4523	A,A,C,A	2,2,1,2	1,1,0,2	3,1,1,2	1,1,0,2	0.45,0.5,0.7,0.4
>hsa-miR-146a-5p	UGAGAACUGAAUUCCAUGGGUU	UUGGGUACCUUAAGUCAAGAGU	4	7,7,7,7	7mer,7mer,4mer,6mer	1748,2726,3568,9860	G,A,A,G	1,2,3,1	0,1,2,1	1,0,0,2	1,0,0,1	0.4,0.5,0.55,0.65
>hsa-miR-106b-5p	UAAAGUGCUGACAGUGCAGAU	UAGACGUGACAGUCGUGAAAU	4	7,7,7,7	5mer,5mer,5mer,3mer	1303,1976,2602,4943	G,A,U,A	3,1,2,0	3,1,0,0	1,1,1,3	1,1,0,2	0.55,0.55,0.65,0.75
>hsa-miR-200a-3p	UAACACUGUCUGGUAACGAUGU	UGUAGCAAUGGUCUGUCACAAU	4	7,7,7,7	7mer,7mer,7mer,7mer	1079,1724,3020,4328	G,G,G,A	2,1,1,1	1,1,1,1	2,0,1,1	1,0,1,1	0.7,0.55,0.55,0.5
>hsa-miR-382-5p	GAAGUUGUUCGUGGUGGAUUCG	GCUUAGGUGGUGCUUGUUGAAG	4	7,7,7,7	6mer,3mer,4mer,7mer	2025,3924,4929,7552	U,C,A,C	2,2,1,1	2,1,1,1	1,2,3,1	1,2,3,1	0.6,0.45,0.55,0.6
>hsa-miR-342-5p	AGGGGUGCUAUCUGUGAUUGA	AGUUAGUGUCUAUCGUGGGGA	4	7,7,7,7	5mer,7mer,4mer,7mer	282,1492,3187,3748	C,U,C,U	3,2,2,3	2,0,1,1	2,3,2,3	2,2,0,1	0.6,0.55,0.45,0.55
>hsa-miR-331-5p	CUAGGUAUGGUCCCAGGGAUCC	CCUAGGGACCCUGGUAUGGAUC	4	7,7,7,7	3mer,6mer,6mer,4mer	3417,5584,7679,7755	C,C,A,U	2,2,3,3	1,1,1,3	2,2,1,1	1,1,1,0	0.4,0.55,0.4,0.5
>hsa-miR-133b	UUUGGUCCCCUUCAACCAGCUA	AUCGACCAACUUCCCCUGGUUU	4	7,7,7,7	4mer,7mer,4mer,7mer	2650,4282,5473,7521	A,U,A,C	1,2,2,1	1,1,1,1	1,2,2,2	1,2,1,1	0.7,0.7,0.5,0.6
>hsa-miR-423-5p	UGAGGGGCAGAGAGCGAGACUUU	UUUCAGAGCGAGAGACGGGGAGU	4	7,7,7,7	4mer,3mer,4mer,4mer	4003,4848,7800,9264	A,U,C,C	2,4,2,0	1,3,1,0	2,1,2,1	0,1,1,1	0.55,0.6,0.45,0.4
>hsa-miR-20b-5p	CAAAGUGCUCAUAGUGCAGGUAG	GAUGGACGUGAUACUCGUGAAAC	4	7,7,7,7	5mer,5mer,5mer,3mer	1303,1976,2602,4943	G,A,U,A	2,0,2,1	1,0,1,1	1,1,1,3	1,1,0,2	0.55,0.55,0.65,0.75
>hsa-miR-146b-5p	UGAGAACUGAAUUCCAUAGGCUG	GUCGGAUACCUUAAGUCAAGAGU	4	7,7,7,7	7mer,7mer,4mer,6mer	1748,2726,3568,9860	G,A,A,G	1,2,3,1	0,1,2,1	1,0,0,2	1,0,0,1	0.4,0.5,0.55,0.65
>hsa-miR-493-5p	UUGUACAUGGUAGGCUUUCAUU	UUACUUUCGGAUGGUACAUGUU	4	7,7,7,7	6mer,6mer,5mer,7mer	2815,3734,4175,5221	A,G,G,A	1,2,3,1	0,1,2,1	1,3,3,1	1,1,1,1	0.35,0.45,0.6,0.6
>hsa-miR-532-3p	CCUCCCACACCCAAGGCUUGCA	ACGUUCGGAACCCACACCCUCC	4	7,7,7,7	7mer,5mer,7mer,7mer	2175,2208,5031,5412	A,C,A,A	2,2,1,1	1,2,1,1	1,1,0,1	1,1,0,0	0.65,0.5,0.6,0.5
>hsa-miR-584-5p	UUAUGGUUUGCCUGGGACUGAG	GAGUCAGGGUCCGUUUGGUAUU	4	7,7,7,7	4mer,6mer,7mer,3mer	854,7751,8164,10076	G,C,C,A	1,1,3,0	0,1,1,0	3,3,1,1	2,2,0,0	0.4,0.5,0.4,0.65
>hsa-miR-671-5p	AGGAAGCCCUGGAGGGGCUGGAG	GAGGUCGGGGAGGUCCCGAAGGA	4	7,7,7,7	7mer,7mer,7mer,6mer	642,1013,2304,4481	A,C,C,U	2,1,2,2	2,0,1,2	2,1,0,2	1,0,0,1	0.55,0.75,0.6,0.55
>hsa-miR-3074-5p	GUUCCUGCUGAACUGAGCCAG	GACCGAGUCAAGUCGUCCUUG	4	7,7,7,7	5mer,5mer,5mer,6mer	47,1528,6064,9587	G,A,A,A	1,2,2,1	1,2,0,0	2,2,2,3	1,1,2,3	0.65,0.55,0.6,0.65
>hsa-miR-3184-5p	UGAGGGGCCUCAGACCGAGCUUUU	UUUUCGAGCCAGACUCCGGGGAGU	4	7,7,7,7	4mer,3mer,4mer,4mer	4003,4848,7800,9264	A,U,C,C	2,1,2,2	1,1,1,1	1,1,2,1	1,1,1,1	0.55,0.6,0.45,0.4
>hsa-miR-550b-2-5p	AUGUGCCUGAGGGAGUAAGACA	ACAGAAUGAGGGAGUCCGUGUA	4	7,7,7,7	5mer,6mer,3mer,7mer	1340,5447,8704,9831	U,C,A,U	2,3,2,1	1,1,2,0	1,1,3,2	1,1,2,1	0.4,0.45,0.55,0.6
>hsa-miR-4524a-3p	UGAGACAGGCUUAUGCUGCUAU	UAUCGUCGUAUUCGGACAGAGU	4	7,7,7,7	6mer,7mer,6mer,4mer	1960,4051,6934,10123	A,C,U,A	3,2,2,2	1,1,1,1	1,1,3,1	1,1,2,1	0.4,0.5,0.7,0.55
>hsa-let-7a-5p	UGAGGUAGUAGGUUGUAUAGUU	UUGAUAUGUUGGAUGAUGGAGU	3	7,7,7	4mer,3mer,6mer	4846,5170,7966	U,C,A	1,0,4	1,0,4	3,3,2	1,1,2	0.6,0.45,0.5
>hsa-let-7b-5p	UGAGGUAGUAGGUUGUGUGGUU	UUGGUGUGUUGGAUGAUGGAGU	3	7,7,7	4mer,3mer,6mer	4846,5170,7966	U,C,A	1,0,4	1,0,4	3,3,2	1,1,2	0.6,0.45,0.5
>hsa-let-7c-5p	UGAGGUAGUAGGUUGUAUGGUU	UUGGUAUGUUGGAUGAUGGAGU	3	7,7,7	4mer,3mer,6mer	4846,5170,7966	U,C,A	1,0,4	1,0,4	3,3,2	1,1,2	0.6,0.45,0.5
>hsa-let-7d-5p	AGAGGUAGUAGGUUGCAUAGUU	UUGAUACGUUGGAUGAUGGAGA	3	7,7,7	4mer,3mer,6mer	4846,5170,7966	U,C,A	1,0,4	1,0,4	3,2,1	1,1,1	0.6,0.45,0.5
>hsa-let-7e-5p	UGAGGUAGGAGGUUGUAUAGUU	UUGAUAUGUUGGAGGAUGGAGU	3	7,7,7	4mer,3mer,6mer	4846,5170,7966	U,C,A	2,1,3	1,1,3	3,3,2	1,1,2	0.6,0.45,0.5
>hsa-let-7f-5p	UGAGGUAGUAGAUUGUAUAGUU	UUGAUAUGUUAGAUGAUGGAGU	3	7,7,7	4mer,3mer,6mer	4846,5170,7966	U,C,A	1,0,3	1,0,3	3,3,2	1,1,2	0.6,0.45,0.5
>hsa-miR-18a-5p	UAAGGUGCAUCUAGUGCAGAUAG	GAUAGACGUGAUCUACGUGGAAU	3	7,7,7	5mer,7mer,3mer	3724,5966,7163	G,A,C	2,1,1	1,1,1	1,2,2	0,0,0	0.45,0.7,0.45
>hsa-miR-26b-3p	CCUGUUCUCCAUUACUUGGCU	UCGGUUCAUUACCUCUUGUCC	3	7,7,7	3mer,3mer,3mer	2959,7764,10496	U,U,G	1,1,1	1,1,1	2,1,3	1,1,2	0.75,0.45,0.6
>hsa-miR-98-5p	UGAGGUAGUAAGUUGUAUUGUU	UUGUUAUGUUGAAUGAUGGAGU	3	7,7,7	4mer,3mer,6mer	4846,5170,7966	U,C,A	1,0,3	1,0,2	3,3,2	1,1,2	0.6,0.45,0.5
>hsa-miR-197-3p	UUCACCACCUUCUCCACCCAGC	CGACCCACCUCUUCCACCACUU	3	7,7,7	7mer,6mer,7mer	4162,5409,7446	C,G,G	2,1,1	2,0,1	1,4,2	1,4,1	0.6,0.5,0.55
>hsa-miR-148a-3p	UCAGUGCACUACAGAACUUUGU	UGUUUCAAGACAUCACGUGACU	3	7,7,7	7mer,4mer,4mer	1098,6119,9602	U,G,A	2,1,1	1,0,1	0,0,0	0,0,0	0.6,0.4,0.8
>hsa-miR-30c-2-3p	CUGGGAGAAGGCUGUUUACUCU	UCUCAUUUGUCGGAAGAGGGUC	3	7,7,7	4mer,3mer,7mer	2528,5331,9809	G,G,G	3,3,1	1,2,1	2,2,3	2,0,1	0.5,0.35,0.5
>hsa-miR-181a-3p	ACCAUCGACCGUUGAUUGUACC	CCAUGUUAGUUGCCAGCUACCA	3	7,7,7	3mer,3mer,5mer	2902,2991,7036	G,C,U	1,2,1	1,1,1	2,2,3	2,2,1	0.6,0.5,0.6
>hsa-let-7g-5p	UGAGGUAGUAGUUUGUACAGUU	UUGACAUGUUUGAUGAUGGAGU	3	7,7,7	4mer,3mer,6mer	4846,5170,7966	U,C,A	2,1,3	1,0,3	3,3,2	1,1,2	0.6,0.45,0.5
>hsa-let-7i-5p	UGAGGUAGUAGUUUGUGCUGUU	UUGUCGUGUUUGAUGAUGGAGU	3	7,7,7	4mer,3mer,6mer	4846,5170,7966	U,C,A	2,1,3	1,0,3	3,3,2	1,1,2	0.6,0.45,0.5
>hsa-miR-15b-3p	CGAAUCAUUAUUUGCUGCUCUA	AUCUCGUCGUUUAUUACUAAGC	3	7,7,7	3mer,6mer,3mer	107,339,7244	C,U,A	1,1,2	1,0,1	2,2,1	1,0,1	0.65,0.6,0.7
>hsa-miR-130a-3p	CAGUGCAAUGUUAAAAGGGCAU	UACGGGAAAAUUGUAACGUGAC	3	7,7,7	5mer,5mer,3mer	901,2314,9601	A,U,G	1,2,3	0,1,2	1,2,0	1,2,0	0.6,0.35,0.7
>hsa-miR-140-3p	UACCACAGGGUAGAACCACGG	GGCACCAAGAUGGGACACCAU	3	7,7,7	7mer,6mer,7mer	5407,7106,7792	G,C,U	2,3,2	1,1,1	2,1,2	1,0,2	0.45,0.5,0.45
>hsa-miR-144-5p	GGAUAUCAUCAUAUACUGUAAG	GAAUGUCAUAUACUACUAUAGG	3	7,7,7	6mer,7mer,6mer	4985,6647,7721	A,A,C	2,1,1	1,1,1	1,2,1	1,1,0	0.6,0.65,0.4
>hsa-miR-145-3p	GGAUUCCUGGAAAUACUGUUCU	UCUUGUCAUAAAGGUCCUUAGG	3	7,7,7	3mer,6mer,7mer	6025,6826,9091	U,U,U	3,0,0	3,0,0	2,2,2	2,1,1	0.5,0.55,0.5
>hsa-miR-152-3p	UCAGUGCAUGACAGAACUUGG	GGUUCAAGACAGUACGUGACU	3	7,7,7	7mer,4mer,4mer	1098,6119,9602	U,G,A	1,0,0	1,0,0	0,0,0	0,0,0	0.6,0.4,0.8
>hsa-miR-9-3p	AUAAAGCUAGAUAACCGAAAGU	UGAAAGCCAAUAGAUCGAAAUA	3	7,7,7	6mer,4mer,6mer	1062,2924,6099	A,U,C	3,2,2	2,2,1	3,1,1	2,1,1	0.8,0.65,0.45
>hsa-miR-126-5p	CAUUAUUACUUUUGGUACGCG	GCGCAUGGUUUUCAUUAUUAC	3	7,7,7	4mer,4mer,4mer	2146,4991,6926	C,A,G	0,2,3	0,1,2	2,4,3	1,0,1	0.55,0.65,0.65
>hsa-miR-134-5p	UGUGACUGGUUGACCAGAGGGG	GGGGAGACCAGUUGGUCAGUGU	3	7,7,7	6mer,5mer,7mer	2008,2215,8689	U,U,A	2,2,3	2,0,0	2,2,2	2,2,2	0.5,0.45,0.35
>hsa-miR-149-5p	UCUGGCUCCGUGUCUUCACUCCC	CCCUCACUUCUGUGCCUCGGUCU	3	7,7,7	5mer,7mer,7mer	4818,7541,9564	U,A,C	3,2,2	1,2,1	3,2,3	1,2,2	0.55,0.7,0.5
>hsa-miR-186-5p	CAAAGAAUUCUCCUUUUGGGCU	UCGGGUUUUCCUCUUAAGAAAC	3	7,7,7	6mer,7mer,6mer	2376,5710,8657	U,C,G	3,4,2	1,2,2	3,3,3	1,1,2	0.55,0.55,0.65
>hsa-miR-190a-5p	UGAUAUGUUUGAUAUAUUAGGU	UGGAUUAUAUAGUUUGUAUAGU	3	7,7,7	4mer,7mer,5mer	151,3415,5006	A,U,U	3,2,2	1,0,1	2,2,3	1,1,1	0.8,0.55,0.55
>hsa-miR-190a-3p	CUAUAUAUCAAACAUAUUCCU	UCCUUAUACAAACUAUAUAUC	3	7,7,7	7mer,6mer,4mer	779,781,4175	U,C,G	0,0,0	0,0,0	3,2,1	2,1,1	0.65,0.7,0.6
>hsa-miR-194-5p	UGUAACAGCAACUCCAUGUGGA	AGGUGUACCUCAACGACAAUGU	3	7,7,7	5mer,6mer,5mer	5755,8719,8995	C,U,A	1,1,3	1,1,3	0,1,1	0,0,1	0.65,0.7,0.65
>hsa-miR-1-5p	ACAUACUUCUUUAUAUGCCCAU	UACCCGUAUAUUUCUUCAUACA	3	7,7,7	5mer,6mer,6mer	2886,10188,10239	A,A,A	1,3,3	1,2,1	2,2,2	1,1,1	0.75,0.65,0.45
>hsa-miR-30c-1-3p	CUGGGAGAGGGUUGUUUACUCC	CCUCAUUUGUUGGGAGAGGGUC	3	7,7,7	4mer,3mer,7mer	2528,5331,9809	G,G,G	3,3,3	1,1,2	2,2,3	2,0,1	0.5,0.35,0.5
>hsa-miR-301a-3p	CAGUGCAAUAGUAUUGUCAAAGC	CGAAACUGUUAUGAUAACGUGAC	3	7,7,7	5mer,5mer,3mer	901,2314,9601	A,U,G	2,2,2	2,1,1	3,1,2	3,1,2	0.6,0.35,0.7
>hsa-miR-130b-3p	CAGUGCAAUGAUGAAAGGGCAU	UACGGGAAAGUAGUAACGUGAC	3	7,7,7	5mer,5mer,3mer	901,2314,9601	A,U,G	1,2,2	0,1,1	1,3,0	0,3,0	0.6,0.35,0.7
>hsa-miR-361-5p	UUAUCAGAAUCUCCAGGGGUAC	CAUGGGGACCUCUAAGACUAUU	3	7,7,7	6mer,5mer,6mer	333,447,4200	U,C,A	4,3,3	2,2,1	2,1,2	1,1,1	0.65,0.7,0.55
>hsa-miR-376a-3p	AUCAUAGAGGAAAAUCCACGU	UGCACCUAAAAGGAGAUACUA	3	7,7,7	3mer,6mer,7mer	1942,4030,8383	A,G,A	1,0,0	0,0,0	0,3,1	0,1,1	0.5,0.5,0.6
>hsa-miR-378a-3p	ACUGGACUUGGAGUCAGAAGGC	CGGAAGACUGAGGUUCAGGUCA	3	7,7,7	7mer,7mer,3mer	753,1279,3440	A,C,C	1,2,1	0,1,1	2,1,2	1,1,1	0.45,0.55,0.6
>hsa-miR-379-5p	UGGUAGACUAUGGAACGUAGG	GGAUGCAAGGUAUCAGAUGGU	3	7,7,7	5mer,4mer,6mer	3994,7463,7620	C,A,C	3,3,1	2,2,0	1,2,1	1,1,1	0.45,0.55,0.4
>hsa-miR-382-3p	AAUCAUUCACGGACAACACUU	UUCACAACAGGCACUUACUAA	3	7,7,7	7mer,5mer,7mer	4538,7242,7562	U,U,G	2,2,2	1,1,1	1,1,1	1,1,1	0.55,0.7,0.35
>hsa-miR-151a-3p	CUAGACUGAAGCUCCUUGAGG	GGAGUUCCUCGAAGUCAGAUC	3	7,7,7	4mer,6mer,4mer	7419,7461,9436	C,C,U	2,3,3	2,2,2	1,3,1	1,2,0	0.6,0.5,0.65
>hsa-miR-148b-3p	UCAGUGCAUCACAGAACUUUGU	UGUUUCAAGACACUACGUGACU	3	7,7,7	7mer,4mer,4mer	1098,6119,9602	U,G,A	1,1,0	1,1,0	0,0,0	0,0,0	0.6,0.4,0.8
>hsa-miR-335-5p	UCAAGAGCAAUAACGAAAAAUGU	UGUAAAAAGCAAUAACGAGAACU	3	7,7,7	5mer,7mer,5mer	538,2586,9861	C,G,U	2,3,1	1,2,1	2,2,1	1,1,1	0.5,0.6,0.65
>hsa-miR-18b-5p	UAAGGUGCAUCUAGUGCAGUUAG	GAUUGACGUGAUCUACGUGGAAU	3	7,7,7	5mer,7mer,3mer	3724,5966,7163	G,A,C	2,1,1	1,1,1	1,2,2	0,0,0	0.45,0.7,0.45
>hsa-miR-452-3p	CUCAUCUGCAAAGAAGUAAGUG	GUGAAUGAAGAAACGUCUACUC	3	7,7,7	3mer,7mer,3mer	4366,8206,10500	C,A,C	1,0,1	1,0,1	1,1,0	1,0,0	0.55,0.7,0.5
>hsa-miR-409-3p	GAAUGUUGCUCGGUGAACCCCU	UCCCCAAGUGGCUCGUUGUAAG	3	7,7,7	6mer,3mer,6mer	728,5258,5809	G,U,C	2,1,2	0,1,1	2,1,3	1,1,0	0.5,0.6,0.65
>hsa-miR-376b-3p	AUCAUAGAGGAAAAUCCAUGUU	UUGUACCUAAAAGGAGAUACUA	3	7,7,7	3mer,6mer,7mer	1942,4030,8383	A,G,A	1,0,0	0,0,0	0,3,1	0,1,1	0.5,0.5,0.6
>hsa-miR-490-5p	CCAUGGAUCUCCAGGUGGGU	UGGGUGGACCUCUAGGUACC	3	7,7,7	6mer,4mer,4mer	1110,2185,10704	U,C,A	0,2,2	0,1,1	3,1,1	1,0,1	0.55,0.4,0.6
>hsa-miR-500a-3p	AUGCACCUGGGCAAGGAUUCUG	GUCUUAGGAACGGGUCCACGUA	3	7,7,7	7mer,7mer,5mer	1600,3892,4653	G,G,A	2,2,2	0,0,1	2,2,3	1,1,1	0.6,0.6,0.65
>hsa-miR-502-5p	AUCCUUGCUAUCUGGGUGCUA	AUCGUGGGUCUAUCGUUCCUA	3	7,7,7	3mer,3mer,3mer	47,1528,6064	G,A,A	2,3,3	1,1,1	3,2,1	0,1,0	0.65,0.55,0.6
>hsa-miR-503-5p	UAGCAGCGGGAACAGUUCUGCAG	GACGUCUUGACAAGGGCGACGAU	3	7,7,7	4mer,6mer,7mer	2135,8930,10514	U,C,A	1,2,2	1,2,2	1,2,4	1,1,4	0.8,0.45,0.5
>hsa-miR-505-3p	CGUCAACACUUGCUGGUUUCCU	UCCUUUGGUCGUUCACAACUGC	3	7,7,7	5mer,5mer,6mer	1082,3905,6671	A,A,C	3,1,2	2,1,2	1,2,2	1,1,1	0.75,0.5,0.75
>hsa-miR-455-5p	UAUGUGCCUUUGGACUACAUCG	GCUACAUCAGGUUUCCGUGUAU	3	7,7,7	4mer,4mer,7mer	1341,4581,9832	A,U,G	3,3,3	2,1,1	0,1,2	0,0,0	0.45,0.5,0.55
>hsa-miR-421	AUCAACAGACAUUAAUUGGGCGC	CGCGGGUUAAUUACAGACAACUA	3	7,7,7	7mer,6mer,6mer	616,3904,4834	G,C,A	1,1,4	0,1,3	2,2,2	1,0,1	0.4,0.45,0.55
>hsa-miR-454-3p	UAGUGCAAUAUUGCUUAUAGGGU	UGGGAUAUUCGUUAUAACGUGAU	3	7,7,7	5mer,5mer,3mer	901,2314,9601	A,U,G	1,1,3	1,0,2	3,1,2	2,1,1	0.6,0.35,0.7
>hsa-miR-769-5p	UGAGACCUCUGGGUUCUGAGCU	UCGAGUCUUGGGUCUCCAGAGU	3	7,7,7	6mer,4mer,6mer	2907,3937,6728	C,A,C	2,3,3	1,0,1	3,0,3	2,0,2	0.65,0.45,0.5
>hsa-miR-378d	ACUGGACUUGGAGUCAGAAA	AAAGACUGAGGUUCAGGUCA	3	7,7,7	7mer,7mer,3mer	753,1279,3440	A,C,C	1,2,1	0,1,1	2,1,2	1,1,1	0.45,0.55,0.6
>hsa-miR-664a-3p	UAUUCAUUUAUCCCCAGCCUACA	ACAUCCGACCCCUAUUUACUUAU	3	7,7,7	5mer,6mer,6mer	1040,2874,4203	G,U,G	1,2,1	1,1,1	3,2,2	2,2,2	0.45,0.6,0.4
>hsa-miR-103b	UCAUAGCCCUGUACAAUGCUGCU	UCGUCGUAACAUGUCCCGAUACU	3	7,7,7	4mer,4mer,7mer	2996,7877,8310	C,A,A	2,2,2	1,1,1	1,0,1	1,0,1	0.5,0.75,0.5
>hsa-miR-2110	UUGGGGAAACGGCCGCUGAGUG	GUGAGUCGCCGGCAAAGGGGUU	3	7,7,7	3mer,3mer,4mer	308,343,9349	G,A,A	1,2,1	1,1,1	2,2,1	1,1,0	0.35,0.7,0.5
>hsa-miR-378c	ACUGGACUUGGAGUCAGAAGAGUGG	GGUGAGAAGACUGAGGUUCAGGUCA	3	7,7,7	7mer,7mer,3mer	753,1279,3440	A,C,C	1,2,1	0,1,1	2,1,2	1,1,1	0.45,0.55,0.6
>hsa-miR-500b-5p	AAUCCUUGCUACCUGGGU	UGGGUCCAUCGUUCCUAA	3	7,7,7	7mer,6mer,4mer	2366,3776,6024	G,G,C	1,1,2	1,1,1	2,1,1	1,0,1	0.55,0.55,0.45
>hsa-miR-19a-3p	UGUGCAAAUCUAUGCAAAACUGA	AGUCAAAACGUAUCUAAACGUGU	2	7,7	6mer,4mer	900,5870	U,A	1,2	1,1	2,3	1,1	0.6,0.45
>hsa-miR-19b-3p	UGUGCAAAUCCAUGCAAAACUGA	AGUCAAAACGUACCUAAACGUGU	2	7,7	6mer,4mer	900,5870	U,A	1,2	1,1	2,3	1,1	0.6,0.45
>hsa-miR-21-5p	UAGCUUAUCAGACUGAUGUUGA	AGUUGUAGUCAGACUAUUCGAU	2	7,7	7mer,3mer	3816,5319	U,C	1,1	1,1	1,2	1,1	0.75,0.55
>hsa-miR-24-1-5p	UGCCUACUGAGCUGAUAUCAGU	UGACUAUAGUCGAGUCAUCCGU	2	7,7	3mer,7mer	1263,2735	C,A	3,1	1,1	1,3	1,1	0.65,0.55
>hsa-miR-24-2-5p	UGCCUACUGAGCUGAAACACAG	GACACAAAGUCGAGUCAUCCGU	2	7,7	3mer,7mer	1263,2735	C,A	3,1	1,1	0,2	0,1	0.65,0.55
>hsa-miR-95-3p	UUCAACGGGUAUUUAUUGAGCA	ACGAGUUAUUUAUGGGCAACUU	2	7,7	5mer,6mer	616,2983	G,C	1,3	0,1	3,2	1,1	0.4,0.5
>hsa-miR-99a-5p	AACCCGUAGAUCCGAUCUUGUG	GUGUUCUAGCCUAGAUGCCCAA	2	7,7	4mer,4mer	385,4032	U,C	2,3	1,2	1,2	1,1	0.7,0.55
>hsa-miR-99a-3p	CAAGCUCGCUUCUAUGGGUCUG	GUCUGGGUAUCUUCGCUCGAAC	2	7,7	6mer,6mer	1315,3176	G,C	2,3	2,2	3,3	1,1	0.5,0.45
>hsa-miR-100-5p	AACCCGUAGAUCCGAACUUGUG	GUGUUCAAGCCUAGAUGCCCAA	2	7,7	4mer,4mer	385,4032	U,C	2,3	1,2	1,1	1,1	0.7,0.55
>hsa-miR-16-2-3p	CCAAUAUUACUGUGCUGCUUUA	AUUUCGUCGUGUCAUUAUAACC	2	7,7	3mer,3mer	4956,6669	C,A	2,2	1,2	2,1	0,1	0.65,0.7
>hsa-miR-208a-3p	AUAAGACGAGCAAAAAGCUUGU	UGUUCGAAAAACGAGCAGAAUA	2	7,7	6mer,6mer	1961,5388	G,C	3,1	2,0	1,2	1,2	0.4,0.45
>hsa-miR-7-1-3p	CAACAAAUCACAGUCUGCCAUA	AUACCGUCUGACACUAAACAAC	2	7,7	7mer,6mer	9317,11189	G,A	2,0	1,0	2,1	1,1	0.65,0.7
>hsa-miR-34a-5p	UGGCAGUGUCUUAGCUGGUUGU	UGUUGGUCGAUUCUGUGACGGU	2	7,7	6mer,5mer	2711,7572	A,A	3,2	2,1	2,1	1,1	0.6,0.65
>hsa-miR-182-5p	UUUGGCAAUGGUAGAACUCACACU	UCACACUCAAGAUGGUAACGGUUU	2	7,7	3mer,3mer	4804,7942	G,G	2,2	0,1	1,1	1,1	0.45,0.45
>hsa-miR-210-3p	CUGUGCGUGUGACAGCGGCUGA	AGUCGGCGACAGUGUGCGUGUC	2	7,7	5mer,5mer	1897,3009	G,A	2,1	1,1	1,1	1,0	0.55,0.55
>hsa-miR-212-3p	UAACAGUCUCCAGUCACGGCC	CCGGCACUGACCUCUGACAAU	2	7,7	4mer,4mer	1256,8552	A,C	2,2	2,1	2,2	2,1	0.5,0.7
>hsa-miR-221-5p	ACCUGGCAUACAAUGUAGAUUU	UUUAGAUGUAACAUACGGUCCA	2	7,7	4mer,7mer	2750,5339	C,C	2,1	1,0	2,2	1,1	0.45,0.55
>hsa-miR-27b-5p	AGAGCUUAGCUGAUUGGUGAAC	CAAGUGGUUAGUCGAUUCGAGA	2	7,7	6mer,4mer	3817,5320	C,U	1,1	1,1	2,2	1,2	0.8,0.55
>hsa-miR-132-3p	UAACAGUCUACAGCCAUGGUCG	GCUGGUACCGACAUCUGACAAU	2	7,7	4mer,4mer	1256,8552	A,C	2,2	1,1	2,1	2,1	0.5,0.7
>hsa-miR-142-3p	UGUAGUGUUUCCUACUUUAUGGA	AGGUAUUUCAUCCUUUGUGAUGU	2	7,7	3mer,7mer	991,6196	A,C	1,2	1,1	1,2	1,1	0.7,0.6
>hsa-miR-125a-3p	ACAGGUGAGGUUCUUGGGAGCC	CCGAGGGUUCUUGGAGUGGACA	2	7,7	4mer,5mer	2644,4612	G,G	2,1	2,1	2,2	2,2	0.6,0.6
>hsa-miR-193a-3p	AACUGGCCUACAAAGUCCCAGU	UGACCCUGAAACAUCCGGUCAA	2	7,7	7mer,4mer	5289,7350	A,A	3,1	2,0	3,1	1,1	0.45,0.5
>hsa-miR-155-5p	UUAAUGCUAAUCGUGAUAGGGGUU	UUGGGGAUAGUGCUAAUCGUAAUU	2	7,7	4mer,6mer	1836,7032	C,A	2,2	2,2	1,3	1,1	0.55,0.65
>hsa-miR-302a-5p	ACUUAAACGUGGAUGUACUUGCU	UCGUUCAUGUAGGUGCAAAUUCA	2	7,7	4mer,7mer	1595,3773	G,G	2,1	0,0	2,2	0,2	0.5,0.6
>hsa-miR-34b-5p	UAGGCAGUGUCAUUAGCUGAUUG	GUUAGUCGAUUACUGUGACGGAU	2	7,7	6mer,5mer	1909,2502	G,C	1,3	1,2	2,2	1,2	0.65,0.4
>hsa-miR-34c-5p	AGGCAGUGUAGUUAGCUGAUUGC	CGUUAGUCGAUUGAUGUGACGGA	2	7,7	6mer,5mer	2711,7572	A,A	2,1	1,0	3,2	1,1	0.6,0.65
>hsa-miR-99b-5p	CACCCGUAGAACCGACCUUGCG	GCGUUCCAGCCAAGAUGCCCAC	2	7,7	4mer,4mer	385,4032	U,C	2,2	2,2	1,2	1,2	0.7,0.55
>hsa-miR-99b-3p	CAAGCUCGUGUCUGUGGGUCCG	GCCUGGGUGUCUGUGCUCGAAC	2	7,7	6mer,6mer	1315,3176	G,C	2,3	1,1	3,3	0,1	0.5,0.45
>hsa-miR-376c-5p	GGUGGAUAUUCCUUCUAUGUU	UUGUAUCUUCCUUAUAGGUGG	2	7,7	7mer,4mer	3281,3418	A,U	2,3	1,2	2,1	2,0	0.55,0.5
>hsa-miR-151a-5p	UCGAGGAGCUCACAGUCUAGU	UGAUCUGACACUCGAGGAGCU	2	7,7	4mer,6mer	8491,9157	A,G	1,1	0,1	1,1	0,0	0.7,0.5
>hsa-miR-324-5p	CGCAUCCCCUAGGGCAUUGGUG	GUGGUUACGGGAUCCCCUACGC	2	7,7	7mer,7mer	610,3630	U,A	2,2	1,1	2,1	0,1	0.65,0.6
>hsa-miR-409-5p	AGGUUACCCGAGCAACUUUGCAU	UACGUUUCAACGAGCCCAUUGGA	2	7,7	3mer,3mer	6351,7041	C,G	1,1	0,0	0,1	0,1	0.65,0.65
>hsa-miR-489-3p	GUGACAUCACAUAUACGGCAGC	CGACGGCAUAUACACUACAGUG	2	7,7	6mer,5mer	486,8684	G,G	1,2	1,1	1,2	0,1	0.5,0.4
>hsa-miR-490-3p	CAACCUGGAGGACUCCAUGCUG	GUCGUACCUCAGGAGGUCCAAC	2	7,7	7mer,7mer	2830,4979	C,G	2,2	2,2	2,1	2,1	0.6,0.75
>hsa-miR-491-5p	AGUGGGGAACCCUUCCAUGAGG	GGAGUACCUUCCCAAGGGGUGA	2	7,7	4mer,5mer	9096,10324	C,A	2,0	2,0	3,3	1,3	0.5,0.6
>hsa-miR-494-3p	UGAAACAUACACGGGAAACCUC	CUCCAAAGGGCACAUACAAAGU	2	7,7	7mer,6mer	1114,4270	U,A	2,2	2,2	3,4	2,4	0.5,0.4
>hsa-miR-193b-3p	AACUGGCCCUCAAAGUCCCGCU	UCGCCCUGAAACUCCCGGUCAA	2	7,7	7mer,4mer	5289,7350	A,A	2,2	2,2	3,1	1,1	0.45,0.5
>hsa-miR-497-3p	CAAACCACACUGUGGUGUUAGA	AGAUUGUGGUGUCACACCAAAC	2	7,7	7mer,7mer	1514,3770	A,A	1,1	0,1	2,3	1,1	0.55,0.65
>hsa-miR-499a-5p	UUAAGACUUGCAGUGAUGUUU	UUUGUAGUGACGUUCAGAAUU	2	7,7	6mer,3mer	827,2924	A,U	1,2	0,1	3,1	0,1	0.55,0.65
>hsa-miR-499a-3p	AACAUCACAGCAAGUCUGUGCU	UCGUGUCUGAACGACACUACAA	2	7,7	7mer,3mer	2170,3483	G,G	1,2	1,1	3,2	1,1	0.5,0.6
>hsa-miR-590-5p	GAGCUUAUUCAUAAAAGUGCAG	GACGUGAAAAUACUUAUUCGAG	2	7,7	7mer,3mer	3816,5319	U,C	1,0	1,0	1,0	1,0	0.75,0.55
>hsa-miR-625-5p	AGGGGGAAAGUUCUAUAGUCC	CCUGAUAUCUUGAAAGGGGGA	2	7,7	4mer,4mer	3955,9778	U,A	2,2	1,2	1,2	0,1	0.5,0.75
>hsa-miR-628-5p	AUGCUGACAUAUUUACUAGAGG	GGAGAUCAUUUAUACAGUCGUA	2	7,7	4mer,5mer	4461,7351	A,C	1,1	1,0	2,1	1,1	0.6,0.45
>hsa-miR-642a-5p	GUCCCUCUCCAAAUGUGUCUUG	GUUCUGUGUAAACCUCUCCCUG	2	7,7	6mer,7mer	5357,6814	A,C	1,2	1,1	2,2	1,0	0.55,0.5
>hsa-miR-151b	UCGAGGAGCUCACAGUCU	UCUGACACUCGAGGAGCU	2	7,7	4mer,6mer	8491,9157	A,G	1,1	0,1	1,1	0,0	0.7,0.5
>hsa-miR-887-3p	GUGAACGGGCGCCAUCCCGAGG	GGAGCCCUACCGCGGGCAAGUG	2	7,7	5mer,7mer	4766,5062	G,A	2,1	1,0	2,1	1,1	0.65,0.7
>hsa-miR-208b-3p	AUAAGACGAACAAAAGGUUUGU	UGUUUGGAAAACAAGCAGAAUA	2	7,7	6mer,6mer	1961,5388	G,C	3,1	3,1	2,2	2,1	0.4,0.45
>hsa-miR-1306-5p	CCACCUCCCCUGCAAACGUCCA	ACCUGCAAACGUCCCCUCCACC	2	7,7	7mer,7mer	6348,8681	A,U	2,2	2,1	0,1	0,1	0.55,0.5
>hsa-miR-3184-3p	AAAGUCUCGCUCUCUGCCCCUCA	ACUCCCCGUCUCUCGCUCUGAAA	2	7,7	3mer,4mer	8340,9314	A,G	2,1	1,1	3,2	2,1	0.55,0.65
>hsa-miR-3909	UGUCCUCUAGGGCCUGCAGUCU	UCUGACGUCCGGGAUCUCCUGU	2	7,7	6mer,6mer	1889,4712	U,G	2,2	1,1	2,2	2,2	0.6,0.5
>hsa-miR-203b-5p	UAGUGGUCCUAAACAUUUCACA	ACACUUUACAAAUCCUGGUGAU	2	7,7	5mer,5mer	6215,7319	A,G	1,1	0,1	1,0	1,0	0.75,0.65
>hsa-miR-499b-3p	AACAUCACUGCAAGUCUUAACA	ACAAUUCUGAACGUCACUACAA	2	7,7	7mer,3mer	2170,3483	G,G	2,3	2,2	3,2	1,1	0.5,0.6
>hsa-miR-4524b-5p	AUAGCAGCAUAAGCCUGUCUC	CUCUGUCCGAAUACGACGAUA	2	7,7	5mer,7mer	4959,10515	C,A	3,0	2,0	2,1	1,1	0.7,0.45
>hsa-let-7f-2-3p	CUAUACAGUCUACUGUCUUUCC	CCUUUCUGUCAUCUGACAUAUC	1	7	4mer	8077	U	2	1	2	1	0.7
>hsa-miR-21-3p	CAACACCAGUCGAUGGGCUGU	UGUCGGGUAGCUGACCACAAC	1	7	7mer	239	G	1	1	1	1	0.45
>hsa-miR-25-3p	CAUUGCACUUGUCUCGGUCUGA	AGUCUGGCUCUGUUCACGUUAC	1	7	3mer	4655	A	3	1	1	0	0.6
>hsa-miR-26a-5p	UUCAAGUAAUCCAGGAUAGGCU	UCGGAUAGGACCUAAUGAACUU	1	7	4mer	5956	U	0	0	2	2	0.45
>hsa-miR-26b-5p	UUCAAGUAAUUCAGGAUAGGU	UGGAUAGGACUUAAUGAACUU	1	7	4mer	5956	U	0	0	2	2	0.45
>hsa-miR-29a-3p	UAGCACCAUCUGAAAUCGGUUA	AUUGGCUAAAGUCUACCACGAU	1	7	5mer	239	G	2	1	2	1	0.45
>hsa-miR-32-5p	UAUUGCACAUUACUAAGUUGCA	ACGUUGAAUCAUUACACGUUAU	1	7	3mer	4655	A	2	1	1	1	0.6
>hsa-miR-92a-3p	UAUUGCACUUGUCCCGGCCUGU	UGUCCGGCCCUGUUCACGUUAU	1	7	3mer	4655	A	3	1	1	0	0.6
>hsa-miR-101-5p	CAGUUAUCACAGUGCUGAUGCU	UCGUAGUCGUGACACUAUUGAC	1	7	3mer	2693	U	0	0	2	1	0.65
>hsa-miR-29b-3p	UAGCACCAUUUGAAAUCAGUGUU	UUGUGACUAAAGUUUACCACGAU	1	7	5mer	239	G	3	2	2	1	0.45
>hsa-miR-192-5p	CUGACCUAUGAAUUGACAGCC	CCGACAGUUAAGUAUCCAGUC	1	7	5mer	4034	C	3	1	2	1	0.6
>hsa-miR-199a-3p	ACAGUAGUCUGCACAUUGGUUA	AUUGGUUACACGUCUGAUGACA	1	7	7mer	885	G	2	0	2	2	0.6
>hsa-miR-139-5p	UCUACAGUGCACGUGUCUCCAGU	UGACCUCUGUGCACGUGACAUCU	1	7	5mer	3678	A	0	0	3	1	0.5
>hsa-miR-7-5p	UGGAAGACUAGUGAUUUUGUUGUU	UUGUUGUUUUAGUGAUCAGAAGGU	1	7	6mer	6730	U	2	1	2	2	0.55
>hsa-miR-181c-3p	AACCAUCGACCGUUGAGUGGAC	CAGGUGAGUUGCCAGCUACCAA	1	7	6mer	7037	G	2	1	3	2	0.65
>hsa-miR-199b-3p	ACAGUAGUCUGCACAUUGGUUA	AUUGGUUACACGUCUGAUGACA	1	7	7mer	885	G	2	0	2	2	0.6
>hsa-miR-1-3p	UGGAAUGUAAAGAAGUAUGUAU	UAUGUAUGAAGAAAUGUAAGGU	1	7	5mer	7723	U	2	1	3	1	0.45
>hsa-miR-122-5p	UGGAGUGUGACAAUGGUGUUUG	GUUUGUGGUAACAGUGUGAGGU	1	7	6mer	3187	C	0	0	2	1	0.45
>hsa-miR-125b-5p	UCCCUGAGACCCUAACUUGUGA	AGUGUUCAAUCCCAGAGUCCCU	1	7	6mer	3181	C	2	1	1	1	0.4
>hsa-miR-132-5p	ACCGUGGCUUUCGAUUGUUACU	UCAUUGUUAGCUUUCGGUGCCA	1	7	5mer	5442	G	1	1	3	1	0.4
>hsa-miR-142-5p	CAUAAAGUAGAAAGCACUACU	UCAUCACGAAAGAUGAAAUAC	1	7	7mer	1978	U	2	1	1	1	0.45
>hsa-miR-191-5p	CAACGGAAUCCCAAAAGCAGCUG	GUCGACGAAAACCCUAAGGCAAC	1	7	3mer	656	G	0	0	0	0	0.45
>hsa-miR-125a-5p	UCCCUGAGACCCUUUAACCUGUGA	AGUGUCCAAUUUCCCAGAGUCCCU	1	7	6mer	3181	C	2	1	2	1	0.4
>hsa-miR-127-3p	UCGGAUCCGUCUGAGCUUGGCU	UCGGUUCGAGUCUGCCUAGGCU	1	7	5mer	6027	A	1	1	2	0	0.5
>hsa-miR-136-3p	CAUCAUCGUCUCAAAUGAGUCU	UCUGAGUAAACUCUGCUACUAC	1	7	6mer	7493	G	0	0	3	1	0.6
>hsa-miR-185-5p	UGGAGAGAAAGGCAGUUCCUGA	AGUCCUUGACGGAAAGAGAGGU	1	7	6mer	1561	G	0	0	2	1	0.65
>hsa-miR-106b-3p	CCGCACUGUGGGUACUUGCUGC	CGUCGUUCAUGGGUGUCACGCC	1	7	5mer	2204	G	2	1	2	0	0.35
>hsa-miR-29c-3p	UAGCACCAUUUGAAAUCGGUUA	AUUGGCUAAAGUUUACCACGAU	1	7	5mer	239	G	3	2	2	1	0.45
>hsa-miR-302a-3p	UAAGUGCUUCCAUGUUUUGGUGA	AGUGGUUUUGUACCUUCGUGAAU	1	7	4mer	6740	G	2	1	1	0	0.55
>hsa-miR-296-5p	AGGGCCCCCCCUCAAUCCUGU	UGUCCUAACUCCCCCCCGGGA	1	7	6mer	1179	C	1	1	0	0	0.55
>hsa-miR-361-3p	UCCCCCAGGUGUGAUUCUGAUUU	UUUAGUCUUAGUGUGGACCCCCU	1	7	7mer	1176	C	3	2	3	2	0.5
>hsa-miR-362-3p	AACACACCUAUUCAAGGAUUCA	ACUUAGGAACUUAUCCACACAA	1	7	7mer	9423	C	3	1	0	0	0.55
>hsa-miR-363-3p	AAUUGCACGGUAUCCAUCUGUA	AUGUCUACCUAUGGCACGUUAA	1	7	3mer	4655	A	1	0	1	1	0.6
>hsa-miR-302b-3p	UAAGUGCUUCCAUGUUUUAGUAG	GAUGAUUUUGUACCUUCGUGAAU	1	7	4mer	6740	G	2	1	1	0	0.55
>hsa-miR-302c-3p	UAAGUGCUUCCAUGUUUCAGUGG	GGUGACUUUGUACCUUCGUGAAU	1	7	4mer	6740	G	2	1	1	0	0.55
>hsa-miR-302d-3p	UAAGUGCUUCCAUGUUUGAGUGU	UGUGAGUUUGUACCUUCGUGAAU	1	7	4mer	6740	G	2	1	1	0	0.55
>hsa-miR-369-5p	AGAUCGACCGUGUUAUAUUCGC	CGCUUAUAUUGUGCCAGCUAGA	1	7	4mer	6672	C	1	1	3	2	0.8
>hsa-miR-374a-5p	UUAUAAUACAACCUGAUAAGUG	GUGAAUAGUCCAACAUAAUAUU	1	7	6mer	8193	A	0	0	1	1	0.6
>hsa-miR-376a-5p	GUAGAUUCUCCUUCUAUGAGUA	AUGAGUAUCUUCCUCUUAGAUG	1	7	6mer	1310	A	0	0	3	1	0.6
>hsa-miR-378a-5p	CUCCUGACUCCAGGUCCUGUGU	UGUGUCCUGGACCUCAGUCCUC	1	7	7mer	5841	A	2	1	3	1	0.5
>hsa-miR-381-3p	UAUACAAGGGCAAGCUCUCUGU	UGUCUCUCGAACGGGAACAUAU	1	7	7mer	6840	C	1	1	1	0	0.75
>hsa-miR-328-3p	CUGGCCCUCUCUGCCCUUCCGU	UGCCUUCCCGUCUCUCCCGGUC	1	7	4mer	7348	G	2	2	1	1	0.4
>hsa-miR-342-3p	UCUCACACAGAAAUCGCACCCGU	UGCCCACGCUAAAGACACACUCU	1	7	5mer	2206	G	1	1	2	2	0.4
>hsa-miR-337-5p	GAACGGCUUCAUACAGGAGUU	UUGAGGACAUACUUCGGCAAG	1	7	3mer	10121	U	3	2	0	0	0.65
>hsa-miR-324-3p	CCCACUGCCCCAGGUGCUGCUGG	GGUCGUCGUGGACCCCGUCACCC	1	7	5mer	4084	A	0	0	2	0	0.7
>hsa-miR-338-5p	AACAAUAUCCUGGUGCUGAGUG	GUGAGUCGUGGUCCUAUAACAA	1	7	4mer	9517	G	1	1	2	1	0.55
>hsa-miR-339-5p	UCCCUGUCCUCCAGGAGCUCACG	GCACUCGAGGACCUCCUGUCCCU	1	7	5mer	6063	A	2	2	1	1	0.6
>hsa-miR-345-5p	GCUGACUCCUAGUCCAGGGCUC	CUCGGGACCUGAUCCUCAGUCG	1	7	5mer	7349	U	0	0	2	1	0.5
>hsa-miR-423-3p	AGCUCGGUCUGAGGCCCCUCAGU	UGACUCCCCGGAGUCUGGCUCGA	1	7	6mer	3863	G	2	1	1	0	0.45
>hsa-miR-424-3p	CAAAACGUGAGGCGCUGCUAU	UAUCGUCGCGGAGUGCAAAAC	1	7	5mer	4270	A	1	0	1	1	0.4
>hsa-miR-425-5p	AAUGACACGAUCACUCCCGUUGA	AGUUGCCCUCACUAGCACAGUAA	1	7	7mer	1480	C	1	1	1	1	0.45
>hsa-miR-329-3p	AACACACCUGGUUAACCUCUUU	UUUCUCCAAUUGGUCCACACAA	1	7	7mer	9423	C	2	1	1	1	0.55
>hsa-miR-451a	AAACCGUUACCAUUACUGAGUU	UUGAGUCAUUACCAUUGCCAAA	1	7	4mer	7243	C	1	1	2	2	0.6
>hsa-miR-483-5p	AAGACGGGAGGAAAGAAGGGAG	GAGGGAAGAAAGGAGGGCAGAA	1	7	6mer	5386	U	1	1	3	2	0.5
>hsa-miR-486-5p	UCCUGUACUGAGCUGCCCCGAG	GAGCCCCGUCGAGUCAUGUCCU	1	7	7mer	8583	A	3	2	2	1	0.55
>hsa-miR-493-3p	UGAAGGUCUACUGUGUGCCAGG	GGACCGUGUGUCAUCUGGAAGU	1	7	7mer	6329	A	1	1	2	2	0.6
>hsa-miR-495-3p	AAACAAACAUGGUGCACUUCUU	UUCUUCACGUGGUACAAACAAA	1	7	7mer	11189	A	2	1	1	0	0.7
>hsa-miR-532-5p	CAUGCCUUGAGUGUAGGACCGU	UGCCAGGAUGUGAGUUCCGUAC	1	7	4mer	2885	G	2	1	2	1	0.7
>hsa-miR-455-3p	GCAGUCCAUGGGCAUAUACAC	CACAUAUACGGGUACCUGACG	1	7	7mer	5126	C	1	1	1	1	0.65
>hsa-miR-545-3p	UCAGCAAACAUUUAUUGUGUGC	CGUGUGUUAUUUACAAACGACU	1	7	4mer	9318	C	2	1	3	2	0.7
>hsa-miR-92b-3p	UAUUGCACUCGUCCCGGCCUCC	CCUCCGGCCCUGCUCACGUUAU	1	7	3mer	4655	A	2	1	1	0	0.6
>hsa-miR-574-3p	CACGCUCAUGCACACACCCACA	ACACCCACACACGUACUCGCAC	1	7	4mer	7475	G	1	0	1	1	0.45
>hsa-miR-598-3p	UACGUCAUCGUUGUCAUCGUCA	ACUGCUACUGUUGCUACUGCAU	1	7	4mer	3340	G	2	2	2	1	0.45
>hsa-miR-624-5p	UAGUACCAGUACCUUGUGUUCA	ACUUGUGUUCCAUGACCAUGAU	1	7	7mer	2600	U	1	1	3	2	0.7
>hsa-miR-628-3p	UCUAGUAAGAGUGGCAGUCGA	AGCUGACGGUGAGAAUGAUCU	1	7	4mer	6103	U	2	1	2	1	0.45
>hsa-miR-652-5p	CAACCCUAGGAGAGGGUGCCAUUCA	ACUUACCGUGGGAGAGGAUCCCAAC	1	7	5mer	2372	C	0	0	2	1	0.6
>hsa-miR-652-3p	AAUGGCGCCACUAGGGUUGUG	GUGUUGGGAUCACCGCGGUAA	1	7	5mer	5149	A	2	1	4	1	0.7
>hsa-miR-411-5p	UAGUAGACCGUAUAGCGUACG	GCAUGCGAUAUGCCAGAUGAU	1	7	7mer	7620	C	1	0	2	1	0.4
>hsa-miR-454-5p	ACCCUAUCAAUAUUGUCUCUGC	CGUCUCUGUUAUAACUAUCCCA	1	7	3mer	2370	U	1	1	2	1	0.7
>hsa-miR-877-5p	GUAGAGGAGAUGGCGCAGGG	GGGACGCGGUAGAGGAGAUG	1	7	7mer	8007	A	3	1	2	1	0.65
>hsa-miR-543	AAACAUUCGCGGUGCACUUCUU	UUCUUCACGUGGCGCUUACAAA	1	7	5mer	4268	U	3	2	2	1	0.55
>hsa-miR-374b-5p	AUAUAAUACAACCUGCUAAGUG	GUGAAUCGUCCAACAUAAUAUA	1	7	6mer	8193	A	0	0	1	1	0.6
>hsa-miR-1307-3p	ACUCGGCGUGGCGUCGGUCGUG	GUGCUGGCUGCGGUGCGGCUCA	1	7	6mer	1200	U	2	1	2	0	0.5
>hsa-miR-3117-3p	AUAGGACUCAUAUAGUGCCAG	GACCGUGAUAUACUCAGGAUA	1	7	6mer	1394	A	1	1	1	0	0.45
>hsa-miR-3120-3p	CACAGCAAGUGUAGACAGGCA	ACGGACAGAUGUGAACGACAC	1	7	7mer	9868	A	1	0	2	1	0.8
>hsa-miR-3065-5p	UCAACAAAAUCACUGAUGCUGGA	AGGUCGUAGUCACUAAAACAACU	1	7	7mer	9318	C	2	1	1	1	0.7
>hsa-miR-3065-3p	UCAGCACCAGGAUAUUGUUGGAG	GAGGUUGUUAUAGGACCACGACU	1	7	4mer	240	G	2	1	2	1	0.45
>hsa-miR-374c-3p	CACUUAGCAGGUUGUAUUAUAU	UAUAUUAUGUUGGACGAUUCAC	1	7	7mer	584	G	1	1	3	1	0.6
>hsa-miR-642b-3p	AGACACAUUUGGAGAGGGACCC	CCCAGGGAGAGGUUUACACAGA	1	7	6mer	9424	C	2	1	0	0	0.55
>hsa-miR-499b-5p	ACAGACUUGCUGUGAUGUUCA	ACUUGUAGUGUCGUUCAGACA	1	7	4mer	11187	U	1	0	2	1	0.7
>hsa-miR-7704	CGGGGUCGGCGGCGACGUG	GUGCAGCGGCGGCUGGGGC	1	7	6mer	7600	A	0	0	1	1	0.6

## Sheet: miR results - 6WCM - 2NCM
Cutoffs used: totalMatches= 6, maxNonCanonicalMatches=2 (i.e. 6 total matches between the seed region of the miR and the seed site of the target sequence of which 4 are WC and 2 can be non-canonical)
miRid	miRseq	miRseqRev	counts	totMatchesInSeed	cwcMatchesInSeed	seedLocation	t1	totMatchesInCentral	cwcMatchesInCentral	totMatchesInCompensatory	cwcMatchesInCompensatory	localAUcontent
>hsa-miR-29b-2-5p	CUGGUUUCACAUGGUGGCUUAG	GAUUCGGUGGUACACUUUGGUC	520	6,7,6,6,6,6,6,7,6,6,6,6,6,6,6,6,6,6,6,6,6,6,6,6,6,6,6,6,6,7,6,6,6,6,6,6,6,6,6,6,6,6,6,6,6,6,6,6,6,6,6,6,6,6,6,6,6,6,6,6,6,6,6,6,7,6,6,6,6,7,6,6,6,6,6,6,6,6,6,6,6,6,6,7,6,6,6,6,6,6,6,6,6,6,6,6,6,6,6,6,6,6,6,6,6,6,6,6,6,6,6,6,6,6,6,7,6,6,6,6,6,7,6,6,6,6,6,6,6,6,6,7,6,6,6,6,6,6,6,6,6,6,6,6,6,6,6,6,6,6,6,7,6,6,7,6,6,6,6,6,6,6,6,6,6,6,6,6,6,6,6,6,6,6,6,6,6,6,7,6,6,6,6,6,6,6,6,6,7,6,6,6,6,6,6,6,6,6,6,6…	3mer,4mer,3mer,4mer,2mer,3mer,2mer,3mer,3mer,2mer,3mer,4mer,3mer,4mer,3mer,2mer,1,4mer,5mer,4mer,3mer,3mer,3mer,2mer,2mer,3mer,2mer,2mer,2mer,3mer,4mer,4mer,3mer,4mer,3mer,3mer,3mer,2mer,5mer,4mer,2mer,3mer,2mer,3mer,4mer,4mer,2mer,4mer,3mer,3mer,2mer,3mer,4mer,3mer,2mer,4mer,3mer,2mer,5mer,2mer,2mer,3mer,3mer,4mer,2mer,5mer,4mer,2mer,3mer,3mer,2mer,3mer,4mer,2mer,2mer,4mer,3mer,5mer,2mer,3mer,2m…	54,93,94,115,142,144,183,192,204,229,249,278,302,354,363,394,395,400,412,422,423,429,477,496,507,526,552,581,582,684,702,705,752,775,777,789,790,807,842,843,852,863,864,870,892,926,985,1038,1068,1093,1152,1167,1249,1266,1273,1293,1310,1325,1409,1458,1506,1583,1604,1614,1621,1688,1689,1731,1738,1755,1830,1854,1869,1878,1880,1920,1947,1967,2003,2004,2007,2019,2049,2058,2082,2090,2096,2116,2148,2179…	U,A,A,C,C,A,A,G,G,U,G,C,U,C,C,A,A,G,C,A,A,C,C,C,C,C,A,A,G,U,C,G,G,U,U,A,A,G,G,C,U,G,A,U,U,G,C,G,A,C,A,U,G,A,G,U,A,U,C,G,A,G,U,G,U,G,C,G,C,C,G,C,U,C,A,A,U,C,G,U,U,C,C,G,C,C,G,A,A,U,C,A,A,U,C,A,A,C,C,A,U,U,G,U,G,C,A,A,C,C,C,C,G,C,C,G,G,C,A,G,U,A,A,A,A,A,G,G,U,C,G,C,A,C,G,A,C,A,G,A,G,C,A,C,C,A,G,G,C,C,U,U,A,U,G,C,C,C,A,A,G,A,U,C,C,G,A,A,A,U,A,A,A,U,A,A,U,G,G,C,G,C,G,C,C,C,G,A,A,U,G,G,A,G,U,U,C,A,C,G…	2,0,0,1,2,2,2,1,3,2,3,2,0,4,1,2,1,1,2,1,0,3,2,2,2,3,2,2,1,3,3,2,2,1,2,3,2,3,2,1,1,2,1,1,1,2,1,2,2,1,1,1,1,3,0,1,2,3,2,2,1,1,3,2,1,2,1,3,1,1,2,1,1,2,2,1,3,2,4,2,1,2,2,1,1,1,2,1,1,3,2,0,2,2,1,2,1,1,1,2,2,1,2,1,2,1,1,1,0,1,1,1,2,2,1,1,3,2,3,3,2,1,0,1,2,1,1,2,1,2,3,1,3,2,2,1,1,2,2,0,2,4,2,3,1,2,1,1,1,1,2,2,2,1,3,1,1,2,3,2,2,1,1,0,0,1,1,1,0,1,4,3,1,1,2,1,2,1,2,1,2,2,2,1,4,2,1,1,2,1,1,2,2,2,4,1,1,2,2,2…	1,0,0,1,1,2,1,1,2,2,2,2,0,4,1,1,1,0,1,0,0,2,1,1,2,2,2,2,0,2,2,2,1,1,1,3,2,2,1,1,1,1,1,0,1,2,1,2,1,1,1,1,0,2,0,1,1,2,2,1,1,1,2,2,1,2,0,2,1,1,2,1,1,1,2,0,3,1,4,2,0,1,1,1,1,1,1,1,1,2,2,0,1,1,1,1,1,1,0,2,2,1,1,1,1,1,1,1,0,0,0,1,1,1,1,1,3,1,1,3,2,1,0,0,1,1,1,2,1,2,2,1,3,2,1,1,1,1,1,0,1,3,2,2,1,2,0,1,0,1,1,1,1,1,2,1,0,1,3,2,1,1,0,0,0,1,1,0,0,1,4,1,1,1,1,0,2,0,1,0,1,2,1,1,4,2,1,1,1,1,0,1,2,1,4,1,1,1,1,2…	2,3,3,2,2,1,4,3,1,4,3,1,2,2,2,2,2,2,2,2,2,1,1,4,2,2,3,2,2,2,1,1,3,3,3,3,3,2,2,2,3,2,2,1,4,2,2,2,2,3,2,1,1,2,2,3,3,3,2,3,3,2,2,3,1,2,2,1,2,3,3,3,2,2,3,3,3,2,2,2,3,2,2,2,2,2,2,3,3,3,4,2,2,3,3,2,2,3,3,3,1,1,3,4,2,4,3,2,2,3,3,3,2,3,2,2,1,2,2,2,2,3,3,2,2,2,2,1,2,3,1,2,3,4,3,4,1,2,2,2,4,2,2,3,3,2,2,3,2,2,1,2,2,2,1,2,3,3,3,4,2,2,1,3,2,3,1,2,2,1,2,2,2,3,2,3,1,2,1,3,2,1,3,2,3,2,2,2,3,2,2,2,2,3,2,2,4,2,2,2…	1,1,2,1,0,1,2,1,1,2,0,0,1,1,1,1,0,1,1,2,2,0,0,1,1,0,1,1,0,1,1,0,2,1,1,1,1,2,1,1,3,1,0,0,3,0,1,1,1,1,0,1,0,0,0,0,0,1,1,0,2,0,0,2,0,0,0,0,0,1,1,1,1,1,1,1,1,0,1,2,1,0,1,1,0,1,2,1,1,0,0,0,1,2,1,0,0,1,2,1,1,0,1,2,1,4,2,1,1,1,1,0,1,1,0,1,0,2,2,1,0,1,1,1,2,1,1,0,1,0,0,1,2,4,2,2,1,1,2,1,2,1,1,0,1,0,0,0,1,1,1,1,0,1,0,2,2,1,2,3,1,0,1,1,1,1,1,1,0,1,1,1,2,1,1,1,0,1,1,1,0,0,1,1,2,1,0,0,0,0,0,0,2,0,1,2,2,1,0,2…	0.55,0.5,0.4,0.5,0.65,0.65,0.55,0.6,0.4,0.7,0.4,0.5,0.55,0.45,0.6,0.6,0.65,0.65,0.7,0.7,0.65,0.75,0.5,0.4,0.6,0.5,0.5,0.55,0.55,0.55,0.5,0.65,0.45,0.7,0.7,0.7,0.65,0.55,0.6,0.65,0.5,0.6,0.6,0.45,0.65,0.5,0.55,0.35,0.75,0.55,0.5,0.35,0.65,0.65,0.4,0.6,0.6,0.5,0.55,0.55,0.55,0.65,0.65,0.55,0.6,0.6,0.65,0.55,0.55,0.55,0.7,0.6,0.55,0.65,0.75,0.45,0.6,0.6,0.55,0.55,0.55,0.65,0.7,0.6,0.65,0.5,0.5,0.75,…
>hsa-miR-22-5p	AGUUCUUCAGUGGCAAGCUUUA	AUUUCGAACGGUGACUUCUUGA	503	7,6,6,6,6,6,6,6,6,6,6,6,6,6,6,6,6,6,6,6,6,6,6,6,6,6,6,6,6,6,6,6,6,6,6,6,6,6,6,6,6,6,6,6,6,6,6,6,6,6,6,6,6,6,6,6,6,6,6,7,6,6,6,6,6,6,6,6,6,6,6,6,6,6,6,6,6,6,6,6,6,6,6,6,6,6,6,6,6,6,6,6,6,6,6,6,6,6,6,6,6,6,6,6,6,6,6,6,6,6,6,6,6,6,6,6,6,6,6,6,6,6,6,6,7,6,6,6,6,6,6,6,6,6,7,6,6,6,6,6,6,6,6,6,6,6,6,6,6,6,6,6,6,6,7,6,6,6,6,6,6,6,7,6,6,6,6,6,6,6,6,6,6,6,6,6,7,6,6,6,6,6,6,6,6,6,7,6,6,6,6,6,6,6,6,6,6,6,6,6…	4mer,4mer,3mer,4mer,2mer,4mer,3mer,3mer,3mer,6mer,5mer,3mer,3mer,3mer,4mer,2mer,4mer,5mer,5mer,2mer,5mer,4mer,4mer,3mer,2mer,2mer,3mer,3mer,3mer,3mer,3mer,4mer,2mer,3mer,2mer,6mer,5mer,2mer,2mer,1,4mer,5mer,5mer,2mer,3mer,6mer,5mer,1,2mer,3mer,2mer,3mer,3mer,3mer,3mer,2mer,2mer,4mer,3mer,5mer,4mer,4mer,6mer,3mer,4mer,3mer,3mer,2mer,4mer,4mer,3mer,3mer,3mer,6mer,5mer,3mer,5mer,5mer,2mer,3mer,3mer,…	51,52,80,123,316,361,379,420,527,558,559,587,671,695,759,774,813,850,851,861,961,963,964,1009,1040,1043,1050,1051,1073,1091,1157,1159,1196,1292,1380,1407,1408,1460,1489,1523,1530,1569,1581,1599,1620,1686,1687,1736,1787,1799,1803,1827,1829,1851,1877,1889,1890,1936,2005,2016,2017,2047,2079,2282,2284,2366,2384,2463,2541,2592,2665,2681,2774,2820,2821,2841,2857,2858,2870,2874,2885,2936,2957,3036,3102,…	C,C,U,U,U,U,A,U,A,C,U,A,A,G,C,A,G,C,A,C,A,U,G,U,G,A,U,A,A,U,G,G,C,G,G,C,A,C,C,A,U,U,U,A,A,C,A,C,U,G,A,G,A,C,A,U,A,C,C,C,U,U,A,G,U,G,G,A,C,G,U,U,A,C,A,U,U,G,G,U,G,G,A,A,C,A,U,U,U,U,U,G,A,A,U,U,G,A,C,U,U,U,U,C,A,G,C,A,G,C,A,C,G,U,A,A,A,A,C,A,A,G,A,A,C,A,G,C,A,A,A,U,A,C,A,C,U,U,C,A,A,G,C,A,G,A,A,A,U,C,A,A,A,G,A,U,U,A,G,A,A,A,C,C,G,A,G,A,U,C,A,G,C,A,A,U,G,A,A,A,A,G,C,U,C,A,A,U,G,A,U,A,A,C,U,C,C,A,G,A…	2,2,2,2,1,3,2,2,2,2,2,3,3,1,2,3,2,1,2,3,2,2,1,2,1,2,2,2,2,2,3,1,3,2,2,3,2,1,2,1,2,2,3,3,2,3,2,1,2,2,1,3,1,2,3,3,2,2,2,4,2,2,3,3,1,2,3,1,3,3,2,1,2,3,2,4,3,2,2,2,1,2,2,3,3,2,3,1,2,2,1,3,2,2,3,3,3,2,2,3,2,2,2,1,1,3,1,4,2,3,1,2,3,2,1,2,3,3,2,1,2,2,2,2,2,1,3,3,2,2,1,2,3,2,2,2,3,3,1,1,2,1,3,2,3,2,2,3,3,4,2,1,3,1,3,3,2,4,3,2,4,2,1,1,2,2,3,3,2,2,3,3,2,2,2,2,3,3,4,1,2,3,3,2,3,2,2,2,3,2,2,2,1,1,2,2,1,2,1,3…	1,2,1,0,1,1,0,2,0,0,1,2,2,0,1,2,1,1,2,2,1,0,0,1,1,1,0,2,1,1,2,1,1,0,1,0,0,1,1,0,2,0,0,1,1,0,0,0,0,1,1,2,1,2,2,2,1,0,0,2,1,0,1,3,1,0,1,1,1,1,2,1,1,0,0,2,1,1,0,2,0,0,1,2,1,0,1,1,1,2,1,3,1,1,0,2,1,0,1,0,0,1,1,1,1,1,1,2,1,0,1,2,1,0,0,1,3,1,1,0,1,1,0,0,0,1,2,0,0,0,0,1,2,0,1,1,0,2,1,1,1,0,3,1,2,0,1,1,0,1,1,1,1,0,1,1,0,1,1,0,2,2,0,0,0,1,2,2,2,2,2,1,0,0,2,2,1,1,2,0,1,1,2,1,2,1,0,1,1,0,0,1,1,0,1,1,0,0,1,3…	0,0,2,0,3,2,0,0,1,1,0,0,2,1,1,1,2,1,1,1,0,1,2,1,2,0,2,2,2,1,1,0,1,2,2,3,1,4,3,3,1,2,2,2,2,3,3,1,0,2,2,0,1,2,0,1,1,2,1,2,2,1,1,1,0,2,2,1,1,4,2,2,3,2,2,2,1,1,1,2,1,3,0,1,1,0,2,0,2,1,2,1,1,1,1,2,0,0,2,1,2,2,1,2,1,0,3,0,2,1,1,2,2,1,2,2,1,0,2,0,2,3,2,1,1,0,2,3,1,2,3,1,1,3,0,1,1,1,2,1,1,1,2,0,1,0,2,1,2,3,3,2,3,1,2,0,2,3,2,2,2,1,0,1,3,2,0,2,1,2,1,2,2,0,1,0,1,1,1,1,0,0,3,2,1,2,2,1,2,2,3,1,2,0,2,1,0,1,2,0…	0,0,2,0,2,2,0,0,1,1,0,0,1,1,1,1,2,1,1,0,0,1,1,1,2,0,2,1,2,1,1,0,1,1,2,2,0,4,2,1,1,1,1,1,1,2,2,1,0,1,1,0,0,1,0,1,1,1,0,1,1,1,1,1,0,1,1,1,1,4,1,1,2,1,1,1,1,1,1,2,0,2,0,1,1,0,1,0,2,1,1,1,1,1,1,1,0,0,1,0,1,1,1,1,1,0,2,0,2,0,1,1,1,1,1,2,1,0,2,0,1,2,1,1,0,0,2,2,0,1,1,1,1,2,0,0,0,1,1,1,1,0,1,0,1,0,1,1,1,2,1,1,3,0,2,0,2,2,1,1,2,1,0,1,2,1,0,1,1,1,1,2,1,0,1,0,1,1,1,0,0,0,1,1,1,1,2,0,1,1,2,1,2,0,1,1,0,0,2,0…	0.55,0.5,0.7,0.6,0.55,0.65,0.55,0.7,0.5,0.55,0.55,0.55,0.5,0.65,0.45,0.75,0.45,0.55,0.55,0.6,0.65,0.55,0.55,0.75,0.45,0.65,0.7,0.7,0.55,0.55,0.45,0.45,0.55,0.55,0.4,0.5,0.55,0.55,0.5,0.55,0.4,0.55,0.65,0.6,0.7,0.55,0.6,0.5,0.55,0.6,0.7,0.65,0.7,0.65,0.65,0.6,0.6,0.4,0.55,0.6,0.6,0.65,0.65,0.65,0.65,0.55,0.65,0.55,0.55,0.6,0.5,0.5,0.45,0.4,0.4,0.6,0.6,0.55,0.7,0.6,0.7,0.7,0.75,0.55,0.7,0.75,0.6,0.…
>hsa-miR-30a-3p	CUUUCAGUCGGAUGUUUGCAGC	CGACGUUUGUAGGCUGACUUUC	493	6,6,7,6,6,6,6,7,6,6,6,6,6,6,6,6,6,6,6,6,6,6,6,6,6,6,7,6,6,6,6,6,6,6,6,6,7,6,6,6,7,6,7,6,6,6,6,6,6,6,6,7,6,6,6,6,6,6,6,6,6,6,6,6,6,6,7,6,6,6,6,6,6,6,6,6,6,6,6,6,6,6,6,6,6,7,6,6,6,6,6,6,6,6,6,6,6,6,6,6,6,6,7,6,6,6,6,6,6,6,6,6,6,6,6,7,6,6,6,6,6,7,6,6,6,6,6,6,7,6,6,7,6,6,6,6,6,6,7,6,6,6,6,6,6,6,6,6,6,6,6,6,6,7,6,6,6,6,6,6,6,7,6,6,6,6,6,6,6,6,6,6,6,6,7,6,6,6,6,6,6,6,6,6,7,6,6,6,6,6,7,6,6,7,6,6,6,6,6,6…	2mer,3mer,4mer,5mer,2mer,4mer,4mer,5mer,3mer,3mer,3mer,3mer,5mer,5mer,2mer,4mer,4mer,4mer,3mer,4mer,4mer,3mer,3mer,3mer,5mer,2mer,6mer,3mer,4mer,5mer,3mer,3mer,2mer,2mer,3mer,4mer,3mer,3mer,3mer,2mer,4mer,4mer,4mer,3mer,2mer,3mer,3mer,4mer,4mer,5mer,2mer,6mer,3mer,2mer,4mer,3mer,2mer,4mer,3mer,2mer,3mer,3mer,4mer,2mer,3mer,3mer,4mer,2mer,4mer,2mer,3mer,3mer,2mer,5mer,2mer,5mer,3mer,2mer,2mer,4mer…	39,40,65,132,139,140,189,201,202,256,269,270,275,351,374,375,397,409,425,474,502,503,516,554,575,635,668,669,681,699,723,724,732,747,771,772,804,809,839,858,888,889,921,950,957,958,973,1035,1065,1070,1084,1154,1155,1245,1246,1251,1289,1423,1441,1442,1455,1517,1535,1543,1565,1566,1586,1610,1611,1617,1650,1651,1681,1682,1702,1703,1728,1734,1752,1767,1792,1793,1824,1825,1848,1865,1866,1875,1876,1914…	A,G,U,G,A,U,C,A,C,C,G,U,G,U,G,U,G,C,A,C,A,G,U,G,A,G,G,A,U,A,A,C,C,G,A,A,U,G,C,A,A,U,C,G,G,A,C,U,U,A,A,G,A,A,U,U,A,A,A,G,U,G,C,G,G,A,U,A,G,A,G,U,A,G,A,A,C,G,C,C,A,A,G,A,A,A,U,G,C,A,A,C,G,C,C,C,G,A,C,U,A,A,G,A,C,U,C,A,G,A,C,C,U,A,A,C,G,G,C,A,U,A,A,A,C,A,A,C,U,A,A,A,U,A,C,A,G,C,G,G,U,U,A,A,C,U,A,C,G,A,A,A,C,G,C,C,G,A,A,C,C,A,A,U,A,A,A,A,U,C,A,A,A,G,G,A,U,U,G,U,G,A,A,C,G,A,A,G,A,G,C,G,U,U,A,C,A,G,G,A…	0,1,3,2,0,1,1,1,2,2,1,2,1,2,2,2,1,2,0,1,2,2,2,2,1,2,4,3,1,1,2,3,1,3,1,1,1,3,2,1,2,2,2,2,1,1,2,2,1,2,2,1,2,3,2,1,2,3,1,2,4,2,0,1,3,2,1,1,2,0,1,2,2,3,2,2,1,2,1,1,1,2,1,1,3,2,2,1,2,2,3,0,1,2,2,1,1,2,2,0,2,3,0,0,2,2,1,2,3,3,1,3,1,2,2,2,1,2,2,4,2,2,3,2,0,0,0,0,2,1,1,2,3,1,2,0,1,3,0,1,0,2,0,2,1,2,1,2,0,1,3,3,3,2,2,0,3,3,3,0,2,1,2,1,1,1,1,2,1,1,2,1,3,2,0,0,2,2,2,0,1,2,3,2,1,3,1,4,2,1,3,3,1,2,1,1,1,1,0,1…	0,1,1,1,0,1,0,1,1,2,1,2,1,2,2,2,1,1,0,1,1,1,1,2,0,2,2,1,1,1,0,1,1,2,1,0,1,1,1,0,1,1,1,1,1,1,1,1,1,1,1,1,1,2,1,1,1,2,0,0,1,1,0,0,2,1,1,1,2,0,1,1,0,1,2,1,1,1,0,0,0,1,1,1,1,2,1,0,0,1,1,0,0,1,0,1,1,1,1,0,1,1,0,0,1,1,1,1,1,2,1,3,1,1,1,1,0,2,1,1,1,1,2,0,0,0,0,0,1,1,0,1,1,1,1,0,1,3,0,1,0,1,0,1,0,1,1,1,0,0,2,1,2,1,2,0,1,2,2,0,1,1,1,1,1,1,0,1,0,0,1,1,1,0,0,0,1,1,0,0,1,1,1,1,1,1,0,1,1,1,1,1,0,1,1,1,1,1,0,0…	1,2,2,3,1,3,1,2,3,1,4,2,2,1,2,1,3,3,4,1,3,2,2,2,1,2,3,1,3,2,1,2,2,1,2,2,3,4,2,2,1,2,2,3,3,2,3,1,3,3,2,2,2,3,2,3,2,3,1,2,2,3,4,3,4,2,3,2,3,2,2,2,2,2,3,3,2,2,1,1,2,2,1,2,1,2,1,2,3,3,3,1,2,3,3,3,2,4,3,1,3,2,3,2,3,2,3,2,3,2,2,2,1,2,1,3,2,2,3,1,1,3,1,2,3,1,2,2,3,2,4,3,1,2,1,2,3,2,3,2,2,2,3,2,4,2,2,2,3,2,2,3,2,2,3,2,3,3,3,2,1,1,3,3,1,3,1,2,2,2,3,2,2,3,3,2,2,2,2,3,2,2,2,2,3,2,3,1,1,1,2,3,2,3,2,1,3,1,3,3…	0,2,2,1,1,1,0,2,1,0,2,1,1,1,1,1,0,2,2,1,1,1,2,0,1,0,0,0,2,1,0,2,1,1,1,1,2,1,1,1,0,0,0,2,0,0,1,1,1,1,2,1,1,0,0,1,2,2,1,0,2,2,2,1,4,2,2,0,2,1,1,2,2,1,1,2,1,0,1,1,2,1,0,2,0,1,0,1,1,2,0,0,1,2,1,1,0,2,1,1,2,1,1,1,2,1,1,1,0,0,1,1,0,1,0,2,1,1,1,0,0,1,1,1,1,0,2,1,1,1,2,0,0,1,0,1,2,2,1,1,1,0,2,1,1,2,1,0,2,1,2,1,2,1,2,1,0,1,1,1,0,1,1,2,0,2,1,2,1,0,0,0,1,2,2,1,0,1,0,1,1,1,0,1,1,1,1,1,1,0,1,1,1,0,1,1,1,1,1,2…	0.55,0.5,0.8,0.6,0.7,0.7,0.5,0.45,0.35,0.35,0.4,0.4,0.35,0.55,0.4,0.5,0.55,0.5,0.65,0.6,0.6,0.6,0.55,0.45,0.55,0.35,0.5,0.55,0.65,0.55,0.65,0.65,0.5,0.4,0.8,0.75,0.65,0.45,0.55,0.45,0.55,0.6,0.5,0.45,0.6,0.65,0.65,0.55,0.75,0.65,0.65,0.5,0.45,0.6,0.6,0.55,0.55,0.5,0.55,0.45,0.5,0.35,0.3,0.45,0.6,0.65,0.6,0.4,0.4,0.65,0.6,0.6,0.55,0.55,0.45,0.45,0.5,0.45,0.5,0.45,0.55,0.5,0.7,0.75,0.75,0.7,0.65,0.…
>hsa-miR-30e-3p	CUUUCAGUCGGAUGUUUACAGC	CGACAUUUGUAGGCUGACUUUC	493	6,6,7,6,6,6,6,7,6,6,6,6,6,6,6,6,6,6,6,6,6,6,6,6,6,6,7,6,6,6,6,6,6,6,6,6,7,6,6,6,7,6,7,6,6,6,6,6,6,6,6,7,6,6,6,6,6,6,6,6,6,6,6,6,6,6,7,6,6,6,6,6,6,6,6,6,6,6,6,6,6,6,6,6,6,7,6,6,6,6,6,6,6,6,6,6,6,6,6,6,6,6,7,6,6,6,6,6,6,6,6,6,6,6,6,7,6,6,6,6,6,7,6,6,6,6,6,6,7,6,6,7,6,6,6,6,6,6,7,6,6,6,6,6,6,6,6,6,6,6,6,6,6,7,6,6,6,6,6,6,6,7,6,6,6,6,6,6,6,6,6,6,6,6,7,6,6,6,6,6,6,6,6,6,7,6,6,6,6,6,7,6,6,7,6,6,6,6,6,6…	2mer,3mer,4mer,5mer,2mer,4mer,4mer,5mer,3mer,3mer,3mer,3mer,5mer,5mer,2mer,4mer,4mer,4mer,3mer,4mer,4mer,3mer,3mer,3mer,5mer,2mer,6mer,3mer,4mer,5mer,3mer,3mer,2mer,2mer,3mer,4mer,3mer,3mer,3mer,2mer,4mer,4mer,4mer,3mer,2mer,3mer,3mer,4mer,4mer,5mer,2mer,6mer,3mer,2mer,4mer,3mer,2mer,4mer,3mer,2mer,3mer,3mer,4mer,2mer,3mer,3mer,4mer,2mer,4mer,2mer,3mer,3mer,2mer,5mer,2mer,5mer,3mer,2mer,2mer,4mer…	39,40,65,132,139,140,189,201,202,256,269,270,275,351,374,375,397,409,425,474,502,503,516,554,575,635,668,669,681,699,723,724,732,747,771,772,804,809,839,858,888,889,921,950,957,958,973,1035,1065,1070,1084,1154,1155,1245,1246,1251,1289,1423,1441,1442,1455,1517,1535,1543,1565,1566,1586,1610,1611,1617,1650,1651,1681,1682,1702,1703,1728,1734,1752,1767,1792,1793,1824,1825,1848,1865,1866,1875,1876,1914…	A,G,U,G,A,U,C,A,C,C,G,U,G,U,G,U,G,C,A,C,A,G,U,G,A,G,G,A,U,A,A,C,C,G,A,A,U,G,C,A,A,U,C,G,G,A,C,U,U,A,A,G,A,A,U,U,A,A,A,G,U,G,C,G,G,A,U,A,G,A,G,U,A,G,A,A,C,G,C,C,A,A,G,A,A,A,U,G,C,A,A,C,G,C,C,C,G,A,C,U,A,A,G,A,C,U,C,A,G,A,C,C,U,A,A,C,G,G,C,A,U,A,A,A,C,A,A,C,U,A,A,A,U,A,C,A,G,C,G,G,U,U,A,A,C,U,A,C,G,A,A,A,C,G,C,C,G,A,A,C,C,A,A,U,A,A,A,A,U,C,A,A,A,G,G,A,U,U,G,U,G,A,A,C,G,A,A,G,A,G,C,G,U,U,A,C,A,G,G,A…	0,1,3,2,0,1,1,1,2,2,1,2,1,2,2,2,1,2,0,1,2,2,2,2,1,2,4,3,1,1,2,3,1,3,1,1,1,3,2,1,2,2,2,2,1,1,2,2,1,2,2,1,2,3,2,1,2,3,1,2,4,2,0,1,3,2,1,1,2,0,1,2,2,3,2,2,1,2,1,1,1,2,1,1,3,2,2,1,2,2,3,0,1,2,2,1,1,2,2,0,2,3,0,0,2,2,1,2,3,3,1,3,1,2,2,2,1,2,2,4,2,2,3,2,0,0,0,0,2,1,1,2,3,1,2,0,1,3,0,1,0,2,0,2,1,2,1,2,0,1,3,3,3,2,2,0,3,3,3,0,2,1,2,1,1,1,1,2,1,1,2,1,3,2,0,0,2,2,2,0,1,2,3,2,1,3,1,4,2,1,3,3,1,2,1,1,1,1,0,1…	0,1,1,1,0,1,0,1,1,2,1,2,1,2,2,2,1,1,0,1,1,1,1,2,0,2,2,1,1,1,0,1,1,2,1,0,1,1,1,0,1,1,1,1,1,1,1,1,1,1,1,1,1,2,1,1,1,2,0,0,1,1,0,0,2,1,1,1,2,0,1,1,0,1,2,1,1,1,0,0,0,1,1,1,1,2,1,0,0,1,1,0,0,1,0,1,1,1,1,0,1,1,0,0,1,1,1,1,1,2,1,3,1,1,1,1,0,2,1,1,1,1,2,0,0,0,0,0,1,1,0,1,1,1,1,0,1,3,0,1,0,1,0,1,0,1,1,1,0,0,2,1,2,1,2,0,1,2,2,0,1,1,1,1,1,1,0,1,0,0,1,1,1,0,0,0,1,1,0,0,1,1,1,1,1,1,0,1,1,1,1,1,0,1,1,1,1,1,0,0…	1,2,2,3,1,3,1,2,3,1,4,2,2,1,2,1,3,3,4,1,3,2,2,2,1,2,3,1,3,2,1,2,2,1,2,2,3,4,2,2,1,2,2,3,3,2,3,1,3,3,2,2,2,3,2,3,2,3,1,2,2,3,4,3,4,2,3,2,3,2,2,2,2,2,3,3,2,2,1,1,2,2,1,2,1,2,1,2,3,3,3,1,2,3,3,3,2,4,3,1,3,2,3,2,3,2,3,2,3,2,2,2,1,2,1,3,2,2,3,1,1,3,1,2,3,1,2,2,3,2,4,3,1,2,1,2,3,2,3,2,2,2,3,2,4,2,2,2,3,2,2,3,2,2,3,2,3,3,3,2,1,1,3,3,1,3,1,2,2,2,3,2,2,3,3,2,2,2,2,3,2,2,2,2,3,2,3,1,1,1,2,3,2,3,2,1,3,1,3,3…	0,2,2,1,1,1,0,2,1,0,2,1,1,1,1,1,0,2,2,1,1,1,2,0,1,0,0,0,2,1,0,2,1,1,1,1,2,1,1,1,0,0,0,2,0,0,1,1,1,1,2,1,1,0,0,1,2,2,1,0,2,2,2,1,4,2,2,0,2,1,1,2,2,1,1,2,1,0,1,1,2,1,0,2,0,1,0,1,1,2,0,0,1,2,1,1,0,2,1,1,2,1,1,1,2,1,1,1,0,0,1,1,0,1,0,2,1,1,1,0,0,1,1,1,1,0,2,1,1,1,2,0,0,1,0,1,2,2,1,1,1,0,2,1,1,2,1,0,2,1,2,1,2,1,2,1,0,1,1,1,0,1,1,2,0,2,1,2,1,0,0,0,1,2,2,1,0,1,0,1,1,1,0,1,1,1,1,1,1,0,1,1,1,0,1,1,1,1,1,2…	0.55,0.5,0.8,0.6,0.7,0.7,0.5,0.45,0.35,0.35,0.4,0.4,0.35,0.55,0.4,0.5,0.55,0.5,0.65,0.6,0.6,0.6,0.55,0.45,0.55,0.35,0.5,0.55,0.65,0.55,0.65,0.65,0.5,0.4,0.8,0.75,0.65,0.45,0.55,0.45,0.55,0.6,0.5,0.45,0.6,0.65,0.65,0.55,0.75,0.65,0.65,0.5,0.45,0.6,0.6,0.55,0.55,0.5,0.55,0.45,0.5,0.35,0.3,0.45,0.6,0.65,0.6,0.4,0.4,0.65,0.6,0.6,0.55,0.55,0.45,0.45,0.5,0.45,0.5,0.45,0.55,0.5,0.7,0.75,0.75,0.7,0.65,0.…
>hsa-miR-193b-5p	CGGGGUUUUGAGGGCGAGAUGA	AGUAGAGCGGGAGUUUUGGGGC	484	6,6,6,6,6,6,6,6,6,6,6,7,6,6,6,6,6,6,7,6,6,6,7,6,6,6,6,6,6,6,6,6,6,6,6,6,6,6,7,6,6,6,6,6,6,6,7,6,6,6,6,6,6,6,6,6,6,6,7,6,6,6,6,6,6,6,6,6,7,6,6,6,6,6,6,6,6,6,6,6,7,6,6,6,6,7,6,6,6,7,6,6,6,6,7,6,6,6,6,6,6,6,6,6,6,6,6,6,6,6,6,6,6,6,6,6,6,6,6,6,6,6,6,6,6,6,6,6,6,7,6,6,6,6,6,6,6,6,6,6,6,6,6,6,6,6,6,6,6,6,6,6,6,6,6,6,6,7,6,6,6,6,6,6,6,6,6,6,6,6,6,6,6,6,6,6,6,7,6,7,6,7,6,6,6,6,7,6,6,6,6,6,6,6,6,6,6,7,6,6…	2mer,2mer,2mer,3mer,3mer,2mer,2mer,3mer,2mer,2mer,2mer,3mer,3mer,3mer,2mer,4mer,2mer,2mer,2mer,2mer,2mer,2mer,4mer,2mer,2mer,3mer,5mer,2mer,3mer,5mer,2mer,2mer,2mer,3mer,3mer,5mer,5mer,2mer,3mer,2mer,3mer,1,3mer,2mer,4mer,3mer,3mer,4mer,2mer,4mer,3mer,4mer,3mer,3mer,3mer,2mer,4mer,4mer,7mer,3mer,2mer,2mer,3mer,5mer,3mer,1,2mer,3mer,4mer,2mer,3mer,2mer,3mer,3mer,2mer,2mer,2mer,2mer,4mer,4mer,4mer,…	53,54,55,84,126,280,281,282,302,303,304,364,365,430,431,441,463,477,478,479,508,560,561,562,591,592,598,599,704,736,737,760,817,863,864,870,871,892,893,894,925,932,933,934,984,1023,1024,1025,1166,1216,1272,1295,1296,1325,1326,1327,1410,1411,1429,1430,1463,1490,1491,1492,1557,1558,1694,1738,1739,1756,1773,1780,1853,1854,1855,1908,1947,1948,1968,1969,1986,1987,2018,2019,2020,2050,2091,2101,2102,225…	A,U,U,C,A,U,C,C,U,C,U,C,C,U,U,U,U,C,C,G,U,C,C,A,C,A,U,A,A,C,C,U,U,G,A,U,G,U,U,U,A,U,C,A,A,C,C,U,A,G,A,U,G,U,C,C,C,A,U,G,A,C,C,U,C,U,U,C,A,A,C,A,A,C,C,U,U,G,C,G,U,G,G,C,A,A,G,U,G,C,A,A,G,C,U,U,U,U,C,A,C,U,U,U,G,U,A,U,U,G,U,U,C,C,U,C,A,A,A,G,A,A,A,C,A,U,C,C,C,A,G,C,C,U,G,A,A,A,G,C,A,U,U,U,G,A,A,A,U,A,U,G,C,U,G,U,U,G,U,C,A,U,G,A,C,C,C,A,G,A,A,A,U,C,C,U,C,A,C,U,G,U,C,U,U,G,A,A,U,C,U,U,C,A,C,G,C,U,G,A…	1,1,1,0,1,2,2,1,3,2,2,3,2,4,3,4,3,2,4,3,3,3,2,1,0,2,1,2,2,3,2,2,1,2,1,1,3,2,3,2,2,2,2,2,1,2,4,3,1,1,1,2,1,2,3,3,2,2,0,2,0,3,2,1,1,3,1,2,2,4,1,2,2,1,1,1,2,3,4,3,2,3,3,2,1,2,3,1,1,1,3,3,2,1,4,3,2,2,1,2,3,3,2,3,2,3,3,3,3,2,1,1,2,2,1,2,3,2,2,1,3,2,2,3,2,1,2,1,2,2,2,2,3,2,2,3,4,2,1,2,3,2,2,1,2,3,4,1,2,2,2,1,1,2,2,0,1,3,1,2,1,2,3,1,2,2,1,1,4,3,1,1,1,1,1,1,3,2,1,1,1,2,3,2,1,3,3,1,3,2,1,1,1,3,2,3,2,2,3,1…	0,1,0,0,1,1,1,1,2,1,1,2,1,1,1,3,2,0,2,1,2,2,1,0,0,0,1,1,1,1,1,1,0,1,0,1,1,0,2,1,0,1,2,1,1,1,2,1,1,1,1,1,1,0,1,1,1,1,0,2,0,2,1,0,1,2,1,1,1,3,0,1,1,1,1,1,2,0,2,1,0,1,1,1,0,0,2,1,0,1,2,1,1,0,4,2,1,1,0,2,2,2,1,1,2,1,1,3,2,1,1,1,1,1,1,1,2,0,0,1,2,1,2,0,1,1,1,0,1,1,1,1,2,0,2,1,4,1,0,2,2,1,0,0,1,1,3,1,2,1,1,1,1,0,1,0,1,2,1,1,1,1,3,0,1,2,1,0,3,2,1,1,0,0,1,1,1,1,0,1,1,0,2,0,1,2,2,1,1,1,1,1,1,2,1,2,1,0,2,0…	1,2,2,1,1,2,1,2,2,2,3,2,2,1,1,2,1,1,2,2,2,1,3,3,3,2,3,2,1,2,1,2,1,1,2,1,1,3,1,2,2,1,2,1,1,3,3,3,0,3,2,3,3,3,3,2,2,3,3,2,2,2,2,3,3,2,0,2,1,3,2,2,1,3,2,2,2,3,2,4,2,3,2,2,3,2,1,2,2,1,2,4,2,1,1,3,2,2,1,1,2,2,1,1,2,1,3,1,1,1,4,2,3,3,0,1,1,1,2,1,1,2,2,3,2,2,1,3,3,2,3,3,2,4,2,1,4,2,2,1,2,0,2,1,3,1,4,1,0,0,1,2,2,2,3,2,2,1,2,1,2,2,2,2,1,1,2,3,2,2,1,1,3,2,1,3,2,2,1,1,1,2,2,2,1,0,2,2,2,2,3,2,2,1,2,2,3,3,2,1…	1,2,2,0,0,1,1,1,1,1,2,0,0,1,0,1,0,0,0,1,1,0,1,1,2,1,1,1,1,1,1,1,0,1,0,1,1,1,0,1,1,1,1,1,1,1,2,2,0,1,1,0,1,2,1,1,1,1,0,0,1,1,0,1,1,1,0,1,1,1,1,1,0,1,1,1,0,1,1,1,0,1,1,0,1,1,1,1,1,1,2,2,1,0,0,1,0,0,0,0,0,1,1,1,0,0,1,1,1,0,3,1,1,1,0,1,1,1,2,1,1,1,1,2,1,2,0,1,2,1,1,1,0,1,1,0,3,0,0,0,1,0,1,0,0,1,2,1,0,0,1,1,1,1,2,1,1,1,1,0,1,1,1,1,1,0,1,1,0,0,1,1,2,1,0,1,0,1,1,1,1,1,1,1,0,0,1,1,1,1,1,0,1,0,0,1,2,1,1,1…	0.5,0.55,0.5,0.8,0.65,0.6,0.6,0.6,0.55,0.45,0.5,0.6,0.6,0.85,0.85,0.7,0.7,0.5,0.5,0.55,0.6,0.55,0.6,0.6,0.65,0.65,0.55,0.45,0.6,0.45,0.5,0.5,0.5,0.6,0.6,0.45,0.4,0.65,0.6,0.6,0.55,0.45,0.45,0.4,0.6,0.35,0.45,0.55,0.45,0.55,0.4,0.6,0.65,0.5,0.4,0.4,0.6,0.65,0.65,0.6,0.55,0.5,0.6,0.55,0.45,0.55,0.7,0.55,0.55,0.55,0.55,0.35,0.55,0.6,0.65,0.65,0.6,0.5,0.65,0.7,0.7,0.65,0.55,0.65,0.6,0.7,0.5,0.7,0.65,…
>hsa-miR-19b-1-5p	AGUUUUGCAGGUUUGCAUCCAGC	CGACCUACGUUUGGACGUUUUGA	482	6,7,6,7,6,6,6,6,6,6,6,6,6,6,6,6,6,6,6,6,6,6,6,7,6,6,6,6,6,6,6,6,6,6,6,6,6,6,6,6,6,6,6,6,6,6,6,6,6,6,6,6,6,6,6,6,6,6,6,6,6,6,6,6,6,6,6,6,6,6,6,6,6,6,6,6,6,6,6,6,6,6,6,6,6,6,6,6,6,6,7,6,6,6,6,6,6,6,6,6,6,6,6,6,6,6,6,6,6,6,6,6,6,6,6,6,6,6,6,6,6,6,6,6,6,6,6,6,6,7,7,6,6,6,6,6,6,6,6,6,6,6,6,6,6,6,6,6,6,6,6,6,6,6,7,6,6,6,6,6,6,6,6,6,6,6,6,6,6,6,6,6,6,6,6,6,6,6,6,6,6,6,6,6,6,6,6,6,7,6,6,6,6,6,6,6,6,6,6,6…	3mer,5mer,2mer,4mer,3mer,4mer,4mer,3mer,2mer,2mer,3mer,3mer,3mer,3mer,2mer,3mer,3mer,3mer,4mer,4mer,4mer,4mer,6mer,5mer,4mer,2mer,3mer,2mer,2mer,2mer,3mer,4mer,3mer,2mer,4mer,3mer,5mer,3mer,2mer,4mer,2mer,2mer,3mer,3mer,2mer,2mer,2mer,4mer,4mer,4mer,3mer,3mer,5mer,6mer,3mer,2mer,4mer,2mer,4mer,5mer,2mer,4mer,3mer,2mer,3mer,3mer,4mer,2mer,3mer,2mer,3mer,3mer,3mer,3mer,3mer,4mer,3mer,3mer,1,3mer,3m…	34,42,51,73,91,97,98,113,124,203,259,262,276,277,300,361,392,399,410,418,427,428,438,505,506,529,576,584,589,671,700,701,725,757,774,787,794,840,841,849,850,861,922,930,931,942,953,983,1021,1022,1036,1071,1073,1087,1088,1149,1150,1157,1271,1292,1337,1406,1407,1487,1505,1520,1555,1568,1581,1582,1640,1654,1683,1704,1834,1851,1882,1899,1904,1934,1965,1966,1992,2016,2056,2088,2089,2113,2126,2155,2191…	U,A,C,A,C,U,U,G,U,A,A,G,C,A,C,U,C,A,A,A,C,A,A,U,A,G,A,G,C,A,U,A,A,A,A,C,G,C,A,U,C,C,A,U,C,G,G,C,C,C,G,A,A,U,A,U,G,G,C,G,A,C,C,A,A,A,C,U,U,G,G,U,A,G,U,C,A,A,U,A,C,A,A,C,U,U,A,G,A,G,A,G,G,U,U,A,G,U,C,U,G,G,C,U,U,C,A,A,U,U,A,C,U,U,C,A,A,G,A,A,C,G,C,A,C,C,C,U,U,A,C,G,C,U,U,G,U,U,C,G,C,A,C,A,A,A,U,G,A,A,G,A,U,U,C,A,G,G,U,A,U,U,A,A,A,C,A,C,A,G,A,G,U,G,U,A,C,C,C,U,A,U,A,A,A,A,A,C,C,C,C,A,U,U,C,U,C,A,C,G…	4,3,2,2,2,1,2,3,2,2,3,2,2,2,2,4,2,2,2,2,2,3,3,3,3,1,3,1,2,3,1,1,3,2,3,3,2,2,2,3,2,2,2,2,2,2,3,2,2,3,2,1,2,3,2,2,3,3,2,2,2,3,2,3,3,3,3,3,2,3,3,3,3,3,2,2,1,3,2,2,2,4,4,3,3,2,2,3,3,3,3,1,3,2,2,3,3,3,1,3,2,3,2,2,4,2,1,1,2,2,2,2,2,3,2,2,1,3,2,3,2,1,1,2,2,2,1,1,3,3,2,2,2,1,2,2,1,1,2,2,2,3,2,2,2,2,3,2,2,2,2,2,2,3,2,2,1,3,1,3,3,2,3,3,3,1,3,1,1,3,3,2,2,2,2,3,2,1,1,2,2,2,1,2,2,2,4,2,2,2,3,2,3,2,3,3,3,3,2,2…	1,1,1,1,2,0,1,1,1,0,2,1,1,2,1,1,1,1,1,1,1,1,2,2,2,0,1,1,1,2,0,1,1,1,2,1,1,0,0,3,2,1,0,1,2,1,1,2,2,3,0,0,1,0,0,1,1,2,1,0,2,1,0,1,1,1,1,2,0,1,1,1,1,1,1,1,0,1,1,1,0,2,4,1,2,2,1,1,1,1,1,1,0,1,1,1,2,1,0,2,0,1,0,1,1,1,0,0,1,1,1,1,0,1,2,1,0,2,0,0,0,0,1,2,1,0,0,1,1,1,1,1,1,0,1,0,1,0,1,1,1,1,1,0,2,1,3,1,1,0,1,1,0,1,1,1,1,1,0,1,3,2,2,0,2,1,1,1,1,1,2,1,1,0,1,1,0,1,1,2,2,0,1,2,1,1,3,1,1,0,0,0,2,1,1,2,1,1,1,0…	2,3,3,2,2,2,3,2,1,3,2,2,2,3,1,3,3,3,1,3,3,2,1,2,2,2,3,4,2,2,3,2,2,3,3,2,2,2,1,3,2,2,3,3,3,1,1,4,1,2,1,2,2,2,2,1,1,3,2,1,1,3,2,2,1,1,3,1,1,1,2,2,1,2,3,2,1,2,3,3,2,2,3,2,3,2,2,1,2,2,3,2,2,3,3,1,2,2,3,2,1,2,3,2,3,3,1,3,3,2,2,1,1,2,3,3,1,1,2,2,3,2,1,2,2,3,3,3,2,3,3,3,3,2,3,2,3,2,2,2,3,2,3,2,2,2,3,2,2,1,3,3,3,2,2,2,3,2,3,2,1,2,2,2,2,3,3,1,2,3,3,2,3,3,3,2,2,3,2,2,3,3,3,2,2,1,2,2,2,3,1,2,1,3,2,2,1,4,1,3…	2,2,2,1,0,1,2,2,1,2,1,1,1,1,0,2,1,2,0,1,1,1,1,1,1,1,2,1,1,1,1,1,2,1,2,1,0,1,1,1,2,1,1,0,1,1,0,3,1,2,1,2,0,1,0,1,0,1,0,0,1,1,1,0,1,0,1,0,0,0,0,1,0,2,1,1,1,1,1,1,0,1,1,1,1,1,2,1,0,1,1,0,2,3,2,0,2,0,3,1,1,1,2,2,2,2,1,2,1,2,2,1,0,0,1,3,1,0,1,1,2,1,0,1,1,0,2,1,2,1,1,1,0,1,2,1,1,1,1,1,0,1,1,1,0,0,2,2,2,1,0,1,2,1,1,1,1,1,0,2,0,1,1,0,1,1,1,1,1,2,3,0,2,0,1,1,1,1,2,2,1,1,2,0,1,0,1,2,0,1,1,1,1,0,2,1,0,2,1,1…	0.6,0.65,0.55,0.5,0.5,0.55,0.5,0.55,0.65,0.4,0.4,0.4,0.45,0.45,0.55,0.65,0.5,0.7,0.6,0.8,0.7,0.7,0.8,0.7,0.65,0.45,0.55,0.6,0.65,0.5,0.6,0.55,0.65,0.55,0.75,0.85,0.6,0.6,0.6,0.65,0.55,0.6,0.55,0.5,0.45,0.6,0.55,0.55,0.25,0.3,0.5,0.6,0.55,0.6,0.5,0.6,0.5,0.45,0.4,0.55,0.5,0.5,0.5,0.45,0.55,0.5,0.45,0.6,0.65,0.65,0.4,0.55,0.6,0.5,0.65,0.65,0.7,0.55,0.6,0.5,0.45,0.55,0.6,0.6,0.65,0.6,0.6,0.55,0.7,0.…
>hsa-miR-9-5p	UCUUUGGUUAUCUAGCUGUAUGA	AGUAUGUCGAUCUAUUGGUUUCU	472	6,6,6,7,6,6,6,6,6,6,6,6,6,6,6,6,6,6,6,6,6,6,6,7,6,6,6,6,6,6,6,6,6,6,6,6,6,6,6,6,6,6,6,6,6,6,6,6,6,7,6,6,6,6,6,6,6,6,6,6,6,6,6,6,6,6,6,6,6,6,6,6,7,6,6,6,6,6,6,6,6,7,6,6,6,6,6,6,6,7,6,6,6,6,6,6,6,6,6,6,6,7,6,6,6,6,6,6,6,6,6,6,6,6,6,6,6,6,6,6,6,6,6,6,6,6,6,6,6,6,6,6,6,6,6,6,6,6,6,6,6,6,6,6,6,6,6,6,6,6,6,6,6,6,6,6,6,6,6,6,6,6,6,6,6,6,6,6,6,6,6,6,6,6,6,6,6,6,6,6,6,7,6,6,6,6,6,7,6,6,6,6,6,6,6,6,6,6,6,6…	4mer,5mer,2mer,5mer,4mer,3mer,3mer,3mer,4mer,3mer,3mer,4mer,3mer,4mer,2mer,4mer,3mer,5mer,2mer,5mer,2mer,3mer,4mer,2mer,4mer,3mer,5mer,4mer,2mer,2mer,2mer,2mer,4mer,4mer,4mer,5mer,3mer,4mer,2mer,5mer,2mer,4mer,3mer,4mer,5mer,2mer,4mer,2mer,4mer,2mer,2mer,3mer,3mer,4mer,3mer,2mer,3mer,2mer,4mer,1,4mer,2mer,2mer,2mer,2mer,2mer,4mer,4mer,5mer,5mer,2mer,3mer,5mer,2mer,4mer,2mer,3mer,3mer,3mer,3mer,4m…	33,41,46,96,133,186,189,201,276,299,312,324,325,390,397,398,474,504,513,555,585,630,669,690,708,756,787,792,810,839,855,857,929,942,943,951,958,1005,1035,1047,1048,1087,1148,1155,1270,1312,1362,1389,1476,1485,1486,1503,1510,1518,1519,1527,1566,1578,1683,1752,1796,1797,1823,1825,1886,1914,2037,2076,2087,2154,2164,2190,2241,2279,2280,2291,2331,2332,2351,2364,2382,2452,2517,2531,2538,2561,2574,2608,…	U,C,A,U,U,A,C,A,C,C,G,G,U,A,G,C,C,C,A,A,A,U,A,A,U,C,C,A,A,C,A,A,C,G,G,A,A,U,U,G,A,U,C,A,U,C,U,U,U,G,C,U,G,G,C,A,A,A,A,C,G,A,A,A,G,A,U,A,C,U,U,C,C,G,A,A,G,C,U,A,A,C,U,C,U,C,A,U,U,A,G,A,G,A,U,U,G,C,U,G,U,U,U,A,A,C,U,A,G,G,A,A,A,U,U,C,C,U,A,A,U,C,A,U,U,U,G,A,A,G,G,U,U,G,A,A,C,A,A,U,G,A,U,C,A,A,A,U,U,G,G,U,G,A,U,C,C,C,U,A,C,A,G,G,A,G,U,A,G,C,G,A,U,A,C,C,U,C,A,A,U,C,C,G,G,G,U,A,A,U,U,U,U,G,A,U,A,U,G,A…	1,1,2,2,1,2,3,1,3,0,1,1,2,3,2,2,1,0,1,2,2,2,2,2,1,2,2,1,2,1,2,2,2,2,1,3,2,2,1,2,3,3,0,2,2,2,2,2,2,2,3,0,2,3,1,1,1,1,1,2,3,2,2,1,1,1,2,2,2,2,3,2,2,3,2,1,0,2,1,2,1,3,1,1,2,2,3,2,2,2,4,3,0,2,1,2,3,3,1,2,2,2,2,2,1,3,2,2,1,3,2,2,3,2,2,1,1,1,2,3,2,2,1,2,2,2,2,3,1,1,3,1,3,1,2,2,1,0,2,3,2,1,3,1,1,3,2,2,2,2,2,1,1,3,1,1,1,1,1,3,3,2,1,3,1,1,1,2,1,0,2,1,2,1,2,0,3,3,2,2,1,3,1,1,1,1,2,2,1,3,1,0,2,3,3,3,2,0,1,2…	0,1,1,1,1,1,3,1,2,0,1,0,1,2,1,1,1,0,0,1,1,1,1,1,1,2,2,1,1,1,1,2,2,1,0,1,1,2,1,2,1,1,0,1,1,1,1,1,1,1,1,0,1,1,0,0,1,1,1,1,1,1,1,1,1,1,1,1,1,2,1,1,1,2,1,1,0,1,1,1,1,1,1,1,0,1,2,1,1,1,4,2,0,1,1,1,2,1,1,2,2,1,0,1,1,1,2,1,0,2,1,1,2,2,2,0,0,1,1,1,1,1,0,1,1,2,1,2,1,1,2,1,3,1,1,1,0,0,1,1,1,1,2,1,1,2,1,0,1,2,1,0,1,2,1,1,0,1,1,2,2,1,0,3,1,1,1,1,1,0,1,0,1,0,2,0,1,1,1,1,1,1,1,1,1,1,1,1,0,2,1,0,1,2,1,1,2,0,1,1…	2,2,1,1,2,1,2,0,2,3,0,2,1,1,2,4,1,2,3,2,2,1,2,3,3,2,1,3,1,3,1,3,3,0,2,2,3,2,1,0,2,1,1,2,1,1,2,2,1,2,1,1,2,2,2,3,1,1,1,1,3,2,2,3,2,2,2,2,1,1,2,2,1,3,2,1,2,1,1,2,1,2,2,3,2,2,0,1,2,1,2,1,0,2,2,1,2,2,2,1,3,2,1,0,3,0,2,2,2,2,2,2,1,2,2,2,1,1,2,1,2,2,3,4,3,2,2,1,0,0,2,3,3,2,1,1,2,1,2,1,3,3,0,1,0,2,3,1,3,2,3,1,1,0,0,1,2,1,0,2,4,2,1,1,2,0,2,1,2,1,2,1,2,0,2,3,1,2,2,3,1,2,2,3,1,1,2,2,2,2,2,2,1,2,2,1,0,3,2,0…	1,1,1,1,1,0,1,0,1,1,0,0,1,0,1,2,1,2,2,2,1,1,1,1,1,0,0,1,0,1,1,2,2,0,2,1,1,1,1,0,1,1,1,1,0,0,1,1,1,1,1,1,1,1,1,1,1,1,0,1,1,0,1,1,1,1,1,1,0,0,1,2,0,2,1,0,1,0,1,1,1,1,1,2,2,1,0,0,2,1,1,0,0,1,2,0,1,1,1,1,1,2,1,0,2,0,2,2,0,1,1,1,1,1,0,2,1,0,2,0,1,1,1,3,1,1,1,1,0,0,2,3,1,1,0,1,1,1,1,0,2,2,0,0,0,1,2,0,2,1,1,0,1,0,0,0,1,0,0,1,3,1,1,1,1,0,2,0,2,0,1,0,1,0,2,2,0,1,1,2,1,1,1,2,1,1,1,1,1,1,1,2,0,1,1,0,0,2,1,0…	0.65,0.6,0.7,0.55,0.6,0.55,0.5,0.45,0.45,0.5,0.55,0.55,0.5,0.6,0.55,0.6,0.6,0.65,0.45,0.45,0.55,0.45,0.55,0.6,0.75,0.5,0.85,0.55,0.45,0.55,0.45,0.5,0.45,0.6,0.6,0.5,0.65,0.55,0.55,0.7,0.7,0.6,0.55,0.45,0.4,0.6,0.45,0.45,0.5,0.3,0.4,0.45,0.55,0.35,0.45,0.5,0.65,0.65,0.6,0.5,0.45,0.5,0.7,0.75,0.55,0.5,0.6,0.7,0.65,0.6,0.55,0.6,0.5,0.6,0.65,0.55,0.4,0.45,0.55,0.5,0.6,0.55,0.6,0.55,0.5,0.6,0.6,0.65,0…
>hsa-miR-130b-5p	ACUCUUUCCCUGUUGCACUAC	CAUCACGUUGUCCCUUUCUCA	435	6,6,6,6,6,6,6,6,6,6,6,6,6,6,6,7,6,6,6,6,6,6,7,6,6,6,6,6,6,6,6,6,6,6,6,6,6,6,6,6,6,6,6,6,6,6,6,7,6,6,6,6,6,6,6,6,6,6,6,6,6,6,6,6,6,6,6,6,6,6,6,6,6,6,6,6,6,6,6,6,6,6,6,6,6,6,6,6,6,6,6,7,6,6,6,6,6,6,6,6,6,6,6,6,6,6,6,6,6,6,6,6,6,6,6,6,6,6,6,6,6,6,6,6,6,6,6,6,6,6,6,6,6,6,6,6,6,6,6,6,6,6,6,6,6,6,6,7,6,6,6,6,6,6,6,6,6,6,6,6,6,6,6,6,6,6,6,6,6,6,6,6,6,6,6,6,6,6,6,6,6,6,6,6,6,6,7,6,6,6,6,6,6,6,6,6,6,6,6,6…	4mer,2mer,3mer,3mer,3mer,3mer,4mer,4mer,3mer,4mer,3mer,6mer,4mer,2mer,4mer,4mer,2mer,3mer,4mer,3mer,2mer,5mer,5mer,4mer,3mer,6mer,5mer,3mer,3mer,2mer,2mer,4mer,5mer,4mer,3mer,6mer,2mer,2mer,3mer,3mer,3mer,4mer,3mer,3mer,4mer,4mer,3mer,4mer,2mer,6mer,5mer,2mer,1,2mer,6mer,5mer,2mer,2mer,5mer,4mer,3mer,4mer,4mer,2mer,4mer,2mer,3mer,4mer,2mer,3mer,5mer,3mer,5mer,4mer,3mer,3mer,3mer,4mer,3mer,3mer,3m…	44,46,48,50,315,378,401,412,525,578,635,671,675,678,692,694,696,808,810,812,860,954,960,1008,1039,1157,1158,1250,1459,1522,1527,1568,1614,1615,1617,1685,1731,1800,1802,1827,1828,1886,1922,2004,2040,2157,2175,2177,2193,2282,2283,2367,2369,2370,2384,2385,2465,2593,2595,2596,2665,2733,2742,2787,2867,2937,2939,2956,2959,3033,3149,3150,3220,3222,3224,3348,3401,3435,3462,3499,3501,3503,3517,3519,3576,3…	G,A,A,U,C,U,G,C,A,C,G,A,G,A,A,U,A,A,A,U,C,G,A,C,U,G,U,A,C,C,A,U,G,A,A,C,G,A,U,G,C,G,G,U,A,A,A,U,A,G,U,G,G,U,G,A,U,U,G,U,U,G,A,A,G,A,A,C,U,A,G,C,A,A,C,A,C,U,C,A,A,A,U,A,A,U,A,A,G,A,C,A,U,A,A,A,A,U,A,C,C,U,A,A,G,C,G,A,U,A,U,G,C,A,A,A,A,G,U,G,U,U,G,A,G,A,C,A,A,U,C,A,C,A,A,G,A,A,C,C,U,A,A,A,G,U,G,A,A,C,U,A,U,A,U,A,A,U,G,A,A,C,G,U,A,A,A,A,A,A,A,G,C,A,A,G,A,A,A,A,A,G,U,C,G,G,A,G,A,A,C,A,C,G,G,C,A,A,C,A…	2,1,2,2,1,1,2,1,3,2,1,2,1,2,1,1,3,2,3,1,1,1,2,2,2,2,2,3,2,1,2,1,1,2,2,2,2,1,2,1,2,1,3,3,2,2,2,2,2,1,2,1,1,3,1,2,1,2,3,3,1,1,2,2,2,1,1,1,3,2,2,2,2,2,1,3,2,3,2,2,2,1,1,3,1,2,2,1,1,2,3,1,2,1,3,3,3,2,1,2,1,1,1,1,2,2,2,3,1,1,1,1,2,1,1,2,3,2,3,1,2,1,1,2,1,1,3,3,3,3,2,2,1,1,2,1,2,3,1,2,1,2,1,1,1,2,4,2,2,3,1,2,1,2,2,2,2,2,2,3,2,3,1,1,1,2,2,1,2,1,2,2,2,2,3,2,2,1,2,3,2,1,1,1,2,2,1,3,3,2,2,1,3,1,2,1,1,1,3,1…	1,0,1,2,0,1,1,0,1,1,1,1,1,2,0,1,3,1,1,1,0,0,2,2,1,2,1,2,1,0,1,1,1,1,2,1,0,1,1,1,1,0,2,1,1,2,0,1,1,1,1,0,1,2,0,1,1,1,1,1,1,0,1,1,1,0,1,1,2,2,2,1,1,2,1,1,1,1,2,1,2,1,0,2,0,1,1,1,0,1,2,1,1,1,3,2,2,0,1,1,0,1,0,1,1,1,2,2,1,1,0,0,2,1,0,0,3,1,1,1,1,0,0,2,1,0,3,1,1,2,1,2,1,1,2,1,1,2,1,1,1,2,1,1,1,1,4,2,1,2,1,1,1,1,2,2,1,2,1,3,1,2,1,1,1,1,1,1,2,1,0,1,1,2,1,2,2,1,2,1,1,1,1,1,1,1,0,3,2,1,2,0,2,1,1,0,1,1,1,1…	2,1,2,4,1,1,2,4,3,2,3,2,1,3,3,1,2,2,2,3,2,2,3,2,2,3,4,3,2,4,3,1,1,3,2,1,3,3,3,3,3,3,3,2,3,2,3,2,1,2,3,2,2,2,2,1,1,2,1,1,1,2,1,2,2,3,2,3,1,3,3,1,3,3,2,3,1,2,2,2,3,2,1,2,1,3,1,3,2,3,2,2,3,1,3,3,2,2,1,3,3,3,3,2,3,1,3,2,2,1,1,2,3,2,2,3,2,2,3,2,2,2,2,1,2,1,3,2,3,3,2,3,2,2,1,2,3,3,3,2,1,2,3,2,3,3,1,2,3,2,3,2,4,2,2,3,1,3,2,3,2,3,1,3,2,1,4,2,2,2,4,1,1,2,2,3,3,2,1,1,2,3,3,2,2,3,2,1,1,2,2,3,2,4,2,3,3,3,2,3…	1,0,0,4,0,1,1,3,1,1,1,1,1,2,1,0,2,1,0,2,2,0,3,2,0,1,4,1,0,1,2,0,0,2,2,0,2,2,1,2,3,1,1,1,1,1,2,0,0,2,2,0,0,1,1,0,0,0,0,1,1,1,0,2,2,1,0,2,1,1,1,1,1,2,1,1,1,1,1,1,3,1,1,1,0,2,0,1,0,2,0,2,2,1,2,2,1,1,0,1,0,1,1,2,2,1,2,1,1,1,1,1,3,0,1,2,2,1,2,1,1,0,0,0,2,0,2,0,2,0,0,3,2,1,0,0,0,1,1,1,1,1,1,1,3,2,0,1,2,0,1,0,3,0,1,2,1,1,1,3,2,1,0,2,1,0,1,1,1,2,4,0,1,0,1,2,0,1,0,1,0,1,1,1,1,1,1,0,1,1,0,2,1,1,1,0,2,2,0,2…	0.55,0.7,0.65,0.6,0.5,0.6,0.7,0.7,0.55,0.55,0.35,0.5,0.55,0.6,0.7,0.65,0.65,0.55,0.45,0.5,0.5,0.6,0.65,0.7,0.4,0.45,0.45,0.6,0.5,0.55,0.5,0.6,0.55,0.6,0.65,0.55,0.55,0.65,0.75,0.65,0.65,0.55,0.45,0.55,0.6,0.65,0.65,0.65,0.6,0.65,0.65,0.55,0.65,0.7,0.65,0.7,0.65,0.6,0.65,0.65,0.5,0.45,0.4,0.55,0.7,0.75,0.75,0.7,0.75,0.55,0.55,0.55,0.65,0.65,0.6,0.6,0.6,0.5,0.55,0.65,0.7,0.7,0.7,0.7,0.6,0.45,0.6,0.…
>hsa-miR-208b-5p	AAGCUUUUUGCUCGAAUUAUGU	UGUAUUAAGCUCGUUUUUCGAA	376	7,6,6,6,7,6,6,6,6,6,7,7,6,6,6,6,6,6,6,7,6,6,6,6,6,6,6,6,6,6,6,6,6,6,6,6,6,6,6,6,6,6,6,6,6,6,6,6,6,6,6,6,6,6,6,6,6,6,6,6,6,6,6,6,6,6,6,6,6,6,6,6,6,7,6,6,6,6,6,6,6,7,6,6,7,6,6,6,6,6,6,6,6,6,7,7,6,6,6,6,6,6,6,7,6,7,6,6,6,6,6,6,6,6,6,6,6,7,6,6,6,6,6,6,6,6,7,6,6,6,6,6,6,6,6,6,6,6,6,6,6,6,6,6,6,6,6,6,6,6,6,6,7,6,6,6,6,6,7,6,6,6,7,6,6,6,6,6,6,6,6,6,7,6,6,6,6,6,6,6,6,6,6,6,6,6,6,6,6,6,6,6,6,6,6,6,6,6,6,6…	5mer,3mer,4mer,3mer,4mer,5mer,3mer,5mer,4mer,2mer,4mer,3mer,3mer,5mer,2mer,3mer,2mer,6mer,2mer,7mer,3mer,3mer,2mer,4mer,4mer,4mer,3mer,4mer,2mer,3mer,3mer,2mer,5mer,5mer,3mer,3mer,3mer,2mer,3mer,3mer,3mer,2mer,4mer,2mer,5mer,3mer,4mer,4mer,2mer,4mer,3mer,1,3mer,5mer,4mer,2mer,2mer,2mer,6mer,2mer,3mer,1,3mer,2mer,4mer,3mer,3mer,4mer,2mer,2mer,2mer,3mer,3mer,5mer,2mer,2mer,2mer,4mer,3mer,3mer,2mer,…	35,81,98,99,135,191,227,278,301,302,317,327,354,400,421,422,477,506,560,580,611,639,640,671,758,759,816,862,908,1010,1050,1051,1089,1150,1383,1445,1446,1488,1521,1568,1569,1570,1614,1620,1707,1708,1737,1788,1827,1853,1878,1889,1925,1946,2003,2018,2057,2064,2089,2180,2275,2285,2334,2342,2384,2534,2564,2595,2665,2666,2723,2742,2790,2842,2849,2858,2885,2921,2922,2958,3036,3095,3124,3125,3152,3175,32…	G,C,U,C,G,A,C,C,U,U,C,C,C,G,U,A,C,A,C,A,G,U,C,A,U,C,C,C,G,U,U,A,A,G,C,U,U,C,G,U,U,U,G,A,U,G,C,G,G,A,C,U,G,C,G,G,A,C,A,U,G,C,C,C,G,G,G,G,U,C,C,A,C,A,U,G,G,U,U,G,A,A,U,C,G,U,U,A,G,C,U,C,A,G,C,C,C,G,A,G,C,U,A,A,G,A,U,C,G,G,A,G,G,G,U,C,C,G,A,G,U,C,G,C,A,G,U,C,A,U,C,G,C,G,A,U,C,G,C,G,A,C,U,C,G,C,C,G,C,C,A,A,G,U,G,U,C,A,G,C,C,C,G,A,G,C,A,G,A,G,A,C,G,G,U,C,U,G,G,U,A,G,G,G,A,G,C,G,C,U,C,G,C,A,C,G,C,G,C,C…	1,3,1,2,1,2,2,0,2,2,0,1,1,2,4,3,1,3,2,3,2,4,3,3,2,2,2,2,1,2,1,3,1,2,1,1,3,1,2,1,2,2,3,1,3,3,3,2,2,1,1,0,2,2,1,2,1,2,2,2,3,2,1,2,1,1,2,2,2,3,1,2,2,3,3,1,1,1,2,2,0,1,3,3,2,1,2,3,2,4,2,2,3,1,3,3,1,2,1,1,1,3,3,1,2,3,1,0,1,2,2,2,2,3,2,1,1,3,1,0,2,2,3,3,2,2,2,3,2,1,4,2,2,2,2,2,1,1,3,2,1,4,2,3,2,2,3,2,1,1,2,2,3,1,3,3,2,2,2,3,2,1,1,1,2,3,2,1,2,2,2,2,3,2,1,3,2,0,2,3,1,2,3,3,2,1,2,1,1,2,1,1,2,3,3,3,4,2,3,2…	0,1,1,1,1,1,0,0,1,2,0,0,1,0,4,2,0,1,1,1,0,2,1,2,1,2,1,1,0,1,1,2,1,1,1,0,1,0,0,1,0,0,1,1,1,1,2,2,1,1,0,0,1,0,1,0,1,1,2,1,2,1,0,0,0,0,1,1,1,1,1,2,1,1,3,0,1,1,1,1,0,0,3,2,1,0,1,2,1,3,1,0,1,1,1,1,0,1,1,0,1,2,1,1,1,1,1,0,1,1,1,2,0,2,0,1,1,1,1,0,0,1,2,1,1,0,1,1,0,0,4,1,1,1,0,1,1,0,1,1,1,2,1,1,1,1,1,1,1,1,1,1,1,1,1,1,1,1,1,0,1,0,0,1,1,2,1,1,1,1,1,1,2,1,1,1,0,0,2,2,0,1,1,2,1,1,0,1,0,0,0,0,1,2,0,3,4,1,3,1…	1,1,2,0,1,1,2,2,3,3,2,0,2,1,0,1,2,2,0,2,2,1,1,2,0,1,0,1,4,2,2,0,1,2,2,1,2,1,2,2,2,2,1,1,1,2,2,0,1,1,0,1,2,1,0,2,0,0,0,2,2,0,2,2,2,2,4,2,0,1,1,0,2,2,0,0,0,2,0,0,0,1,3,3,1,1,0,1,0,0,1,2,1,1,2,3,1,1,2,0,2,0,1,0,0,0,1,2,3,2,1,4,2,2,1,0,2,2,1,1,1,1,3,1,1,2,2,1,2,2,1,0,0,2,2,1,0,1,1,2,0,0,2,0,0,2,3,1,1,1,2,0,0,1,1,3,1,1,1,1,4,0,3,1,1,1,2,1,1,0,0,1,2,2,1,0,0,2,2,0,2,1,0,3,2,1,0,1,1,0,0,2,2,1,0,2,1,0,3,2…	1,1,1,0,1,1,1,2,2,3,1,0,1,1,0,1,2,1,0,1,1,1,0,2,0,1,0,0,2,2,1,0,1,1,1,0,1,1,1,2,1,2,1,1,0,1,2,0,1,1,0,1,1,0,0,2,0,0,0,1,1,0,2,1,1,1,2,2,0,0,1,0,2,1,0,0,0,1,0,0,0,1,2,3,1,0,0,1,0,0,1,1,1,1,1,1,1,1,2,0,1,0,0,0,0,0,0,1,2,1,1,2,1,1,1,0,2,1,1,1,1,0,2,1,1,1,2,1,1,2,1,0,0,1,1,1,0,1,1,1,0,0,1,0,0,1,2,1,1,1,2,0,0,1,0,1,1,1,1,0,2,0,3,1,1,1,1,1,1,0,0,1,2,1,1,0,0,1,2,0,1,1,0,2,2,1,0,0,1,0,0,2,2,1,0,1,1,0,1,1…	0.5,0.7,0.5,0.45,0.65,0.6,0.65,0.5,0.55,0.55,0.6,0.55,0.45,0.65,0.7,0.7,0.5,0.65,0.55,0.5,0.55,0.45,0.45,0.5,0.5,0.45,0.55,0.55,0.6,0.75,0.7,0.7,0.45,0.5,0.45,0.55,0.55,0.45,0.5,0.6,0.55,0.55,0.55,0.7,0.55,0.55,0.6,0.6,0.65,0.55,0.65,0.6,0.7,0.55,0.55,0.55,0.65,0.7,0.6,0.45,0.65,0.6,0.45,0.55,0.65,0.5,0.65,0.65,0.5,0.4,0.5,0.4,0.45,0.65,0.7,0.55,0.7,0.7,0.7,0.75,0.55,0.55,0.65,0.6,0.55,0.5,0.5,0.…
>hsa-miR-1248	ACCUUCUUGUAUAAGCACUGUGCUAAA	AAAUCGUGUCACGAAUAUGUUCUUCCA	345	6,6,6,6,6,6,6,6,6,6,6,6,6,6,6,6,6,6,6,6,6,6,6,6,6,6,6,6,6,6,6,6,6,6,6,6,6,6,6,6,6,6,6,6,6,6,6,6,6,6,6,6,6,6,6,6,6,6,6,6,6,6,6,6,6,6,6,6,6,6,6,6,6,6,6,6,6,6,6,6,6,6,6,6,6,6,6,6,6,6,7,6,6,6,6,6,6,6,6,6,6,6,6,6,6,6,6,6,6,7,6,6,6,6,7,6,6,6,6,6,6,6,6,6,6,6,6,6,6,6,6,6,6,6,6,6,6,6,7,6,6,6,6,7,6,6,6,6,6,6,6,6,6,6,6,6,6,6,6,6,6,6,6,7,6,6,6,6,6,6,6,6,6,6,6,6,6,6,7,6,6,7,6,6,6,6,6,6,6,7,6,6,6,6,6,6,6,6,6,6…	3mer,2mer,2mer,2mer,3mer,3mer,2mer,2mer,4mer,4mer,3mer,2mer,3mer,3mer,3mer,4mer,5mer,4mer,4mer,2mer,2mer,3mer,4mer,3mer,3mer,2mer,3mer,2mer,2mer,4mer,3mer,6mer,3mer,4mer,3mer,4mer,2mer,2mer,6mer,4mer,4mer,6mer,6mer,4mer,3mer,2mer,4mer,4mer,3mer,4mer,3mer,2mer,2mer,5mer,5mer,4mer,3mer,4mer,4mer,4mer,3mer,3mer,2mer,3mer,5mer,4mer,3mer,2mer,4mer,4mer,3mer,3mer,4mer,3mer,6mer,2mer,1,3mer,3mer,6mer,5m…	45,46,49,210,402,516,519,520,524,525,636,637,678,694,696,814,861,955,960,1243,1527,1732,1736,1800,1923,2177,2367,2368,2369,2593,2734,2841,2937,2956,3151,3222,3234,3235,3243,3347,3348,3402,3436,3498,3501,3502,3517,3575,3576,3637,3777,3778,3873,4066,4088,4476,4529,4530,4554,4555,4576,4651,4713,4903,5035,5191,5356,5357,5361,5416,5566,5605,5644,5645,5701,5702,5725,5844,5848,5943,5989,5992,6063,6189,6…	G,A,A,A,U,U,G,A,G,A,G,C,A,U,A,C,C,A,A,A,A,A,C,A,C,U,G,G,G,U,C,U,A,C,U,A,G,C,A,G,A,U,U,G,A,A,U,G,A,C,G,A,U,A,A,C,C,U,G,A,U,U,C,U,U,C,G,A,A,U,U,A,G,C,G,A,U,C,C,C,A,A,A,A,C,A,A,U,G,G,U,C,C,A,A,G,A,U,A,G,G,A,A,A,G,A,U,C,G,A,A,A,G,C,C,G,A,U,G,A,A,C,A,C,A,A,U,U,U,A,G,A,U,U,G,G,A,U,G,C,A,A,A,C,G,G,G,A,A,G,U,G,G,A,G,G,C,U,G,G,A,U,A,U,C,C,C,G,A,A,A,A,U,A,U,U,U,G,A,G,G,U,G,U,U,G,G,A,A,A,C,A,C,U,G,A,U,U,G,A…	2,2,3,3,2,3,3,1,3,1,1,3,3,2,1,3,1,1,3,2,3,2,3,1,2,4,4,2,2,1,1,2,4,3,2,3,2,1,2,4,2,2,1,1,3,1,2,2,1,4,3,1,3,2,3,2,3,2,1,3,3,2,1,2,3,2,1,3,2,3,1,1,3,2,2,3,1,2,2,2,3,1,2,2,2,2,3,1,2,2,2,1,2,3,2,1,2,2,1,2,2,2,2,2,1,2,3,1,2,2,2,3,3,1,2,3,2,1,2,1,3,3,2,3,1,1,2,2,2,2,1,2,2,2,1,2,3,2,1,2,3,2,2,2,2,1,2,1,2,2,2,2,2,2,3,1,3,2,3,1,1,2,2,2,1,2,2,1,2,2,1,3,1,4,1,2,2,3,1,2,1,2,2,2,2,1,1,3,1,2,2,2,2,2,1,4,2,1,1,2…	1,1,1,2,1,2,1,1,1,0,1,3,1,2,0,2,1,1,1,1,1,1,2,0,1,2,3,2,1,1,1,1,2,2,1,2,1,1,1,2,1,1,0,1,1,0,1,1,1,2,1,1,2,1,2,1,1,1,1,3,2,1,1,2,1,2,1,2,1,1,0,1,3,1,1,2,1,1,1,1,1,1,0,0,1,1,2,1,1,1,1,1,1,2,1,1,2,1,0,1,0,1,1,1,1,1,1,1,1,1,1,2,1,1,1,2,1,0,1,0,1,2,1,1,0,0,1,1,1,2,1,1,1,1,1,1,1,1,1,1,2,1,1,1,2,0,1,1,1,0,0,0,1,1,0,1,1,1,2,1,1,1,1,1,1,1,2,1,1,1,1,2,1,3,0,2,1,2,1,1,0,1,0,1,1,1,0,1,0,0,1,1,1,1,1,3,1,0,1,1…	1,2,1,2,0,0,2,2,1,1,1,1,1,1,2,1,2,2,1,2,2,2,3,3,2,1,2,2,2,2,2,3,2,1,1,1,1,0,1,1,1,3,3,3,1,1,1,2,2,1,1,2,1,2,1,1,1,2,1,1,2,2,2,2,1,2,3,2,1,2,1,2,2,1,0,1,1,1,1,0,0,1,1,2,1,1,1,1,1,1,3,2,2,2,1,2,1,2,0,1,3,2,1,2,0,0,1,0,1,0,2,0,3,2,2,2,1,1,2,1,2,1,0,1,1,1,1,1,1,2,1,1,1,1,2,3,1,1,1,3,1,2,3,1,0,3,2,1,1,1,1,0,1,1,1,1,0,0,2,4,2,1,1,1,2,1,1,3,2,2,1,0,1,1,1,1,1,2,2,1,1,1,1,1,2,1,3,1,2,3,0,2,1,0,2,1,1,1,2,1…	1,2,0,2,0,0,2,1,1,0,1,1,0,1,1,0,1,1,1,2,1,1,1,3,1,1,1,1,1,1,2,2,1,0,1,0,1,0,1,1,0,2,2,2,1,1,1,1,2,0,1,1,1,2,0,0,1,2,1,1,2,1,2,2,1,1,2,1,1,1,1,1,1,1,0,1,1,0,1,0,0,1,0,1,1,1,1,0,1,1,3,2,1,1,0,1,1,1,0,1,3,2,0,2,0,0,1,0,1,0,1,0,2,2,1,1,1,1,2,0,1,1,0,1,0,0,1,1,1,1,1,1,1,1,2,1,1,1,1,2,1,2,2,0,0,2,1,0,1,1,1,0,1,1,1,1,0,0,1,4,1,1,1,1,2,0,1,3,1,2,1,0,1,1,1,0,0,2,2,1,1,1,1,1,1,1,3,1,1,2,0,1,1,0,2,0,1,1,1,0…	0.65,0.7,0.6,0.6,0.7,0.55,0.6,0.55,0.55,0.55,0.35,0.35,0.6,0.65,0.65,0.45,0.6,0.65,0.65,0.6,0.5,0.55,0.5,0.65,0.55,0.65,0.55,0.6,0.65,0.6,0.55,0.6,0.75,0.7,0.55,0.65,0.6,0.65,0.55,0.55,0.6,0.65,0.45,0.6,0.7,0.75,0.7,0.55,0.6,0.3,0.65,0.7,0.6,0.55,0.65,0.6,0.7,0.75,0.6,0.55,0.5,0.7,0.6,0.7,0.5,0.6,0.55,0.55,0.45,0.45,0.65,0.6,0.6,0.65,0.7,0.75,0.55,0.45,0.5,0.6,0.6,0.5,0.6,0.6,0.35,0.55,0.6,0.55,0…
>hsa-miR-193a-5p	UGGGUCUUUGCGGGCGAGAUGA	AGUAGAGCGGGCGUUUCUGGGU	340	6,6,6,6,6,6,6,6,6,6,6,6,6,6,6,6,6,6,6,6,6,6,6,6,6,6,6,6,6,6,6,6,6,6,6,6,6,6,6,6,6,6,6,6,6,6,6,6,6,6,6,6,6,6,6,6,6,6,6,6,7,6,6,6,6,6,6,6,6,6,6,6,6,6,7,6,6,6,6,6,6,6,7,6,6,6,6,6,6,6,6,6,6,6,6,6,6,6,6,6,6,6,6,6,6,6,6,6,6,6,6,6,6,6,6,6,6,6,6,6,6,6,6,6,6,6,6,6,7,6,6,6,6,6,6,6,7,6,6,6,6,6,6,6,6,6,6,6,6,6,6,6,6,6,7,6,6,7,6,6,6,6,6,6,6,6,6,7,6,6,6,6,6,6,6,7,6,6,6,6,6,6,7,6,6,6,6,6,6,6,6,6,6,6,6,6,6,6,6,6…	3mer,2mer,3mer,3mer,2mer,3mer,3mer,2mer,2mer,2mer,4mer,3mer,3mer,4mer,3mer,2mer,3mer,2mer,2mer,2mer,4mer,3mer,2mer,2mer,2mer,5mer,2mer,2mer,3mer,3mer,2mer,2mer,4mer,2mer,2mer,2mer,4mer,3mer,2mer,4mer,4mer,4mer,4mer,3mer,3mer,2mer,2mer,2mer,3mer,2mer,4mer,3mer,3mer,3mer,3mer,2mer,2mer,2mer,5mer,4mer,4mer,3mer,2mer,1,3mer,4mer,3mer,2mer,2mer,3mer,3mer,3mer,3mer,3mer,5mer,3mer,4mer,3mer,4mer,4mer,4m…	52,53,100,215,228,281,303,317,318,363,394,455,478,559,560,569,591,751,761,817,851,863,892,932,1023,1159,1180,1204,1265,1325,1326,1384,1408,1463,1489,1490,1491,1506,1557,1621,1622,1687,1709,1738,1739,1755,1756,1807,1829,1853,1936,1937,1948,2017,2018,2049,2162,2182,2284,2285,2295,2296,2303,2335,2342,2404,2500,2543,2564,2578,2579,2626,2667,2694,2791,2792,2821,2849,2858,2943,3037,3038,3051,3103,3125,…	C,A,A,A,A,C,C,C,U,C,A,C,C,U,C,G,C,A,A,U,A,G,U,U,C,G,A,U,A,U,C,A,A,A,C,C,C,A,C,U,U,A,G,C,A,C,A,U,A,A,C,U,G,U,G,C,A,A,U,C,U,A,C,A,C,U,U,C,G,U,G,A,G,U,U,U,A,U,G,A,C,A,A,A,C,A,U,G,G,U,C,U,A,U,C,A,G,C,U,G,A,C,U,G,C,A,U,G,U,C,U,G,C,G,A,C,A,G,A,C,A,U,C,A,C,C,A,C,C,U,A,U,G,C,U,A,A,A,U,C,C,A,U,C,U,G,A,C,A,G,G,A,U,G,U,U,A,U,C,A,A,A,U,G,U,A,U,A,G,U,C,A,G,A,C,U,U,C,U,A,C,A,C,A,G,A,U,U,C,G,U,G,A,G,U,G,G,G,U,A…	2,2,2,3,1,3,2,1,3,3,3,1,3,3,2,2,0,2,2,2,1,2,2,2,2,2,2,3,2,3,3,3,2,1,2,2,2,2,1,3,3,3,3,2,2,2,3,3,2,2,2,3,4,2,2,1,0,2,2,3,1,3,2,2,2,1,3,2,1,2,1,2,2,2,2,2,2,2,2,1,3,3,1,3,3,2,3,2,3,2,2,1,2,2,3,1,1,1,2,2,2,2,3,2,2,2,0,2,2,3,2,0,2,1,2,1,3,3,1,1,2,3,3,2,1,2,3,3,2,2,3,3,2,3,2,1,1,2,2,3,2,2,2,2,3,1,2,2,2,2,3,0,1,1,2,2,2,2,2,3,0,3,3,1,2,2,2,1,3,0,2,2,1,4,2,2,3,3,2,2,2,2,2,1,2,2,3,3,3,1,2,2,1,3,1,1,1,1,2,1…	1,1,2,2,0,1,1,1,1,1,1,0,1,2,1,1,0,1,1,1,1,1,0,1,1,1,1,2,0,1,1,1,1,1,2,0,1,0,0,1,1,1,1,1,1,0,1,1,1,1,1,2,1,0,0,1,0,1,1,1,0,1,1,2,1,0,1,1,1,0,1,0,1,1,1,1,1,2,1,1,1,1,1,1,2,1,1,0,1,1,0,1,1,1,0,1,1,1,0,1,2,1,2,1,2,1,0,1,1,1,1,0,1,1,1,0,1,2,1,0,0,3,1,1,0,1,1,1,1,1,2,1,0,2,0,0,0,1,1,3,1,1,1,2,1,1,1,1,1,1,1,0,0,0,1,1,1,1,1,1,0,2,1,0,2,1,1,0,1,0,1,1,0,1,2,0,1,1,1,1,1,0,1,1,1,1,0,3,2,1,2,1,1,1,1,0,1,0,1,1…	0,1,1,2,2,1,2,3,3,1,1,2,2,1,1,2,3,1,3,1,2,1,3,1,3,1,3,1,1,3,3,3,3,2,4,2,2,3,3,1,1,3,2,2,1,2,3,0,2,1,3,2,3,3,2,1,1,3,0,1,2,4,1,2,1,2,3,2,2,3,3,3,1,1,4,2,2,0,2,1,2,2,2,0,3,2,2,3,2,2,3,2,2,2,1,3,2,1,3,1,1,3,1,2,2,2,2,2,1,3,2,0,1,3,2,1,3,2,3,2,3,3,2,2,1,3,2,2,3,2,1,3,2,3,1,3,1,3,3,1,1,2,2,3,1,2,2,1,1,3,2,2,2,2,2,2,2,2,2,1,3,2,2,1,4,2,2,3,2,1,1,2,3,3,2,2,1,2,1,3,1,1,4,2,1,0,1,2,2,2,2,3,1,1,2,2,0,1,1,2…	0,1,1,1,1,1,1,1,2,0,0,0,0,1,0,1,2,1,1,0,1,1,1,1,1,1,1,1,0,2,1,2,1,1,1,1,0,2,1,1,1,0,0,1,1,0,1,0,1,0,2,1,1,1,1,0,1,1,0,1,1,2,1,1,0,0,1,1,0,1,1,1,0,0,3,1,1,0,1,0,1,1,1,0,2,1,2,1,1,1,2,1,1,0,0,1,1,0,2,1,1,2,1,1,1,1,1,1,1,2,1,0,1,1,1,0,1,0,0,1,1,2,0,1,1,1,1,1,1,0,0,1,0,2,1,1,1,2,2,1,1,1,1,2,1,2,1,1,1,1,2,1,1,1,1,1,2,1,1,0,1,1,1,0,2,1,0,3,1,1,1,1,2,1,2,1,0,0,1,1,1,1,2,1,0,0,1,1,1,1,0,1,1,0,1,0,0,1,1,1…	0.5,0.5,0.55,0.5,0.7,0.6,0.45,0.6,0.65,0.6,0.6,0.75,0.5,0.55,0.55,0.55,0.65,0.45,0.55,0.5,0.55,0.6,0.65,0.45,0.35,0.45,0.5,0.35,0.7,0.5,0.4,0.4,0.55,0.55,0.5,0.5,0.6,0.55,0.45,0.6,0.5,0.6,0.6,0.55,0.55,0.55,0.55,0.7,0.7,0.55,0.4,0.45,0.5,0.6,0.55,0.7,0.6,0.45,0.65,0.6,0.5,0.45,0.55,0.5,0.55,0.7,0.6,0.55,0.65,0.5,0.5,0.65,0.4,0.65,0.55,0.5,0.4,0.7,0.55,0.7,0.45,0.45,0.5,0.75,0.6,0.65,0.6,0.55,0.55…
>hsa-miR-218-5p	UUGUGCUUGAUCUAACCAUGU	UGUACCAAUCUAGUUCGUGUU	327	6,6,6,6,6,6,6,6,6,6,6,6,6,6,6,6,6,6,6,6,6,6,6,6,6,7,6,6,6,6,6,6,6,6,6,6,6,6,7,6,6,6,6,6,6,6,6,6,6,6,6,7,6,6,6,6,6,6,6,6,6,6,6,6,6,6,6,6,6,6,6,6,6,6,6,6,6,6,6,6,6,6,6,6,6,6,6,6,7,6,6,6,6,6,6,6,6,6,6,6,6,6,6,6,6,6,6,6,6,6,6,6,6,6,6,6,6,6,6,6,6,6,6,6,6,6,6,6,6,6,6,6,6,6,6,6,6,6,6,6,6,6,6,6,6,6,6,6,6,6,6,6,7,6,6,6,6,6,6,6,6,6,6,6,6,6,6,6,6,6,6,6,6,6,6,6,6,6,6,6,6,6,6,6,6,6,6,6,6,6,6,6,6,6,6,6,6,6,6,6…	2mer,5mer,3mer,3mer,2mer,2mer,6mer,5mer,6mer,2mer,5mer,3mer,3mer,3mer,2mer,2mer,2mer,5mer,2mer,2mer,4mer,3mer,3mer,2mer,2mer,3mer,2mer,4mer,2mer,2mer,2mer,3mer,4mer,5mer,3mer,2mer,2mer,2mer,6mer,5mer,5mer,3mer,2mer,3mer,3mer,4mer,2mer,2mer,3mer,4mer,3mer,4mer,2mer,2mer,3mer,2mer,3mer,4mer,3mer,2mer,2mer,2mer,4mer,4mer,4mer,3mer,4mer,3mer,3mer,3mer,3mer,3mer,3mer,3mer,2mer,3mer,2mer,3mer,2mer,5mer…	38,45,144,216,229,255,260,261,280,380,402,528,552,588,622,629,752,760,777,854,864,1044,1069,1095,1266,1340,1479,1490,1524,1549,1600,1616,1757,1769,1800,1830,1836,1878,1880,1881,1897,1902,1903,2041,2080,2082,2092,2116,2158,2163,2194,2245,2247,2312,2361,2362,2367,2457,2467,2469,2470,2514,2520,2535,2536,2542,2565,2685,2734,2738,2755,2757,2775,2815,2832,2937,2958,2961,3007,3009,3039,3052,3072,3078,30…	A,G,A,U,U,G,G,C,U,U,U,C,A,C,G,G,G,U,U,G,A,A,A,C,A,U,U,C,G,C,G,G,U,C,A,G,C,C,A,U,G,G,C,U,C,C,A,A,U,G,C,C,A,U,A,G,G,U,U,A,U,A,U,A,A,U,U,A,C,G,C,C,U,A,U,A,G,A,C,A,C,C,G,G,C,U,C,A,A,G,A,C,A,C,G,U,G,G,G,A,C,G,A,G,A,A,C,A,G,G,C,U,C,G,G,U,C,G,A,G,G,A,U,G,U,A,G,G,A,U,A,A,A,C,G,U,A,A,A,U,A,U,A,A,U,A,C,A,G,U,G,C,C,A,A,G,C,G,U,A,A,A,A,C,A,A,U,G,C,G,G,C,U,C,G,G,G,G,A,C,C,U,U,G,U,A,U,A,A,A,G,A,A,C,A,A,A,U,A,C…	1,1,1,1,2,2,2,2,2,1,0,2,3,2,2,1,1,0,1,1,1,2,1,2,2,2,2,0,1,2,1,1,0,2,3,1,3,2,1,1,4,1,2,2,2,1,1,2,1,2,1,2,1,1,3,2,3,0,2,1,3,3,2,1,0,2,1,2,1,2,1,1,1,1,2,3,0,1,1,2,1,2,2,2,2,1,1,1,1,1,2,2,1,0,2,3,1,3,1,1,1,1,3,3,1,2,1,3,1,1,2,2,2,2,1,1,1,1,2,2,1,2,3,1,2,3,3,2,2,1,1,2,3,0,1,2,3,3,1,1,2,2,3,0,1,0,3,2,2,2,2,1,1,1,1,2,1,2,1,2,2,2,3,1,2,1,2,2,2,3,2,3,2,1,1,0,0,1,3,4,1,1,2,3,2,1,4,1,1,2,2,2,2,0,2,1,2,1,3,3…	1,0,1,0,1,1,1,1,1,1,0,1,2,1,1,1,0,0,0,1,0,2,1,1,1,1,1,0,1,1,1,1,0,1,3,0,2,1,1,0,3,0,1,1,2,1,1,2,1,1,0,2,1,1,1,1,1,0,2,0,1,2,1,1,0,2,1,1,1,1,1,0,0,1,1,1,0,0,1,1,0,1,1,1,1,1,1,1,1,1,1,1,1,0,2,2,1,2,1,0,0,0,2,1,1,1,1,2,1,1,1,1,0,1,1,1,1,1,0,1,1,1,2,1,1,1,2,1,1,1,1,1,2,0,1,1,1,2,1,1,1,1,2,0,0,0,2,1,1,1,2,1,1,0,0,1,1,2,1,1,1,2,2,0,1,0,1,1,2,2,1,1,1,0,0,0,0,0,3,3,1,1,2,2,2,0,4,1,0,1,1,2,0,0,0,1,1,1,2,1…	2,0,1,1,1,3,2,1,2,0,1,0,2,1,1,1,0,1,2,1,1,1,1,2,2,2,1,3,2,1,4,0,3,0,3,1,1,0,2,2,1,3,2,1,3,3,0,2,1,1,3,2,2,1,0,2,3,2,0,0,2,2,1,2,2,1,3,2,1,2,0,1,3,2,0,3,0,3,3,1,1,0,0,2,2,2,1,0,2,0,0,1,0,2,2,1,1,1,1,3,1,0,2,2,0,3,2,2,1,0,2,2,1,1,1,2,2,2,2,2,1,1,3,0,1,1,1,2,2,1,1,1,3,0,2,2,2,1,3,1,2,1,1,0,3,0,2,1,2,1,3,1,1,0,3,1,1,1,1,1,2,1,1,1,1,2,3,3,1,1,2,2,3,1,1,0,2,1,0,2,2,1,2,0,1,2,1,0,2,2,3,3,0,0,1,2,1,2,0,1…	1,0,0,0,1,2,1,0,1,0,1,0,1,1,1,1,0,1,2,0,1,1,1,1,2,1,1,2,1,1,3,0,3,0,1,1,0,0,2,2,0,3,2,0,2,2,0,1,1,1,2,1,2,1,0,1,2,1,0,0,2,2,0,2,1,0,2,1,1,1,0,1,2,1,0,1,0,2,1,1,0,0,0,1,2,1,1,0,1,0,0,1,0,1,2,1,1,1,1,2,1,0,1,1,0,2,2,1,1,0,1,1,0,1,1,2,1,1,1,1,1,0,2,0,1,1,1,1,1,1,1,1,2,0,2,2,2,1,2,1,1,1,1,0,1,0,1,1,2,0,2,1,0,0,2,1,1,1,1,1,1,1,1,1,1,1,1,3,1,1,2,1,1,1,1,0,2,1,0,1,1,1,1,0,1,1,1,0,1,1,2,2,0,0,1,1,1,1,0,1…	0.55,0.65,0.65,0.4,0.7,0.35,0.35,0.35,0.6,0.55,0.7,0.45,0.5,0.55,0.45,0.45,0.45,0.5,0.7,0.4,0.6,0.65,0.7,0.55,0.65,0.4,0.45,0.5,0.55,0.4,0.6,0.65,0.55,0.5,0.65,0.7,0.55,0.65,0.75,0.7,0.55,0.5,0.55,0.6,0.65,0.65,0.55,0.75,0.65,0.5,0.6,0.65,0.65,0.5,0.5,0.5,0.55,0.5,0.6,0.45,0.45,0.55,0.5,0.5,0.5,0.6,0.7,0.45,0.55,0.45,0.35,0.3,0.5,0.35,0.55,0.75,0.75,0.75,0.45,0.55,0.4,0.5,0.3,0.4,0.5,0.5,0.45,0.6…
>hsa-miR-148b-5p	AAGUUCUGUUAUACACUCAGGC	CGGACUCACAUAUUGUCUUGAA	309	6,6,6,6,6,6,6,6,6,6,6,6,6,6,6,6,6,6,6,6,7,6,6,6,6,6,6,6,7,6,6,6,6,6,6,6,6,6,6,6,6,7,6,6,6,6,6,6,6,6,6,6,6,6,6,6,6,7,6,6,7,6,6,6,6,6,6,6,6,6,6,6,6,6,6,6,6,6,6,6,6,6,6,6,6,6,6,6,6,6,6,6,6,6,6,6,6,6,6,6,6,6,6,6,6,6,6,6,6,6,6,6,6,6,6,6,6,6,6,6,6,6,6,6,6,6,6,6,6,6,6,7,6,6,6,6,6,6,6,6,6,6,6,6,6,6,6,6,6,6,6,6,6,6,6,6,6,6,6,6,6,6,6,6,6,6,6,6,6,6,6,7,6,6,6,6,6,6,6,6,6,6,6,6,6,6,7,6,6,6,6,6,6,6,6,6,6,6,6,6…	3mer,2mer,5mer,2mer,5mer,3mer,2mer,3mer,3mer,2mer,5mer,2mer,3mer,2mer,4mer,2mer,2mer,2mer,2mer,3mer,3mer,2mer,5mer,3mer,3mer,3mer,3mer,4mer,7mer,4mer,2mer,2mer,2mer,3mer,4mer,3mer,3mer,2mer,3mer,3mer,5mer,7mer,3mer,3mer,3mer,2mer,2mer,3mer,3mer,2mer,2mer,2mer,5mer,4mer,4mer,4mer,4mer,5mer,5mer,2mer,4mer,4mer,2mer,3mer,3mer,6mer,4mer,4mer,4mer,4mer,2mer,3mer,4mer,3mer,3mer,3mer,4mer,3mer,2mer,4mer…	68,81,91,98,124,141,197,213,265,317,362,421,494,506,560,568,611,639,640,677,710,711,841,875,890,908,917,923,931,964,1010,1051,1059,1079,1092,1242,1247,1314,1444,1445,1531,1582,1620,1655,1724,1745,1788,1835,1867,1868,1890,1905,1966,1993,1994,2018,2024,2048,2056,2057,2063,2064,2089,2180,2285,2341,2342,2426,2436,2454,2472,2498,2533,2534,2578,2600,2618,2624,2666,2682,2842,2848,2849,2858,2871,2875,291…	A,C,C,U,U,A,G,A,G,C,C,U,C,A,C,C,G,U,C,G,U,C,A,G,C,G,G,C,C,G,U,A,U,G,G,G,G,U,U,U,G,G,A,U,G,C,G,A,U,C,A,G,A,U,G,G,U,C,U,A,U,C,A,U,C,U,C,C,U,A,G,G,U,G,U,U,G,G,C,A,A,U,U,G,A,C,C,U,G,U,C,G,G,A,G,G,U,C,C,U,A,U,C,G,C,U,C,C,G,U,A,C,G,C,A,A,C,U,C,A,A,C,U,A,A,C,G,A,A,U,G,C,C,G,A,G,U,C,A,G,A,G,C,C,G,U,A,A,G,U,C,G,U,A,G,U,U,C,A,G,C,C,C,C,G,G,A,G,A,C,G,C,G,A,U,G,U,C,U,C,G,G,A,A,G,G,U,C,G,G,U,G,U,G,U,G,U,G,U,G…	1,2,1,2,2,2,2,1,2,1,1,2,3,2,3,0,3,2,4,3,3,2,3,1,2,1,3,2,2,3,4,2,3,3,2,2,3,2,2,2,2,3,2,3,2,1,2,2,3,2,2,3,2,0,1,3,1,3,1,1,2,1,2,3,3,1,1,3,1,2,3,1,1,1,3,3,3,2,2,3,3,2,1,1,3,2,1,2,3,1,2,3,2,1,4,3,2,1,2,3,3,2,2,2,3,1,4,4,3,2,3,2,3,1,1,3,2,2,3,1,2,2,2,1,2,2,3,4,2,3,4,2,3,1,4,2,2,1,2,3,3,3,2,2,2,1,2,4,2,3,3,3,2,1,1,2,1,2,1,2,2,2,3,3,3,1,2,2,3,2,2,3,1,2,3,2,3,2,1,0,3,3,1,2,3,3,3,2,3,2,2,1,3,3,2,3,2,2,3,3…	1,1,1,1,1,1,1,0,1,0,1,1,1,1,2,0,1,1,1,1,3,2,2,1,2,1,1,1,1,2,4,1,2,2,2,1,1,1,1,1,1,1,1,1,2,0,1,0,3,2,1,1,1,0,1,1,1,1,1,1,1,1,1,1,2,0,0,2,1,1,1,1,1,1,1,1,1,1,1,1,2,1,1,1,2,0,1,1,1,1,2,1,2,0,3,2,1,0,1,1,1,1,1,1,1,1,1,3,1,1,1,1,2,1,1,2,0,0,2,0,1,1,2,1,1,1,1,1,1,1,1,1,2,1,3,1,2,1,0,2,3,1,1,1,1,1,2,1,1,1,1,1,1,0,1,1,0,1,0,1,2,1,1,2,1,1,1,1,2,1,1,2,1,1,1,1,1,1,1,0,2,1,1,2,2,1,2,1,3,1,1,0,2,2,1,1,1,1,2,2…	1,2,2,0,1,2,0,1,2,1,1,0,1,1,2,1,1,1,0,2,1,0,2,0,2,1,3,2,2,2,1,3,1,3,2,1,1,2,3,2,1,2,2,1,1,1,1,2,1,0,1,2,3,2,1,2,1,0,2,1,0,1,1,1,0,1,0,0,0,0,2,0,1,1,2,1,1,0,1,1,2,1,1,1,3,1,2,0,1,1,2,2,0,1,2,0,1,3,2,1,1,2,0,1,1,1,2,2,0,1,1,1,3,2,0,2,2,1,1,1,1,1,2,0,2,2,1,0,1,1,2,1,1,1,2,0,1,1,1,1,0,2,2,1,1,1,2,1,1,1,1,1,2,1,0,0,1,2,2,1,2,2,1,0,0,1,1,0,2,1,0,2,2,1,1,0,2,1,1,1,1,2,1,1,1,1,3,1,1,1,1,0,1,1,1,2,2,1,1,2…	1,2,1,0,1,2,0,1,2,1,1,0,1,1,2,1,1,1,0,2,1,0,1,0,2,1,2,2,1,1,1,2,1,3,2,1,1,1,2,1,1,1,1,1,1,1,1,1,1,0,1,2,2,2,1,2,1,0,1,1,0,1,1,1,0,1,0,0,0,0,1,0,1,1,2,1,1,0,1,1,2,1,1,1,3,1,1,0,1,1,2,1,0,1,1,0,1,3,1,1,1,1,0,1,1,1,1,2,0,1,1,1,2,1,0,1,2,1,1,1,1,1,1,0,2,2,1,0,1,1,1,1,1,1,2,0,1,1,1,1,0,1,2,1,1,1,2,1,1,1,1,1,2,1,0,0,1,2,1,1,1,1,1,0,0,1,1,0,2,1,0,1,2,1,1,0,1,1,1,1,1,1,1,1,1,1,2,1,1,1,1,0,1,1,1,1,2,1,1,2…	0.7,0.7,0.5,0.5,0.65,0.65,0.5,0.6,0.5,0.6,0.55,0.7,0.4,0.65,0.55,0.6,0.55,0.45,0.45,0.55,0.7,0.7,0.6,0.4,0.55,0.6,0.5,0.5,0.45,0.55,0.75,0.7,0.7,0.7,0.55,0.6,0.6,0.6,0.5,0.55,0.35,0.65,0.7,0.5,0.55,0.3,0.6,0.55,0.55,0.55,0.6,0.55,0.55,0.55,0.5,0.55,0.6,0.65,0.65,0.65,0.65,0.7,0.6,0.45,0.6,0.6,0.55,0.75,0.65,0.55,0.4,0.55,0.55,0.5,0.5,0.7,0.55,0.55,0.4,0.45,0.65,0.75,0.7,0.55,0.75,0.55,0.55,0.7,0.…
>hsa-miR-33a-5p	GUGCAUUGUAGUUGCAUUGCA	ACGUUACGUUGAUGUUACGUG	299	6,6,6,6,6,6,6,6,6,6,6,6,7,6,6,6,6,6,6,6,6,6,6,6,6,6,6,6,6,6,6,6,6,6,6,6,6,7,6,6,6,6,6,6,6,6,6,6,6,6,6,6,6,6,6,6,6,7,6,6,6,6,6,6,6,6,6,6,6,6,7,6,6,6,6,6,6,6,6,6,6,6,6,6,6,6,6,6,6,6,6,6,6,6,7,6,6,6,6,6,6,6,6,6,6,6,7,6,6,6,6,6,6,6,6,6,6,6,6,6,6,6,6,6,7,6,6,6,6,6,6,6,6,6,6,6,6,6,6,6,6,6,7,6,6,6,6,6,6,6,6,6,7,6,6,6,6,6,6,6,6,6,6,6,6,6,6,6,6,6,6,6,6,6,6,6,6,6,6,6,6,6,6,6,6,6,6,6,6,7,6,6,6,6,6,6,6,6,6,6…	4mer,3mer,4mer,4mer,4mer,5mer,3mer,3mer,3mer,4mer,2mer,3mer,5mer,4mer,1,2mer,3mer,3mer,4mer,4mer,2mer,2mer,2mer,4mer,2mer,4mer,4mer,4mer,2mer,2mer,2mer,4mer,2mer,4mer,2mer,4mer,2mer,5mer,4mer,3mer,4mer,2mer,2mer,5mer,4mer,4mer,4mer,4mer,3mer,2mer,2mer,4mer,5mer,4mer,5mer,2mer,3mer,2mer,2mer,6mer,5mer,4mer,3mer,5mer,3mer,3mer,4mer,4mer,4mer,3mer,4mer,4mer,3mer,2mer,3mer,2mer,3mer,1,4mer,3mer,4mer,…	38,43,69,70,117,188,197,198,237,255,274,336,348,349,380,449,485,486,501,515,528,570,588,612,634,731,800,801,833,1044,1079,1095,1100,1167,1198,1273,1278,1364,1365,1379,1402,1478,1479,1551,1600,1644,1646,1647,1655,1724,1786,1821,1830,1831,1895,1902,1997,2034,2035,2116,2117,2121,2156,2187,2192,2243,2312,2323,2390,2391,2420,2421,2464,2469,2513,2514,2533,2598,2611,2615,2627,2732,2747,2748,2757,2768,28…	A,G,A,A,G,G,G,A,U,G,A,U,A,A,U,A,G,G,A,G,C,U,C,U,G,A,G,G,C,A,G,C,U,U,A,G,G,G,C,U,A,A,U,A,G,C,G,G,U,G,C,A,G,U,C,G,G,A,A,A,U,A,G,A,G,C,U,C,A,A,G,C,G,A,A,A,U,C,U,A,C,G,G,G,C,A,A,U,A,A,U,C,G,G,G,C,A,G,A,G,C,U,A,G,C,G,A,A,U,C,U,G,A,A,G,G,G,G,A,G,G,C,A,U,G,C,G,G,G,C,G,A,G,A,A,A,A,U,U,G,U,C,A,C,A,G,G,C,G,A,C,U,G,G,G,U,A,C,A,A,C,G,G,A,A,G,U,G,C,G,G,C,G,A,G,U,A,C,G,G,C,G,A,G,C,A,A,U,C,G,G,C,U,G,G,C,C,G,G,G…	2,4,4,3,2,1,1,1,1,1,3,2,2,2,3,3,2,2,2,2,2,2,4,2,3,3,2,1,2,3,2,1,4,3,3,2,2,2,1,3,3,1,1,2,3,2,2,1,3,3,2,3,2,2,2,2,2,3,2,3,3,3,2,2,3,2,1,3,2,1,3,1,2,2,2,2,2,2,3,3,3,2,2,1,2,3,2,3,2,3,2,3,2,2,2,1,2,1,2,3,3,2,3,2,2,2,2,2,2,2,3,3,2,2,1,1,2,1,4,3,1,3,2,2,1,2,3,3,3,1,3,2,4,3,3,2,2,2,3,1,3,3,1,1,2,2,2,3,3,1,2,3,2,3,3,2,2,3,2,3,2,2,2,2,3,2,2,2,1,2,3,2,2,2,2,3,2,3,3,1,2,2,2,2,2,3,2,3,2,2,1,1,3,1,1,2,1,2,1,2…	1,1,3,2,1,1,1,1,1,1,1,1,2,2,1,1,2,2,1,2,1,1,3,0,1,1,1,1,2,1,1,1,3,1,1,1,1,2,0,1,2,1,1,0,1,1,1,1,2,1,1,1,0,1,1,1,1,2,1,2,1,1,1,0,1,1,1,1,1,1,1,1,1,1,1,1,2,1,2,1,2,1,1,1,1,2,1,1,0,1,1,2,1,1,1,1,1,1,2,1,2,1,2,1,1,1,1,1,1,2,2,1,1,1,1,1,1,1,2,2,1,1,1,1,1,1,2,1,1,1,2,2,1,1,1,1,1,2,1,0,1,1,0,0,1,1,1,0,2,0,1,1,1,1,1,1,1,2,1,1,1,1,1,1,3,2,1,1,0,1,1,1,1,1,1,1,1,1,2,1,1,1,1,2,1,1,0,1,0,1,1,0,1,0,1,1,0,1,0,1…	2,1,3,2,2,2,2,2,1,3,3,1,2,2,1,0,2,0,2,1,1,1,1,1,2,2,2,2,3,2,3,3,3,1,3,3,2,3,2,3,2,1,1,2,3,1,3,1,3,3,3,1,1,1,2,2,1,0,1,4,2,2,3,2,2,2,2,4,2,3,3,1,1,1,2,1,1,2,2,3,3,2,3,3,1,3,1,3,1,1,0,4,2,3,2,1,3,0,3,1,3,2,1,2,3,2,2,2,0,2,2,2,2,2,1,1,2,2,1,3,2,2,2,2,1,1,1,2,0,3,2,2,2,1,4,2,4,3,3,2,2,3,2,2,1,1,2,1,1,1,1,3,1,1,2,2,2,2,1,1,0,2,0,1,1,1,2,3,2,2,2,3,2,2,1,1,3,2,0,2,1,3,0,0,2,2,2,3,0,2,3,2,3,2,1,3,3,1,3,1…	1,1,2,1,1,1,0,1,1,1,2,0,2,1,1,0,1,0,1,0,1,1,1,1,1,0,2,1,2,1,1,2,1,1,2,2,1,1,2,1,1,1,0,0,1,1,1,1,1,1,2,1,0,1,0,1,0,0,1,4,2,1,1,1,1,0,2,4,1,2,1,1,1,1,1,0,0,1,1,1,1,1,3,2,0,2,0,2,0,0,0,2,2,1,1,1,2,0,2,1,1,1,1,1,2,0,1,1,0,1,1,1,1,1,1,1,2,1,1,1,0,1,2,1,1,1,1,1,0,2,2,2,2,1,2,1,2,1,1,1,1,1,0,0,0,1,1,0,1,0,1,2,1,0,0,1,0,0,0,1,0,1,0,0,0,1,1,1,1,1,1,2,1,1,0,1,2,2,0,1,0,2,0,0,2,1,1,2,0,1,2,1,2,1,0,2,1,1,1,0…	0.55,0.55,0.65,0.6,0.5,0.5,0.5,0.5,0.45,0.35,0.45,0.65,0.6,0.55,0.55,0.75,0.5,0.5,0.6,0.45,0.45,0.6,0.55,0.55,0.35,0.55,0.7,0.7,0.5,0.65,0.7,0.55,0.55,0.35,0.5,0.4,0.5,0.3,0.35,0.45,0.45,0.55,0.45,0.4,0.6,0.4,0.55,0.55,0.5,0.55,0.55,0.65,0.7,0.7,0.55,0.5,0.5,0.6,0.55,0.75,0.8,0.85,0.65,0.5,0.6,0.6,0.5,0.55,0.75,0.7,0.6,0.7,0.55,0.45,0.55,0.55,0.55,0.7,0.6,0.6,0.65,0.45,0.45,0.4,0.3,0.5,0.6,0.7,0.…
>hsa-miR-590-3p	UAAUUUUAUGUAUAAGCUAGU	UGAUCGAAUAUGUAUUUUAAU	298	6,6,6,6,6,6,6,6,6,6,6,6,6,6,7,6,6,6,6,6,6,6,6,6,6,6,6,6,6,6,6,6,6,6,6,6,6,6,6,6,6,6,6,7,6,6,6,6,6,6,6,6,6,6,6,6,6,6,6,6,6,7,6,6,6,6,6,6,6,6,6,6,6,6,6,6,6,6,6,6,6,7,6,6,6,6,6,6,6,6,6,6,6,6,6,6,6,6,6,6,6,6,6,6,6,6,6,6,6,6,6,6,6,6,6,6,6,6,6,6,6,6,6,6,6,6,7,6,6,6,6,6,6,6,6,6,6,6,6,6,6,6,6,6,6,6,6,6,6,6,6,6,6,6,6,6,6,6,6,6,6,7,6,6,6,6,6,6,6,6,6,6,6,6,6,6,6,6,6,6,6,6,7,6,7,6,6,6,6,6,6,6,6,6,6,6,6,6,6,6…	3mer,3mer,3mer,6mer,3mer,3mer,3mer,3mer,2mer,3mer,2mer,4mer,2mer,3mer,5mer,3mer,2mer,4mer,5mer,3mer,6mer,3mer,3mer,2mer,2mer,2mer,2mer,3mer,3mer,2mer,3mer,5mer,3mer,2mer,2mer,1,4mer,4mer,6mer,3mer,2mer,3mer,2mer,3mer,2mer,2mer,2mer,2mer,3mer,3mer,2mer,3mer,5mer,2mer,5mer,3mer,2mer,2mer,4mer,2mer,5mer,4mer,2mer,6mer,4mer,3mer,1,3mer,2mer,1,2mer,3mer,4mer,2mer,3mer,2mer,4mer,4mer,2mer,3mer,3mer,5me…	35,67,68,74,98,99,134,135,141,172,191,326,327,338,353,354,377,392,421,422,428,441,494,550,619,677,683,701,710,711,728,776,806,890,907,908,964,1007,1022,1051,1067,1124,1247,1253,1315,1444,1445,1446,1457,1569,1570,1708,1853,1867,1868,1890,1936,1946,2039,2048,2057,2063,2064,2114,2119,2132,2180,2181,2285,2294,2302,2435,2472,2540,2666,2723,2858,2875,2885,2921,2922,2948,2965,2973,3004,3094,3095,3158,31…	G,U,A,A,U,C,U,G,A,G,A,U,C,C,U,C,G,C,U,A,A,U,C,C,A,G,A,A,U,C,G,A,A,C,U,G,G,G,C,A,A,G,G,G,G,U,U,U,A,U,U,G,A,U,C,A,C,C,G,C,A,U,C,C,C,G,U,C,C,C,C,U,G,C,C,C,G,C,G,U,U,C,C,C,G,U,A,C,C,A,C,G,C,U,G,C,U,C,G,U,G,U,A,G,C,C,A,U,G,U,A,A,C,A,G,C,A,C,U,C,G,C,G,U,C,C,G,G,A,G,A,A,U,C,C,G,U,C,G,G,C,C,G,C,A,A,C,C,C,C,G,C,A,U,C,G,C,G,A,A,U,G,A,A,G,G,U,C,U,G,G,G,A,U,U,G,U,G,G,G,C,U,G,A,A,U,G,A,G,A,G,G,U,G,C,G,C,U,C,U…	1,1,2,3,1,2,3,1,1,3,2,1,2,2,3,2,2,1,3,3,2,3,2,3,3,2,2,2,2,3,2,2,2,1,2,2,2,2,1,3,2,2,2,2,2,3,1,4,3,3,2,3,2,2,3,3,2,3,3,3,1,1,2,3,2,2,3,2,3,3,2,1,3,3,3,1,1,2,1,1,2,1,3,2,2,2,1,1,3,2,3,1,2,1,2,3,2,3,2,2,1,3,1,2,2,1,2,3,3,3,2,2,3,3,3,2,3,1,2,2,2,3,3,1,2,3,1,3,2,2,1,3,3,2,3,2,2,3,2,2,2,2,3,2,3,3,2,2,1,2,2,3,3,4,2,2,1,1,2,2,4,3,1,2,2,2,3,1,2,2,2,3,4,1,1,2,2,2,2,2,2,3,2,1,2,3,3,2,1,2,2,1,3,2,3,2,1,2,1,3…	0,1,2,1,1,1,2,1,1,1,1,1,1,1,1,1,1,0,2,1,1,2,1,1,0,1,1,0,1,3,1,0,1,0,1,1,1,1,1,3,0,1,1,1,1,1,0,1,1,1,0,1,1,1,3,1,0,1,0,1,1,1,1,1,1,1,1,1,1,2,1,1,1,2,1,1,0,1,1,1,1,0,2,1,0,1,0,1,1,0,1,0,1,1,2,1,2,1,1,1,0,2,1,0,1,1,1,1,2,0,0,1,1,0,1,1,0,1,1,1,2,1,2,0,0,1,1,1,1,1,0,0,1,1,2,1,1,1,1,1,1,1,1,1,1,1,1,1,1,0,2,2,1,1,0,1,0,1,1,2,1,1,1,1,1,1,2,1,2,1,1,1,1,0,0,2,1,1,1,1,2,2,1,1,2,0,1,1,1,1,2,0,1,1,1,1,1,1,0,0…	1,2,2,3,2,2,0,0,2,1,1,1,0,1,2,2,1,1,0,1,1,1,2,2,0,3,2,1,1,1,3,1,1,2,3,4,0,3,1,0,3,2,3,2,4,1,1,2,2,2,2,3,2,1,1,0,0,2,2,1,1,2,2,3,1,3,2,1,0,1,2,1,2,2,2,1,0,1,0,2,2,1,1,2,0,2,0,1,4,1,2,2,1,1,0,3,1,1,2,2,0,1,0,0,1,2,2,2,2,2,2,1,2,2,3,0,1,0,1,1,1,2,3,0,0,2,1,1,1,4,0,2,1,0,2,2,1,1,2,2,1,2,2,0,0,3,2,0,0,0,1,1,2,3,1,2,1,3,2,1,2,0,2,3,0,1,1,2,1,3,1,0,2,2,0,3,0,1,0,3,1,1,2,4,3,0,2,2,4,1,0,0,1,2,1,2,1,1,1,4…	0,1,2,2,1,1,0,0,1,0,1,0,0,1,2,1,1,1,0,1,1,0,1,1,0,2,2,0,1,1,1,1,0,1,2,2,0,1,1,0,2,2,2,1,2,0,1,2,2,1,2,3,1,0,1,0,0,2,1,0,1,1,1,1,1,1,1,1,0,0,0,1,0,0,2,1,0,1,0,1,1,0,0,1,0,1,0,0,3,1,1,1,1,1,0,2,1,1,1,1,0,1,0,0,1,1,0,1,2,1,1,0,1,1,3,0,0,0,1,1,0,1,2,0,0,1,1,1,1,3,0,2,0,0,1,2,1,1,2,2,1,1,1,0,0,2,2,0,0,0,1,0,1,1,1,1,1,1,1,1,1,0,1,2,0,0,0,2,1,3,1,0,1,1,0,2,0,0,0,2,0,1,1,2,2,0,1,2,2,1,0,0,1,1,1,1,1,0,1,2…	0.5,0.75,0.7,0.45,0.5,0.45,0.6,0.65,0.65,0.65,0.6,0.55,0.55,0.55,0.5,0.45,0.5,0.5,0.7,0.7,0.7,0.7,0.4,0.55,0.35,0.55,0.6,0.55,0.7,0.7,0.5,0.65,0.6,0.55,0.6,0.6,0.55,0.6,0.3,0.7,0.75,0.55,0.6,0.5,0.5,0.5,0.55,0.55,0.55,0.55,0.55,0.55,0.55,0.55,0.55,0.6,0.4,0.55,0.55,0.65,0.65,0.65,0.7,0.65,0.8,0.7,0.45,0.45,0.6,0.5,0.45,0.65,0.4,0.5,0.4,0.5,0.55,0.55,0.7,0.7,0.7,0.45,0.55,0.65,0.4,0.6,0.55,0.55,0.…
>hsa-miR-450a-5p	UUUUGCGAUGUGUUCCUAAUAU	UAUAAUCCUUGUGUAGCGUUUU	296	7,6,6,6,6,6,6,6,6,6,6,6,6,6,6,6,6,6,6,6,6,7,6,6,6,6,6,6,6,6,6,6,6,6,6,6,6,6,6,6,6,6,6,6,6,6,6,6,6,6,6,6,6,6,6,6,7,6,6,7,6,6,6,6,6,6,6,6,6,6,6,6,6,6,6,6,6,6,6,6,6,6,6,6,6,6,6,6,6,6,6,6,6,6,6,6,6,6,6,6,6,6,6,6,6,6,6,6,6,6,6,6,6,6,7,6,6,6,6,6,6,6,6,6,6,6,6,6,6,6,6,6,6,6,6,6,6,6,6,6,6,6,6,6,6,6,6,6,6,6,6,6,6,6,6,6,6,6,6,6,6,6,6,6,6,6,6,7,6,7,6,6,6,6,6,6,6,6,6,6,6,6,6,6,6,6,6,6,6,6,6,7,6,6,6,6,6,6,6,6…	5mer,2mer,3mer,3mer,2mer,2mer,2mer,3mer,2mer,3mer,2mer,3mer,3mer,3mer,3mer,4mer,2mer,3mer,5mer,2mer,3mer,3mer,3mer,4mer,4mer,4mer,2mer,3mer,5mer,2mer,4mer,5mer,5mer,2mer,3mer,4mer,2mer,3mer,3mer,4mer,2mer,4mer,3mer,3mer,2mer,3mer,2mer,3mer,2mer,2mer,1,3mer,4mer,4mer,3mer,6mer,4mer,2mer,2mer,3mer,4mer,3mer,2mer,1,1,3mer,1,4mer,4mer,4mer,3mer,2mer,3mer,3mer,5mer,3mer,3mer,3mer,3mer,1,3mer,3mer,6mer…	40,41,71,72,111,122,131,140,200,258,274,323,351,360,398,416,473,490,503,504,548,574,575,733,786,847,856,973,980,1034,1046,1085,1148,1162,1290,1404,1405,1502,1526,1554,1579,1639,1682,1703,1751,1833,1846,1898,1943,1963,2014,2036,2189,2190,2248,2249,2269,2270,2382,2400,2442,2516,2530,2575,2590,2606,2701,2729,2770,2782,2783,2816,2864,2881,2894,2895,2963,2983,3010,3025,3062,3064,3119,3120,3239,3289,33…	G,C,A,U,A,C,A,U,G,C,A,G,U,C,C,A,G,A,G,C,U,A,A,C,U,A,G,C,C,A,G,A,C,U,A,A,A,G,G,U,A,U,G,A,G,U,A,U,G,A,A,G,G,C,A,C,A,A,A,C,C,C,G,U,A,U,A,G,C,A,A,G,C,G,A,U,U,C,U,C,G,C,A,A,A,U,C,G,G,G,C,C,A,G,C,A,U,A,G,C,A,A,A,C,G,C,C,A,A,G,G,U,C,U,A,G,C,U,U,A,C,G,G,U,G,A,C,G,G,U,U,G,C,U,G,C,U,A,G,C,C,A,A,A,C,G,G,G,A,U,G,C,G,A,C,A,U,U,C,G,U,G,U,A,G,U,A,A,A,A,G,U,U,G,A,U,G,A,G,A,G,G,C,U,A,U,C,C,A,U,A,U,U,A,G,A,U,G,G,G…	2,1,3,2,3,3,2,2,2,2,2,1,2,2,2,2,2,3,3,1,2,2,2,3,4,1,2,1,3,3,3,2,1,2,2,2,3,2,2,3,3,3,2,2,2,2,3,3,2,3,3,4,2,3,2,1,2,2,2,2,2,2,2,2,2,2,2,2,3,3,2,3,1,1,3,3,2,1,2,3,3,3,2,2,2,4,3,3,1,1,2,2,2,1,3,2,3,3,2,1,2,2,3,2,1,2,3,1,2,2,3,2,2,2,3,2,3,3,3,2,2,4,2,3,1,2,2,2,2,2,2,3,2,4,3,2,3,2,2,3,2,3,3,2,2,2,2,2,2,4,2,2,1,2,2,2,2,3,2,2,4,1,2,1,2,3,3,2,1,3,1,2,3,2,3,2,3,3,2,2,2,3,3,3,2,2,4,2,2,3,2,3,2,2,2,3,1,1,3,3…	1,1,1,1,1,1,2,1,1,2,1,1,1,1,1,1,1,1,2,0,0,1,1,3,1,1,1,0,2,1,0,0,0,1,1,2,1,1,1,2,0,1,0,1,1,1,1,1,1,0,2,3,1,2,1,1,1,0,0,1,1,1,1,0,0,0,1,2,1,3,2,0,1,1,1,1,0,0,1,0,2,1,0,0,0,4,1,2,0,0,0,1,1,1,3,2,3,0,1,1,1,2,0,1,1,2,2,0,1,0,1,1,1,1,1,0,0,2,2,0,2,3,1,2,1,1,1,1,1,1,1,2,1,3,1,1,0,1,1,1,1,2,2,1,1,1,2,1,1,1,1,1,0,1,1,1,1,0,0,2,4,0,1,0,1,0,0,0,1,2,0,1,2,1,3,1,1,1,1,2,1,1,1,3,0,1,4,1,1,2,1,2,2,1,2,2,1,1,2,2…	1,2,1,1,0,3,2,2,3,1,2,3,0,3,2,2,0,0,2,2,0,1,1,2,2,1,2,3,1,0,3,2,0,2,2,0,1,0,1,4,2,1,1,2,1,2,1,3,2,3,2,0,2,2,1,1,0,0,3,1,1,1,1,1,0,2,3,2,1,1,2,1,2,3,2,3,2,2,2,0,1,1,1,1,1,1,1,2,1,1,1,1,4,4,3,1,2,1,1,1,1,3,1,0,1,2,1,0,2,0,3,2,1,2,2,2,2,2,3,3,2,2,2,2,2,2,2,0,1,1,1,1,3,1,1,1,3,1,2,2,2,3,1,1,2,1,2,2,1,1,2,2,2,1,4,0,0,1,1,1,2,2,0,1,2,3,0,1,1,2,0,2,0,2,2,2,3,2,2,2,2,1,2,2,2,2,1,1,2,2,1,1,1,3,1,2,3,2,0,2…	1,2,1,1,0,3,1,1,1,0,1,1,0,1,1,1,0,0,1,1,0,1,1,2,1,1,1,3,0,0,2,1,0,1,1,0,0,0,1,2,2,0,1,1,1,1,1,1,1,2,1,0,1,1,1,1,0,0,2,0,1,1,1,1,0,1,2,1,1,0,1,0,2,3,1,2,1,1,1,0,1,1,1,1,1,1,1,1,1,0,0,0,2,3,3,1,1,0,1,1,0,2,1,0,1,1,0,0,1,0,2,2,1,1,1,2,1,1,1,3,2,1,1,1,1,0,1,0,1,1,0,0,1,0,0,0,2,1,1,1,1,2,1,1,1,1,1,1,1,0,1,1,2,1,2,0,0,1,0,0,1,1,0,0,2,2,0,1,1,2,0,2,0,2,1,1,1,1,2,0,1,1,1,1,2,1,1,0,1,1,1,0,0,3,1,2,2,1,0,1…	0.5,0.6,0.6,0.55,0.55,0.65,0.6,0.7,0.4,0.35,0.45,0.45,0.55,0.6,0.6,0.85,0.55,0.45,0.6,0.65,0.6,0.55,0.55,0.55,0.85,0.65,0.45,0.65,0.6,0.55,0.65,0.65,0.55,0.5,0.5,0.5,0.45,0.35,0.5,0.45,0.6,0.4,0.55,0.45,0.45,0.65,0.75,0.55,0.55,0.4,0.5,0.6,0.55,0.6,0.6,0.6,0.65,0.65,0.6,0.7,0.55,0.55,0.55,0.6,0.55,0.65,0.65,0.5,0.5,0.6,0.65,0.35,0.65,0.6,0.5,0.5,0.65,0.5,0.55,0.5,0.35,0.35,0.55,0.5,0.65,0.55,0.55…
>hsa-miR-584-5p	UUAUGGUUUGCCUGGGACUGAG	GAGUCAGGGUCCGUUUGGUAUU	294	6,6,6,6,6,6,6,6,6,6,7,6,6,6,6,6,6,6,6,6,7,6,6,6,6,6,6,6,6,6,6,6,6,6,6,6,6,6,6,6,6,6,6,6,6,6,6,6,6,6,6,6,6,6,6,6,6,6,6,6,6,6,6,6,6,6,6,6,6,6,6,6,6,6,6,6,6,6,6,6,6,6,6,6,6,6,6,6,6,6,6,6,6,6,6,6,6,6,6,6,6,6,6,6,6,6,6,6,6,6,6,6,6,6,6,6,6,6,6,6,6,6,6,6,6,6,6,6,6,6,6,6,6,6,6,6,6,6,6,6,6,6,6,6,6,6,6,6,6,6,6,6,6,6,6,6,6,6,6,6,6,6,6,6,6,6,6,6,6,6,6,6,6,6,6,6,6,6,6,6,6,6,6,6,6,6,6,6,6,6,6,6,6,6,6,6,6,6,6,6…	3mer,2mer,2mer,2mer,4mer,2mer,2mer,2mer,2mer,2mer,5mer,4mer,3mer,3mer,3mer,3mer,3mer,2mer,3mer,2mer,4mer,3mer,4mer,2mer,2mer,2mer,3mer,3mer,3mer,3mer,3mer,2mer,4mer,4mer,3mer,2mer,2mer,3mer,3mer,3mer,3mer,4mer,3mer,2mer,2mer,3mer,2mer,2mer,2mer,6mer,3mer,3mer,3mer,3mer,2mer,3mer,2mer,3mer,3mer,3mer,2mer,2mer,4mer,4mer,3mer,3mer,2mer,2mer,2mer,3mer,4mer,3mer,1,2mer,2mer,2mer,3mer,3mer,2mer,3mer,2m…	64,95,186,216,231,471,499,510,513,532,629,630,686,687,723,777,779,791,798,833,854,855,872,879,882,885,941,1002,1054,1077,1095,1100,1110,1340,1342,1348,1362,1476,1482,1549,1585,1606,1607,1623,1644,1757,1839,1841,1842,1859,1972,1995,2009,2027,2060,2109,2163,2185,2202,2278,2297,2331,2415,2451,2457,2535,2567,2573,2636,2651,2661,2685,2845,2918,2961,3039,3045,3276,3322,3332,3339,3456,3509,3510,3529,356…	A,G,A,U,A,A,C,A,A,U,G,U,A,G,A,U,U,A,C,C,G,A,A,C,C,G,U,A,U,U,C,U,U,U,C,U,U,U,G,C,G,A,G,C,C,U,U,A,C,C,C,U,G,C,A,A,G,C,U,A,G,G,A,G,U,A,U,G,A,G,A,A,A,G,A,C,A,U,U,A,U,A,A,G,G,C,C,A,C,A,A,C,A,A,A,U,U,C,C,G,C,A,C,C,C,U,U,G,A,U,G,U,A,A,C,G,C,A,U,G,A,A,G,C,C,C,U,U,U,G,U,U,A,G,A,G,A,C,C,C,G,C,U,A,U,A,G,U,A,G,A,G,U,A,A,C,C,A,U,A,U,A,U,C,A,A,A,A,G,C,G,G,C,G,G,C,A,U,G,A,A,C,A,A,G,U,C,C,C,C,C,A,A,A,A,A,A,G,G,G…	1,1,2,2,2,1,1,1,2,3,2,2,3,2,1,2,2,3,1,1,1,1,2,2,2,2,1,1,1,2,0,2,1,1,2,1,3,1,0,3,2,2,3,2,2,2,0,2,1,1,1,2,0,1,1,1,3,1,1,2,2,1,1,1,2,2,1,1,1,2,1,1,1,1,2,2,1,2,1,3,2,2,2,2,3,1,2,3,1,2,1,1,1,2,1,2,3,2,2,2,3,2,1,2,1,2,1,1,2,2,2,2,1,0,3,3,2,2,1,1,2,1,1,3,2,0,1,1,1,1,2,1,2,1,3,4,3,2,2,1,1,2,3,2,2,2,3,2,2,1,2,1,1,2,0,1,2,1,2,1,2,0,0,2,2,0,3,0,2,1,3,3,1,0,1,2,1,3,2,1,2,2,2,3,2,2,1,2,1,1,1,1,2,1,2,1,1,1,2,1…	0,1,1,1,1,0,1,1,2,1,1,1,1,1,0,1,1,2,1,0,0,1,1,0,1,1,0,0,0,1,0,0,1,1,1,0,3,0,0,2,1,1,3,1,2,1,0,1,0,0,1,0,0,0,1,1,1,1,1,1,1,1,0,1,1,2,1,0,1,0,1,1,1,1,1,1,0,1,1,1,2,1,1,1,2,0,2,2,1,1,1,1,1,1,0,1,2,2,1,1,2,1,0,1,1,1,0,1,1,2,0,1,0,0,1,1,1,1,1,1,2,0,1,2,2,0,1,0,0,0,1,1,0,0,1,4,2,1,1,0,1,1,2,2,2,2,1,0,2,1,2,0,1,1,0,0,1,0,2,0,2,0,0,2,2,0,1,0,1,1,1,2,0,0,1,0,1,2,1,1,1,1,1,2,1,1,0,1,1,0,1,0,1,1,1,1,1,1,2,1…	2,3,2,2,4,1,2,3,2,1,0,1,1,1,3,2,4,1,0,2,3,1,0,1,2,1,0,2,1,0,2,2,2,4,1,0,1,2,2,2,2,2,1,1,2,2,2,3,2,1,4,1,2,0,2,1,2,1,0,3,2,2,2,3,3,3,1,0,3,3,3,3,2,3,4,2,1,2,2,1,0,3,1,1,0,2,2,2,0,3,0,2,0,1,2,3,0,0,3,1,3,1,3,3,2,1,2,1,3,1,3,1,4,2,2,1,1,1,1,0,2,3,0,0,2,1,3,2,1,3,2,0,4,3,3,0,2,2,2,2,3,3,3,3,1,2,3,0,2,3,1,1,2,1,1,1,0,1,2,3,1,2,1,2,2,3,2,2,2,2,2,2,2,2,3,1,1,1,1,0,1,2,3,3,1,4,1,1,2,3,2,3,1,2,1,0,1,1,3,2…	1,2,1,1,0,0,1,1,1,1,0,0,0,0,0,0,1,0,0,1,2,1,0,1,2,0,0,0,0,0,1,1,1,2,1,0,0,1,1,2,0,0,0,0,1,0,0,2,1,1,1,1,0,0,1,1,1,1,0,2,0,0,1,2,1,1,0,0,1,2,2,1,1,1,2,1,1,1,0,1,0,2,0,0,0,2,1,1,0,1,0,1,0,1,2,1,0,0,1,1,3,0,1,1,1,0,1,1,1,0,1,0,2,1,2,0,0,1,0,0,0,1,0,0,1,1,1,0,0,1,0,0,0,1,1,0,1,2,1,2,1,1,2,2,1,2,2,0,1,1,0,1,1,1,1,0,0,1,1,1,1,1,1,0,1,1,1,2,1,1,2,1,0,1,1,0,1,1,1,0,1,1,1,1,1,0,1,1,1,1,0,2,1,1,1,0,0,1,3,1…	0.75,0.45,0.55,0.4,0.55,0.55,0.5,0.5,0.45,0.5,0.45,0.45,0.55,0.55,0.65,0.7,0.65,0.6,0.6,0.5,0.4,0.45,0.5,0.5,0.5,0.6,0.55,0.6,0.65,0.65,0.55,0.55,0.55,0.4,0.4,0.45,0.45,0.5,0.4,0.4,0.6,0.55,0.5,0.5,0.4,0.55,0.6,0.7,0.7,0.65,0.7,0.5,0.45,0.5,0.6,0.65,0.5,0.4,0.35,0.65,0.45,0.4,0.65,0.6,0.5,0.5,0.7,0.55,0.4,0.6,0.45,0.45,0.7,0.55,0.75,0.4,0.45,0.55,0.6,0.65,0.5,0.4,0.6,0.6,0.7,0.7,0.6,0.55,0.55,0.8…
>hsa-miR-26b-3p	CCUGUUCUCCAUUACUUGGCU	UCGGUUCAUUACCUCUUGUCC	289	6,6,6,6,6,6,6,6,6,6,6,6,6,6,6,6,6,6,6,6,6,6,6,6,6,6,6,6,6,6,6,6,6,6,6,6,6,6,6,6,6,6,6,6,6,6,6,6,6,6,7,6,6,6,6,6,6,6,6,6,6,6,7,6,6,6,6,6,6,6,6,6,6,6,6,6,6,6,6,6,6,6,6,6,6,6,6,6,6,6,6,6,6,6,6,6,6,6,6,6,6,6,6,6,6,6,6,6,6,6,6,6,6,6,6,6,6,6,6,6,6,7,6,6,6,6,6,6,6,6,6,6,6,6,6,7,6,6,6,6,6,6,6,6,6,6,6,6,6,6,6,6,6,6,6,6,6,6,6,6,6,6,6,7,6,6,6,6,6,6,6,6,6,6,6,6,6,6,6,6,6,6,7,6,6,6,6,6,6,6,6,6,6,6,6,6,6,6,6,6…	3mer,4mer,4mer,1,2mer,4mer,2mer,2mer,3mer,2mer,5mer,3mer,2mer,3mer,4mer,3mer,3mer,5mer,3mer,4mer,5mer,4mer,3mer,3mer,3mer,4mer,3mer,5mer,3mer,3mer,3mer,3mer,4mer,2mer,2mer,2mer,3mer,4mer,3mer,2mer,4mer,5mer,5mer,3mer,6mer,2mer,3mer,3mer,5mer,3mer,3mer,2mer,3mer,2mer,2mer,2mer,3mer,3mer,4mer,5mer,2mer,2mer,3mer,4mer,4mer,3mer,3mer,2mer,3mer,2mer,2mer,3mer,3mer,4mer,2mer,3mer,4mer,3mer,4mer,2mer,3m…	44,118,205,208,235,261,378,383,401,406,412,494,673,808,815,843,860,924,960,965,1075,1335,1459,1522,1525,1532,1533,1583,1584,1601,1689,1710,1731,1790,1801,1802,1831,1845,1879,1884,1903,1994,1995,2004,2081,2177,2180,2193,2200,2211,2465,2499,2534,2535,2625,2733,2753,2787,2859,2867,2938,2939,2959,2973,3028,3063,3079,3153,3171,3184,3235,3317,3582,3683,3738,3783,3868,3893,3913,4014,4078,4139,4152,4314,…	G,C,C,G,U,C,U,G,G,A,C,C,A,A,U,C,C,C,A,U,U,G,C,C,G,G,U,G,A,C,C,C,G,A,G,U,U,A,A,A,C,G,U,U,A,U,U,A,U,U,U,C,G,A,C,G,U,A,U,G,G,A,U,C,U,G,C,A,A,U,C,C,C,C,C,A,U,A,C,A,U,C,A,C,U,U,A,A,A,A,A,A,C,U,A,G,U,A,G,U,U,U,A,C,U,A,U,A,C,C,U,A,C,C,A,C,U,C,A,G,A,C,U,A,A,A,U,C,C,G,G,U,G,U,C,C,A,C,U,U,A,C,G,C,G,U,A,G,A,A,G,G,A,A,A,A,U,A,G,U,A,G,U,C,A,U,C,A,A,A,A,A,G,U,A,C,C,A,A,C,A,U,U,A,A,A,A,A,A,G,A,C,G,A,U,A,G,U,G,G…	2,1,2,2,1,2,2,2,3,2,2,3,2,2,3,1,1,1,1,2,3,1,1,1,2,2,2,1,0,2,1,1,2,1,2,1,2,1,2,2,1,1,2,3,2,3,3,3,2,3,1,1,1,1,1,1,3,1,1,2,1,2,1,2,3,0,1,1,0,1,1,3,2,2,3,1,1,2,1,1,2,2,1,1,2,1,1,2,2,4,1,3,2,2,2,2,3,1,1,3,1,2,4,2,2,1,1,2,1,2,2,1,2,1,2,2,1,3,0,1,2,1,1,2,1,1,3,1,1,2,0,1,3,2,1,2,1,0,1,0,3,2,3,2,1,1,1,1,2,1,2,1,1,2,1,3,1,2,1,2,0,1,1,1,2,1,1,1,1,1,2,2,1,1,1,2,2,0,1,2,2,1,1,1,1,3,2,2,2,2,2,2,2,1,1,2,2,2,2,1…	2,1,1,1,0,2,2,1,2,1,1,2,2,1,2,1,1,0,1,1,2,1,1,1,1,1,2,1,0,2,0,0,2,1,2,1,1,1,1,1,0,1,1,2,2,3,2,3,1,2,1,1,1,1,1,1,3,1,1,2,1,2,1,2,1,0,0,0,0,1,1,3,1,2,2,0,1,2,0,1,1,2,0,1,1,1,1,2,1,3,1,2,1,1,1,1,3,1,1,1,1,2,3,1,1,1,1,1,1,2,2,1,2,0,1,2,1,3,0,0,1,1,1,1,1,1,2,1,1,2,0,1,2,1,0,1,0,0,1,0,2,1,3,2,1,1,1,0,1,1,1,1,1,1,1,2,1,1,0,2,0,1,0,1,1,1,1,1,1,1,1,2,1,1,1,2,1,0,1,1,1,1,1,1,1,2,2,1,2,1,1,2,1,1,0,2,1,1,1,1…	2,2,0,1,2,1,0,2,2,1,2,3,2,1,3,1,3,0,1,3,2,2,2,3,2,3,2,2,1,1,1,1,1,1,2,2,1,2,2,2,1,1,1,2,1,4,3,2,1,2,2,1,2,1,1,0,3,1,1,3,2,1,2,3,0,1,0,0,2,2,3,2,1,2,2,2,3,3,2,1,3,2,1,0,2,3,4,0,3,1,2,0,2,1,1,0,2,1,1,3,1,1,3,1,2,2,1,0,2,2,2,2,2,2,2,3,2,1,0,1,2,3,1,1,0,2,1,2,2,1,2,1,4,3,2,1,1,3,3,2,2,3,2,3,1,2,2,1,2,2,3,2,1,2,2,1,2,1,2,2,4,0,1,2,2,3,2,2,3,2,2,1,2,2,1,1,2,2,2,1,1,3,1,1,2,0,2,2,3,2,2,2,2,2,2,3,2,2,2,2…	1,1,0,1,1,0,0,1,1,1,0,1,1,1,1,1,2,0,1,1,1,2,1,2,1,1,0,1,1,1,1,1,0,1,1,1,1,2,1,1,1,0,1,1,1,3,1,1,0,1,2,1,1,1,1,0,1,1,1,2,1,1,1,2,0,1,0,0,1,1,2,1,0,1,1,1,2,3,2,1,2,1,1,0,1,2,4,0,3,1,1,0,1,1,0,0,0,1,1,2,0,1,2,1,1,1,1,0,1,1,2,1,1,1,1,2,1,1,0,1,1,2,0,1,0,0,1,1,1,1,2,1,3,2,1,1,1,2,2,1,1,1,1,1,1,1,1,1,1,1,1,1,1,2,2,1,0,1,1,1,3,0,1,1,1,2,1,1,2,1,1,1,1,0,1,0,1,1,1,1,0,2,1,1,2,0,2,1,2,1,1,1,1,1,0,2,1,0,0,1…	0.55,0.55,0.35,0.55,0.45,0.35,0.6,0.7,0.7,0.55,0.7,0.4,0.45,0.55,0.5,0.65,0.5,0.55,0.65,0.55,0.65,0.4,0.5,0.55,0.55,0.3,0.3,0.65,0.7,0.7,0.65,0.65,0.55,0.6,0.7,0.75,0.7,0.75,0.7,0.55,0.55,0.5,0.5,0.55,0.65,0.65,0.45,0.6,0.35,0.5,0.65,0.6,0.5,0.5,0.65,0.45,0.45,0.55,0.6,0.7,0.75,0.75,0.75,0.65,0.5,0.35,0.45,0.6,0.5,0.5,0.65,0.55,0.5,0.6,0.35,0.65,0.45,0.6,0.4,0.6,0.55,0.65,0.5,0.65,0.65,0.5,0.5,0.…
>hsa-miR-342-5p	AGGGGUGCUAUCUGUGAUUGA	AGUUAGUGUCUAUCGUGGGGA	286	6,6,6,7,6,6,6,6,6,6,6,6,6,6,6,6,6,6,6,6,6,6,6,6,6,6,6,6,6,6,6,6,6,6,7,6,6,6,6,6,6,6,6,6,6,6,6,6,6,6,6,6,6,6,6,6,6,6,6,6,6,6,6,6,6,6,6,6,6,6,6,6,6,6,6,6,6,6,6,6,6,7,6,6,6,6,6,6,6,6,6,6,6,6,6,6,7,6,6,6,6,6,6,6,6,6,6,6,6,6,6,6,6,6,6,6,6,6,6,6,6,6,6,6,6,6,6,6,6,6,6,6,6,6,6,6,6,6,6,6,6,6,6,6,6,6,7,6,6,6,6,6,6,6,6,6,6,6,6,6,6,6,6,6,6,6,6,6,6,6,6,6,6,6,6,6,6,6,6,6,6,6,6,6,6,6,6,6,6,6,6,6,6,6,6,6,6,6,6,6…	4mer,2mer,3mer,5mer,2mer,2mer,3mer,2mer,3mer,4mer,4mer,3mer,4mer,3mer,3mer,3mer,2mer,3mer,4mer,2mer,2mer,2mer,2mer,2mer,2mer,4mer,3mer,2mer,3mer,2mer,4mer,2mer,3mer,2mer,7mer,3mer,2mer,2mer,2mer,3mer,3mer,4mer,4mer,4mer,3mer,4mer,2mer,1,3mer,3mer,2mer,2mer,3mer,2mer,4mer,4mer,3mer,3mer,3mer,2mer,2mer,2mer,2mer,3mer,2mer,3mer,2mer,2mer,4mer,2mer,3mer,1,2mer,4mer,4mer,3mer,2mer,2mer,5mer,2mer,4mer,…	85,126,174,282,283,364,433,462,561,592,598,735,736,762,825,884,933,1014,1099,1104,1132,1133,1145,1171,1180,1216,1326,1328,1392,1393,1414,1463,1469,1471,1492,1493,1558,1559,1659,1666,1672,1696,1697,1771,1772,1773,1774,1780,1986,2025,2050,2101,2120,2139,2259,2260,2305,2343,2427,2428,2525,2545,2546,2672,2711,2716,2759,2760,2762,2780,2850,3014,3042,3044,3085,3086,3087,3088,3109,3131,3164,3187,3188,32…	A,A,U,C,U,C,A,U,C,A,U,U,C,A,U,G,C,U,A,U,U,U,A,G,A,G,C,G,U,G,U,A,A,C,U,C,U,C,G,A,U,U,G,U,C,C,A,A,U,U,A,U,A,U,U,C,A,U,U,U,U,U,U,G,A,G,U,G,U,G,C,A,G,G,C,U,U,A,U,A,G,C,C,C,C,A,U,G,G,C,A,C,A,U,A,A,U,G,G,G,A,C,A,U,A,C,A,U,G,U,U,A,C,U,C,U,A,U,U,C,U,U,G,U,U,U,A,C,G,A,A,U,C,C,U,G,C,C,C,U,A,A,U,U,U,A,A,A,A,A,C,A,A,C,A,A,U,C,A,A,C,U,G,A,G,A,A,A,G,U,U,G,A,U,U,G,A,A,A,C,A,C,A,G,A,A,A,C,A,C,C,C,A,C,U,U,A,U,A,A…	3,1,3,3,2,1,2,1,2,3,1,2,3,2,1,1,2,3,1,1,3,1,1,3,2,2,3,2,2,1,2,2,1,2,2,3,2,2,1,0,2,1,1,3,2,1,3,1,2,1,4,1,1,2,2,1,2,2,3,3,1,3,1,1,2,3,3,2,3,2,3,2,1,3,2,2,1,2,2,1,2,2,2,2,2,1,2,2,2,2,0,2,2,2,3,3,3,2,2,2,2,1,1,2,1,2,2,1,2,1,2,1,2,3,2,1,2,4,3,1,3,3,1,3,1,3,1,2,1,1,2,2,1,2,2,2,2,2,2,3,2,1,1,1,3,1,3,1,1,1,1,4,3,1,3,3,1,3,3,2,1,3,2,3,2,3,2,2,2,3,3,1,3,2,2,1,3,1,1,1,3,1,1,2,1,2,1,2,2,3,1,1,1,1,1,1,2,4,2,2…	1,1,1,2,1,0,1,1,1,1,1,2,1,1,1,1,1,1,1,1,1,1,1,2,1,1,1,1,1,0,2,2,1,1,0,2,1,1,1,0,1,0,1,1,1,0,1,1,2,1,3,0,1,1,1,1,1,1,2,1,0,2,1,0,1,1,1,1,2,1,2,1,0,2,1,1,1,1,2,0,2,1,0,1,1,0,2,2,1,1,0,1,1,2,1,2,1,1,1,1,1,1,1,2,0,0,1,1,1,1,2,1,1,1,1,1,1,2,1,1,2,2,0,3,1,1,1,2,1,1,1,2,1,1,1,1,1,1,1,3,1,0,1,1,1,1,2,1,1,1,0,3,1,0,1,1,1,1,1,2,1,2,1,3,1,2,1,1,1,1,1,0,2,1,1,1,3,0,0,1,2,0,0,1,1,1,1,1,1,1,1,1,1,1,1,1,2,3,1,1…	3,3,2,2,3,2,2,3,2,3,2,3,2,2,3,3,1,3,1,3,2,3,2,4,3,2,2,1,3,2,3,3,3,1,3,3,3,1,2,3,1,2,1,2,4,2,3,4,2,2,3,3,4,3,3,3,2,3,3,2,3,2,4,3,3,1,3,2,1,3,2,2,3,2,2,3,3,2,3,2,3,2,2,2,3,2,2,2,2,3,2,2,2,2,1,3,3,3,2,2,2,3,2,2,3,3,1,3,2,3,2,3,3,2,1,4,2,2,2,2,4,2,2,3,2,2,2,3,2,3,3,2,2,2,3,2,2,2,1,1,3,2,3,3,2,3,3,2,1,2,1,3,2,2,3,1,1,2,2,1,4,2,3,2,2,2,2,2,2,1,3,2,2,3,2,2,3,3,4,3,1,3,3,1,3,3,2,2,3,1,3,2,2,2,2,1,2,3,2,2…	1,1,1,2,0,1,1,2,0,1,0,1,1,1,1,1,1,1,1,1,0,1,1,1,2,1,0,0,0,0,1,1,1,1,2,2,2,0,1,1,1,1,1,1,3,2,3,4,1,1,0,1,1,1,1,2,2,1,1,1,2,1,2,1,0,1,1,1,0,1,1,1,0,0,2,2,1,2,1,1,0,0,1,1,1,1,1,2,1,0,0,1,0,1,1,2,1,0,1,1,2,1,1,0,1,1,1,2,1,1,1,2,1,1,0,1,0,0,1,1,2,1,1,1,1,0,1,2,0,1,2,1,1,1,2,2,1,1,1,0,1,0,1,1,0,1,0,0,1,0,0,3,1,2,2,0,1,2,0,0,1,1,1,1,0,2,0,1,1,1,2,0,0,2,0,2,2,1,1,2,1,2,1,1,1,2,1,0,2,1,1,0,1,1,1,1,1,2,1,1…	0.8,0.65,0.7,0.6,0.6,0.6,0.95,0.75,0.6,0.65,0.55,0.55,0.45,0.6,0.6,0.55,0.45,0.7,0.65,0.6,0.55,0.55,0.55,0.35,0.5,0.55,0.4,0.45,0.5,0.45,0.65,0.55,0.5,0.5,0.55,0.5,0.55,0.6,0.45,0.65,0.65,0.65,0.6,0.6,0.5,0.55,0.55,0.35,0.7,0.6,0.7,0.7,0.85,0.8,0.55,0.55,0.6,0.55,0.8,0.75,0.45,0.65,0.65,0.45,0.6,0.6,0.45,0.35,0.45,0.6,0.7,0.6,0.35,0.4,0.55,0.6,0.6,0.65,0.65,0.55,0.5,0.45,0.45,0.65,0.6,0.55,0.6,0.…
>hsa-miR-122-5p	UGGAGUGUGACAAUGGUGUUUG	GUUUGUGGUAACAGUGUGAGGU	279	6,6,6,6,6,6,6,6,6,6,6,6,6,6,6,6,6,6,6,6,6,6,6,6,6,6,6,6,6,6,6,6,6,6,6,6,6,6,6,6,6,6,6,6,6,6,6,6,6,6,6,6,6,6,6,6,6,6,6,6,6,6,6,6,6,6,6,6,6,6,6,6,6,6,6,6,6,6,6,6,6,6,6,6,6,6,6,6,6,6,6,6,6,7,6,6,6,6,6,6,6,6,6,6,6,6,6,6,6,6,6,6,6,6,6,6,6,6,6,6,6,6,6,6,6,6,6,6,6,6,6,6,6,6,6,6,6,6,6,6,6,6,6,6,6,6,6,6,6,6,6,6,6,6,6,6,6,6,6,6,6,6,6,6,6,6,6,6,6,6,6,6,6,6,6,6,6,6,6,6,6,6,6,6,6,6,6,6,6,6,6,6,6,6,6,6,6,6,6,6…	4mer,3mer,3mer,2mer,2mer,2mer,3mer,3mer,4mer,4mer,1,5mer,4mer,3mer,2mer,4mer,1,2mer,3mer,4mer,2mer,2mer,4mer,4mer,3mer,2mer,3mer,2mer,4mer,4mer,1,2mer,4mer,3mer,2mer,3mer,3mer,2mer,3mer,3mer,3mer,2mer,3mer,4mer,3mer,2mer,2mer,1,2mer,3mer,4mer,4mer,3mer,2mer,3mer,3mer,5mer,4mer,2mer,2mer,3mer,2mer,2mer,3mer,2mer,2mer,2mer,4mer,2mer,2mer,4mer,2mer,2mer,3mer,2mer,2mer,2mer,3mer,4mer,3mer,3mer,5mer,3…	83,126,151,157,174,175,220,282,283,342,355,364,433,462,569,592,652,718,730,738,783,825,884,933,991,995,996,997,1099,1132,1222,1283,1328,1392,1417,1469,1470,1471,1492,1558,1559,1625,1658,1671,1672,1674,1697,1746,1763,1771,1773,1774,1820,1870,1948,2026,2050,2101,2120,2134,2138,2218,2219,2253,2260,2261,2287,2296,2303,2407,2428,2430,2482,2491,2503,2524,2525,2526,2545,2710,2711,2716,2724,2725,2759,279…	C,A,A,U,U,U,U,C,U,A,G,C,A,U,G,A,U,U,A,A,A,U,G,C,A,A,U,C,A,U,A,U,G,U,U,A,C,C,U,U,C,U,U,U,U,U,G,U,G,U,C,A,G,U,G,A,A,U,A,U,U,U,U,C,C,U,U,A,C,U,U,A,U,U,A,C,U,C,U,C,A,G,U,C,U,U,U,C,C,U,U,C,G,C,C,A,C,C,U,G,A,C,G,C,A,U,A,G,A,A,U,U,U,C,C,C,G,U,U,U,A,U,A,U,A,U,U,G,U,U,C,U,A,C,A,U,U,C,U,A,A,C,U,U,G,U,U,A,U,U,A,G,C,U,C,U,G,A,U,G,U,C,A,U,U,G,U,U,C,U,A,A,G,G,U,U,A,A,A,A,G,A,C,A,U,U,A,U,C,C,G,U,C,G,G,A,G,A,U,A…	1,1,1,2,3,2,2,1,0,3,3,1,0,3,2,2,1,2,2,2,2,2,2,0,2,1,2,1,1,1,2,3,2,1,1,2,2,1,1,2,1,1,1,2,0,0,1,1,1,1,3,1,3,1,3,1,2,2,1,1,1,1,1,2,2,2,0,1,2,0,2,1,3,2,1,1,2,3,1,1,0,1,2,1,1,1,2,2,1,1,1,1,1,0,1,2,2,1,3,2,2,1,1,1,1,2,2,3,2,1,2,1,1,1,2,1,3,2,1,3,2,1,2,3,2,3,2,2,3,1,1,1,2,2,1,1,1,0,1,0,1,2,2,1,2,1,1,1,1,0,0,1,2,1,1,1,1,2,1,2,2,2,2,1,1,0,1,1,1,1,1,0,2,2,2,3,2,1,2,2,3,3,2,2,2,1,0,1,0,2,1,1,2,1,3,0,2,1,2,1…	1,1,1,1,3,2,1,1,0,3,3,1,0,1,1,2,1,1,1,2,1,1,1,0,2,0,1,1,0,1,1,3,2,1,1,1,2,1,1,2,1,1,1,1,0,0,1,1,1,1,2,1,2,1,3,1,1,1,0,1,0,1,0,1,2,1,0,1,1,0,2,1,2,1,1,1,1,2,1,1,0,1,1,1,1,1,1,1,1,1,1,1,1,0,1,1,1,1,2,1,2,1,1,1,0,2,2,2,1,1,1,1,0,1,1,1,2,1,0,2,2,1,1,2,1,2,1,2,3,1,1,1,2,1,1,1,1,0,1,0,1,1,2,1,2,1,1,1,1,0,0,1,1,1,1,0,1,1,1,1,1,1,1,1,1,0,1,1,1,1,1,0,1,1,1,3,2,1,1,1,1,3,2,2,2,1,0,1,0,1,1,1,1,0,2,0,1,1,2,1…	1,2,1,2,1,3,2,3,1,3,3,2,2,2,1,1,2,2,3,3,1,1,2,1,2,2,1,3,2,3,2,2,4,1,1,2,2,1,2,1,4,1,1,2,4,2,1,1,1,2,2,3,2,2,2,1,1,1,2,2,1,1,1,1,2,1,1,3,1,2,3,3,3,3,3,2,1,3,3,1,2,2,3,3,1,1,2,1,2,1,2,1,1,2,2,2,2,3,3,3,2,1,1,3,2,1,2,1,3,2,2,1,2,1,2,2,2,1,2,2,2,1,3,1,4,3,1,2,2,1,2,1,3,2,1,2,2,4,2,2,3,2,1,1,2,2,1,1,2,2,1,2,3,3,1,2,3,2,2,1,2,2,1,1,2,1,2,2,3,1,2,2,1,2,3,1,2,3,3,1,2,2,2,1,2,1,1,3,2,1,1,1,2,1,2,1,3,2,2,1…	1,0,1,1,0,1,1,1,0,1,3,1,1,1,1,1,1,1,2,3,1,1,0,1,1,2,0,2,1,1,1,0,1,0,1,0,1,0,2,0,3,0,1,2,1,1,1,1,0,1,2,2,1,2,1,1,0,1,1,1,1,0,0,0,1,1,1,1,0,0,2,1,2,1,1,0,1,3,3,0,1,2,3,2,1,1,1,1,1,0,2,1,1,1,1,2,2,1,3,1,2,0,1,1,1,1,1,1,1,0,2,1,0,1,1,1,1,0,1,0,1,1,1,0,2,3,1,1,1,1,1,1,2,0,1,1,1,1,0,1,1,0,1,0,1,2,1,1,1,1,0,1,1,1,0,1,2,1,2,1,1,0,1,0,2,1,1,0,2,1,0,1,1,0,1,1,1,2,2,1,0,0,0,1,0,1,1,2,1,1,1,1,1,1,0,0,2,2,1,1…	0.7,0.65,0.8,0.7,0.7,0.65,0.4,0.6,0.6,0.7,0.4,0.6,0.95,0.75,0.55,0.65,0.4,0.7,0.6,0.5,0.85,0.6,0.55,0.45,0.7,0.75,0.75,0.7,0.65,0.55,0.3,0.55,0.45,0.5,0.55,0.5,0.5,0.5,0.55,0.55,0.6,0.55,0.45,0.65,0.65,0.6,0.6,0.3,0.3,0.6,0.55,0.55,0.65,0.5,0.5,0.55,0.7,0.7,0.85,0.8,0.8,0.35,0.35,0.45,0.55,0.6,0.65,0.45,0.55,0.75,0.75,0.75,0.75,0.5,0.4,0.45,0.45,0.45,0.65,0.6,0.6,0.6,0.5,0.45,0.45,0.5,0.55,0.55,0…
>hsa-miR-204-5p	UUCCCUUUGUCAUCCUAUGCCU	UCCGUAUCCUACUGUUUCCCUU	275	6,6,6,6,6,6,6,6,6,6,6,6,6,6,6,6,6,6,6,6,6,6,6,6,6,6,6,6,6,6,6,6,6,6,6,6,6,6,6,6,6,6,6,6,6,6,6,6,6,6,6,6,6,6,6,6,6,6,6,6,6,6,6,6,6,7,7,6,6,6,6,6,6,6,6,6,6,7,6,6,6,6,6,6,6,6,6,6,6,6,7,6,6,6,6,6,6,6,6,6,6,6,6,6,6,6,6,6,6,6,6,7,6,6,6,6,6,6,6,6,6,6,6,6,6,6,6,6,6,6,6,6,6,7,6,7,7,6,6,6,6,6,6,6,6,7,6,6,6,6,6,6,6,6,6,6,6,6,6,6,6,6,6,6,6,6,6,6,6,6,6,6,6,7,6,6,6,6,6,6,6,6,6,6,6,6,6,6,6,6,6,6,6,6,6,6,6,6,6,6…	5mer,2mer,3mer,4mer,3mer,2mer,4mer,3mer,4mer,3mer,2mer,2mer,2mer,3mer,3mer,4mer,3mer,3mer,3mer,5mer,5mer,4mer,3mer,4mer,3mer,3mer,4mer,3mer,3mer,3mer,4mer,3mer,5mer,2mer,3mer,5mer,2mer,3mer,4mer,6mer,2mer,2mer,4mer,2mer,3mer,3mer,3mer,4mer,4mer,3mer,4mer,3mer,5mer,5mer,4mer,3mer,3mer,3mer,5mer,4mer,2mer,3mer,5mer,2mer,3mer,4mer,4mer,2mer,4mer,3mer,5mer,2mer,3mer,2mer,4mer,2mer,2mer,6mer,2mer,5mer…	47,49,210,211,519,520,521,526,638,678,679,693,697,956,961,1008,1068,1244,1488,1521,1528,1615,1616,2040,2041,2045,2157,2158,2210,2370,2596,2679,2742,2743,3149,3150,3223,3349,3462,3500,3501,3502,3520,3576,3577,3779,3873,3981,4068,4089,4090,4310,4311,4344,4438,4439,4529,4556,4557,4577,4578,4651,4902,4903,5156,5357,5358,5359,5411,5497,5565,5566,5604,5605,5606,5645,5702,5703,5704,5723,5991,5992,6064,6…	G,A,A,C,G,A,A,C,U,A,A,G,A,A,A,C,A,A,C,G,A,A,G,A,U,A,A,U,G,U,U,A,A,U,G,C,A,C,C,G,A,A,C,A,A,A,U,C,A,A,A,A,C,G,A,G,C,A,A,A,C,U,A,U,U,A,A,G,G,C,A,U,G,A,A,C,A,A,U,C,A,A,A,C,C,C,A,C,C,A,A,G,A,G,U,A,U,U,A,G,A,U,G,C,A,A,A,C,U,G,A,C,A,U,C,A,A,U,A,A,U,U,U,A,G,G,U,A,A,C,A,A,A,A,G,A,G,G,A,G,G,A,A,C,A,A,G,G,G,U,G,G,A,G,A,G,U,A,A,A,U,U,C,A,G,A,A,A,C,C,A,G,A,G,U,G,A,A,U,A,A,G,G,A,A,G,A,A,U,A,A,G,A,A,U,G,A,G,G,A…	1,2,3,2,3,1,1,2,3,3,2,2,2,2,2,2,1,1,2,2,2,2,2,3,2,2,2,1,3,1,2,1,3,2,2,0,2,2,2,1,3,2,2,1,2,2,4,0,2,3,1,3,1,2,3,1,3,2,2,2,0,2,3,1,2,3,1,1,2,2,3,2,3,1,1,2,2,1,1,2,3,1,1,3,1,0,3,1,3,3,2,1,1,2,2,1,1,3,3,2,2,0,2,1,2,2,1,2,2,3,1,2,2,1,3,1,1,3,1,1,2,2,1,2,2,2,2,2,2,2,3,2,2,1,1,4,2,1,2,1,2,2,2,2,1,1,1,2,1,2,2,3,2,2,1,1,2,3,1,2,2,1,2,2,1,3,1,0,1,2,1,2,3,1,1,1,2,1,1,3,2,1,0,2,2,2,2,0,1,2,1,2,2,2,1,2,0,2,1,2…	1,1,3,2,1,1,0,1,1,2,2,1,2,1,2,1,0,1,1,1,1,1,1,1,2,0,2,1,1,1,2,0,1,1,1,0,2,1,1,0,2,2,2,1,1,1,4,0,1,1,1,1,1,1,2,1,1,1,2,1,0,1,1,1,1,2,1,1,0,2,3,2,1,1,0,1,2,1,1,1,1,1,1,2,1,0,1,1,2,3,2,1,0,1,1,1,1,2,2,2,1,0,1,1,2,1,0,2,1,1,1,1,2,0,2,1,1,2,1,1,1,0,1,2,1,1,1,2,1,1,3,1,1,1,0,4,2,0,1,0,1,2,1,1,1,1,0,1,1,1,2,1,1,2,1,1,2,2,1,1,1,1,2,1,1,2,1,0,1,1,0,2,2,1,1,1,1,1,1,3,1,1,0,1,1,2,1,0,0,1,1,1,2,1,0,2,0,1,0,2…	2,2,2,2,0,0,2,2,2,2,2,2,0,2,1,0,2,2,2,3,1,2,0,1,2,2,0,1,2,3,0,1,2,3,3,2,1,1,0,1,1,1,1,2,1,2,2,2,2,1,1,3,1,2,1,1,1,3,1,2,1,0,1,2,2,1,0,0,2,3,2,3,1,2,3,2,2,3,3,1,1,3,2,1,2,1,2,2,1,1,2,3,2,1,2,1,0,0,3,3,3,2,1,0,2,3,3,2,3,3,3,3,3,4,2,2,1,2,3,3,1,0,1,1,1,2,3,1,0,1,1,0,2,1,0,2,0,1,1,2,4,4,3,3,1,0,0,1,1,2,0,2,2,0,1,0,1,2,3,1,0,0,0,0,0,1,1,2,2,2,2,2,2,2,2,2,0,1,1,0,0,1,1,0,0,0,1,1,2,0,0,1,0,1,1,2,2,0,0,1…	0,1,2,1,0,0,1,1,1,1,1,1,0,2,1,0,1,2,1,2,1,1,0,1,1,1,0,1,1,1,0,0,1,2,2,2,1,1,0,1,1,1,1,2,0,2,1,1,1,0,1,2,0,0,1,1,1,2,0,2,1,0,0,1,1,1,0,0,0,2,1,2,1,1,2,1,0,2,2,1,1,2,0,0,1,1,0,1,1,1,1,1,1,1,0,1,0,0,3,1,2,1,1,0,1,3,1,1,1,2,2,1,1,3,1,1,1,2,3,1,1,0,0,1,1,0,2,1,0,0,1,0,1,1,0,1,0,0,1,0,2,3,1,2,1,0,0,1,0,1,0,1,1,0,1,0,1,1,1,1,0,0,0,0,0,0,1,1,1,1,1,1,1,0,1,1,0,1,1,0,0,1,0,0,0,0,0,1,0,0,0,0,0,1,0,2,1,0,0,1…	0.65,0.6,0.6,0.6,0.6,0.55,0.6,0.5,0.45,0.6,0.65,0.65,0.55,0.65,0.65,0.7,0.75,0.6,0.45,0.5,0.55,0.6,0.65,0.6,0.6,0.65,0.65,0.65,0.55,0.7,0.65,0.55,0.4,0.4,0.55,0.55,0.65,0.55,0.55,0.65,0.7,0.75,0.6,0.6,0.6,0.7,0.6,0.7,0.55,0.6,0.55,0.55,0.6,0.5,0.7,0.75,0.7,0.55,0.5,0.5,0.5,0.7,0.75,0.7,0.6,0.55,0.5,0.45,0.5,0.6,0.6,0.65,0.6,0.6,0.65,0.65,0.75,0.75,0.7,0.5,0.6,0.5,0.6,0.5,0.55,0.7,0.55,0.5,0.6,0.6…
>hsa-miR-23b-5p	UGGGUUCCUGGCAUGCUGAUUU	UUUAGUCGUACGGUCCUUGGGU	273	6,6,6,6,6,6,6,6,7,6,6,7,6,6,6,6,6,6,6,6,6,6,6,7,6,6,6,6,6,6,6,6,6,6,6,6,6,6,6,6,6,6,7,6,6,6,6,6,6,6,6,6,6,6,6,6,6,6,6,6,6,6,6,6,6,6,6,6,7,6,6,6,6,6,6,6,6,6,6,6,6,6,6,6,6,6,6,6,6,6,6,6,6,6,6,6,6,6,6,6,6,6,6,6,6,6,6,6,6,6,6,6,6,6,6,6,6,6,6,6,6,6,6,6,6,6,6,7,6,6,6,6,6,6,6,6,7,6,6,6,6,6,7,6,6,6,6,6,7,6,6,6,6,6,7,6,6,6,6,6,6,6,6,6,6,7,6,6,6,6,6,7,6,6,7,6,6,6,6,6,6,6,6,6,6,6,6,6,6,6,6,6,6,6,6,6,6,6,6,6…	3mer,4mer,4mer,3mer,2mer,2mer,2mer,2mer,3mer,2mer,2mer,5mer,3mer,2mer,4mer,3mer,5mer,3mer,3mer,2mer,3mer,5mer,2mer,3mer,3mer,3mer,3mer,6mer,4mer,2mer,5mer,4mer,4mer,3mer,3mer,2mer,2mer,3mer,2mer,2mer,3mer,3mer,3mer,2mer,2mer,5mer,4mer,2mer,2mer,4mer,2mer,5mer,2mer,2mer,3mer,3mer,4mer,3mer,4mer,2mer,2mer,1,5mer,5mer,3mer,5mer,5mer,3mer,5mer,3mer,3mer,2mer,1,2mer,3mer,5mer,3mer,2mer,3mer,2mer,2mer,…	53,68,125,126,214,215,228,302,318,319,362,363,364,477,494,495,560,561,591,610,712,735,750,751,816,853,863,869,891,892,924,925,932,933,1166,1178,1180,1196,1197,1204,1265,1309,1325,1326,1392,1410,1445,1462,1463,1491,1531,1532,1538,1546,1547,1620,1737,1738,1868,1869,1938,1947,1968,1985,1986,1994,2018,2025,2049,2050,2065,2120,2162,2295,2322,2342,2343,2405,2427,2456,2499,2500,2601,2625,2626,2667,2823,…	A,A,C,A,C,A,A,U,U,U,C,C,C,C,C,A,C,C,C,U,A,U,C,A,C,A,G,A,C,U,C,A,U,C,A,U,A,C,G,U,A,G,U,C,U,C,U,C,A,C,G,G,G,A,U,A,C,C,C,U,G,U,C,C,U,G,G,U,C,A,U,A,A,U,G,C,U,U,U,A,C,U,U,C,A,G,C,U,C,A,C,A,A,A,A,C,A,A,C,A,C,C,G,C,A,G,A,A,A,U,U,G,A,G,A,G,C,A,U,G,U,C,G,A,U,C,U,C,U,C,U,C,C,C,G,U,C,U,U,A,C,A,U,G,A,G,A,U,U,U,G,A,A,A,A,C,C,A,U,A,G,C,A,G,G,C,U,C,U,U,G,G,G,A,A,G,U,U,U,U,A,C,A,G,A,C,A,C,C,A,C,C,A,U,U,U,A,A,U,A…	1,1,2,1,2,3,2,3,2,3,2,3,3,2,3,2,3,2,0,3,3,2,4,3,2,3,2,1,2,3,2,3,2,3,1,2,3,2,3,2,3,2,2,4,3,3,2,2,1,2,2,3,1,3,3,0,3,2,2,3,3,2,3,2,2,2,3,2,1,3,3,0,0,2,2,3,3,3,3,3,2,3,0,1,3,3,2,1,4,1,1,2,3,1,2,2,2,1,3,1,3,3,2,3,2,0,2,2,2,1,2,1,2,2,1,2,1,2,2,3,2,2,3,1,1,1,1,2,3,0,3,2,3,3,1,4,2,4,3,1,1,2,2,3,2,2,2,1,2,1,3,3,1,1,2,1,2,4,2,2,3,3,3,2,1,2,3,2,3,2,2,3,0,2,1,1,1,1,1,3,0,2,1,3,1,1,2,1,2,3,1,3,3,2,2,3,2,3,3,1…	0,1,1,1,1,2,0,3,1,1,0,1,1,1,1,1,1,1,0,0,3,1,2,1,1,2,1,1,1,1,1,1,1,3,1,2,1,0,0,1,0,1,0,1,2,2,1,1,1,1,2,2,1,1,1,0,2,1,1,1,1,1,1,0,0,1,0,2,1,1,1,0,0,1,0,2,2,2,1,3,1,0,0,1,1,2,1,1,2,1,1,1,2,1,1,1,1,0,1,0,1,1,2,0,0,0,1,1,2,0,1,1,1,1,1,1,1,2,1,2,1,1,2,1,1,1,0,1,1,0,1,2,1,1,0,1,1,2,0,0,0,1,1,2,1,0,0,0,1,0,1,1,1,0,1,1,0,2,1,1,2,1,0,1,1,1,1,1,0,0,1,1,0,1,1,0,1,1,0,2,0,1,1,2,1,1,1,1,2,3,1,1,2,1,1,1,1,1,2,1…	1,1,1,2,1,1,3,1,1,1,2,2,2,2,1,3,2,2,2,2,2,2,1,2,3,1,1,2,2,3,3,1,2,2,1,2,2,2,3,2,1,3,2,3,1,3,2,3,1,3,1,1,1,1,3,2,2,2,1,3,2,3,3,3,2,2,2,2,2,1,1,2,1,3,2,1,2,2,2,1,1,2,2,3,2,2,4,1,1,1,2,2,2,1,2,2,3,2,2,1,1,3,2,1,3,2,1,2,2,2,1,2,2,1,2,2,3,1,2,2,1,3,1,2,2,3,2,3,1,4,1,3,3,3,1,3,2,3,2,2,1,1,2,1,1,2,2,1,1,2,1,2,3,1,2,1,1,3,1,2,2,2,2,2,2,1,3,4,2,1,2,3,2,1,2,1,2,1,2,2,2,1,2,2,3,1,2,1,1,2,2,1,1,3,2,2,2,2,2,2…	0,0,1,0,1,1,3,0,0,1,1,2,1,1,1,1,1,1,1,1,2,1,1,2,2,1,0,1,2,2,1,0,1,1,1,2,2,1,1,1,0,1,1,2,0,1,1,2,1,3,0,1,0,1,1,0,0,1,1,3,0,2,1,1,1,1,1,1,1,0,1,1,1,1,0,1,0,1,1,1,0,1,1,1,0,1,1,0,1,1,2,1,1,0,2,1,2,0,1,1,1,1,2,1,3,0,0,0,1,1,1,2,1,1,1,2,1,1,1,1,0,1,0,1,1,1,1,2,0,4,1,3,2,3,0,1,1,2,1,2,1,0,1,1,1,1,0,1,1,2,1,1,2,0,2,1,0,1,1,1,1,1,1,1,1,1,2,4,2,0,2,2,2,1,1,1,0,0,1,2,2,0,1,1,1,1,2,0,0,1,2,0,1,1,1,1,1,0,2,1…	0.5,0.7,0.65,0.65,0.5,0.5,0.7,0.55,0.65,0.6,0.55,0.6,0.6,0.5,0.4,0.4,0.55,0.6,0.65,0.65,0.75,0.55,0.4,0.45,0.55,0.45,0.6,0.55,0.65,0.65,0.55,0.55,0.45,0.45,0.45,0.6,0.5,0.55,0.55,0.35,0.7,0.55,0.5,0.4,0.5,0.6,0.55,0.5,0.55,0.6,0.35,0.3,0.4,0.45,0.45,0.7,0.6,0.55,0.55,0.55,0.45,0.6,0.65,0.6,0.7,0.5,0.55,0.6,0.7,0.7,0.75,0.85,0.6,0.5,0.6,0.55,0.55,0.75,0.8,0.55,0.6,0.6,0.7,0.65,0.65,0.4,0.5,0.7,0.7…
>hsa-miR-299-5p	UGGUUUACCGUCCCACAUACAU	UACAUACACCCUGCCAUUUGGU	266	6,6,6,6,6,6,6,6,6,6,6,6,6,6,6,6,6,6,6,6,6,6,6,6,6,6,6,6,6,6,6,6,6,6,6,6,6,6,6,6,6,6,6,6,6,6,6,6,6,6,6,6,6,7,6,6,6,6,6,6,6,6,6,6,7,6,6,6,6,6,6,6,6,6,6,6,6,6,6,6,6,6,6,6,6,6,6,6,6,6,6,6,6,6,6,6,6,6,6,6,6,6,6,6,7,6,6,6,6,6,6,6,6,6,6,6,6,6,6,6,6,6,6,6,6,6,6,6,6,6,6,6,6,6,6,6,6,6,6,6,6,6,6,6,6,6,6,6,6,6,6,6,6,6,6,6,6,6,6,6,6,6,6,6,6,6,6,6,6,6,6,6,6,6,6,6,6,6,6,6,6,6,6,6,6,6,6,6,6,6,6,6,6,6,6,6,6,6,6,6…	2mer,5mer,3mer,2mer,2mer,2mer,2mer,2mer,2mer,3mer,3mer,3mer,2mer,3mer,2mer,2mer,3mer,4mer,4mer,3mer,3mer,2mer,2mer,2mer,2mer,2mer,2mer,2mer,2mer,2mer,3mer,2mer,2mer,2mer,3mer,2mer,2mer,2mer,4mer,4mer,2mer,4mer,3mer,5mer,3mer,2mer,2mer,4mer,4mer,2mer,2mer,2mer,2mer,3mer,2mer,4mer,3mer,3mer,3mer,4mer,2mer,2mer,2mer,3mer,5mer,4mer,2mer,2mer,2mer,2mer,3mer,3mer,3mer,5mer,2mer,2mer,4mer,2mer,4mer,2mer…	52,73,124,182,191,226,248,339,352,353,362,428,476,590,682,683,728,734,841,891,1022,1059,1150,1164,1165,1276,1308,1309,1324,1461,1531,1603,1620,1737,1868,1905,1945,1946,1966,1984,1985,2017,2024,2038,2048,2063,2095,2251,2275,2294,2321,2472,2563,2577,2578,2609,2618,2736,2759,2848,2865,2876,2891,2948,2965,2966,2985,3036,3049,3050,3226,3256,3264,3328,3329,3449,3469,3470,3557,3579,3580,3611,3664,3746,3…	C,A,U,A,A,U,A,U,U,U,C,A,U,U,C,A,G,C,A,C,C,U,G,C,C,C,U,G,C,U,G,A,A,C,C,G,U,C,A,U,C,U,U,G,C,U,A,U,G,C,C,G,U,U,U,C,G,A,U,U,A,A,A,C,C,A,C,A,C,C,U,U,U,C,A,A,C,A,U,C,A,A,U,C,C,A,U,C,A,G,G,G,C,U,A,U,U,G,A,A,A,U,U,G,A,A,G,C,A,G,C,C,C,A,C,C,A,G,C,G,A,G,C,G,C,U,A,A,G,A,U,C,G,A,A,U,G,A,A,C,A,A,C,U,C,U,U,A,C,G,G,C,U,A,A,U,G,U,G,G,A,U,C,A,G,G,G,A,G,A,U,C,U,G,U,U,A,A,U,U,A,C,U,C,C,U,A,A,G,A,U,U,U,A,U,G,A,A,U,A…	2,2,3,2,1,2,2,1,1,3,1,2,2,2,2,3,1,2,2,2,1,2,2,1,4,1,2,2,1,1,2,3,1,3,2,3,2,2,2,1,1,3,2,1,1,1,1,2,2,1,2,3,3,2,2,1,2,1,3,1,2,1,3,1,2,3,2,1,2,2,1,1,2,1,3,2,4,2,2,1,2,2,2,1,2,1,1,1,2,3,3,2,2,3,2,1,2,3,3,2,1,1,1,1,2,2,3,1,4,2,2,3,1,3,1,1,2,1,1,2,2,1,1,1,1,1,4,2,1,1,1,1,2,1,2,1,2,2,2,2,2,2,1,2,2,2,3,3,2,1,3,4,1,3,3,3,3,1,1,1,1,2,1,2,2,2,3,2,1,2,2,1,3,2,2,2,2,3,2,2,2,1,3,2,1,2,2,1,2,2,2,2,2,3,2,2,1,3,2,2…	1,2,3,1,1,1,1,0,1,1,0,1,1,1,1,2,0,2,0,2,1,1,1,0,4,1,2,1,0,0,1,2,1,3,2,2,1,1,1,0,0,1,2,1,0,1,1,1,1,1,1,1,2,1,1,0,1,1,1,1,1,0,1,0,1,1,1,1,1,1,1,1,1,1,1,1,2,1,2,1,1,1,1,1,1,1,1,1,1,1,1,2,2,1,2,1,2,1,1,0,1,1,1,1,1,2,1,0,2,1,1,2,1,1,1,1,0,1,1,2,1,1,0,1,1,1,4,2,0,0,0,0,1,1,1,0,2,2,2,2,1,1,1,2,0,0,1,2,1,1,2,2,1,1,2,1,1,1,1,1,1,1,1,0,1,2,3,1,0,2,2,1,1,0,2,2,1,2,0,1,2,1,1,1,1,1,1,0,1,1,1,1,1,2,0,2,0,3,2,1…	1,1,0,1,1,1,2,2,1,1,1,1,1,1,1,1,1,1,1,1,1,2,1,2,1,1,2,2,2,2,1,2,2,2,0,2,1,1,2,2,1,1,2,1,1,1,0,0,1,2,3,3,1,2,2,1,0,1,2,2,1,0,0,2,2,2,2,1,1,1,1,2,1,1,1,2,2,2,1,1,1,1,1,1,2,1,0,1,2,0,2,1,1,3,2,2,1,1,1,1,2,2,1,1,1,1,1,2,2,2,2,0,0,0,1,1,1,0,1,2,0,1,1,1,1,1,1,2,0,2,0,0,1,1,1,1,1,1,1,2,2,1,2,2,1,1,2,2,0,1,1,1,0,1,2,1,1,1,0,2,3,2,1,1,1,2,0,1,2,2,1,2,0,0,1,0,2,1,0,1,1,1,0,1,1,0,0,0,0,2,2,1,2,0,2,1,1,0,1,2…	1,1,0,1,1,1,1,2,1,1,1,1,1,1,1,1,1,1,1,1,1,2,1,2,1,1,1,2,1,2,1,2,1,2,0,2,1,1,2,2,1,1,1,1,1,1,0,0,1,1,2,2,1,2,2,1,0,1,1,1,1,0,0,1,1,1,2,1,1,1,1,2,1,1,1,2,2,1,1,1,1,1,1,1,1,1,0,1,1,0,2,1,1,3,1,2,1,1,1,1,2,1,1,1,1,1,1,2,2,2,1,0,0,0,1,1,1,0,1,2,0,1,1,1,1,1,1,1,0,1,0,0,1,1,1,1,1,1,1,2,1,1,1,2,1,1,1,1,0,1,1,1,0,1,1,1,1,1,0,1,2,2,1,1,1,1,0,1,1,1,1,2,0,0,1,0,1,1,0,1,1,1,0,1,1,0,0,0,0,1,2,1,1,0,1,1,1,0,1,2…	0.5,0.5,0.65,0.6,0.6,0.7,0.45,0.6,0.6,0.5,0.55,0.7,0.55,0.65,0.6,0.6,0.5,0.55,0.6,0.65,0.3,0.7,0.5,0.4,0.4,0.45,0.55,0.55,0.45,0.55,0.35,0.7,0.7,0.6,0.55,0.55,0.6,0.55,0.55,0.6,0.6,0.6,0.6,0.6,0.65,0.65,0.45,0.5,0.65,0.5,0.55,0.4,0.7,0.5,0.5,0.6,0.55,0.55,0.45,0.75,0.75,0.6,0.6,0.45,0.55,0.6,0.5,0.55,0.5,0.5,0.5,0.65,0.6,0.7,0.7,0.6,0.55,0.5,0.75,0.55,0.6,0.7,0.6,0.5,0.4,0.45,0.75,0.8,0.55,0.6,0.…
>hsa-miR-423-5p	UGAGGGGCAGAGAGCGAGACUUU	UUUCAGAGCGAGAGACGGGGAGU	262	6,6,6,6,6,6,6,6,6,6,6,6,6,6,6,6,6,6,6,6,6,6,6,6,6,6,6,6,6,6,6,6,6,6,6,6,6,6,6,6,6,6,6,6,6,6,6,6,6,6,6,6,6,6,6,6,6,6,6,6,6,6,6,6,6,6,6,6,6,6,6,6,6,6,6,6,6,6,6,6,6,6,6,6,6,6,6,6,6,6,6,6,6,6,6,6,6,6,7,6,6,6,6,7,6,6,6,7,6,6,6,6,6,6,6,6,6,6,6,6,6,6,6,6,6,7,6,6,6,6,6,6,6,6,6,6,6,6,6,6,6,6,6,6,6,6,6,6,6,6,6,6,6,6,6,6,6,6,6,6,6,6,6,6,6,6,6,6,6,6,6,6,7,6,6,6,6,6,6,6,6,6,6,6,6,6,6,6,7,6,6,6,6,6,6,6,6,6,6,6…	2mer,2mer,2mer,4mer,3mer,3mer,2mer,2mer,3mer,4mer,3mer,2mer,3mer,2mer,3mer,2mer,2mer,4mer,5mer,4mer,3mer,3mer,2mer,2mer,3mer,2mer,2mer,2mer,4mer,2mer,3mer,6mer,5mer,3mer,2mer,2mer,3mer,4mer,3mer,2mer,2mer,3mer,2mer,5mer,2mer,3mer,3mer,3mer,2mer,2mer,2mer,3mer,2mer,2mer,2mer,2mer,2mer,2mer,2mer,2mer,2mer,2mer,2mer,2mer,2mer,2mer,3mer,3mer,4mer,3mer,3mer,2mer,2mer,3mer,2mer,3mer,2mer,3mer,2mer,3mer…	57,85,155,282,286,306,307,321,341,370,371,433,541,545,601,820,1014,1016,1028,1131,1133,1134,1135,1136,1138,1139,1142,1206,1328,1416,1465,1494,1495,1497,1498,1499,1560,1631,1633,1634,1657,1696,1697,1741,1958,2103,2104,2140,2217,2218,2221,2259,2260,2261,2305,2345,2346,2430,2479,2482,2484,2492,2503,2506,2522,2523,2525,2527,2544,2546,2547,2548,2549,2583,2586,2715,2793,2802,2978,3088,3111,3128,3129,31…	A,A,A,C,U,C,A,A,C,U,G,A,U,A,U,A,U,A,G,C,U,C,C,U,C,A,C,G,G,U,A,C,U,U,C,A,U,G,U,A,C,U,G,A,U,C,A,A,C,U,A,U,C,U,A,C,A,A,U,U,A,G,A,C,C,U,U,A,C,U,U,C,U,U,G,U,G,A,G,A,U,C,C,G,U,C,A,G,A,C,A,G,C,U,G,G,A,G,C,U,C,A,C,A,C,U,C,U,G,U,U,C,A,A,C,C,U,C,G,C,U,A,G,A,U,U,A,A,C,C,A,A,U,U,C,C,U,A,C,U,U,U,G,U,G,G,A,C,A,U,U,A,A,C,U,A,A,U,A,A,U,C,A,U,G,G,G,A,C,U,G,C,C,U,C,C,U,U,G,C,U,A,A,U,G,C,G,A,A,C,C,A,U,U,C,C,U,C,A,U…	0,1,2,0,1,0,0,0,2,1,3,0,3,3,2,1,1,1,1,2,3,2,1,2,2,3,3,1,1,1,1,0,1,2,1,2,1,2,3,3,1,1,1,0,2,2,2,2,1,1,2,2,3,3,2,1,0,1,2,3,4,2,0,1,1,1,2,3,1,1,1,1,2,1,3,3,0,3,1,1,1,0,0,2,1,3,2,2,2,1,0,0,1,1,2,2,1,0,1,1,3,2,1,2,1,2,3,2,1,1,1,1,2,2,1,0,3,3,2,2,1,2,1,2,2,4,2,2,2,0,1,1,1,2,2,1,1,2,1,1,2,1,2,3,3,0,0,1,0,1,0,2,2,1,0,2,1,1,1,1,2,1,1,2,2,1,1,2,0,0,2,2,2,2,1,3,3,2,2,2,1,2,0,1,1,1,0,2,4,3,2,1,1,1,1,1,3,3,0,1…	0,0,1,0,1,0,0,0,1,0,3,0,1,2,2,1,0,0,1,1,1,0,1,1,1,3,2,1,0,1,1,0,1,1,1,1,1,1,1,2,1,1,1,0,1,2,2,1,1,1,2,1,2,2,2,1,0,1,1,2,4,2,0,0,1,1,2,3,0,1,0,1,1,1,1,2,0,1,1,1,1,0,0,1,0,3,1,1,1,0,0,0,1,0,0,2,0,0,1,1,1,1,0,1,0,1,3,1,0,1,1,1,1,1,0,0,3,2,1,0,1,2,1,1,1,3,0,1,1,0,1,0,1,2,0,1,1,2,1,1,1,1,1,1,2,0,0,1,0,1,0,1,2,1,0,2,0,1,1,1,2,1,1,0,2,0,0,1,0,0,2,0,1,1,0,3,2,0,2,2,1,1,0,0,1,1,0,1,2,1,1,0,0,1,0,1,2,2,0,1…	1,1,2,2,1,2,1,2,2,1,1,2,2,4,2,1,1,0,2,1,2,2,3,1,3,2,2,2,2,0,2,1,1,1,1,2,2,3,2,3,4,1,1,2,2,2,1,1,2,1,2,2,1,0,3,3,2,2,3,2,1,3,3,2,2,2,2,1,2,2,1,2,1,2,1,0,1,1,2,1,0,3,2,2,1,2,2,3,3,2,4,1,2,1,1,1,0,2,1,1,1,1,2,2,2,2,2,1,2,1,0,1,1,1,1,3,1,1,2,1,1,2,1,0,2,1,2,1,1,1,2,2,3,2,1,2,2,2,1,0,1,1,2,2,2,2,1,0,3,3,1,2,2,1,2,1,1,2,2,1,1,2,1,1,2,2,1,1,1,1,1,2,2,3,3,2,2,2,3,1,3,2,1,3,2,0,1,1,4,2,1,2,0,1,1,1,2,2,2,0…	1,0,1,1,1,1,1,1,0,1,1,1,1,1,1,1,0,0,1,1,2,1,1,0,1,1,1,1,1,0,1,0,1,1,1,2,1,2,1,1,3,1,1,1,1,1,1,0,1,1,2,2,1,0,2,3,1,1,1,1,0,1,1,1,1,1,1,1,2,1,0,1,1,1,0,0,1,0,1,1,0,3,2,1,1,2,2,2,1,2,4,0,2,1,1,1,0,1,1,1,1,1,1,0,0,1,1,0,1,1,0,1,1,1,0,2,1,1,2,0,1,1,0,0,1,1,1,0,1,1,1,2,2,0,1,1,1,1,1,0,1,1,0,1,1,1,1,0,2,1,0,0,0,1,1,1,1,1,1,1,1,1,1,0,1,1,1,1,1,1,1,1,1,1,1,1,1,1,2,1,2,2,1,1,1,0,0,1,1,1,0,1,0,1,1,1,1,1,1,0…	0.5,0.8,0.8,0.6,0.5,0.4,0.45,0.55,0.65,0.55,0.5,0.95,0.55,0.6,0.45,0.65,0.7,0.6,0.6,0.6,0.55,0.45,0.4,0.45,0.45,0.4,0.4,0.25,0.45,0.6,0.55,0.5,0.55,0.45,0.4,0.4,0.6,0.65,0.75,0.7,0.45,0.65,0.6,0.5,0.55,0.7,0.7,0.7,0.4,0.35,0.35,0.55,0.55,0.6,0.6,0.55,0.55,0.75,0.75,0.75,0.6,0.5,0.4,0.4,0.4,0.45,0.45,0.5,0.65,0.65,0.6,0.6,0.65,0.65,0.6,0.7,0.5,0.5,0.6,0.65,0.65,0.6,0.55,0.5,0.45,0.45,0.4,0.45,0.55…
>hsa-miR-3184-5p	UGAGGGGCCUCAGACCGAGCUUUU	UUUUCGAGCCAGACUCCGGGGAGU	262	6,6,6,6,6,6,6,6,6,6,6,6,6,6,6,6,6,6,6,6,6,6,6,6,6,6,6,6,6,6,6,6,6,6,6,6,6,6,6,6,6,6,6,6,6,6,6,6,6,6,6,6,6,6,6,6,6,6,6,6,6,6,6,6,6,6,6,6,6,6,6,6,6,6,6,6,6,6,6,6,6,6,6,6,6,6,6,6,6,6,6,6,6,6,6,6,6,6,7,6,6,6,6,7,6,6,6,7,6,6,6,6,6,6,6,6,6,6,6,6,6,6,6,6,6,7,6,6,6,6,6,6,6,6,6,6,6,6,6,6,6,6,6,6,6,6,6,6,6,6,6,6,6,6,6,6,6,6,6,6,6,6,6,6,6,6,6,6,6,6,6,6,7,6,6,6,6,6,6,6,6,6,6,6,6,6,6,6,7,6,6,6,6,6,6,6,6,6,6,6…	2mer,2mer,2mer,4mer,3mer,3mer,2mer,2mer,3mer,4mer,3mer,2mer,3mer,2mer,3mer,2mer,2mer,4mer,5mer,4mer,3mer,3mer,2mer,2mer,3mer,2mer,2mer,2mer,4mer,2mer,3mer,6mer,5mer,3mer,2mer,2mer,3mer,4mer,3mer,2mer,2mer,3mer,2mer,5mer,2mer,3mer,3mer,3mer,2mer,2mer,2mer,3mer,2mer,2mer,2mer,2mer,2mer,2mer,2mer,2mer,2mer,2mer,2mer,2mer,2mer,2mer,3mer,3mer,4mer,3mer,3mer,2mer,2mer,3mer,2mer,3mer,2mer,3mer,2mer,3mer…	57,85,155,282,286,306,307,321,341,370,371,433,541,545,601,820,1014,1016,1028,1131,1133,1134,1135,1136,1138,1139,1142,1206,1328,1416,1465,1494,1495,1497,1498,1499,1560,1631,1633,1634,1657,1696,1697,1741,1958,2103,2104,2140,2217,2218,2221,2259,2260,2261,2305,2345,2346,2430,2479,2482,2484,2492,2503,2506,2522,2523,2525,2527,2544,2546,2547,2548,2549,2583,2586,2715,2793,2802,2978,3088,3111,3128,3129,31…	A,A,A,C,U,C,A,A,C,U,G,A,U,A,U,A,U,A,G,C,U,C,C,U,C,A,C,G,G,U,A,C,U,U,C,A,U,G,U,A,C,U,G,A,U,C,A,A,C,U,A,U,C,U,A,C,A,A,U,U,A,G,A,C,C,U,U,A,C,U,U,C,U,U,G,U,G,A,G,A,U,C,C,G,U,C,A,G,A,C,A,G,C,U,G,G,A,G,C,U,C,A,C,A,C,U,C,U,G,U,U,C,A,A,C,C,U,C,G,C,U,A,G,A,U,U,A,A,C,C,A,A,U,U,C,C,U,A,C,U,U,U,G,U,G,G,A,C,A,U,U,A,A,C,U,A,A,U,A,A,U,C,A,U,G,G,G,A,C,U,G,C,C,U,C,C,U,U,G,C,U,A,A,U,G,C,G,A,A,C,C,A,U,U,C,C,U,C,A,U…	2,2,1,2,2,3,1,2,1,0,0,1,2,1,2,2,2,3,1,2,2,3,2,2,0,0,0,1,3,0,1,2,2,1,0,0,1,0,1,1,2,2,1,2,3,0,3,2,2,3,2,0,0,1,2,1,2,1,1,2,0,1,2,1,1,2,1,0,3,1,2,2,2,2,1,1,1,2,2,1,0,1,2,1,0,0,1,3,1,3,2,1,2,1,1,0,3,2,1,1,1,1,2,2,4,1,0,2,2,0,1,1,1,1,3,2,0,1,0,2,2,1,1,2,2,1,2,2,0,2,2,1,2,2,2,2,2,2,1,0,0,1,1,1,1,1,1,2,1,3,2,2,0,2,2,1,3,1,2,1,1,2,2,2,1,3,3,1,2,2,0,3,2,2,1,0,1,1,0,1,1,0,1,3,1,0,2,2,0,1,2,2,2,3,3,2,0,1,1,1…	2,1,1,1,1,2,0,1,0,0,0,1,2,1,1,1,1,2,1,2,1,2,1,2,0,0,0,0,2,0,0,1,1,1,0,0,1,0,1,1,1,2,0,2,2,0,2,1,1,2,1,0,0,1,2,0,2,1,1,2,0,1,1,1,1,2,1,0,3,0,1,1,2,2,1,1,1,1,1,1,0,1,2,0,0,0,1,1,1,3,1,0,1,1,1,0,2,2,1,1,1,1,1,1,2,1,0,1,1,0,1,1,1,1,2,2,0,1,0,2,1,1,1,2,2,1,1,2,0,1,1,1,2,1,1,2,1,1,1,0,0,1,1,1,1,1,0,1,1,2,1,2,0,1,2,0,2,0,1,0,1,1,1,1,0,1,3,1,2,1,0,2,1,1,1,0,1,1,0,1,1,0,1,2,0,0,2,2,0,1,1,1,1,1,2,1,0,0,1,1…	1,1,0,1,1,0,0,1,1,2,2,2,0,3,1,1,1,0,1,1,1,3,3,1,2,3,2,2,2,0,1,0,0,1,2,2,1,2,2,2,2,1,2,1,3,0,0,1,1,2,2,1,0,1,2,3,3,2,3,1,1,3,2,1,2,3,1,0,1,1,1,1,1,1,0,0,1,2,1,1,0,1,1,2,3,2,2,1,4,2,2,2,1,1,1,2,0,3,0,0,2,1,1,1,1,2,0,1,2,1,0,1,2,0,1,1,2,2,1,0,1,2,1,0,1,1,2,2,1,1,2,3,1,1,2,2,3,1,1,0,1,2,1,0,1,1,2,0,1,2,2,1,1,1,2,0,1,2,0,0,0,1,2,0,1,1,2,0,0,1,1,2,2,2,4,2,2,2,1,1,2,1,1,2,0,1,1,1,3,1,1,1,0,1,1,1,2,2,1,0…	1,1,0,0,1,0,0,0,1,2,2,1,0,2,1,1,1,0,1,1,1,2,1,1,2,2,2,2,1,0,1,0,0,1,1,2,1,1,1,1,1,1,1,1,2,0,0,1,1,2,2,1,0,1,1,2,2,1,2,0,1,1,1,1,2,2,1,0,1,1,1,1,1,0,0,0,1,2,1,1,0,1,1,1,2,2,1,1,3,1,1,1,1,1,1,1,0,2,0,0,1,1,1,1,1,2,0,1,1,1,0,1,2,0,1,0,2,1,0,0,0,1,1,0,1,1,1,2,1,1,1,2,0,1,1,2,2,1,1,0,1,1,1,0,0,1,2,0,0,1,1,1,1,1,1,0,1,1,0,0,0,1,2,0,0,1,1,0,0,1,1,1,1,2,3,1,2,1,0,1,1,0,1,1,0,1,1,1,2,1,1,1,0,1,1,0,1,1,1,0…	0.5,0.8,0.8,0.6,0.5,0.4,0.45,0.55,0.65,0.55,0.5,0.95,0.55,0.6,0.45,0.65,0.7,0.6,0.6,0.6,0.55,0.45,0.4,0.45,0.45,0.4,0.4,0.25,0.45,0.6,0.55,0.5,0.55,0.45,0.4,0.4,0.6,0.65,0.75,0.7,0.45,0.65,0.6,0.5,0.55,0.7,0.7,0.7,0.4,0.35,0.35,0.55,0.55,0.6,0.6,0.55,0.55,0.75,0.75,0.75,0.6,0.5,0.4,0.4,0.4,0.45,0.45,0.5,0.65,0.65,0.6,0.6,0.65,0.65,0.6,0.7,0.5,0.5,0.6,0.65,0.65,0.6,0.55,0.5,0.45,0.45,0.4,0.45,0.55…
>hsa-miR-140-5p	CAGUGGUUUUACCCUAUGGUAG	GAUGGUAUCCCAUUUUGGUGAC	258	6,6,6,6,6,6,6,7,6,6,6,7,6,6,6,6,6,6,6,6,6,6,6,6,6,6,6,6,6,6,6,7,6,6,6,6,6,6,6,6,6,6,6,6,6,6,6,6,6,6,6,6,6,6,6,6,6,6,7,6,6,6,6,6,6,6,6,6,6,6,6,6,6,6,6,6,6,6,6,6,6,6,6,6,6,6,6,6,6,6,7,6,6,6,6,6,6,7,6,6,6,6,6,6,6,6,6,6,6,7,6,6,6,6,6,6,6,6,6,6,6,6,6,6,6,6,7,6,6,6,6,6,6,6,6,6,6,6,6,6,6,6,6,6,6,6,6,6,6,7,6,7,6,6,6,6,7,6,6,7,6,6,6,6,6,6,6,6,6,6,6,6,7,6,6,6,6,6,6,6,6,6,6,6,6,6,6,6,6,7,6,6,6,7,6,6,6,6,6,6…	3mer,2mer,2mer,1,2mer,2mer,2mer,4mer,2mer,2mer,4mer,3mer,4mer,3mer,2mer,2mer,2mer,2mer,4mer,3mer,2mer,3mer,3mer,2mer,3mer,3mer,2mer,6mer,4mer,4mer,3mer,3mer,2mer,4mer,3mer,4mer,4mer,4mer,3mer,6mer,4mer,2mer,2mer,2mer,2mer,2mer,3mer,2mer,2mer,2mer,4mer,3mer,3mer,4mer,4mer,2mer,2mer,2mer,4mer,2mer,3mer,3mer,3mer,3mer,5mer,2mer,2mer,6mer,2mer,2mer,6mer,3mer,4mer,4mer,5mer,2mer,4mer,2mer,3mer,2mer,4m…	56,158,185,194,216,217,252,431,432,441,498,509,599,649,650,653,719,854,881,884,894,917,988,993,1092,1095,1205,1411,1415,1430,1534,1606,1623,1694,1695,1757,1758,1763,1838,1969,1987,2009,2066,2092,2099,2102,2163,2216,2326,2334,2344,2426,2429,2457,2458,2501,2502,2522,2642,2643,2682,2685,2693,2708,2714,2763,2780,2824,2900,3039,3106,3110,3142,3185,3275,3308,3332,3371,3419,3452,3455,3464,3473,3551,3587…	C,A,G,G,U,U,G,U,C,U,G,A,A,U,U,G,G,G,A,G,U,G,U,U,G,C,G,A,U,G,G,A,C,U,U,U,A,G,A,G,G,G,U,A,C,G,G,U,C,C,U,C,C,U,A,U,C,C,U,G,A,A,U,G,C,A,G,C,G,C,C,U,G,C,A,G,A,C,G,A,G,G,U,G,G,U,C,G,U,G,C,C,G,A,C,G,C,A,A,U,G,A,U,A,G,G,C,U,A,A,U,C,G,U,U,U,G,A,U,U,C,U,U,G,G,G,G,U,U,C,A,A,C,G,U,C,A,G,A,C,U,A,A,U,G,C,U,A,G,A,G,G,G,U,C,C,G,U,U,C,U,A,C,U,G,C,U,G,A,G,U,A,G,U,C,U,G,G,A,C,C,C,C,C,A,G,G,U,G,G,A,C,C,U,G,A,U,G,C,A…	3,2,2,3,2,3,2,3,3,2,3,3,0,1,2,1,1,2,2,2,3,3,1,2,2,1,2,2,1,2,2,3,3,1,1,3,2,1,3,3,2,1,3,2,3,1,2,2,2,1,3,2,2,2,2,3,3,2,3,2,3,1,2,3,2,3,3,2,3,3,2,1,3,2,1,2,4,2,1,3,1,3,3,2,1,3,1,2,2,2,1,3,1,3,1,4,2,3,2,1,3,2,3,2,3,3,3,2,2,2,1,2,3,1,3,1,3,3,2,2,1,1,1,1,2,1,2,2,1,2,3,2,2,3,1,2,1,2,2,2,3,1,2,2,2,1,2,3,4,1,2,2,3,2,2,3,3,1,1,2,2,2,1,3,1,1,1,1,2,3,1,3,1,2,3,2,3,2,1,2,1,1,1,2,2,2,2,1,2,3,1,2,4,2,2,3,3,2,1,2…	1,1,2,1,0,1,1,3,2,1,2,2,0,1,1,0,1,1,1,1,1,2,1,1,2,0,1,1,1,1,0,2,1,1,1,1,1,1,1,2,1,0,2,2,2,1,0,1,1,1,1,1,1,1,1,1,1,2,2,2,1,0,2,1,2,3,2,1,2,1,1,1,2,1,1,1,4,2,1,1,1,1,1,1,1,2,0,1,1,2,0,1,1,1,1,2,1,3,1,1,1,0,1,1,2,3,1,1,2,2,1,1,2,1,1,1,1,1,2,1,1,1,1,1,1,1,1,2,1,2,1,1,1,1,0,1,1,1,2,1,2,1,1,1,2,0,1,1,2,0,2,2,1,2,2,1,1,1,1,1,1,1,0,3,1,1,1,1,1,3,1,1,1,1,1,2,1,1,0,2,0,0,1,1,1,2,1,1,2,1,1,1,3,1,1,2,1,1,1,1…	3,1,2,1,2,2,3,1,1,1,3,1,1,2,2,1,2,1,0,2,0,2,2,1,3,1,2,3,2,2,2,3,2,2,2,1,1,3,2,2,0,3,1,1,2,0,1,3,1,2,3,1,2,1,2,0,0,3,0,1,1,2,1,3,1,2,1,2,1,2,2,2,1,2,1,2,2,2,3,2,1,1,3,2,3,2,1,2,1,3,2,1,1,2,1,1,2,1,3,3,1,3,3,3,1,3,1,1,2,1,1,1,1,1,2,1,1,1,0,1,1,1,0,1,1,2,2,2,1,1,1,1,3,3,2,0,2,1,1,2,2,1,2,1,0,1,2,2,1,1,2,2,2,1,0,2,2,3,1,2,2,1,2,1,2,2,1,2,2,3,2,2,1,1,2,1,2,2,3,1,2,2,0,1,2,0,2,1,1,1,1,0,3,1,2,3,0,3,2,2…	3,1,1,1,1,2,2,1,1,1,2,1,1,1,1,1,1,1,0,1,0,2,2,1,2,0,2,1,1,1,2,1,1,1,2,0,1,3,2,1,0,2,1,1,2,0,1,2,1,1,1,1,1,1,1,0,0,2,0,1,0,2,1,2,1,1,0,1,1,1,2,1,1,2,1,1,2,1,2,2,1,1,1,2,2,1,0,2,1,2,1,0,1,1,1,1,1,1,1,2,1,3,2,2,1,3,1,1,1,1,1,1,1,1,1,1,1,1,0,0,1,1,0,1,0,1,2,1,0,1,0,1,2,2,2,0,1,0,1,2,2,1,1,1,0,0,1,1,0,1,1,1,1,1,0,2,1,2,1,2,1,1,1,1,1,1,1,1,1,2,1,1,1,0,1,1,1,1,2,1,1,2,0,1,2,0,2,1,1,0,0,0,1,1,2,3,0,2,1,2…	0.5,0.6,0.55,0.55,0.4,0.35,0.4,0.85,0.85,0.7,0.45,0.55,0.45,0.45,0.5,0.35,0.6,0.4,0.55,0.55,0.6,0.5,0.6,0.7,0.55,0.55,0.25,0.65,0.65,0.6,0.2,0.55,0.5,0.7,0.65,0.55,0.45,0.3,0.6,0.7,0.65,0.45,0.7,0.55,0.55,0.65,0.5,0.35,0.6,0.45,0.55,0.75,0.7,0.5,0.5,0.5,0.4,0.4,0.5,0.55,0.45,0.45,0.65,0.5,0.65,0.45,0.6,0.55,0.5,0.4,0.65,0.65,0.55,0.45,0.55,0.45,0.65,0.45,0.55,0.5,0.35,0.6,0.45,0.6,0.5,0.6,0.3,0.4…
>hsa-miR-491-5p	AGUGGGGAACCCUUCCAUGAGG	GGAGUACCUUCCCAAGGGGUGA	257	6,6,6,6,6,6,6,6,6,6,6,6,6,6,6,6,6,6,6,6,6,6,6,6,6,6,6,6,6,6,6,6,6,6,6,6,6,6,6,6,6,6,6,6,6,6,6,6,6,6,6,6,6,6,6,6,6,6,6,6,6,6,6,6,6,6,6,6,6,6,6,6,6,6,6,6,6,6,6,6,6,6,6,6,6,6,6,6,6,6,6,6,6,6,6,6,6,6,6,6,7,6,6,6,6,6,6,6,6,6,6,6,6,7,6,6,6,6,7,6,6,6,6,6,6,6,6,7,6,6,6,6,6,6,6,6,6,6,6,6,6,6,6,6,6,6,6,6,6,6,6,6,6,6,6,6,6,6,6,6,6,6,6,6,6,6,6,6,6,6,6,6,6,6,6,6,6,6,6,6,6,6,6,6,6,6,6,6,6,6,6,7,6,6,6,6,6,6,6,6…	6mer,2mer,3mer,3mer,3mer,2mer,5mer,5mer,3mer,2mer,2mer,4mer,2mer,3mer,2mer,2mer,2mer,3mer,2mer,2mer,3mer,4mer,3mer,3mer,2mer,2mer,2mer,2mer,2mer,4mer,2mer,2mer,2mer,3mer,3mer,3mer,3mer,2mer,3mer,3mer,3mer,2mer,2mer,5mer,2mer,3mer,2mer,2mer,2mer,3mer,2mer,2mer,4mer,3mer,4mer,4mer,2mer,2mer,3mer,2mer,1,3mer,4mer,2mer,2mer,2mer,3mer,3mer,4mer,2mer,2mer,3mer,5mer,5mer,2mer,3mer,4mer,3mer,3mer,2mer,2m…	87,178,309,310,344,345,369,370,466,482,500,564,595,601,645,741,829,880,883,937,1016,1028,1109,1136,1139,1141,1142,1145,1183,1219,1300,1331,1376,1396,1413,1433,1465,1467,1471,1499,1576,1636,1663,1741,1777,1858,1971,2104,2106,2142,2223,2224,2256,2257,2307,2308,2348,2432,2492,2506,2527,2549,2713,2719,2728,2762,2910,3090,3109,3128,3129,3161,3192,3193,3270,3271,3281,3283,3368,3370,3418,3454,3561,3646,…	A,G,U,A,U,G,U,U,U,G,A,G,C,U,C,U,U,U,U,C,A,G,G,U,A,C,C,A,U,U,U,A,G,U,C,U,A,U,C,A,A,A,C,A,C,A,A,A,A,U,C,U,C,U,U,U,G,A,G,C,A,U,U,A,A,U,A,A,U,C,C,C,U,U,C,C,A,C,G,U,U,U,A,G,G,C,C,A,U,U,U,A,U,U,C,A,C,G,A,A,A,A,C,C,U,A,U,U,A,A,A,U,A,A,G,A,C,C,C,G,C,A,C,U,A,A,A,A,G,C,A,U,A,C,A,C,C,U,U,C,U,A,G,U,A,G,U,C,C,A,A,G,G,A,U,A,G,G,C,C,A,A,A,C,C,U,A,U,U,A,U,C,C,C,U,A,C,C,U,C,C,C,U,U,C,A,C,C,A,A,A,A,A,G,U,A,C,G,U,C…	2,2,2,1,2,2,1,0,0,1,0,1,1,0,3,0,1,1,0,1,2,1,0,1,0,1,0,1,3,0,0,1,1,1,1,0,1,2,0,0,2,1,2,2,0,1,1,0,2,2,2,2,0,0,2,3,0,0,0,0,0,1,0,1,0,1,2,0,1,0,0,1,1,0,1,1,0,1,1,3,1,1,1,2,0,1,2,2,0,2,1,1,2,3,0,0,1,0,1,0,0,0,0,0,2,1,0,0,0,0,0,0,1,1,1,0,3,2,1,1,0,0,1,0,1,1,0,0,0,0,0,0,2,1,0,1,3,0,0,0,1,0,0,1,2,0,2,1,1,1,0,0,2,1,2,2,1,2,1,1,1,1,1,2,1,1,1,1,1,1,1,1,0,0,1,1,1,0,0,1,1,1,1,0,0,0,0,1,2,0,2,1,2,0,0,1,1,0,2,2…	2,1,1,1,1,1,1,0,0,1,0,1,1,0,3,0,1,1,0,1,2,1,0,1,0,1,0,1,3,0,0,1,1,1,1,0,1,1,0,0,1,1,1,2,0,1,1,0,1,1,1,1,0,0,2,2,0,0,0,0,0,1,0,1,0,1,2,0,1,0,0,1,1,0,1,1,0,1,1,2,1,1,1,1,0,1,1,1,0,2,1,1,2,2,0,0,1,0,1,0,0,0,0,0,2,1,0,0,0,0,0,0,1,1,1,0,3,1,1,1,0,0,1,0,1,1,0,0,0,0,0,0,1,1,0,1,3,0,0,0,1,0,0,1,1,0,1,1,1,1,0,0,1,1,1,1,1,2,1,1,1,1,1,2,1,1,1,1,1,1,1,1,0,0,1,1,1,0,0,1,1,1,1,0,0,0,0,1,1,0,2,1,1,0,0,1,1,0,1,2…	2,2,3,3,3,1,3,4,0,1,4,2,1,1,3,1,0,0,2,1,2,1,1,1,2,1,0,0,1,2,4,2,3,1,2,2,3,2,2,3,4,0,1,3,2,3,0,2,2,1,1,1,2,2,0,1,2,3,1,3,2,3,3,1,1,3,2,3,2,2,3,4,3,3,2,3,2,1,2,1,1,2,1,3,2,4,2,2,2,3,1,0,1,0,3,2,3,3,1,4,2,2,2,3,3,1,3,4,3,1,2,2,1,0,1,2,1,3,1,2,2,3,2,1,1,2,1,2,1,3,1,3,2,2,3,3,2,1,2,1,2,2,1,2,1,3,1,2,3,2,3,2,3,2,3,1,1,2,2,2,2,2,0,2,2,3,2,3,1,2,1,0,1,1,3,3,2,2,0,0,2,2,2,1,1,1,3,3,3,2,0,0,0,1,1,1,3,0,3,1…	1,1,3,1,2,0,1,2,0,0,2,2,0,1,1,0,0,0,1,1,1,1,0,0,1,1,0,0,0,1,4,0,1,1,1,1,1,1,1,2,4,0,0,2,1,3,0,1,2,0,0,1,1,1,0,1,1,1,1,1,1,1,3,1,0,2,0,1,2,1,2,3,1,2,1,2,2,1,1,1,0,1,1,2,1,2,1,2,1,3,0,0,1,0,1,1,2,2,1,4,2,1,1,1,2,0,1,4,2,1,1,1,1,0,0,1,1,1,1,2,1,2,2,1,1,1,1,0,0,2,0,3,2,1,1,1,1,1,1,1,2,1,0,2,1,3,1,1,2,1,2,2,2,1,2,1,1,1,1,1,1,2,0,1,1,2,1,2,1,1,0,0,1,1,3,1,2,1,0,0,2,2,1,1,1,1,1,3,3,2,0,0,0,1,1,1,2,0,3,1…	0.7,0.6,0.45,0.5,0.7,0.7,0.6,0.55,0.6,0.5,0.6,0.65,0.55,0.45,0.5,0.4,0.55,0.6,0.5,0.5,0.6,0.6,0.55,0.45,0.4,0.35,0.4,0.55,0.45,0.45,0.6,0.5,0.45,0.5,0.65,0.6,0.55,0.5,0.5,0.4,0.55,0.65,0.5,0.5,0.4,0.75,0.75,0.7,0.65,0.7,0.4,0.5,0.5,0.5,0.55,0.6,0.45,0.75,0.5,0.4,0.5,0.65,0.7,0.65,0.55,0.45,0.6,0.6,0.65,0.6,0.55,0.55,0.5,0.45,0.5,0.55,0.55,0.55,0.45,0.55,0.5,0.4,0.7,0.5,0.5,0.45,0.7,0.7,0.5,0.55,0…
>hsa-miR-33a-3p	CAAUGUUUCCACAGUGCAUCAC	CACUACGUGACACCUUUGUAAC	252	6,6,6,6,6,6,6,6,6,7,6,6,6,6,6,6,6,6,6,6,6,6,6,6,6,6,6,6,6,6,6,6,6,6,6,6,6,6,6,6,6,6,6,6,6,6,6,6,6,6,7,6,6,6,6,6,6,6,6,6,6,6,6,6,6,6,6,6,6,6,7,6,6,6,6,6,6,6,7,6,6,6,6,6,6,6,6,6,6,6,6,6,6,6,6,6,6,6,6,6,6,6,6,6,6,6,6,6,6,6,6,6,6,6,6,6,6,6,6,6,6,6,6,6,6,6,6,6,6,6,6,6,6,6,6,6,6,6,7,6,6,6,6,6,6,6,6,6,7,6,6,7,6,6,6,7,6,6,6,6,6,7,6,6,6,6,6,6,6,6,6,6,6,6,6,6,6,6,6,6,6,6,6,6,6,6,6,6,6,6,6,6,6,6,6,6,6,6,6,6…	3mer,2mer,5mer,4mer,2mer,2mer,3mer,2mer,3mer,7mer,4mer,2mer,2mer,6mer,3mer,3mer,3mer,2mer,4mer,3mer,6mer,3mer,5mer,2mer,3mer,4mer,3mer,3mer,3mer,2mer,5mer,3mer,2mer,4mer,3mer,3mer,3mer,2mer,3mer,3mer,3mer,2mer,2mer,5mer,5mer,2mer,4mer,3mer,3mer,3mer,2mer,4mer,4mer,2mer,3mer,2mer,3mer,3mer,3mer,2mer,3mer,3mer,2mer,2mer,3mer,2mer,3mer,3mer,1,2mer,5mer,2mer,3mer,3mer,4mer,2mer,2mer,5mer,7mer,4mer,3m…	35,135,150,172,265,303,327,379,421,441,442,455,495,728,760,761,777,778,797,964,984,1051,1076,1160,1272,1295,1296,1340,1341,1447,1557,1569,1571,1606,1623,1643,1708,1807,1835,1868,1890,1937,1938,1995,1996,2005,2009,2057,2132,2181,2285,2404,2405,2437,2535,2579,2610,2666,2708,2723,2850,2858,2923,2960,3029,3068,3095,3142,3253,3257,3308,3318,3338,3354,3414,3437,3509,3528,3551,3620,3674,3701,3832,3950,3…	G,G,C,G,G,C,C,A,U,U,U,C,A,G,U,A,U,A,G,G,A,A,G,A,A,U,G,U,A,G,C,U,G,A,C,G,G,U,A,C,A,U,G,U,G,C,G,A,G,C,C,U,U,A,A,G,A,C,G,C,C,G,A,A,G,G,A,G,G,G,G,A,G,G,C,C,A,G,G,G,G,A,C,C,G,C,A,G,C,G,G,C,C,C,A,C,A,C,A,C,C,U,G,C,U,G,G,A,U,C,U,G,C,U,G,G,C,A,A,U,U,G,C,C,A,A,A,G,G,A,C,A,A,C,A,G,A,G,A,A,U,A,G,G,A,G,G,G,G,A,C,U,G,G,U,G,U,U,G,A,C,G,A,U,A,C,A,G,C,A,G,G,A,G,C,G,U,U,G,G,G,G,G,C,C,U,A,U,A,C,U,G,A,U,C,C,G,G,C,G…	1,1,1,2,1,1,1,2,1,1,1,1,2,2,1,1,2,1,1,1,1,1,2,2,1,1,1,0,0,4,2,2,2,3,2,1,3,2,2,1,0,2,1,2,3,4,1,1,0,2,2,2,2,1,1,1,1,1,2,1,1,1,1,1,2,1,0,2,1,1,2,3,0,1,1,2,2,2,1,1,2,0,0,1,0,1,2,1,2,0,1,2,2,2,2,3,1,1,2,2,1,2,2,2,0,2,1,1,2,2,3,1,3,1,1,1,1,2,1,0,0,1,1,0,1,1,2,3,1,0,1,0,1,0,2,1,1,2,1,0,3,2,1,2,1,1,1,1,1,1,2,1,1,1,1,1,0,1,2,0,0,0,1,1,1,2,1,0,2,2,2,1,2,0,1,1,0,0,0,0,3,2,2,1,1,0,1,1,2,0,1,1,1,2,2,2,1,2,1,0…	1,1,1,1,1,1,1,1,1,1,1,1,2,2,1,1,1,1,1,1,1,1,2,2,1,1,1,0,0,4,2,1,1,3,1,1,3,1,1,1,0,2,1,1,3,4,1,1,0,1,2,2,2,1,1,1,1,1,1,1,1,1,1,1,2,1,0,1,1,1,2,2,0,1,1,2,1,2,1,1,2,0,0,1,0,1,2,1,2,0,1,2,1,1,1,2,1,1,2,1,1,2,2,2,0,1,1,1,1,1,2,1,2,1,1,1,1,2,1,0,0,1,1,0,1,1,1,2,1,0,1,0,1,0,1,1,1,2,1,0,2,1,1,2,1,1,1,1,1,1,2,1,1,1,1,1,0,1,2,0,0,0,1,1,1,1,1,0,2,2,2,1,1,0,1,1,0,0,0,0,3,2,2,1,1,0,1,1,2,0,1,1,1,2,1,1,1,2,1,0…	1,3,1,3,1,1,1,2,1,1,4,2,3,2,2,2,2,3,2,2,2,2,1,1,2,3,2,2,1,3,2,2,2,2,1,2,3,1,1,2,2,2,1,2,3,3,2,1,2,3,1,3,3,3,3,3,2,2,1,2,1,1,1,2,2,2,3,3,1,3,2,3,1,2,3,2,1,1,4,2,1,2,2,1,2,1,2,2,1,1,3,2,3,1,1,2,2,2,1,2,2,3,3,3,2,4,2,2,2,3,2,3,3,4,2,1,2,2,2,2,1,2,1,2,1,2,2,3,2,3,2,2,1,1,2,1,1,2,1,2,1,3,4,1,2,1,3,1,2,2,2,3,2,3,1,1,2,1,3,2,2,2,1,2,2,1,2,3,2,2,2,3,3,2,1,3,3,2,1,2,1,2,1,1,1,3,3,2,3,2,2,2,1,1,1,3,1,2,1,3…	1,3,0,1,1,0,1,1,1,0,4,0,1,1,1,0,1,2,2,1,2,1,1,1,0,1,0,1,1,2,0,0,0,0,1,1,1,1,1,1,1,0,1,2,2,2,0,0,1,1,1,1,1,3,2,1,0,1,0,1,0,1,0,1,0,1,2,2,1,2,1,2,1,0,2,0,1,1,1,2,1,1,1,0,1,1,1,0,0,1,1,2,0,1,0,1,1,1,0,1,1,1,1,0,1,2,0,2,1,1,1,1,2,1,0,0,2,1,1,1,1,1,0,1,1,0,1,1,2,1,1,2,0,0,2,1,0,1,1,1,1,1,2,1,1,1,1,1,1,1,1,1,1,2,0,1,0,1,1,0,2,0,1,1,0,1,1,2,1,2,1,1,1,0,1,2,3,1,1,1,1,0,0,0,1,1,1,1,3,0,1,0,1,0,1,2,1,0,1,1…	0.5,0.65,0.75,0.65,0.5,0.45,0.55,0.55,0.7,0.7,0.7,0.75,0.4,0.5,0.5,0.55,0.7,0.65,0.55,0.55,0.6,0.7,0.65,0.5,0.4,0.6,0.65,0.4,0.45,0.45,0.45,0.55,0.5,0.55,0.5,0.35,0.55,0.7,0.55,0.55,0.6,0.45,0.45,0.5,0.4,0.55,0.45,0.65,0.7,0.45,0.6,0.7,0.75,0.55,0.5,0.5,0.65,0.4,0.5,0.5,0.7,0.55,0.65,0.8,0.55,0.4,0.55,0.55,0.6,0.6,0.45,0.55,0.4,0.4,0.5,0.5,0.6,0.65,0.6,0.45,0.45,0.45,0.55,0.5,0.65,0.5,0.45,0.55,0…
>hsa-miR-30b-3p	CUGGGAGGUGGAUGUUUACUUC	CUUCAUUUGUAGGUGGAGGGUC	248	6,6,7,6,6,6,6,6,6,6,6,6,6,6,6,6,6,6,6,6,6,6,6,6,6,6,6,6,6,6,6,6,6,6,6,6,7,6,6,6,6,6,6,6,6,6,6,6,6,6,6,6,6,6,6,6,7,6,6,6,6,6,6,6,6,7,6,6,6,6,6,6,6,6,6,6,6,6,6,6,6,7,6,6,6,6,6,6,6,6,6,6,6,6,6,6,6,6,6,6,6,6,6,6,7,6,7,6,7,6,6,6,6,6,6,6,6,6,6,6,6,6,6,7,6,6,6,6,6,6,6,6,6,6,6,6,6,6,6,6,6,6,6,6,6,7,6,6,6,6,6,6,6,6,6,6,6,6,6,7,6,6,6,7,7,7,6,6,6,6,6,6,7,6,6,6,6,6,6,7,6,7,6,6,6,6,6,6,6,6,6,6,6,6,6,6,6,6,6,6…	2mer,4mer,5mer,4mer,3mer,2mer,3mer,4mer,3mer,3mer,3mer,4mer,4mer,2mer,5mer,2mer,4mer,3mer,3mer,3mer,5mer,3mer,3mer,3mer,2mer,4mer,3mer,5mer,3mer,3mer,3mer,2mer,5mer,4mer,3mer,5mer,3mer,1,3mer,3mer,3mer,3mer,2mer,5mer,2mer,3mer,2mer,4mer,2mer,4mer,3mer,3mer,2mer,3mer,3mer,2mer,5mer,4mer,4mer,2mer,2mer,2mer,2mer,2mer,3mer,3mer,3mer,5mer,3mer,2mer,2mer,3mer,2mer,4mer,3mer,4mer,4mer,3mer,3mer,4mer,2m…	58,86,285,295,306,307,308,309,321,322,343,344,368,459,481,546,565,643,644,739,740,821,935,936,999,1015,1108,1134,1137,1138,1172,1329,1330,1466,1473,1497,1500,1501,1561,1562,1635,1660,1750,1776,1816,1857,1910,1989,2029,2103,2140,2141,2222,2255,2262,2267,2306,2307,2346,2347,2348,2431,2484,2485,2508,2528,2529,2547,2550,2727,2728,2764,2803,2826,2853,2910,3108,3117,3132,3191,3196,3269,3270,3287,3375,3…	A,G,U,G,C,A,G,U,A,A,A,U,U,U,U,A,A,G,C,G,C,G,G,C,A,U,U,C,U,C,G,A,C,U,G,U,A,G,G,G,C,U,G,U,A,U,A,A,G,C,A,G,G,C,U,A,G,U,A,A,G,G,A,U,G,G,A,U,U,A,A,U,G,G,G,A,U,A,U,U,C,A,C,A,A,A,G,G,G,C,U,G,A,C,C,G,G,U,G,U,C,C,A,U,G,U,U,A,G,A,G,A,C,A,U,U,C,U,A,C,C,U,G,G,U,C,G,U,A,U,C,C,A,G,A,A,A,A,C,A,C,U,U,A,C,A,A,A,G,A,G,A,C,G,C,G,U,C,G,A,U,C,G,U,U,C,C,A,A,A,A,A,A,A,A,A,C,A,G,G,A,C,C,A,A,A,A,U,G,A,G,C,A,U,G,A,A,G,A,G…	0,2,2,2,1,0,1,2,1,1,2,1,0,0,1,2,0,1,1,2,1,2,2,1,3,2,1,3,2,2,1,1,0,2,3,2,2,2,2,1,2,2,2,3,3,1,2,2,2,3,3,2,2,2,4,2,2,0,1,0,1,2,2,4,2,2,2,2,2,2,2,3,2,1,1,2,1,2,2,1,2,1,0,4,2,3,1,2,3,1,3,4,0,1,2,1,3,3,4,2,2,3,1,2,2,1,1,1,2,2,2,4,2,2,0,3,1,3,3,1,2,2,1,2,2,2,2,2,1,3,0,1,0,1,1,0,1,3,3,3,3,3,1,1,2,1,0,3,3,1,2,2,1,3,3,3,1,2,1,1,0,2,3,1,2,4,2,1,1,1,0,1,3,2,1,0,0,3,1,0,1,4,2,2,3,3,2,2,1,2,1,1,2,1,0,1,1,3,1,1…	0,0,2,0,0,0,1,2,1,0,1,1,0,0,0,1,0,0,0,1,1,0,1,1,2,0,0,1,2,1,0,0,0,1,2,1,2,1,2,1,1,0,0,2,1,1,1,1,1,2,0,1,2,1,4,0,1,0,1,0,1,1,1,2,1,2,1,0,2,2,1,2,1,1,1,1,1,1,2,1,2,1,0,4,1,1,1,1,2,0,1,3,0,1,1,1,2,2,2,1,1,1,1,2,2,1,1,1,1,0,0,2,1,2,0,2,1,1,1,1,1,1,0,1,1,1,2,2,1,1,0,1,0,0,1,0,0,1,1,3,2,1,0,0,0,1,0,1,1,0,1,1,0,1,2,3,0,1,0,0,0,1,1,0,1,4,2,1,0,0,0,0,3,2,1,0,0,0,1,0,1,1,1,1,3,3,1,2,0,1,0,1,1,0,0,0,0,1,1,1…	3,3,2,1,2,2,2,3,1,4,1,4,2,2,1,2,2,4,3,2,3,3,2,2,2,2,2,2,1,3,3,2,3,3,2,3,2,2,2,3,2,1,1,2,2,2,1,1,2,3,1,4,3,2,3,1,2,1,2,2,2,3,3,1,2,2,3,3,2,1,2,3,1,3,3,2,2,2,3,2,2,2,2,4,2,1,3,2,3,3,1,3,2,4,2,2,1,3,3,2,3,2,4,3,2,1,2,2,3,2,3,2,3,1,3,3,2,1,1,2,1,2,3,2,1,2,2,2,4,3,3,2,2,3,2,3,3,3,3,3,3,3,2,2,1,1,3,3,3,2,2,2,2,3,4,2,2,1,3,3,3,1,1,3,1,3,1,1,4,1,2,3,2,3,2,3,3,3,3,3,2,2,1,2,2,2,1,1,3,1,1,3,2,3,3,3,3,3,2,3…	1,1,1,1,2,1,1,1,1,1,0,1,1,1,0,0,1,1,0,1,1,1,2,2,2,1,2,0,0,0,1,0,0,1,1,1,1,2,1,2,1,0,1,0,0,1,1,0,1,2,1,3,1,1,3,1,1,1,0,2,1,1,1,0,0,2,1,1,2,1,0,1,1,3,1,1,1,2,2,1,2,0,1,1,0,1,0,1,2,2,1,1,2,2,1,1,0,1,2,1,0,1,2,2,1,1,0,1,1,1,2,1,1,1,0,2,1,1,0,1,1,1,2,0,1,1,1,1,4,2,1,1,2,1,1,2,1,0,0,3,2,0,1,2,1,1,1,2,2,1,0,1,1,2,2,1,1,0,1,1,0,1,1,2,0,1,1,1,2,0,1,1,2,2,1,1,2,1,3,2,1,0,0,2,0,1,1,0,2,1,1,1,0,2,2,1,1,1,1,2…	0.55,0.7,0.6,0.5,0.4,0.45,0.35,0.45,0.55,0.5,0.7,0.7,0.6,0.7,0.55,0.6,0.7,0.55,0.5,0.5,0.45,0.55,0.45,0.55,0.65,0.65,0.65,0.45,0.5,0.45,0.35,0.5,0.5,0.5,0.45,0.45,0.4,0.3,0.65,0.65,0.6,0.45,0.4,0.45,0.65,0.7,0.65,0.7,0.55,0.7,0.7,0.65,0.3,0.5,0.65,0.65,0.55,0.55,0.55,0.45,0.45,0.75,0.6,0.5,0.4,0.5,0.6,0.6,0.65,0.55,0.55,0.45,0.5,0.7,0.65,0.6,0.7,0.55,0.6,0.55,0.35,0.55,0.5,0.55,0.45,0.4,0.35,0.7,…
>hsa-miR-29a-5p	ACUGAUUUCUUUUGGUGUUCAG	GACUUGUGGUUUUCUUUAGUCA	243	6,6,6,6,6,6,6,6,6,6,6,6,6,6,6,6,6,6,6,6,6,6,6,6,6,6,6,6,6,6,6,6,6,6,6,6,6,6,6,6,6,6,6,6,6,6,6,6,6,6,7,6,6,6,6,6,6,6,6,6,6,6,6,6,6,6,6,7,6,6,6,6,6,6,6,6,6,6,6,6,6,6,6,6,6,6,6,6,6,6,6,6,6,6,6,7,7,6,6,6,6,6,6,6,6,6,6,7,6,7,6,6,6,6,6,6,7,6,6,6,6,7,6,7,6,6,6,6,6,6,6,6,6,7,6,6,6,6,6,6,6,6,6,6,6,6,6,6,6,6,6,6,6,6,6,6,6,6,7,6,6,6,6,6,6,6,6,7,6,6,7,6,6,6,6,6,6,6,6,6,6,6,6,6,6,6,6,6,6,6,6,6,6,6,6,6,6,6,6,6…	3mer,4mer,6mer,2mer,2mer,3mer,2mer,3mer,3mer,2mer,3mer,6mer,2mer,1,2mer,3mer,3mer,6mer,3mer,3mer,5mer,2mer,3mer,4mer,3mer,3mer,4mer,4mer,4mer,3mer,4mer,3mer,3mer,3mer,2mer,3mer,3mer,3mer,3mer,3mer,3mer,2mer,3mer,3mer,2mer,3mer,4mer,2mer,3mer,3mer,4mer,5mer,3mer,4mer,3mer,4mer,3mer,3mer,5mer,3mer,6mer,2mer,3mer,2mer,2mer,3mer,3mer,5mer,6mer,3mer,4mer,2mer,3mer,3mer,2mer,2mer,2mer,5mer,2mer,4mer,4m…	44,76,94,137,193,205,378,395,401,406,412,430,487,622,673,685,753,790,808,843,853,903,1008,1039,1075,1121,1212,1250,1274,1279,1310,1365,1459,1507,1508,1522,1548,1549,1601,1615,1689,1710,1731,1831,1893,1903,1922,1932,2004,2040,2059,2097,2157,2162,2193,2337,2421,2465,2571,2596,2641,2668,2733,2734,2844,2861,2867,2899,2917,2959,2968,2988,3028,3060,3097,3229,3310,3320,3393,3406,3440,3497,3508,3582,3613…	G,U,A,A,U,C,U,A,G,A,C,U,G,G,A,C,A,A,A,C,A,A,C,U,U,A,C,A,U,C,A,C,C,G,U,C,G,C,C,A,C,C,G,U,C,C,G,A,U,A,A,C,A,A,A,A,C,U,U,U,U,C,G,C,A,A,G,U,A,U,A,U,U,C,A,G,G,U,U,U,C,G,U,C,A,A,C,U,C,C,C,A,C,A,A,U,A,C,U,C,U,U,A,A,C,U,C,C,G,G,G,G,A,C,A,U,A,C,C,C,U,C,C,U,C,A,A,C,C,U,A,A,U,G,A,G,G,C,C,A,G,A,U,C,A,A,G,G,G,U,C,A,C,A,A,A,C,A,G,G,A,A,U,U,G,G,A,A,A,G,A,C,U,G,C,A,A,C,A,G,C,A,A,A,A,A,C,G,U,A,A,U,C,U,A,A,U,C,U,A…	1,1,2,2,3,2,1,1,2,3,1,0,1,2,1,3,4,1,2,1,2,0,2,2,2,0,0,3,1,1,0,1,1,0,1,0,3,4,1,2,3,3,1,3,4,2,2,2,2,2,2,1,2,3,2,2,1,2,1,4,1,3,0,0,3,3,1,1,2,3,2,1,2,1,1,4,3,3,1,3,3,1,4,3,1,3,2,1,1,0,1,1,2,3,4,3,3,1,3,0,2,4,1,1,1,2,3,2,4,1,1,1,2,2,2,1,3,1,1,3,1,2,1,1,2,0,3,2,2,0,3,3,2,1,1,3,2,1,2,2,3,2,2,2,2,2,3,2,3,3,0,1,3,0,2,2,3,2,2,2,3,3,4,2,2,2,3,4,4,0,1,1,1,2,2,2,2,1,0,1,1,3,1,3,0,2,1,2,1,3,0,2,2,2,2,4,1,2,1,3…	0,0,2,1,2,1,1,1,1,2,0,0,1,1,0,1,1,0,1,1,1,0,2,1,0,0,0,1,1,0,0,0,1,0,1,0,1,1,0,2,2,2,0,1,2,1,1,0,1,0,2,0,2,2,1,2,1,1,0,2,1,2,0,0,3,3,0,0,2,3,1,0,1,1,1,2,2,0,1,2,2,1,2,1,0,1,1,1,1,0,1,0,0,2,2,2,1,1,1,0,1,2,0,1,0,1,2,1,2,1,0,1,1,1,1,1,2,1,0,1,0,1,0,1,1,0,2,1,2,0,1,3,2,0,0,1,2,1,0,2,1,1,2,1,1,0,2,1,1,0,0,1,1,0,1,1,1,1,1,0,1,1,1,1,1,0,2,2,4,0,0,1,1,2,1,1,1,1,0,1,0,2,0,2,0,1,1,1,1,2,0,2,0,0,1,4,1,1,1,2…	2,2,2,2,2,1,2,2,2,3,3,2,2,2,3,2,2,3,1,2,4,3,2,2,2,3,1,2,1,2,3,1,3,2,2,3,2,3,2,4,2,2,3,3,1,2,3,3,3,3,2,2,1,3,3,2,2,2,2,2,4,1,1,2,2,2,2,2,3,2,1,2,1,1,3,2,2,4,2,3,3,1,2,2,2,2,3,2,2,1,1,2,2,2,3,2,2,1,2,3,3,2,2,3,2,2,3,1,1,2,3,2,1,2,2,2,2,3,4,2,2,4,3,2,2,1,3,2,3,2,1,3,2,3,2,1,2,3,2,2,3,3,3,3,3,2,4,3,2,3,1,2,3,2,3,2,2,3,2,1,2,3,2,3,2,1,1,1,3,4,3,2,1,2,2,1,3,2,3,1,3,3,2,3,2,3,1,2,2,3,2,4,4,3,3,3,2,2,2,2…	1,1,1,0,0,0,2,0,1,1,1,1,1,1,1,1,1,1,1,1,4,1,1,1,1,1,0,1,0,1,1,0,0,2,1,0,1,2,0,3,0,0,1,1,1,0,1,1,2,2,1,1,0,2,1,1,0,1,1,1,4,0,1,1,1,1,1,1,1,1,0,1,1,1,1,1,1,1,1,0,1,0,0,1,1,0,1,1,1,1,1,1,0,1,1,1,1,0,1,1,0,0,1,2,1,2,1,1,1,1,3,1,1,1,1,1,2,0,3,0,1,3,1,1,0,1,0,1,1,1,1,2,1,1,0,1,0,1,1,1,1,1,2,2,1,1,1,1,0,1,1,2,1,1,3,1,1,1,1,1,2,2,1,1,1,1,1,1,2,2,2,0,0,0,0,0,2,1,2,1,1,1,1,1,1,0,1,1,0,2,1,1,1,1,1,1,1,2,1,1…	0.55,0.45,0.4,0.75,0.55,0.35,0.6,0.65,0.7,0.55,0.7,0.85,0.45,0.45,0.45,0.5,0.45,0.65,0.55,0.65,0.45,0.7,0.7,0.4,0.65,0.55,0.4,0.6,0.45,0.55,0.6,0.35,0.5,0.6,0.65,0.55,0.35,0.4,0.7,0.6,0.65,0.65,0.55,0.7,0.55,0.55,0.45,0.65,0.55,0.6,0.55,0.55,0.65,0.6,0.6,0.55,0.7,0.65,0.6,0.65,0.5,0.35,0.45,0.55,0.65,0.6,0.7,0.55,0.5,0.75,0.6,0.5,0.5,0.3,0.55,0.4,0.5,0.55,0.5,0.7,0.6,0.55,0.6,0.5,0.6,0.8,0.5,0.4,…
>hsa-miR-142-3p	UGUAGUGUUUCCUACUUUAUGGA	AGGUAUUUCAUCCUUUGUGAUGU	240	6,6,6,6,6,6,6,6,6,6,6,6,6,6,6,6,6,7,6,6,6,6,6,6,6,7,6,6,6,6,6,6,6,6,6,6,6,6,6,6,6,6,6,6,6,6,6,6,6,6,6,6,6,6,6,6,6,6,6,6,6,6,7,6,6,6,6,6,6,6,6,6,6,6,6,6,6,6,6,6,6,6,6,6,6,6,7,6,6,6,7,6,6,6,6,6,6,6,6,6,6,6,6,6,6,6,6,6,6,6,6,6,6,6,6,6,6,6,6,6,6,6,6,6,6,6,6,6,6,6,6,6,6,6,6,6,6,6,6,6,6,6,6,6,6,6,6,6,6,6,6,6,6,6,6,6,6,6,7,6,6,6,6,6,6,6,6,6,6,6,6,6,6,6,6,6,6,6,6,6,6,6,6,6,6,6,6,6,6,6,6,6,6,6,6,6,6,6,6,6…	2mer,2mer,2mer,2mer,3mer,5mer,2mer,3mer,2mer,3mer,2mer,4mer,4mer,3mer,3mer,2mer,2mer,3mer,2mer,2mer,4mer,6mer,5mer,2mer,3mer,3mer,2mer,3mer,3mer,4mer,3mer,3mer,2mer,2mer,4mer,3mer,2mer,2mer,3mer,5mer,4mer,2mer,3mer,4mer,3mer,3mer,3mer,2mer,2mer,3mer,3mer,4mer,3mer,2mer,2mer,3mer,3mer,2mer,2mer,3mer,3mer,5mer,3mer,3mer,3mer,2mer,3mer,3mer,2mer,3mer,5mer,2mer,3mer,2mer,3mer,5mer,4mer,2mer,3mer,2mer…	146,157,161,174,178,215,254,262,268,443,497,500,508,512,533,718,722,730,799,820,837,883,884,903,986,991,997,1078,1094,1099,1343,1349,1471,1553,1622,1636,1654,1666,1760,1765,1766,1834,1837,1840,1863,1882,1901,1907,1978,2028,2033,2091,2203,2227,2311,2392,2439,2468,2479,2500,2626,2684,2710,2711,2756,2762,2765,2779,2984,3011,3038,3044,3058,3070,3133,3144,3187,3202,3310,3356,3384,3418,3421,3422,3444,3…	A,U,U,U,G,A,A,G,A,G,U,A,U,G,U,U,A,A,U,A,A,U,G,A,A,A,C,U,A,A,A,G,C,A,U,A,U,A,A,C,A,U,U,G,A,A,A,C,U,A,A,G,G,G,A,U,A,A,U,U,A,A,C,A,A,U,G,U,U,C,A,G,A,C,A,A,C,U,G,G,C,U,C,G,A,C,A,A,C,U,C,C,C,A,G,U,A,U,A,A,U,A,A,A,U,A,G,U,A,A,A,A,U,C,U,G,A,U,U,A,A,A,A,C,C,G,A,U,U,U,A,C,U,A,C,U,A,A,U,U,G,C,A,U,G,U,A,C,U,U,A,U,A,U,A,C,A,G,C,A,G,G,G,A,A,U,G,U,U,U,C,A,A,G,C,C,U,G,A,G,A,A,A,A,U,C,A,A,C,G,U,A,U,C,C,A,C,G,C,U…	4,1,1,2,2,3,1,2,2,2,4,2,2,1,3,0,1,3,2,2,2,1,1,0,3,1,1,2,2,1,2,2,1,1,3,1,2,0,2,1,2,2,2,2,1,3,1,2,1,2,0,2,3,0,0,3,2,2,1,1,1,3,3,2,2,2,1,2,1,1,3,1,1,3,0,3,2,0,3,3,2,3,1,1,1,1,3,2,2,2,1,2,2,3,1,2,2,1,1,0,2,3,1,2,2,1,2,2,2,2,0,3,3,0,2,2,2,3,2,2,1,2,0,4,0,2,2,1,2,2,2,1,2,2,3,0,2,2,2,2,1,3,2,2,1,0,2,3,1,2,2,3,1,1,3,1,4,3,2,3,1,2,2,0,3,2,1,2,0,2,3,2,1,2,2,3,1,1,2,0,2,2,2,1,3,2,2,2,1,0,2,3,1,2,0,0,1,3,0,0…	4,0,1,1,1,1,0,1,1,2,2,1,1,0,1,0,1,2,2,1,2,0,0,0,2,1,1,2,1,1,0,1,1,1,1,1,1,0,1,1,1,2,1,1,1,1,0,1,0,1,0,1,2,0,0,2,1,0,1,0,0,1,2,2,0,1,1,1,1,1,1,1,1,1,0,2,0,0,1,1,2,2,1,1,1,0,2,1,1,2,1,1,2,1,1,1,1,1,1,0,1,1,1,1,1,0,1,2,2,1,0,3,2,0,1,1,0,2,1,2,1,2,0,3,0,2,1,1,1,1,1,1,2,1,2,0,1,2,1,1,1,2,0,1,1,0,2,2,1,1,1,1,0,0,3,1,2,1,1,1,1,1,2,0,1,1,0,1,0,1,2,0,0,1,2,1,1,1,1,0,1,1,1,1,3,0,1,1,1,0,0,3,0,1,0,0,0,2,0,0…	3,0,1,2,3,2,4,0,0,2,3,3,0,2,3,1,2,1,2,2,1,2,2,1,2,1,0,4,3,1,2,3,1,3,2,1,1,1,2,2,2,2,2,1,2,1,2,1,2,1,2,2,3,1,2,2,1,1,2,0,3,2,4,3,3,2,0,2,1,2,2,3,2,2,2,1,2,1,1,3,1,0,1,2,2,1,2,1,3,2,2,1,1,2,2,4,3,2,1,0,2,2,4,1,1,3,4,3,1,3,2,2,3,0,2,2,3,2,2,0,0,3,1,2,1,3,1,1,2,1,3,1,1,2,2,2,1,2,0,3,2,0,2,2,0,2,2,1,3,2,3,1,1,1,2,2,0,2,2,3,2,1,3,2,2,1,2,2,1,2,2,2,2,2,3,1,1,0,1,1,1,3,1,3,2,3,2,2,1,1,3,3,1,1,0,0,1,2,1,0…	3,0,1,1,2,1,2,0,0,1,2,1,0,1,1,0,1,1,1,1,1,1,1,1,1,1,0,3,1,1,1,1,0,1,1,1,1,1,1,1,1,1,1,1,1,1,1,0,1,1,1,1,1,1,2,1,1,1,2,0,3,1,3,2,1,1,0,1,1,1,1,1,1,1,1,1,1,1,1,1,1,0,1,1,1,0,1,1,1,1,1,1,1,1,1,2,1,2,0,0,1,1,2,1,1,3,2,1,1,1,1,2,2,0,0,2,1,0,1,0,0,2,1,2,0,1,0,1,2,0,1,1,1,1,2,2,1,2,0,1,1,0,1,1,0,2,2,1,2,1,2,1,0,1,1,2,0,1,1,1,2,1,2,1,1,1,1,1,1,1,1,1,1,1,2,0,1,0,1,0,1,2,1,1,2,1,1,1,1,0,1,2,0,1,0,0,1,1,1,0…	0.7,0.7,0.6,0.7,0.6,0.5,0.4,0.4,0.5,0.65,0.5,0.6,0.6,0.45,0.5,0.7,0.7,0.6,0.7,0.65,0.55,0.5,0.55,0.7,0.65,0.7,0.7,0.65,0.55,0.65,0.35,0.45,0.5,0.4,0.5,0.65,0.55,0.65,0.4,0.4,0.5,0.65,0.6,0.65,0.75,0.7,0.5,0.65,0.45,0.6,0.6,0.5,0.35,0.55,0.55,0.65,0.6,0.5,0.75,0.6,0.65,0.45,0.6,0.6,0.35,0.45,0.45,0.6,0.5,0.55,0.45,0.4,0.35,0.4,0.55,0.55,0.45,0.6,0.5,0.45,0.6,0.5,0.65,0.6,0.7,0.45,0.7,0.7,0.7,0.6,0…
>hsa-miR-452-5p	AACUGUUUGCAGAGGAAACUGA	AGUCAAAGGAGACGUUUGUCAA	240	6,6,6,6,6,6,6,7,6,6,6,6,6,6,6,6,6,6,6,6,7,6,6,6,6,6,6,6,6,6,6,6,6,6,6,6,7,6,6,6,6,6,6,6,6,6,6,6,6,6,6,6,6,6,6,7,7,7,6,6,6,6,6,6,6,6,6,6,6,6,6,6,6,6,6,6,6,6,7,6,6,6,6,7,6,6,6,6,6,6,6,6,6,6,6,6,6,7,6,6,6,6,6,6,7,6,6,6,6,6,6,6,6,6,6,6,6,6,6,7,6,6,6,6,6,6,6,6,6,6,6,6,6,6,6,6,6,6,6,6,6,6,6,6,6,6,6,7,6,6,6,6,6,6,6,6,6,6,6,6,6,6,6,7,6,6,6,6,6,6,6,6,7,6,6,6,6,6,6,6,6,6,6,6,6,6,6,6,6,6,6,6,6,6,6,6,6,6,6,6…	3mer,3mer,4mer,3mer,4mer,2mer,5mer,3mer,3mer,2mer,6mer,5mer,3mer,2mer,3mer,4mer,2mer,2mer,4mer,3mer,7mer,2mer,2mer,3mer,4mer,2mer,3mer,2mer,3mer,3mer,4mer,4mer,3mer,4mer,5mer,4mer,4mer,3mer,3mer,6mer,4mer,2mer,2mer,4mer,2mer,3mer,2mer,3mer,5mer,4mer,2mer,4mer,2mer,6mer,2mer,4mer,5mer,4mer,3mer,3mer,1,4mer,3mer,3mer,3mer,3mer,3mer,5mer,4mer,5mer,2mer,2mer,3mer,5mer,5mer,4mer,4mer,3mer,3mer,4mer,3m…	45,77,150,194,206,236,271,379,402,403,413,441,531,674,695,797,945,966,977,1040,1076,1255,1370,1380,1390,1512,1523,1534,1613,1643,1652,1732,1803,1832,1899,1996,2005,2178,2194,2201,2212,2285,2334,2466,2576,2594,2597,2708,2722,2723,2734,2754,2860,2868,2900,2960,3029,3068,3142,3243,3253,3275,3308,3338,3436,3508,3518,3551,3620,3736,3740,3768,3794,3869,3881,3914,3915,3949,3989,4079,4082,4112,4115,4157,…	G,G,C,G,G,G,G,A,U,U,A,U,G,G,G,G,U,C,A,G,G,U,U,G,C,U,A,G,G,G,G,A,A,A,A,G,C,A,C,G,C,C,C,A,C,G,A,G,U,C,C,A,G,A,G,A,G,G,G,A,G,A,G,G,U,U,G,G,G,A,G,U,G,G,U,U,G,U,C,A,G,A,A,G,G,U,G,A,G,C,U,A,A,A,A,A,C,U,G,U,G,G,G,U,U,G,A,C,A,A,G,A,A,U,G,C,C,A,C,A,A,G,A,U,C,G,G,G,U,G,U,G,U,U,A,C,U,G,G,G,G,G,U,G,C,G,G,U,U,G,G,C,A,U,C,A,A,A,A,A,G,G,A,G,G,U,U,C,A,G,U,G,C,C,U,A,G,U,U,A,U,U,U,U,U,U,G,G,U,U,G,U,U,U,U,G,G,U,G,A…	2,1,2,2,3,2,2,2,2,1,2,2,2,2,1,1,2,1,4,2,2,0,3,3,3,2,2,1,2,3,3,1,0,1,3,3,2,2,2,2,2,2,2,1,2,3,1,2,1,3,2,3,1,2,0,1,3,3,1,3,1,2,4,2,1,1,2,2,1,2,2,2,2,1,2,0,1,1,2,2,2,2,3,1,2,3,1,1,2,3,1,2,1,3,1,2,1,3,1,3,2,2,3,2,1,1,1,2,3,2,2,1,3,0,2,2,2,3,0,1,0,1,0,1,1,1,2,1,3,2,1,2,0,2,2,3,2,2,1,3,2,1,3,1,0,2,1,1,1,2,1,1,2,2,1,1,1,2,1,2,2,2,1,1,0,0,0,0,0,1,1,0,2,1,0,0,1,1,1,1,0,1,2,1,1,1,1,1,0,2,2,1,1,1,1,2,0,1,1,1…	2,1,1,2,3,2,1,1,1,1,1,1,1,2,0,0,1,1,4,1,2,0,2,1,2,1,1,1,1,1,3,1,0,1,1,3,2,2,2,1,2,2,1,1,1,2,1,1,1,2,2,2,0,2,0,1,2,2,1,2,0,0,4,1,1,1,1,1,0,1,1,0,1,1,1,0,1,1,1,2,1,1,2,1,2,2,1,1,1,3,0,0,1,1,1,2,1,2,1,2,1,1,3,2,1,1,1,2,1,2,1,1,2,0,1,1,2,1,0,0,0,1,0,1,1,1,1,1,2,1,1,2,0,2,1,2,2,1,1,2,2,0,2,1,0,1,0,1,1,2,0,0,2,1,0,0,1,1,1,2,1,1,1,1,0,0,0,0,0,1,1,0,2,1,0,0,1,1,1,1,0,1,1,1,1,0,1,1,0,1,1,1,1,1,1,1,0,1,0,1…	1,1,0,2,1,0,2,2,0,1,1,2,1,1,2,1,3,1,3,2,0,1,2,2,1,2,2,1,1,2,1,2,1,3,0,3,2,1,3,0,2,0,2,2,2,2,2,2,2,2,2,1,3,1,1,2,1,1,4,0,0,2,1,0,3,1,2,3,1,2,1,2,0,1,1,2,2,3,0,0,1,2,2,0,3,2,3,1,2,1,2,2,1,0,3,0,3,3,4,1,3,1,0,1,3,2,2,3,3,3,1,1,0,1,2,2,1,0,2,2,1,3,2,2,1,3,2,1,0,1,3,2,2,1,2,1,0,0,3,0,2,2,4,2,3,2,2,1,0,3,3,0,2,1,0,2,1,1,0,3,1,2,1,3,2,1,2,2,1,0,1,0,0,1,2,0,0,0,2,2,0,3,1,2,1,3,2,2,0,1,3,2,0,2,3,2,0,3,3,1…	1,1,0,1,0,0,1,2,0,1,1,2,1,1,1,1,2,0,1,1,0,1,2,1,1,2,1,1,1,1,0,1,1,2,0,3,1,0,1,0,1,0,2,2,1,1,0,1,1,2,1,1,3,1,1,0,0,0,4,0,0,2,0,0,1,1,1,1,1,0,1,2,0,1,0,0,1,1,0,0,0,2,2,0,2,2,1,1,1,1,1,1,1,0,3,0,1,1,1,1,1,0,0,1,1,0,1,2,2,3,0,1,0,1,1,1,0,0,1,1,0,1,1,2,0,2,2,1,0,1,2,1,1,0,2,1,0,0,1,0,1,0,2,1,1,1,1,1,0,1,1,0,1,1,0,1,1,1,0,2,0,1,1,3,1,1,1,1,1,0,1,0,0,1,2,0,0,0,1,1,0,1,0,1,1,1,2,1,0,0,3,2,0,2,2,1,0,3,1,1…	0.65,0.45,0.75,0.55,0.45,0.4,0.45,0.55,0.7,0.65,0.7,0.7,0.45,0.5,0.65,0.55,0.5,0.5,0.65,0.45,0.65,0.45,0.5,0.4,0.45,0.6,0.55,0.2,0.55,0.35,0.55,0.55,0.7,0.7,0.55,0.4,0.55,0.6,0.6,0.3,0.5,0.6,0.45,0.6,0.5,0.6,0.7,0.5,0.55,0.5,0.55,0.4,0.6,0.7,0.5,0.8,0.55,0.4,0.55,0.55,0.6,0.55,0.45,0.4,0.45,0.6,0.7,0.6,0.45,0.4,0.35,0.6,0.65,0.45,0.45,0.5,0.5,0.5,0.5,0.6,0.65,0.55,0.45,0.55,0.55,0.65,0.55,0.4,0.4…
>hsa-miR-331-5p	CUAGGUAUGGUCCCAGGGAUCC	CCUAGGGACCCUGGUAUGGAUC	239	6,6,6,6,6,6,6,6,6,6,6,6,6,6,6,6,6,6,6,6,6,6,6,6,6,6,6,6,6,6,6,6,6,6,6,6,6,6,6,7,6,6,6,6,6,6,6,6,6,6,6,6,6,6,6,6,6,6,6,6,6,6,6,6,6,7,6,6,6,6,6,6,6,6,6,6,7,6,6,6,6,6,6,6,6,7,6,6,6,6,6,6,6,6,6,6,6,6,6,6,6,7,6,6,6,6,6,6,6,6,6,7,6,6,6,6,6,6,6,6,6,6,6,6,6,6,6,6,6,6,6,6,6,6,6,6,6,6,7,6,6,6,7,6,6,6,6,6,6,7,6,7,6,6,6,6,6,6,6,6,6,6,6,6,7,6,6,6,6,6,6,6,6,6,6,6,6,6,6,6,6,6,6,6,6,6,6,6,6,6,6,6,6,6,6,6,6,6,6,6…	2mer,2mer,2mer,2mer,2mer,5mer,3mer,3mer,3mer,2mer,2mer,3mer,2mer,2mer,2mer,2mer,2mer,3mer,2mer,3mer,3mer,2mer,3mer,3mer,3mer,3mer,2mer,3mer,3mer,2mer,2mer,2mer,3mer,3mer,4mer,4mer,2mer,3mer,3mer,3mer,2mer,3mer,2mer,4mer,2mer,3mer,2mer,1,2mer,3mer,3mer,3mer,3mer,2mer,2mer,2mer,4mer,4mer,2mer,2mer,2mer,2mer,2mer,3mer,2mer,3mer,2mer,4mer,5mer,2mer,2mer,3mer,3mer,3mer,2mer,5mer,4mer,2mer,3mer,2mer,3m…	177,423,465,543,654,706,762,779,781,785,819,836,876,902,1033,1093,1098,1131,1199,1303,1304,1368,1452,1453,1539,1540,1627,1632,1764,1808,1809,1814,1841,1854,1859,1863,1872,1910,1911,1939,1961,1976,1977,2019,2392,2473,2478,2504,2515,2544,2558,2565,2602,2619,2644,2749,2761,3043,3089,3228,3259,3280,3295,3320,3355,3417,3604,3718,3724,3725,3741,3763,3992,4027,4047,4097,4120,4127,4165,4175,4179,4191,425…	C,A,A,U,U,G,A,U,C,A,C,G,U,G,A,C,U,C,G,G,A,G,G,A,G,G,C,U,G,A,U,C,A,C,C,A,A,A,U,U,G,A,U,C,U,C,C,U,G,C,A,U,U,G,G,G,C,U,A,G,G,C,U,U,C,C,U,U,G,G,G,G,U,U,U,A,U,A,C,G,C,G,A,A,G,C,G,C,C,G,A,C,A,U,U,U,A,C,G,G,U,C,A,U,G,U,A,C,A,G,A,C,U,A,U,G,U,U,A,U,C,U,G,A,U,G,C,A,G,C,U,C,U,A,A,A,C,C,A,C,A,A,U,A,A,U,A,C,U,A,A,A,A,C,C,U,G,A,A,G,U,A,A,U,A,G,C,A,U,A,U,A,A,A,U,A,G,U,A,C,A,A,C,A,A,C,A,A,A,A,U,U,G,U,U,U,U,A,U,U…	3,1,2,2,2,2,1,2,2,3,1,2,3,2,2,1,2,4,1,3,1,2,3,3,2,1,4,2,2,2,1,3,3,1,3,3,2,2,2,1,3,3,2,1,3,2,2,3,1,1,2,1,2,2,1,3,2,4,3,2,2,2,1,2,2,2,2,2,3,1,2,1,1,2,1,2,3,1,2,3,3,2,1,1,2,3,2,3,1,1,2,2,2,2,1,2,3,2,2,2,2,3,2,2,3,1,2,2,2,1,2,2,2,2,3,2,2,3,1,1,2,2,3,2,4,2,3,2,1,2,2,4,2,2,2,1,2,2,3,2,3,2,3,1,2,2,1,2,1,1,1,1,1,2,3,2,2,1,1,3,2,2,1,2,2,1,2,1,1,3,2,1,1,2,1,3,3,2,1,1,3,3,1,1,1,2,1,2,3,3,1,1,1,3,1,3,2,3,1,2…	1,1,1,1,1,2,0,2,1,1,0,1,2,0,1,1,1,2,0,1,0,1,0,1,1,0,3,1,2,2,0,1,0,0,1,3,1,2,1,1,1,3,1,0,2,1,1,1,1,0,0,0,0,1,1,1,1,3,1,2,1,1,0,1,1,1,1,1,1,0,2,1,1,0,1,1,2,0,0,2,1,1,1,1,1,2,1,2,0,1,0,1,1,2,1,2,1,2,1,1,1,2,1,1,1,1,1,1,2,0,1,1,1,1,1,1,0,1,1,0,2,1,2,0,1,1,1,1,0,1,0,2,1,1,0,1,1,2,1,1,1,0,3,1,1,1,0,2,1,1,1,1,1,2,1,2,0,1,0,2,1,1,1,1,1,0,2,0,1,1,2,1,0,2,1,1,1,1,0,0,1,1,1,1,0,2,1,0,1,1,1,0,0,2,0,1,0,1,1,1…	3,1,1,2,1,1,1,2,2,0,3,1,2,0,0,2,1,2,1,0,1,3,2,1,1,1,2,0,1,2,1,1,2,2,0,0,1,2,1,2,4,0,0,1,0,2,1,3,2,1,1,3,1,1,0,1,3,2,1,0,2,1,1,2,1,2,2,2,1,0,2,2,1,2,1,1,0,0,1,0,0,2,3,2,2,2,1,1,2,1,1,2,0,1,2,2,0,1,0,1,2,2,3,3,1,1,1,1,2,2,1,2,1,1,1,1,1,1,1,0,1,1,2,2,2,2,1,3,0,2,0,1,0,0,1,3,1,1,1,2,1,2,1,1,1,1,1,3,1,2,1,1,1,1,1,1,1,1,1,1,2,3,1,0,2,1,2,1,2,1,1,2,2,1,1,2,0,2,1,1,2,1,0,2,2,0,3,1,3,2,1,1,2,2,0,1,1,1,1,1…	3,1,1,1,0,1,1,1,1,0,2,1,1,0,0,1,1,1,1,0,1,3,1,1,1,1,1,0,1,2,1,1,2,2,0,0,0,1,1,1,4,0,0,0,0,2,1,2,1,1,1,2,1,1,0,1,2,1,1,0,1,1,1,1,1,1,1,1,1,0,1,2,1,1,1,1,0,0,1,0,0,2,2,1,2,1,1,0,2,1,1,1,0,1,1,1,0,0,0,1,1,1,1,3,1,1,1,1,1,1,1,1,1,1,1,0,1,1,0,0,1,1,1,1,1,1,1,1,0,2,0,1,0,0,1,3,1,1,1,1,1,2,0,1,1,0,1,3,0,1,1,0,1,1,0,1,1,1,0,1,1,3,1,0,1,1,2,0,2,1,1,1,2,1,1,2,0,1,1,1,2,1,0,1,1,0,3,1,2,2,1,0,2,2,0,1,0,1,1,1…	0.55,0.65,0.65,0.6,0.45,0.65,0.6,0.65,0.7,0.8,0.6,0.5,0.35,0.6,0.6,0.55,0.6,0.6,0.55,0.55,0.6,0.45,0.55,0.55,0.4,0.4,0.5,0.75,0.3,0.7,0.6,0.6,0.7,0.6,0.65,0.75,0.6,0.65,0.65,0.45,0.4,0.55,0.5,0.65,0.65,0.5,0.65,0.4,0.5,0.65,0.6,0.7,0.65,0.55,0.6,0.35,0.35,0.4,0.55,0.45,0.7,0.6,0.45,0.55,0.35,0.4,0.65,0.4,0.45,0.45,0.4,0.55,0.5,0.5,0.45,0.45,0.65,0.7,0.6,0.6,0.6,0.65,0.6,0.6,0.55,0.6,0.6,0.6,0.5,0…
>hsa-miR-133a-5p	AGCUGGUAAAAUGGAACCAAAU	UAAACCAAGGUAAAAUGGUCGA	235	6,6,6,6,6,6,6,6,6,6,6,6,6,6,6,6,6,6,6,6,6,6,6,6,6,6,6,6,6,6,6,6,6,6,6,6,6,6,6,6,6,6,6,6,6,6,6,6,6,6,6,6,7,6,6,6,6,6,6,6,6,6,6,6,7,6,6,7,6,6,6,6,6,6,6,6,6,6,6,6,6,6,6,6,6,6,6,6,6,6,6,6,6,6,6,6,6,6,6,6,6,6,6,6,6,6,6,6,6,7,6,6,6,6,7,6,6,6,6,6,6,6,6,6,6,6,6,6,6,6,6,6,6,6,6,6,6,6,6,6,6,6,6,6,6,6,6,6,6,6,6,6,6,6,6,6,6,6,6,6,6,6,6,6,6,6,6,6,6,6,6,6,6,6,6,6,6,6,6,6,6,7,6,6,6,6,6,6,6,6,6,6,7,6,7,6,6,6,6,6…	4mer,2mer,5mer,4mer,4mer,3mer,3mer,2mer,3mer,3mer,5mer,6mer,3mer,6mer,3mer,4mer,2mer,2mer,3mer,2mer,3mer,2mer,4mer,3mer,3mer,5mer,3mer,3mer,4mer,2mer,5mer,2mer,2mer,4mer,3mer,6mer,5mer,3mer,2mer,3mer,3mer,3mer,2mer,3mer,4mer,2mer,4mer,3mer,4mer,3mer,4mer,3mer,3mer,3mer,3mer,3mer,2mer,2mer,2mer,3mer,4mer,2mer,3mer,4mer,5mer,3mer,5mer,3mer,3mer,3mer,4mer,5mer,3mer,6mer,5mer,3mer,3mer,2mer,2mer,3mer…	119,194,251,252,262,271,452,498,512,625,645,707,838,844,887,937,942,970,1058,1105,1169,1201,1213,1225,1276,1280,1361,1366,1387,1401,1475,1481,1550,1602,1652,1690,1691,1721,1766,1783,1832,1864,1894,1899,1904,1940,2098,2099,2308,2422,2510,2517,2572,2711,2714,2722,2750,2751,2767,2771,2805,2989,3017,3061,3074,3174,3275,3321,3407,3422,3441,3455,3478,3583,3584,3609,3648,3655,3743,3758,3765,3836,3856,38…	G,G,U,G,G,G,C,G,G,C,C,A,A,A,A,C,G,A,U,C,C,C,C,U,C,U,G,U,A,A,G,A,A,C,G,C,A,G,A,G,A,A,A,A,U,G,U,C,U,A,G,U,A,A,C,U,C,A,A,A,U,G,G,A,A,U,A,G,G,G,U,G,G,C,A,U,U,U,A,A,G,C,A,G,G,U,U,U,A,C,C,G,A,A,G,G,A,U,G,U,A,A,A,A,A,A,A,A,U,U,U,U,A,C,U,G,C,C,A,U,U,G,C,U,C,U,U,U,C,U,U,U,U,U,C,U,A,G,U,U,C,G,U,A,U,G,A,G,G,G,A,U,A,A,U,G,U,G,C,U,U,U,C,U,U,G,A,C,U,A,C,G,A,A,A,G,U,A,G,C,A,U,G,A,U,U,C,G,U,C,A,A,U,C,U,C,G,A,A,U…	1,2,2,1,1,2,2,1,1,2,1,1,2,1,1,1,1,2,3,2,1,2,2,0,2,2,1,1,2,1,2,0,1,1,2,1,1,1,1,0,1,1,1,3,0,1,1,1,2,1,2,1,1,1,2,2,1,1,2,2,3,3,1,0,1,1,2,1,1,2,1,1,0,2,1,1,2,1,1,1,1,2,2,1,0,2,2,3,2,1,2,2,1,1,1,1,2,1,2,1,2,2,2,1,2,2,1,3,2,1,1,2,2,2,1,2,1,2,1,2,1,2,0,1,2,1,1,2,0,2,2,3,0,1,2,2,4,0,2,1,2,1,1,2,1,1,2,1,3,2,2,2,4,1,1,1,1,2,2,1,1,1,1,1,2,2,0,3,1,1,0,1,1,3,2,1,1,2,1,1,1,1,2,2,2,1,1,0,1,1,0,1,1,2,1,1,1,2,1,1…	0,2,1,1,1,1,2,0,1,1,0,1,1,1,1,0,1,1,2,1,1,1,1,0,1,1,1,0,1,1,2,0,0,1,2,1,1,1,1,0,1,1,0,2,0,1,1,1,1,1,2,1,1,1,2,1,0,1,1,1,2,2,1,0,0,1,1,0,1,1,1,1,0,1,1,1,2,1,1,1,1,1,2,1,0,1,1,1,2,0,1,2,1,1,1,1,1,1,1,0,1,1,2,0,1,1,1,3,2,1,1,2,1,1,0,1,0,1,1,1,1,2,0,1,1,1,1,1,0,1,1,2,0,1,1,2,4,0,2,1,1,1,1,1,0,1,2,1,2,1,1,2,4,0,1,1,1,1,1,0,0,1,1,0,1,2,0,1,1,1,0,1,0,3,2,1,1,2,1,1,1,1,1,1,1,0,1,0,1,1,0,0,1,1,0,1,0,1,0,1…	4,2,2,2,1,1,2,2,2,3,1,1,2,2,1,1,2,0,0,2,1,3,2,2,2,1,2,2,1,1,2,3,1,3,1,2,1,2,1,2,2,3,1,0,2,2,0,1,2,3,1,2,0,1,0,3,0,0,2,2,2,3,2,2,1,2,2,2,1,1,1,2,1,0,0,1,1,2,2,2,2,1,2,1,2,1,1,1,0,0,0,1,1,2,2,3,2,1,1,3,0,2,1,2,2,1,1,1,1,3,2,2,0,2,2,2,3,0,2,2,1,2,3,3,3,1,1,0,2,1,2,1,2,2,2,2,2,3,0,2,2,1,2,1,1,0,3,2,1,3,0,0,3,2,3,1,2,2,2,0,2,1,1,1,2,3,1,1,1,1,1,1,0,2,2,0,2,3,2,0,2,1,1,0,3,2,1,0,0,0,3,1,1,1,2,2,1,1,2,2…	4,2,1,2,1,1,0,2,1,1,1,0,1,1,0,1,1,0,0,1,1,2,1,2,2,0,1,1,0,0,2,3,0,1,0,1,1,2,1,1,1,2,0,0,1,1,0,1,1,1,0,1,0,1,0,2,0,0,1,1,1,1,1,2,1,1,1,2,1,1,1,1,1,0,0,0,0,2,1,2,1,1,1,0,1,0,1,0,0,0,0,1,1,1,1,3,1,1,1,2,0,0,1,1,1,0,0,0,1,2,1,0,0,0,0,1,2,0,1,1,1,1,1,1,1,1,1,0,2,1,1,1,1,2,1,1,1,1,0,1,1,0,2,1,1,0,1,1,1,1,0,0,1,0,3,1,2,1,1,0,1,1,1,0,1,2,1,0,0,1,0,1,0,2,0,0,1,2,1,0,1,0,1,0,1,1,0,0,0,0,2,1,1,1,0,1,0,1,1,1…	0.55,0.55,0.45,0.4,0.4,0.45,0.7,0.45,0.45,0.5,0.5,0.75,0.5,0.7,0.6,0.5,0.6,0.6,0.7,0.55,0.4,0.5,0.45,0.4,0.45,0.65,0.4,0.4,0.5,0.45,0.5,0.4,0.45,0.65,0.55,0.6,0.65,0.5,0.5,0.5,0.7,0.7,0.55,0.55,0.6,0.45,0.6,0.55,0.6,0.7,0.4,0.6,0.55,0.6,0.65,0.55,0.45,0.5,0.55,0.5,0.55,0.45,0.65,0.3,0.4,0.5,0.55,0.5,0.7,0.6,0.6,0.35,0.4,0.5,0.55,0.75,0.55,0.35,0.5,0.45,0.6,0.7,0.55,0.45,0.45,0.45,0.6,0.55,0.6,0.4…
>hsa-miR-27b-5p	AGAGCUUAGCUGAUUGGUGAAC	CAAGUGGUUAGUCGAUUCGAGA	234	6,6,6,6,6,6,6,6,6,6,6,6,6,6,6,6,6,6,6,6,6,6,6,6,6,6,7,6,6,6,6,6,6,6,6,6,6,6,6,6,6,6,6,6,6,6,7,6,6,6,6,6,6,6,6,6,6,6,6,6,6,6,7,6,6,6,6,6,6,6,6,6,7,6,6,6,6,6,6,6,6,6,6,6,6,6,6,6,6,6,6,6,6,6,7,6,6,6,6,6,6,6,6,6,6,6,6,6,6,6,6,6,6,6,6,6,6,6,6,6,6,6,6,6,6,6,6,6,6,6,6,6,6,6,6,6,6,6,6,6,6,6,6,6,6,6,6,6,6,6,6,6,6,6,6,6,6,6,6,6,6,6,6,6,6,6,6,6,6,6,6,6,6,6,6,6,6,6,6,6,6,6,6,6,6,6,6,6,6,6,6,6,6,6,6,6,6,6,6,6…	3mer,4mer,3mer,3mer,2mer,4mer,3mer,5mer,4mer,2mer,3mer,3mer,3mer,5mer,3mer,2mer,2mer,3mer,2mer,4mer,4mer,4mer,3mer,3mer,2mer,2mer,4mer,2mer,4mer,3mer,3mer,3mer,3mer,3mer,3mer,2mer,2mer,4mer,2mer,6mer,5mer,5mer,5mer,3mer,2mer,3mer,3mer,2mer,4mer,3mer,6mer,2mer,2mer,3mer,2mer,2mer,3mer,3mer,3mer,3mer,3mer,2mer,4mer,2mer,2mer,3mer,6mer,3mer,2mer,3mer,3mer,3mer,6mer,3mer,3mer,4mer,2mer,4mer,2mer,2mer…	37,82,99,100,107,228,303,318,319,328,455,470,478,508,551,620,621,640,641,760,817,1060,1180,1204,1253,1265,1315,1382,1384,1446,1447,1462,1463,1570,1656,1718,1746,1789,1806,1947,1948,2091,2100,2231,2286,2295,2302,2303,2335,2353,2519,2667,2724,2791,2831,2876,2907,2922,2923,2966,3126,3159,3176,3177,3364,3392,3404,3438,3566,3640,3703,3755,3817,3818,3832,3845,3883,3924,3937,4076,4125,4212,4291,4301,439…	A,C,C,A,C,A,C,U,U,U,C,G,C,U,A,C,G,C,C,U,U,U,A,U,G,A,G,U,A,U,G,C,A,U,C,A,U,G,U,U,G,G,C,G,A,U,C,C,A,U,A,G,U,U,A,A,C,U,A,A,A,A,C,A,C,G,A,A,U,C,C,A,C,U,C,A,U,C,A,A,U,C,C,G,A,C,U,C,U,U,C,U,A,G,U,G,A,C,U,U,A,A,C,A,U,C,U,G,A,C,C,C,U,C,A,G,U,A,C,C,C,U,U,U,C,G,U,G,G,A,G,A,C,A,C,U,A,A,C,C,A,C,G,U,C,C,U,A,G,C,A,U,G,A,A,C,A,A,C,A,C,A,U,U,A,C,C,C,U,C,C,C,C,C,C,C,U,C,U,C,A,A,C,U,U,C,U,U,A,A,A,C,C,U,C,U,C,U,U,U…	1,1,2,1,2,3,1,2,1,1,2,2,1,2,3,3,3,2,3,1,2,2,2,3,1,1,2,2,1,2,2,2,2,2,4,4,2,1,3,3,2,2,2,4,1,2,2,2,1,2,3,2,1,2,3,2,4,2,1,1,2,3,1,3,2,3,2,2,2,2,1,2,1,2,1,2,2,3,3,1,3,3,1,2,2,4,2,2,1,1,2,2,2,1,1,2,3,2,1,2,3,2,2,3,1,2,1,3,3,3,1,3,3,3,2,2,2,1,1,2,1,2,1,2,2,2,1,2,3,2,2,3,2,3,2,2,2,2,1,2,1,1,1,1,2,2,1,1,1,2,1,1,2,2,2,2,2,1,2,2,2,1,1,1,2,2,2,1,1,2,2,1,2,1,2,3,1,1,2,2,1,2,2,2,1,2,2,1,3,1,2,2,3,1,1,2,1,1,2,1…	0,1,1,1,1,1,1,2,0,1,1,0,1,0,1,1,0,1,1,1,2,0,1,1,1,0,1,1,1,0,1,1,1,1,2,2,1,0,1,1,0,2,1,4,1,0,1,1,1,1,2,1,0,1,2,1,1,1,1,0,2,2,1,1,0,2,0,1,1,2,1,1,1,1,1,0,0,2,2,1,1,1,1,1,1,2,1,1,0,0,1,1,2,1,1,1,2,1,1,1,2,2,1,2,1,0,1,2,1,2,1,2,2,1,0,2,1,1,1,1,0,1,0,1,1,1,1,1,1,1,0,2,0,2,0,1,1,1,0,1,0,1,1,1,2,2,0,1,1,2,1,1,2,1,1,2,2,1,0,2,1,1,1,1,2,1,1,1,1,1,0,1,2,1,2,2,0,1,2,1,1,2,1,2,0,1,2,1,2,0,2,2,1,0,1,2,1,1,2,1…	3,3,3,2,2,3,2,1,1,3,1,2,4,2,3,2,2,2,2,3,2,2,2,2,2,1,1,3,1,1,2,2,1,2,2,3,2,2,3,3,2,2,3,2,3,3,3,2,2,2,1,2,2,3,2,2,3,3,2,2,1,2,1,2,3,2,1,2,2,2,1,2,2,2,1,1,3,2,1,2,2,2,2,2,2,2,3,2,1,2,3,2,3,1,2,2,1,1,2,2,1,2,2,1,1,2,4,2,3,2,2,2,2,3,2,2,2,2,3,2,3,2,2,2,3,1,2,1,1,3,3,2,2,4,3,2,2,1,2,2,3,3,2,2,3,1,1,2,2,2,2,2,2,2,3,2,3,2,3,2,3,2,2,2,2,2,3,3,2,2,3,3,2,2,2,1,1,3,2,2,2,2,2,3,2,2,2,2,2,2,3,3,2,1,3,2,3,2,2,2…	1,2,2,1,2,2,1,1,0,1,0,2,3,1,1,1,1,2,1,1,2,0,2,1,1,1,0,1,0,1,1,1,1,1,1,2,2,2,2,2,1,2,1,1,2,1,1,1,1,1,0,1,1,1,2,2,3,2,1,1,0,1,1,0,2,1,0,0,1,1,1,0,1,1,1,0,0,1,0,2,1,1,1,1,1,1,1,1,0,1,1,1,2,1,2,2,0,0,1,1,1,1,2,1,0,2,4,2,3,1,0,1,1,1,0,2,1,2,1,1,1,1,2,1,2,1,1,0,1,3,2,2,0,1,1,1,1,1,0,1,1,1,1,0,1,0,0,2,1,1,1,1,0,1,1,1,1,1,3,0,1,1,1,2,1,2,1,2,1,2,1,1,1,1,2,1,1,3,2,0,1,1,0,1,1,1,0,1,0,1,0,3,2,1,2,1,2,1,0,1…	0.55,0.7,0.45,0.55,0.65,0.7,0.45,0.65,0.6,0.6,0.75,0.5,0.5,0.6,0.55,0.35,0.45,0.45,0.55,0.5,0.5,0.75,0.5,0.35,0.5,0.7,0.5,0.4,0.4,0.55,0.45,0.5,0.55,0.55,0.4,0.6,0.3,0.55,0.7,0.6,0.5,0.5,0.65,0.6,0.7,0.5,0.45,0.55,0.5,0.55,0.5,0.4,0.5,0.55,0.6,0.6,0.65,0.7,0.65,0.6,0.65,0.55,0.45,0.45,0.4,0.45,0.7,0.5,0.55,0.35,0.5,0.45,0.8,0.8,0.55,0.55,0.45,0.45,0.45,0.65,0.75,0.65,0.5,0.7,0.55,0.5,0.55,0.45,0.…
>hsa-miR-145-5p	GUCCAGUUUUCCCAGGAAUCCCU	UCCCUAAGGACCCUUUUGACCUG	234	6,6,7,6,7,6,6,6,6,6,6,6,6,7,6,6,6,6,6,6,7,6,6,6,6,6,6,6,6,6,6,6,6,6,6,6,6,6,7,6,6,6,6,6,6,6,7,6,6,6,6,6,6,6,6,6,6,6,6,6,6,7,6,6,6,6,6,7,6,6,6,6,6,6,6,6,6,6,6,6,6,6,6,6,6,6,6,6,6,6,6,6,6,6,6,6,6,6,6,6,6,6,7,6,6,7,6,6,6,6,6,6,6,6,6,7,6,6,6,7,6,6,6,6,6,6,6,7,6,6,6,7,6,6,6,6,6,6,6,6,6,6,6,6,6,6,6,6,6,6,7,6,6,6,6,6,6,6,7,6,6,6,7,6,6,6,6,6,7,6,6,7,6,6,6,6,6,7,6,6,6,6,6,6,6,6,7,6,6,6,6,6,6,6,7,6,6,6,6,6…	2mer,2mer,7mer,5mer,4mer,3mer,2mer,3mer,3mer,3mer,3mer,2mer,3mer,4mer,2mer,5mer,4mer,4mer,6mer,5mer,6mer,5mer,4mer,3mer,5mer,3mer,3mer,3mer,4mer,4mer,4mer,4mer,4mer,5mer,2mer,6mer,5mer,4mer,7mer,5mer,4mer,4mer,3mer,2mer,3mer,5mer,5mer,6mer,5mer,4mer,4mer,4mer,3mer,4mer,4mer,2mer,4mer,3mer,3mer,5mer,2mer,6mer,3mer,4mer,3mer,5mer,4mer,4mer,2mer,2mer,2mer,3mer,4mer,3mer,5mer,4mer,3mer,2mer,3mer,3mer…	38,46,64,65,138,139,210,255,314,520,605,606,667,745,746,803,804,833,887,888,920,921,956,1083,1095,1122,1153,1229,1233,1244,1321,1370,1400,1454,1527,1534,1535,1541,1585,1586,1616,1650,1711,1728,1733,1767,1791,1864,1865,1928,1999,2012,2013,2041,2045,2060,2158,2173,2228,2278,2312,2621,2622,2627,2646,2783,2784,2809,2845,2861,2862,2869,2945,2988,3001,3002,3311,3312,3343,3429,3445,3531,3577,3593,3594,3…	A,A,A,U,A,A,A,G,G,A,G,A,A,G,A,A,U,C,A,A,A,C,A,A,C,U,A,U,U,A,G,U,C,A,A,G,C,G,G,U,G,G,U,C,A,C,U,A,A,C,A,G,A,U,A,A,U,A,C,A,U,A,C,C,C,A,A,U,A,A,A,U,A,U,A,A,G,A,A,A,G,U,A,A,A,A,U,G,A,C,A,A,C,A,A,A,A,A,G,U,A,G,A,C,U,G,U,G,A,A,U,A,C,A,A,G,G,A,C,G,U,A,C,A,A,A,G,C,U,G,U,C,A,A,A,A,U,G,U,A,A,A,U,A,G,C,C,A,C,A,A,G,G,C,G,U,A,C,G,C,G,C,G,A,A,A,U,G,G,A,A,A,A,G,A,G,A,A,C,A,U,A,C,A,A,C,G,C,C,G,G,A,G,U,G,G,A,A,A,A…	2,3,0,1,3,3,2,1,0,2,0,0,1,0,1,2,2,0,1,1,1,2,2,1,1,0,2,0,1,1,1,1,0,0,2,3,4,2,2,2,2,2,2,1,2,1,2,1,1,2,2,1,1,2,1,2,2,2,0,3,0,1,2,2,1,1,1,1,2,2,2,3,2,1,2,1,2,2,2,1,1,1,2,2,1,2,2,1,1,2,2,0,2,3,0,0,1,2,1,1,0,1,0,1,1,2,2,2,2,3,2,1,0,2,1,1,1,1,1,2,3,2,2,3,2,2,3,1,1,1,3,2,1,1,2,2,1,1,2,0,1,1,2,3,3,1,3,2,1,3,1,2,1,1,3,3,2,1,2,1,3,2,3,2,4,3,1,3,2,3,2,2,2,3,4,2,2,3,2,3,1,1,1,1,2,2,1,1,3,1,1,2,2,2,3,2,3,3,4,3…	2,2,0,1,3,2,2,1,0,1,0,0,1,0,1,1,2,0,1,1,0,1,2,0,0,0,1,0,1,1,1,0,0,0,1,1,2,1,1,1,1,2,2,0,1,1,1,1,1,1,1,0,1,1,0,1,1,1,0,3,0,0,1,0,1,1,1,1,1,1,1,1,1,1,1,0,1,2,1,1,1,1,2,2,1,1,2,1,0,1,2,0,2,3,0,0,1,1,1,1,0,0,0,1,1,1,1,1,1,3,1,1,0,2,1,0,1,1,1,1,3,2,2,2,1,2,2,1,1,1,3,2,1,1,1,1,1,1,1,0,1,1,1,3,1,1,3,1,0,1,0,1,1,1,3,2,1,1,2,1,1,2,2,2,3,1,1,3,0,1,1,1,1,1,4,0,0,2,2,2,1,1,0,1,1,1,1,0,1,1,0,1,2,1,2,1,2,1,4,1…	2,1,1,2,2,2,2,1,3,1,2,1,2,0,1,0,0,2,3,2,3,1,1,0,1,1,2,2,3,1,4,1,2,1,2,1,0,0,2,1,2,1,3,2,2,2,3,1,3,0,4,1,0,2,2,2,1,2,2,1,0,2,1,1,2,0,1,2,2,3,3,1,1,2,2,2,3,2,1,2,0,1,2,3,1,0,0,4,2,1,1,0,1,1,0,3,1,3,1,2,2,2,2,1,3,1,3,1,0,1,3,1,1,3,1,2,1,1,1,1,2,0,1,1,1,2,3,2,3,2,2,1,1,4,3,1,1,2,0,1,0,4,2,1,1,2,2,0,2,1,2,1,0,1,1,2,3,0,3,1,1,2,1,1,0,3,1,2,0,0,1,0,1,0,0,1,1,0,3,1,1,2,2,2,1,0,2,2,2,0,1,2,2,0,2,3,2,2,0,1…	2,1,0,1,0,1,1,0,3,0,1,1,1,0,1,0,0,1,3,1,2,0,0,0,1,0,1,2,1,0,3,1,1,1,0,1,0,0,1,0,2,1,2,1,2,2,2,0,2,0,3,1,0,1,1,2,1,1,2,0,0,1,0,0,1,0,1,0,1,3,1,1,1,1,2,1,3,1,1,1,0,0,1,2,1,0,0,4,1,0,0,0,1,1,0,2,0,2,0,2,2,1,2,0,1,1,2,1,0,1,2,1,0,1,0,1,1,0,1,1,2,0,1,0,0,0,2,1,2,0,1,0,1,4,2,0,1,0,0,1,0,3,1,0,1,2,2,0,1,0,1,1,0,1,1,2,3,0,2,1,1,1,0,1,0,2,0,1,0,0,1,0,1,0,0,1,0,0,3,1,1,2,1,0,0,0,1,1,1,0,1,2,1,0,0,2,0,1,0,1…	0.55,0.7,0.75,0.8,0.75,0.7,0.6,0.35,0.5,0.55,0.45,0.55,0.6,0.4,0.45,0.7,0.65,0.5,0.6,0.55,0.55,0.5,0.65,0.7,0.55,0.5,0.55,0.45,0.6,0.6,0.4,0.5,0.45,0.6,0.5,0.2,0.3,0.45,0.6,0.6,0.65,0.6,0.75,0.5,0.5,0.45,0.6,0.7,0.7,0.75,0.5,0.5,0.45,0.6,0.65,0.6,0.65,0.6,0.6,0.65,0.5,0.6,0.6,0.65,0.75,0.65,0.6,0.6,0.7,0.6,0.6,0.7,0.65,0.5,0.5,0.45,0.6,0.55,0.5,0.65,0.65,0.7,0.6,0.65,0.6,0.65,0.6,0.45,0.5,0.5,0.7…
>hsa-miR-486-3p	CGGGGCAGCUCAGUACAGGAU	UAGGACAUGACUCGACGGGGC	233	6,6,6,6,6,6,6,6,6,6,6,6,6,6,6,6,6,6,6,6,6,6,6,6,6,6,6,6,6,6,6,6,6,6,7,6,6,6,6,6,6,6,6,6,6,6,6,7,6,7,6,6,6,6,6,6,6,6,6,6,6,6,6,6,6,6,6,6,6,6,6,6,6,6,6,6,6,6,7,6,6,6,6,6,6,6,6,6,6,6,6,6,6,6,6,6,7,6,6,6,6,6,6,7,6,6,7,6,6,6,6,6,6,6,6,6,7,6,6,6,6,6,6,6,6,6,6,6,6,6,6,6,6,6,6,6,6,6,6,6,6,6,6,6,6,6,6,6,6,6,6,6,7,6,6,6,6,6,6,6,6,6,6,6,6,6,6,6,7,6,6,6,6,6,6,6,7,6,6,7,6,6,6,6,7,6,6,6,6,6,6,6,6,6,6,6,6,6,6,7…	2mer,2mer,3mer,2mer,4mer,3mer,3mer,3mer,3mer,2mer,2mer,2mer,3mer,3mer,4mer,3mer,2mer,2mer,2mer,4mer,2mer,2mer,2mer,4mer,3mer,5mer,3mer,3mer,2mer,2mer,3mer,4mer,2mer,2mer,4mer,3mer,2mer,3mer,5mer,2mer,3mer,2mer,2mer,2mer,2mer,3mer,3mer,4mer,3mer,4mer,4mer,2mer,3mer,3mer,3mer,4mer,4mer,5mer,4mer,4mer,4mer,2mer,3mer,2mer,4mer,2mer,2mer,3mer,3mer,3mer,2mer,2mer,3mer,2mer,2mer,2mer,2mer,2mer,3mer,2mer…	83,108,178,307,367,542,818,835,880,881,970,1012,1015,1031,1097,1102,1103,1129,1130,1131,1132,1135,1138,1169,1210,1216,1301,1372,1373,1393,1435,1452,1481,1576,1631,1657,1658,1664,1910,2101,2137,2138,2140,2218,2221,2230,2477,2482,2483,2503,2544,2545,2569,2584,2585,2629,2672,2713,2714,2765,2803,2986,2998,3161,3190,3365,3373,3424,3641,3722,3723,3821,3839,3925,3952,3955,3958,4001,4051,4052,4058,4059,4…	C,G,G,A,A,G,G,A,U,A,A,C,U,G,G,C,G,U,C,C,U,C,C,C,A,G,U,C,G,G,U,G,A,A,G,C,U,A,A,U,C,U,A,U,A,U,G,U,A,A,C,U,A,U,G,A,G,U,C,G,G,G,G,C,A,A,C,U,G,U,U,A,A,A,U,U,A,U,C,U,C,A,U,U,U,C,A,A,U,A,C,U,A,U,G,G,U,C,A,A,U,A,C,U,U,C,U,G,U,C,G,C,C,C,U,G,G,A,G,A,G,A,U,U,A,A,C,C,A,A,A,U,C,U,G,A,A,C,U,U,U,G,U,A,A,U,U,A,C,A,C,A,U,C,U,C,C,A,A,U,A,U,C,C,U,U,A,U,U,A,U,U,U,A,U,C,C,C,A,U,G,U,A,A,U,C,G,A,A,U,U,A,U,C,U,U,A,U,A,A…	3,1,2,1,2,1,2,2,1,3,2,2,3,1,2,2,2,2,2,2,1,2,0,3,1,2,1,3,2,3,0,1,2,2,0,2,3,0,2,2,2,1,2,3,2,3,1,2,1,2,3,3,1,2,0,2,2,1,1,1,2,2,3,1,2,2,1,1,1,1,1,3,1,2,2,1,1,1,0,1,1,0,2,2,3,1,1,3,0,0,2,2,1,2,1,0,2,0,2,1,2,2,2,2,1,2,1,1,2,1,1,3,3,1,2,1,2,1,3,3,2,2,1,2,1,1,0,2,2,3,1,2,1,1,3,2,1,1,1,3,3,1,2,1,2,2,3,2,0,1,0,3,3,3,2,0,0,0,0,2,1,1,1,1,2,1,1,3,1,0,1,1,1,1,2,1,1,1,2,1,1,0,1,3,1,1,2,1,1,2,1,1,2,1,1,2,2,3,1,1…	2,1,1,0,2,1,1,1,0,3,1,2,1,1,1,2,1,1,2,2,1,1,0,3,1,1,0,2,1,2,0,1,2,2,0,1,2,0,2,2,1,0,1,2,1,2,1,2,1,1,3,2,0,2,0,1,2,1,1,1,2,1,1,0,1,1,1,1,0,1,1,2,1,2,2,1,1,1,0,1,1,0,1,2,2,1,1,2,0,0,2,1,1,1,1,0,2,0,1,1,1,1,1,1,1,1,1,1,1,0,1,1,2,1,1,1,1,1,2,2,2,1,1,1,0,1,0,1,1,3,0,1,1,0,2,2,1,0,1,3,2,0,1,0,1,1,3,1,0,1,0,2,1,2,1,0,0,0,0,1,0,1,1,1,1,0,1,2,1,0,1,0,1,1,1,1,1,0,1,1,1,0,1,2,1,1,1,1,1,1,1,1,2,1,1,1,1,1,1,1…	1,2,2,1,1,2,2,2,1,0,1,2,2,1,1,3,2,3,2,1,2,2,2,1,1,2,2,2,1,4,1,2,1,2,2,3,1,1,2,1,2,1,3,2,1,2,2,3,2,2,1,3,1,1,3,2,1,1,2,2,2,2,1,2,2,1,3,1,3,2,2,1,1,2,2,1,2,2,1,1,1,3,3,2,3,2,1,1,2,1,2,2,2,2,1,1,2,2,3,1,2,3,1,2,2,2,2,2,1,2,2,2,1,1,0,2,2,2,2,1,2,0,1,1,1,2,2,2,1,2,1,1,1,1,2,2,1,3,2,1,4,1,1,2,2,1,2,1,3,1,0,1,2,0,2,3,2,1,1,1,1,1,3,2,2,2,2,1,1,3,1,2,1,1,2,1,2,3,1,1,1,1,2,1,1,1,1,3,2,2,1,1,2,2,1,2,2,2,2,2…	1,0,1,1,1,0,1,1,1,0,0,1,1,1,1,2,1,1,1,1,1,1,1,1,0,1,1,1,1,2,1,1,1,1,1,1,1,0,0,1,1,1,2,1,1,1,0,1,1,1,0,1,1,0,3,1,1,1,1,0,1,2,1,1,1,0,1,1,1,1,1,1,1,1,2,0,1,1,1,1,1,1,1,1,1,1,0,0,1,1,1,1,1,1,1,1,1,1,1,1,1,2,1,2,2,1,1,1,1,2,1,0,0,0,0,2,1,1,1,1,1,0,1,1,1,1,1,1,1,1,0,1,1,1,1,1,1,1,1,0,2,1,1,1,2,1,1,1,1,1,0,0,1,0,1,1,1,1,0,1,1,1,1,2,1,1,1,1,0,2,0,1,1,1,1,0,1,2,0,1,0,1,1,1,0,0,1,1,1,1,1,1,1,1,0,1,1,1,1,1…	0.7,0.65,0.6,0.45,0.7,0.55,0.55,0.5,0.6,0.55,0.6,0.75,0.65,0.65,0.55,0.55,0.55,0.5,0.5,0.6,0.55,0.4,0.45,0.4,0.4,0.55,0.6,0.45,0.5,0.45,0.55,0.55,0.4,0.55,0.65,0.45,0.45,0.55,0.65,0.7,0.75,0.8,0.7,0.35,0.35,0.65,0.6,0.75,0.65,0.4,0.65,0.65,0.65,0.6,0.55,0.65,0.45,0.7,0.65,0.45,0.5,0.45,0.4,0.55,0.55,0.5,0.5,0.7,0.45,0.45,0.4,0.8,0.7,0.5,0.55,0.5,0.55,0.65,0.5,0.5,0.55,0.55,0.7,0.65,0.65,0.6,0.65,…
>hsa-miR-182-5p	UUUGGCAAUGGUAGAACUCACACU	UCACACUCAAGAUGGUAACGGUUU	232	6,6,6,6,6,6,6,6,6,6,6,6,6,6,6,6,6,6,6,6,6,6,6,6,6,6,6,6,6,6,6,6,6,6,6,6,6,6,6,6,6,6,6,6,6,6,6,6,6,6,6,6,6,6,6,6,6,6,6,6,6,6,6,6,6,6,6,6,6,6,7,6,6,6,6,6,6,6,6,6,6,7,6,6,6,6,6,6,6,6,7,6,6,6,6,6,6,6,6,6,6,6,6,6,6,6,6,6,6,6,6,6,6,6,6,6,6,6,6,6,7,6,6,6,6,6,6,6,6,6,6,6,6,6,6,6,6,6,6,6,6,6,6,6,6,6,6,6,6,7,6,6,6,6,6,6,6,6,6,6,6,6,6,6,6,6,6,6,6,6,6,6,6,6,6,6,7,6,6,6,6,6,6,6,6,6,6,6,6,6,6,6,6,6,6,6,6,6,6,6…	4mer,4mer,3mer,3mer,3mer,3mer,3mer,3mer,2mer,3mer,2mer,3mer,6mer,4mer,3mer,3mer,4mer,4mer,3mer,2mer,4mer,4mer,2mer,6mer,2mer,3mer,5mer,4mer,4mer,3mer,2mer,3mer,3mer,2mer,2mer,3mer,2mer,3mer,3mer,3mer,4mer,3mer,4mer,3mer,4mer,3mer,3mer,6mer,4mer,2mer,3mer,3mer,4mer,4mer,3mer,2mer,3mer,3mer,3mer,3mer,2mer,5mer,2mer,2mer,2mer,3mer,3mer,3mer,3mer,3mer,3mer,2mer,2mer,3mer,2mer,3mer,3mer,4mer,3mer,3mer…	40,177,199,200,224,244,270,547,548,661,666,724,785,786,803,969,1033,1034,1084,1117,1199,1200,1274,1360,1386,1403,1452,1453,1540,1576,1577,1681,1702,1714,1750,1898,1911,1931,2236,2239,2269,2307,2325,2392,2400,2413,2450,2515,2516,2613,2700,2728,2749,2750,2766,2804,2816,2863,3001,3010,3023,3073,3259,3270,3295,3302,3397,3430,3570,3593,3608,3609,3661,3679,3735,3907,3921,3933,4144,4246,4247,4402,4403,4…	G,C,A,G,G,C,U,G,U,G,A,C,A,U,A,C,A,A,A,U,G,U,U,U,C,G,G,A,G,A,G,A,A,U,G,U,U,G,C,A,A,U,U,U,C,U,A,G,C,U,A,A,G,C,C,C,G,A,A,U,G,C,G,C,U,G,G,A,G,A,A,U,G,A,U,A,C,U,A,G,A,A,C,U,U,C,G,A,U,C,G,C,C,A,A,C,C,C,G,U,A,A,A,A,C,C,G,C,C,U,C,C,C,G,U,A,U,C,U,G,U,A,A,A,A,A,A,U,C,A,A,A,G,G,G,C,C,U,C,U,U,G,U,C,C,A,A,A,G,G,A,G,A,A,U,U,A,U,A,G,G,A,G,G,A,G,G,A,A,A,A,C,G,U,G,A,A,G,A,G,A,A,A,A,A,A,A,A,G,A,A,A,G,A,A,U,A,G,G,A…	2,3,4,3,2,3,3,2,3,3,2,3,2,3,3,2,2,3,3,3,2,2,3,3,2,1,2,3,3,2,3,2,3,1,3,4,1,1,2,3,2,1,2,3,1,2,1,3,3,2,2,3,3,3,2,3,2,2,4,2,3,3,3,1,3,3,1,4,3,3,2,2,3,3,2,3,1,3,3,2,2,3,1,1,2,2,1,2,1,2,2,3,3,2,3,2,3,2,2,2,4,2,3,1,2,2,3,3,2,2,2,2,3,4,2,3,2,2,1,4,2,3,3,2,3,3,3,2,3,3,3,1,1,1,3,3,2,3,3,1,4,2,2,3,2,2,2,2,4,2,1,1,1,2,2,2,4,3,4,2,2,3,3,3,2,2,3,2,3,3,2,2,3,3,3,4,3,2,3,4,3,2,2,2,4,3,2,2,2,3,2,2,2,2,2,3,2,2,3,2…	1,2,1,1,2,0,1,1,1,1,0,2,1,1,2,1,2,1,1,1,1,0,2,0,0,0,1,0,1,0,1,0,3,1,1,1,1,1,0,0,1,1,1,0,0,1,1,3,2,1,1,2,1,1,1,0,0,1,1,1,1,2,1,0,1,1,1,1,2,2,2,1,2,2,0,1,1,2,2,1,0,1,1,0,1,1,1,1,1,1,0,1,2,1,1,1,1,1,1,1,1,1,1,1,1,1,3,2,1,0,1,1,1,2,1,0,1,0,1,3,1,0,0,0,0,2,2,1,1,2,1,0,0,1,2,1,1,1,2,0,4,1,2,1,1,0,1,1,0,1,1,1,1,1,0,1,1,1,3,1,0,3,2,1,1,0,1,1,2,1,1,1,1,2,1,2,0,0,0,1,1,1,1,1,1,2,1,1,1,0,0,1,1,1,1,1,1,1,3,1…	3,2,1,0,2,2,1,4,3,2,2,3,1,1,0,0,1,2,0,1,3,4,0,2,1,2,1,0,0,0,0,2,1,0,1,0,1,1,2,2,2,3,2,0,1,1,2,3,3,3,1,2,0,0,1,3,0,3,1,1,1,1,0,1,1,1,1,3,2,1,1,1,1,2,2,0,0,0,2,1,2,1,2,1,1,0,1,1,1,0,1,2,2,2,1,1,2,2,2,1,3,1,1,3,1,1,4,3,0,2,1,0,1,2,1,1,1,1,2,2,2,0,1,3,3,1,1,2,1,2,1,1,3,1,2,2,2,0,2,1,2,2,1,3,2,3,0,0,0,1,0,0,0,0,0,0,0,2,2,1,3,0,0,2,2,1,2,2,1,1,0,1,1,1,2,0,0,1,0,1,0,0,2,0,0,3,1,2,1,2,2,0,1,2,0,0,0,2,1,1…	3,1,1,0,2,1,1,4,1,1,1,3,1,0,0,0,0,2,0,0,1,2,0,1,1,2,1,0,0,0,0,1,1,0,1,0,0,0,2,1,2,3,1,0,1,1,2,3,2,1,1,1,0,0,0,1,0,3,0,0,0,1,0,1,0,0,1,2,1,1,1,0,0,1,1,0,0,0,1,1,1,1,1,0,0,0,1,1,0,0,1,1,1,1,1,0,1,1,2,1,2,1,0,2,1,0,4,1,0,1,0,0,1,1,1,1,1,0,2,2,1,0,1,1,1,1,0,2,1,2,1,0,1,1,1,1,2,0,1,1,1,1,0,2,1,1,0,0,0,1,0,0,0,0,0,0,0,1,1,1,2,0,0,1,1,1,1,2,1,1,0,1,1,1,1,0,0,1,0,1,0,0,2,0,0,2,1,2,1,1,1,0,1,2,0,0,0,2,0,1…	0.5,0.55,0.5,0.4,0.55,0.4,0.4,0.65,0.6,0.6,0.6,0.65,0.8,0.85,0.7,0.55,0.6,0.55,0.65,0.45,0.55,0.5,0.45,0.45,0.45,0.45,0.55,0.55,0.4,0.55,0.6,0.55,0.45,0.7,0.4,0.55,0.65,0.6,0.35,0.4,0.65,0.55,0.6,0.65,0.7,0.65,0.65,0.5,0.55,0.7,0.65,0.55,0.35,0.45,0.5,0.5,0.35,0.6,0.5,0.55,0.5,0.35,0.7,0.5,0.45,0.5,0.5,0.55,0.5,0.65,0.7,0.75,0.4,0.55,0.45,0.4,0.55,0.5,0.6,0.55,0.6,0.5,0.55,0.6,0.75,0.55,0.5,0.65,…
>hsa-miR-382-5p	GAAGUUGUUCGUGGUGGAUUCG	GCUUAGGUGGUGCUUGUUGAAG	226	6,6,6,6,6,6,6,6,6,6,6,6,6,6,6,6,6,6,6,6,6,6,6,6,6,7,6,6,6,6,6,6,6,6,6,6,6,6,6,6,6,6,6,6,6,6,6,6,7,6,6,6,6,6,6,6,6,6,6,6,6,6,6,6,6,6,6,6,6,6,7,6,6,6,6,6,6,6,6,6,6,6,6,6,6,6,6,6,6,7,6,6,6,6,6,6,6,7,6,6,7,6,6,6,6,6,6,7,6,6,6,6,6,6,6,6,6,6,6,6,6,7,6,6,6,6,6,6,6,6,6,6,6,6,6,6,6,6,6,6,6,6,6,6,6,6,6,6,6,6,6,6,6,6,7,6,6,6,6,6,6,6,6,6,6,6,6,6,6,6,6,6,6,6,7,6,6,6,6,6,6,6,6,6,6,6,6,6,6,6,6,6,6,6,6,6,7,6,6,6…	2mer,5mer,5mer,2mer,3mer,2mer,3mer,2mer,2mer,2mer,2mer,4mer,3mer,3mer,2mer,3mer,3mer,2mer,3mer,3mer,2mer,3mer,3mer,3mer,3mer,3mer,2mer,3mer,2mer,4mer,2mer,2mer,2mer,3mer,2mer,4mer,3mer,3mer,4mer,2mer,3mer,2mer,2mer,3mer,4mer,2mer,3mer,4mer,6mer,3mer,3mer,2mer,3mer,3mer,3mer,3mer,2mer,5mer,3mer,2mer,3mer,2mer,5mer,5mer,2mer,2mer,3mer,4mer,4mer,5mer,4mer,2mer,3mer,2mer,4mer,2mer,2mer,2mer,4mer,2mer…	99,125,148,164,176,219,264,265,354,404,422,432,443,470,569,640,651,711,727,728,767,826,832,876,877,1060,1061,1078,1079,1093,1113,1186,1221,1282,1283,1302,1315,1399,1555,1570,1673,1717,1724,1808,1820,1835,1906,1975,2025,2026,2033,2064,2120,2131,2132,2203,2227,2252,2302,2395,2406,2419,2427,2428,2436,2473,2502,2619,2643,2683,2694,2695,2724,2725,2776,2875,2922,2965,3013,3020,3176,3201,3227,3255,3265,…	C,C,G,G,A,G,U,G,C,A,A,C,G,G,G,C,C,C,U,G,G,G,A,U,C,U,G,U,G,C,C,U,C,U,U,U,G,G,C,U,U,C,G,A,G,A,C,U,U,A,A,C,A,U,G,G,G,C,C,G,U,A,U,U,U,C,C,G,G,C,U,G,U,C,C,C,U,C,C,G,C,C,A,C,C,G,A,U,A,U,C,G,U,A,G,C,A,U,G,C,C,U,C,A,G,C,G,U,C,A,G,G,C,G,A,C,C,A,C,U,G,A,A,U,G,G,U,C,C,U,A,G,U,U,U,U,C,C,U,G,A,A,C,G,U,U,A,C,G,U,C,C,A,A,C,U,G,U,A,C,C,G,U,C,A,A,A,A,A,C,C,G,G,A,U,G,A,C,U,U,G,A,U,C,A,C,C,G,G,G,U,C,G,C,A,G,C,G,G,U…	1,3,1,1,2,1,2,2,3,2,3,2,2,1,1,4,2,1,3,3,1,2,2,2,2,1,2,2,2,2,2,2,1,2,1,2,1,2,1,3,1,3,2,4,1,2,2,1,2,2,1,1,1,2,2,2,1,3,2,2,3,2,3,3,1,2,3,1,2,2,2,3,2,3,3,3,1,2,3,2,2,2,2,2,2,1,2,1,3,1,2,2,3,3,2,2,1,2,2,2,2,1,3,1,2,3,1,1,2,1,1,2,2,2,1,1,1,1,1,1,2,1,1,3,2,2,3,2,2,1,2,2,2,1,1,2,2,2,2,3,3,2,1,1,2,2,2,3,1,3,2,3,3,3,1,1,2,3,3,2,3,1,1,3,2,2,2,3,2,1,3,2,3,2,2,3,1,1,1,2,4,3,3,3,1,3,2,2,2,1,2,3,2,1,1,1,1,2,1,2…	1,2,1,1,1,0,1,1,1,1,1,1,1,1,0,1,1,0,1,2,1,1,0,2,1,0,1,1,1,1,2,1,1,1,1,2,1,0,1,1,1,1,1,4,0,0,1,1,2,1,0,1,1,1,1,1,1,2,2,0,1,0,1,0,1,1,1,1,1,0,1,2,1,2,1,1,1,1,1,1,1,1,1,1,1,1,1,1,1,1,1,1,1,1,2,1,0,0,1,1,1,1,1,1,1,1,1,1,1,0,1,1,1,1,0,1,0,1,1,1,1,1,1,2,1,1,1,1,1,1,0,1,1,1,1,1,1,1,1,1,1,1,1,0,2,1,1,2,0,1,1,1,1,3,1,1,1,1,2,1,1,1,1,2,0,1,1,1,2,1,1,1,2,1,1,2,1,1,1,1,2,2,1,1,1,2,1,0,1,1,1,1,0,1,1,1,1,1,1,1…	2,2,1,2,2,2,2,2,2,3,2,3,3,3,2,3,3,1,3,2,1,3,3,1,2,1,2,2,2,3,4,1,3,3,4,1,2,2,1,3,3,1,2,1,2,1,3,1,1,1,2,2,3,3,2,2,4,1,2,2,3,3,2,3,3,1,3,2,3,3,2,2,2,4,2,1,2,1,1,3,2,3,2,2,2,3,1,1,2,2,3,1,3,3,2,3,1,2,1,3,2,3,3,3,2,3,4,2,3,3,3,2,2,3,2,3,2,3,1,1,2,3,3,3,2,3,3,3,2,3,3,2,2,3,2,3,2,3,1,1,3,3,4,3,2,1,3,2,1,2,2,3,2,2,2,3,3,1,3,3,3,2,2,3,2,2,2,2,1,2,2,2,2,2,1,2,2,2,1,3,2,1,2,3,4,3,2,1,1,2,2,3,2,1,2,3,1,3,1,2…	2,1,0,0,0,1,0,1,1,1,2,1,1,2,1,2,0,1,1,1,1,1,1,1,1,0,0,0,0,1,1,0,1,1,1,1,0,1,0,1,0,1,0,1,1,1,1,0,1,0,1,2,1,1,1,1,1,1,0,0,1,0,1,1,2,0,1,1,2,1,1,1,1,3,1,1,2,0,0,3,1,2,2,0,1,1,0,1,1,1,2,1,2,1,1,1,1,0,0,1,2,0,1,1,0,2,1,1,3,1,1,0,1,2,1,1,0,1,0,0,1,3,2,0,0,1,1,1,2,1,0,1,0,1,1,3,1,1,0,1,1,1,2,1,1,1,1,0,1,1,1,1,0,1,1,1,1,1,1,1,1,1,1,3,1,1,1,1,1,1,0,2,1,1,1,1,0,1,1,2,1,1,1,3,1,1,0,0,1,1,1,1,2,1,1,1,1,3,1,1…	0.45,0.65,0.7,0.55,0.55,0.3,0.45,0.5,0.45,0.65,0.7,0.85,0.65,0.5,0.55,0.45,0.4,0.7,0.55,0.5,0.65,0.55,0.55,0.35,0.4,0.75,0.75,0.65,0.7,0.55,0.5,0.35,0.35,0.65,0.55,0.55,0.5,0.45,0.45,0.55,0.55,0.6,0.55,0.7,0.65,0.55,0.6,0.65,0.6,0.55,0.6,0.7,0.85,0.7,0.7,0.35,0.55,0.45,0.45,0.6,0.75,0.65,0.8,0.75,0.65,0.5,0.4,0.55,0.55,0.4,0.65,0.7,0.5,0.45,0.55,0.55,0.7,0.55,0.55,0.55,0.45,0.6,0.45,0.6,0.6,0.45,…
>hsa-miR-582-5p	UUACAGUUGUUCAACCAGUUACU	UCAUUGACCAACUUGUUGACAUU	225	6,6,6,6,6,6,6,6,6,6,6,6,6,6,6,6,6,7,6,6,6,6,6,6,6,6,6,6,6,6,6,6,6,6,6,6,7,6,6,6,6,6,6,6,6,6,7,6,6,6,6,6,6,6,6,6,6,6,6,6,7,6,6,6,6,6,6,6,6,6,6,6,6,6,7,6,6,6,6,6,6,7,6,6,6,7,6,6,6,6,7,6,6,6,6,6,6,6,6,6,6,6,6,6,6,6,6,6,6,6,6,6,6,6,6,6,6,6,6,6,6,6,6,6,6,7,6,6,6,6,6,6,7,6,6,6,6,6,7,6,6,6,6,6,6,6,6,6,6,6,6,6,6,6,6,6,6,6,6,6,7,6,6,6,6,6,6,6,6,6,7,6,6,6,6,6,6,6,6,6,6,7,6,6,6,6,6,6,7,6,6,6,6,6,6,6,6,6,6,6…	2mer,5mer,4mer,2mer,2mer,2mer,3mer,2mer,3mer,2mer,3mer,2mer,3mer,3mer,2mer,3mer,2mer,6mer,5mer,5mer,3mer,4mer,4mer,3mer,2mer,2mer,3mer,5mer,6mer,3mer,3mer,3mer,3mer,2mer,5mer,3mer,5mer,3mer,5mer,3mer,3mer,4mer,2mer,3mer,4mer,3mer,4mer,5mer,3mer,2mer,2mer,3mer,5mer,3mer,5mer,4mer,3mer,3mer,3mer,4mer,3mer,3mer,2mer,4mer,3mer,4mer,2mer,4mer,3mer,3mer,3mer,5mer,3mer,3mer,4mer,3mer,5mer,4mer,2mer,3mer…	38,64,69,138,165,195,222,237,255,272,380,572,615,667,723,745,768,833,878,879,909,911,920,967,1054,1062,1077,1095,1100,1127,1153,1187,1256,1257,1299,1350,1400,1535,1585,1591,1791,1941,1949,1997,2027,2202,2228,2278,2297,2312,2438,2467,2567,2598,2621,2627,2696,2755,2809,2813,2861,2862,2924,2945,2961,2996,3030,3045,3156,3171,3395,3423,3429,3445,3677,3678,3720,3732,3870,3918,3976,4010,4011,4020,4122,4…	A,A,A,A,U,C,A,U,G,A,U,A,A,A,A,G,G,C,A,C,U,G,A,U,U,A,U,C,U,C,A,U,A,G,C,U,C,C,G,U,U,A,G,G,C,U,C,A,G,U,C,U,U,C,A,C,G,C,U,C,A,A,U,A,A,C,G,A,U,A,A,U,A,G,G,A,C,C,G,C,A,A,U,A,C,A,A,G,U,G,A,G,A,A,C,G,C,A,U,A,A,A,C,G,G,A,C,U,A,A,C,U,C,C,G,U,A,C,A,A,U,G,G,G,C,A,A,C,U,A,C,G,C,G,U,A,G,A,G,C,G,G,G,C,G,A,G,G,U,U,A,G,U,A,C,A,A,G,A,A,A,U,C,A,A,C,A,A,C,G,C,G,C,A,A,G,A,A,U,G,A,U,G,A,A,A,A,C,C,A,C,A,C,A,C,C,C,G,G,G…	2,2,1,2,2,2,2,2,2,2,1,1,4,2,2,1,2,1,2,1,1,2,3,2,2,3,3,3,1,1,1,1,2,2,3,3,1,3,2,1,2,3,2,2,2,3,1,2,2,1,0,2,2,2,3,1,3,1,2,3,2,2,1,2,2,3,2,2,2,1,2,2,2,2,3,2,3,0,4,3,2,1,0,2,3,1,0,1,2,3,1,0,1,3,2,1,1,1,2,3,1,2,1,3,1,2,3,1,2,3,3,2,1,2,2,4,2,3,1,2,2,2,2,2,1,1,0,1,3,3,1,1,4,1,3,2,1,3,3,1,2,1,2,3,2,2,2,2,3,2,1,2,2,2,2,2,3,3,2,2,3,1,2,3,2,1,1,3,2,2,2,0,1,2,2,2,2,2,3,1,3,2,2,2,1,3,2,2,2,2,3,2,3,3,3,2,2,2,0,2…	2,1,1,1,1,1,2,1,1,0,0,1,1,1,1,1,1,0,1,1,1,1,1,1,2,1,3,1,1,1,0,1,1,1,3,2,0,1,1,0,1,1,1,0,1,2,1,1,1,1,0,1,2,1,1,0,1,1,1,1,2,1,1,1,1,0,1,2,0,0,2,1,1,1,3,2,2,0,2,2,1,1,0,2,2,0,0,1,2,1,0,0,0,0,1,1,0,1,1,1,1,2,1,1,0,1,2,1,1,2,3,1,0,1,0,1,0,1,1,1,1,1,0,1,1,0,0,1,1,1,1,0,2,1,2,1,1,1,2,1,1,1,2,2,1,1,1,1,1,1,1,0,0,2,2,1,3,1,2,2,2,1,0,1,1,0,0,1,1,1,1,0,1,2,2,2,1,1,2,1,2,1,2,1,1,1,2,1,1,0,1,0,1,3,2,1,1,1,0,1…	3,1,1,1,2,0,2,1,2,0,1,1,1,3,1,0,0,1,1,0,1,2,2,1,1,3,1,1,2,1,1,2,2,1,1,2,1,1,2,1,1,2,2,1,1,1,3,1,2,3,1,0,2,1,2,2,0,2,2,2,2,1,1,0,1,2,3,1,1,1,0,1,1,1,1,1,1,2,0,1,0,3,2,2,0,2,2,0,2,2,2,1,2,0,1,3,1,0,2,1,1,1,0,2,0,2,2,0,2,2,0,2,2,1,1,2,0,0,1,1,0,2,1,0,0,0,1,1,0,1,1,0,2,1,2,1,0,0,1,0,0,2,1,2,1,1,0,0,0,2,1,1,1,0,0,0,1,1,2,2,2,1,1,0,1,1,0,2,1,1,0,0,1,0,0,1,2,2,1,1,0,1,2,0,1,0,1,0,0,0,0,0,1,0,1,0,0,1,1,1…	2,1,1,1,2,0,2,1,2,0,1,1,1,3,1,0,0,1,1,0,1,1,2,1,1,2,1,1,2,1,1,2,2,1,1,1,1,1,2,1,1,2,1,1,1,1,2,1,1,2,1,0,1,1,2,2,0,1,1,1,2,1,1,0,1,1,2,1,1,1,0,1,1,1,1,1,1,2,0,1,0,2,1,1,0,2,2,0,2,1,1,1,1,0,1,3,1,0,2,1,1,1,0,2,0,1,2,0,1,1,0,2,1,1,1,1,0,0,1,1,0,1,1,0,0,0,1,1,0,1,1,0,2,1,2,1,0,0,1,0,0,2,1,2,1,1,0,0,0,1,1,1,1,0,0,0,1,1,1,2,1,1,1,0,1,1,0,1,1,1,0,0,1,0,0,1,2,2,1,1,0,1,1,0,1,0,1,0,0,0,0,0,1,0,1,0,0,1,1,1…	0.55,0.75,0.65,0.75,0.6,0.6,0.45,0.45,0.35,0.45,0.55,0.6,0.5,0.6,0.65,0.4,0.75,0.5,0.5,0.5,0.65,0.6,0.55,0.45,0.65,0.8,0.65,0.55,0.55,0.5,0.55,0.3,0.5,0.45,0.65,0.5,0.45,0.3,0.6,0.45,0.6,0.55,0.6,0.5,0.5,0.35,0.6,0.65,0.45,0.5,0.55,0.6,0.7,0.7,0.6,0.65,0.75,0.35,0.6,0.45,0.6,0.6,0.65,0.65,0.75,0.5,0.55,0.45,0.6,0.5,0.5,0.7,0.65,0.65,0.45,0.5,0.35,0.45,0.45,0.55,0.7,0.4,0.45,0.65,0.7,0.55,0.6,0.55…
>hsa-miR-7704	CGGGGUCGGCGGCGACGUG	GUGCAGCGGCGGCUGGGGC	224	6,6,6,6,6,6,6,6,6,6,6,6,6,6,6,6,6,6,6,6,6,6,6,6,6,6,6,6,6,6,6,6,6,6,6,6,6,6,6,6,6,6,6,6,6,6,6,6,6,6,6,6,6,6,6,6,6,6,6,6,6,6,6,6,6,6,6,6,6,6,6,6,6,6,6,6,6,6,6,6,6,6,6,6,6,7,6,6,6,6,6,6,6,6,6,7,6,6,6,6,6,6,6,6,6,6,6,6,6,6,6,6,6,6,6,6,6,6,6,6,6,6,6,6,6,6,6,6,6,6,6,6,7,6,6,6,7,6,6,6,6,6,6,6,6,6,6,6,6,6,6,6,6,6,6,6,6,6,6,6,6,6,7,7,6,6,6,6,6,6,6,6,6,6,6,6,6,6,6,6,7,6,6,6,6,6,6,6,6,6,6,6,6,6,6,6,6,6,6,6…	2mer,3mer,3mer,2mer,3mer,3mer,2mer,2mer,2mer,3mer,3mer,3mer,3mer,3mer,4mer,2mer,4mer,3mer,3mer,3mer,2mer,2mer,2mer,2mer,2mer,2mer,3mer,2mer,4mer,3mer,3mer,2mer,2mer,2mer,3mer,5mer,3mer,1,2mer,3mer,2mer,2mer,3mer,3mer,3mer,2mer,3mer,3mer,2mer,3mer,2mer,2mer,2mer,2mer,3mer,3mer,3mer,3mer,2mer,3mer,1,3mer,2mer,1,2mer,2mer,3mer,4mer,3mer,2mer,3mer,3mer,3mer,3mer,2mer,3mer,3mer,3mer,2mer,3mer,5mer,2me…	83,84,125,126,248,282,319,341,364,485,561,570,590,591,598,642,736,800,869,878,933,1013,1131,1132,1171,1180,1203,1204,1216,1265,1326,1358,1462,1463,1491,1492,1696,1780,1985,1986,2050,2101,2259,2286,2296,2304,2343,2405,2428,2501,2544,2545,2669,2716,2747,2792,2793,2850,2908,2987,3014,3053,3177,3186,3187,3266,3299,3353,3354,3374,3452,3470,3559,3623,3659,3665,3717,3724,3746,3747,3748,3755,3848,3899,39…	C,C,C,A,A,C,U,C,C,G,C,U,U,C,U,A,C,G,A,A,C,C,C,U,G,A,C,U,G,A,C,A,C,A,C,U,U,A,C,U,A,U,U,A,A,C,U,U,U,U,C,U,C,G,G,U,G,C,A,G,A,A,A,C,C,C,G,U,G,A,A,A,A,G,G,G,G,G,C,C,U,A,A,G,C,U,C,U,C,U,U,C,G,A,U,A,A,U,U,G,U,G,U,U,G,U,C,A,A,C,G,U,U,C,G,U,G,U,G,U,A,C,A,A,U,G,A,A,A,A,U,A,A,U,U,A,C,A,A,A,A,U,A,C,G,A,A,G,U,G,A,U,U,G,G,U,A,A,U,G,C,C,A,A,A,A,C,A,C,A,C,A,A,C,U,C,C,A,C,A,U,G,U,C,A,C,C,U,G,C,G,G,C,A,U,C,A,C,C,A…	1,2,1,3,3,0,1,3,3,3,1,2,1,2,2,1,1,0,2,3,1,2,1,1,0,3,3,3,2,2,1,3,1,1,2,1,2,3,3,2,0,3,2,0,1,2,2,2,1,3,2,0,1,1,1,0,0,1,1,4,2,2,3,2,2,3,3,0,2,3,2,3,1,0,2,3,1,2,3,2,1,3,2,2,1,2,2,1,2,3,3,1,2,2,2,1,3,1,0,3,0,0,1,1,2,3,1,3,1,1,1,1,1,3,3,3,2,0,0,1,3,1,0,2,2,2,2,1,2,0,0,2,1,2,1,1,1,4,1,1,0,1,3,3,2,1,4,2,1,0,1,1,1,1,2,2,3,0,2,3,1,2,0,3,2,2,3,1,2,2,3,2,2,1,0,0,3,3,1,1,0,2,2,1,3,2,4,1,1,0,0,3,1,1,0,1,2,0,0,1…	0,1,1,2,1,0,0,1,2,2,1,1,0,1,1,1,0,0,1,2,1,1,0,0,0,1,2,1,1,0,0,1,1,0,1,1,2,2,0,0,0,2,1,0,1,1,1,1,0,1,1,0,1,1,1,0,0,1,1,2,1,1,1,1,1,1,1,0,2,2,1,3,0,0,1,0,1,1,2,1,1,2,0,1,1,1,1,0,1,2,1,1,1,1,1,1,2,1,0,2,0,0,0,1,1,1,1,1,0,1,1,1,1,1,1,2,0,0,0,1,2,0,0,1,1,1,1,0,1,0,0,1,1,1,1,0,1,2,1,1,0,1,1,1,1,1,1,0,1,0,1,1,0,0,1,1,1,0,1,1,0,0,0,1,1,1,2,1,1,2,1,2,1,1,0,0,1,1,0,1,0,1,1,1,1,2,2,1,1,0,0,1,1,1,0,1,1,0,0,1…	0,0,2,1,3,0,2,3,1,2,1,1,0,1,1,1,1,2,1,1,1,1,3,3,2,1,1,2,2,3,2,1,2,2,2,1,0,1,2,1,2,2,1,1,1,0,2,1,1,1,1,1,1,0,2,3,2,0,1,2,1,1,2,1,2,1,1,3,2,2,0,2,0,2,1,3,1,0,2,0,1,2,2,2,2,2,3,1,2,3,1,0,1,2,1,0,0,2,1,0,3,2,1,2,0,0,1,1,1,2,2,2,1,1,1,1,2,3,2,1,1,2,1,2,2,2,3,3,3,3,2,2,1,1,0,2,1,1,4,0,3,1,0,1,1,3,1,2,2,3,2,0,1,1,0,3,2,0,0,1,1,1,1,2,1,0,2,0,0,1,2,2,1,0,1,3,1,1,3,2,0,2,1,0,3,1,1,1,0,1,2,0,1,2,0,0,1,1,0,1…	0,0,1,1,1,0,1,1,0,1,0,1,0,1,1,1,1,2,1,1,1,0,3,2,1,0,1,1,2,1,1,1,1,1,2,0,0,1,1,0,1,1,1,1,0,0,1,0,1,0,1,1,1,0,1,1,1,0,0,2,1,1,1,1,1,1,1,2,1,1,0,1,0,2,1,2,1,0,1,0,0,1,1,1,1,1,3,0,1,3,1,0,1,1,1,0,0,1,0,0,1,1,1,1,0,0,1,1,1,2,1,1,1,1,0,0,2,2,1,1,1,2,1,2,1,1,1,1,2,1,2,2,1,1,0,1,1,1,2,0,1,1,0,1,1,2,1,1,1,2,1,0,1,0,0,2,1,0,0,1,1,0,1,1,1,0,1,0,0,1,2,1,0,0,0,1,1,1,3,1,0,1,1,0,2,1,1,1,0,1,1,0,1,1,0,0,1,1,0,1…	0.7,0.8,0.65,0.65,0.45,0.6,0.6,0.65,0.6,0.5,0.6,0.6,0.65,0.65,0.55,0.55,0.45,0.7,0.55,0.5,0.45,0.75,0.6,0.55,0.35,0.5,0.4,0.35,0.55,0.7,0.4,0.55,0.5,0.55,0.6,0.55,0.65,0.35,0.6,0.7,0.7,0.7,0.55,0.7,0.45,0.6,0.55,0.75,0.75,0.5,0.65,0.65,0.45,0.6,0.45,0.5,0.5,0.7,0.7,0.45,0.6,0.5,0.45,0.5,0.45,0.65,0.55,0.5,0.4,0.55,0.5,0.5,0.7,0.6,0.4,0.6,0.45,0.45,0.5,0.55,0.55,0.45,0.5,0.5,0.5,0.65,0.6,0.65,0.55…
>hsa-miR-1-3p	UGGAAUGUAAAGAAGUAUGUAU	UAUGUAUGAAGAAAUGUAAGGU	223	6,6,6,6,6,6,6,6,6,6,6,6,6,7,6,6,6,6,6,6,6,6,6,6,6,6,6,6,6,6,6,6,6,6,6,6,6,6,6,6,6,6,6,6,6,6,6,6,6,6,6,6,6,6,6,6,6,6,6,6,6,6,6,6,6,6,6,6,6,6,6,6,6,6,6,6,6,6,6,6,6,6,6,7,6,6,6,6,6,6,6,6,6,6,6,6,6,6,6,6,6,6,6,6,6,6,6,6,6,6,6,6,6,6,6,6,6,6,6,6,6,6,6,6,6,6,6,6,6,6,6,6,7,6,6,6,6,6,6,6,6,6,6,6,6,6,6,6,6,6,6,6,6,6,6,6,6,6,7,6,6,6,6,6,6,6,6,6,6,6,6,6,6,6,6,6,6,6,6,6,6,6,6,6,6,6,6,6,6,6,6,6,6,6,6,6,6,6,6,6…	2mer,4mer,4mer,5mer,4mer,4mer,4mer,5mer,4mer,3mer,3mer,4mer,3mer,5mer,3mer,2mer,1,2mer,3mer,3mer,5mer,5mer,4mer,2mer,2mer,5mer,6mer,5mer,3mer,3mer,3mer,2mer,4mer,3mer,3mer,4mer,6mer,5mer,4mer,3mer,3mer,4mer,4mer,4mer,4mer,3mer,3mer,1,3mer,3mer,3mer,3mer,3mer,4mer,3mer,2mer,2mer,2mer,4mer,4mer,4mer,3mer,2mer,3mer,3mer,4mer,4mer,3mer,3mer,5mer,4mer,3mer,3mer,5mer,3mer,4mer,4mer,2mer,4mer,3mer,3mer,…	100,108,151,157,164,174,175,220,221,305,329,340,355,443,462,463,535,569,652,712,718,730,767,783,825,991,996,997,1103,1113,1222,1285,1373,1392,1417,1436,1470,1471,1558,1559,1571,1625,1626,1658,1673,1674,1718,1746,1747,1813,1820,1837,1838,1870,2065,2120,2134,2135,2138,2183,2184,2219,2261,2287,2288,2316,2406,2407,2437,2524,2525,2724,2725,2980,3013,3087,3112,3113,3114,3160,3161,3187,3195,3202,3203,32…	A,G,A,U,G,U,U,U,G,C,G,C,G,G,U,U,U,G,U,A,U,A,G,A,U,A,U,C,G,C,A,G,G,U,U,G,C,C,U,C,G,U,G,U,U,U,A,U,C,A,G,U,A,U,U,A,U,U,U,U,G,U,U,U,G,A,U,U,A,C,U,U,C,U,C,U,C,C,G,C,C,C,A,U,U,G,A,U,A,A,U,A,U,C,C,G,U,G,A,U,C,A,U,A,G,U,U,U,U,U,A,C,U,G,U,A,U,G,A,U,U,G,U,U,C,U,C,A,G,U,U,A,U,G,C,A,U,G,U,A,U,C,U,A,A,A,G,A,C,A,U,U,G,A,A,C,G,A,U,G,A,A,U,A,G,G,A,A,A,C,A,C,C,A,C,A,U,U,C,U,C,U,G,U,U,U,A,U,C,U,A,A,U,U,U,A,U,U,U,U…	1,2,1,2,2,2,1,1,1,0,2,1,2,1,3,3,0,2,1,0,3,1,2,2,3,2,3,2,0,2,0,1,1,2,1,1,2,2,1,0,1,0,0,0,1,1,1,1,1,2,3,1,0,2,2,1,1,1,1,0,0,2,2,0,0,2,0,1,3,0,1,2,2,2,1,1,1,1,0,1,2,1,1,3,2,1,1,1,1,0,2,0,3,3,3,2,2,2,2,1,0,3,2,2,1,1,1,0,0,1,0,1,1,2,1,2,0,2,1,1,0,0,0,1,0,2,2,0,0,2,0,1,0,1,0,1,2,0,0,1,0,1,1,1,1,2,0,2,0,1,2,1,1,0,2,1,0,0,2,2,1,1,2,0,2,0,0,2,0,0,1,1,2,2,2,2,0,1,2,0,0,2,2,1,0,0,0,1,3,2,0,2,2,1,1,1,1,1,0,1…	1,1,0,1,1,1,1,1,1,0,1,1,1,1,2,3,0,2,1,0,3,1,1,1,2,1,2,2,0,1,0,0,0,2,1,1,1,2,0,0,0,0,0,0,1,1,0,1,1,1,2,0,0,2,2,1,1,1,1,0,0,1,1,0,0,2,0,1,3,0,1,1,2,1,1,1,1,1,0,1,2,1,0,2,1,1,1,1,1,0,1,0,2,3,2,1,1,1,1,1,0,2,1,2,1,1,0,0,0,1,0,1,1,1,1,2,0,1,1,1,0,0,0,1,0,1,1,0,0,1,0,1,0,1,0,1,1,0,0,1,0,0,0,1,0,2,0,1,0,0,1,0,1,0,1,1,0,0,1,2,0,1,1,0,1,0,0,1,0,0,1,1,2,1,2,1,0,1,1,0,0,2,1,1,0,0,0,1,3,1,0,1,2,0,1,1,1,1,0,1…	1,2,1,1,2,3,3,1,1,2,3,3,1,4,1,2,2,1,2,2,1,3,1,1,2,1,2,1,2,2,2,1,2,2,1,1,1,1,2,2,2,2,2,3,2,2,2,1,1,1,2,1,2,2,1,2,1,1,2,2,1,1,1,3,2,1,4,2,2,1,2,1,2,1,1,2,1,1,1,1,1,4,2,1,2,2,4,3,2,2,1,2,2,1,1,2,1,1,2,1,1,2,1,3,2,1,1,2,2,2,2,1,1,2,1,2,2,2,1,1,2,2,2,2,2,1,1,3,1,2,1,2,2,1,1,2,1,1,2,2,2,2,2,2,2,1,2,2,2,3,4,1,2,1,2,1,3,3,3,2,1,2,2,1,2,1,1,2,1,1,1,2,1,1,1,1,2,1,3,1,1,1,1,1,1,1,1,1,2,2,1,2,1,1,3,2,1,2,1,2…	1,1,0,1,1,1,1,1,0,2,2,1,1,4,1,1,1,0,1,1,1,2,0,0,1,1,1,1,1,1,2,1,1,1,1,1,0,0,0,1,2,1,0,2,1,0,1,0,1,1,1,0,1,1,1,1,1,1,1,0,0,0,1,3,2,1,2,1,1,0,1,1,1,1,0,1,1,0,1,1,0,3,1,1,1,1,4,2,2,1,1,1,1,1,1,2,0,0,1,1,0,1,1,2,1,1,1,1,1,1,0,0,1,1,1,1,2,2,0,0,1,0,1,2,1,1,1,1,1,2,0,2,1,1,0,1,1,0,2,1,2,1,2,0,2,1,2,1,1,1,4,1,1,0,1,0,2,2,1,2,0,1,1,1,1,0,0,1,1,1,0,1,0,1,1,1,1,1,2,0,0,1,1,1,1,1,0,0,1,1,0,1,1,1,2,2,0,2,1,1…	0.55,0.65,0.8,0.7,0.55,0.7,0.65,0.4,0.4,0.45,0.6,0.55,0.4,0.65,0.75,0.7,0.5,0.55,0.4,0.75,0.7,0.6,0.65,0.85,0.6,0.7,0.75,0.7,0.55,0.5,0.3,0.5,0.5,0.5,0.55,0.55,0.5,0.5,0.55,0.6,0.5,0.55,0.45,0.45,0.55,0.6,0.6,0.3,0.3,0.55,0.65,0.6,0.6,0.5,0.75,0.85,0.8,0.8,0.8,0.45,0.4,0.35,0.6,0.65,0.6,0.5,0.75,0.75,0.55,0.45,0.45,0.5,0.45,0.55,0.55,0.6,0.55,0.5,0.45,0.55,0.55,0.45,0.4,0.6,0.6,0.55,0.5,0.55,0.5,…
>hsa-miR-326	CCUCUGGGCCCUUCCUCCAG	GACCUCCUUCCCGGGUCUCC	223	6,6,6,6,6,6,6,6,6,6,6,6,6,6,6,6,6,6,6,6,6,6,6,6,6,6,6,6,6,6,6,6,6,6,6,6,6,7,6,6,6,6,7,6,6,6,6,6,6,6,6,6,6,6,6,6,6,6,6,6,6,6,6,6,6,6,6,6,6,6,6,6,6,6,6,6,6,6,6,6,6,7,6,6,6,7,6,6,6,6,6,6,6,6,6,6,6,6,7,6,7,6,6,6,6,6,7,6,6,7,6,6,6,7,6,6,6,6,6,6,6,7,6,6,6,6,6,6,6,6,6,6,6,6,7,6,6,6,6,6,6,6,6,6,6,6,6,6,6,6,6,6,6,6,6,6,6,6,6,6,6,6,6,7,6,6,6,6,6,6,6,6,7,6,6,6,6,6,6,6,6,6,6,6,6,6,6,6,6,6,6,6,6,6,6,6,6,6,6,6…	6mer,6mer,4mer,4mer,2mer,2mer,5mer,5mer,4mer,4mer,4mer,2mer,2mer,2mer,3mer,2mer,5mer,3mer,2mer,2mer,3mer,2mer,3mer,4mer,3mer,3mer,4mer,3mer,4mer,3mer,5mer,3mer,4mer,4mer,6mer,2mer,4mer,5mer,2mer,3mer,3mer,4mer,3mer,2mer,2mer,5mer,5mer,4mer,4mer,1,3mer,3mer,4mer,2mer,4mer,3mer,3mer,2mer,3mer,3mer,3mer,2mer,4mer,4mer,2mer,4mer,3mer,3mer,3mer,4mer,1,3mer,2mer,3mer,4mer,4mer,3mer,2mer,4mer,3mer,4mer,…	89,298,299,312,324,555,690,755,756,857,905,951,1174,1175,1389,1455,1485,1486,1542,1566,1586,1651,1722,1743,1751,1784,1825,1874,1876,1964,2054,2291,2339,2434,2452,2462,2511,2531,2561,2574,2589,2663,2676,2677,2730,2829,2912,2954,2970,2990,3018,3047,3076,3135,3137,3181,3232,3378,3408,3479,3480,3492,3513,3545,3563,3573,3662,3709,3728,3941,4031,4081,4146,4225,4249,4263,4326,4341,4365,4409,4550,4574,45…	A,G,C,G,G,A,A,G,C,A,U,A,G,G,U,U,G,C,A,A,U,U,U,U,G,A,A,A,C,C,A,A,C,U,C,C,C,C,C,A,A,A,G,C,U,U,A,A,U,G,U,G,C,A,A,C,C,C,A,G,U,A,A,A,U,U,C,A,U,C,U,U,A,A,A,A,U,G,A,U,A,G,G,G,A,G,U,A,C,A,C,G,C,A,G,U,C,U,A,A,A,G,U,G,A,G,A,A,U,U,U,A,G,C,A,A,A,G,A,A,A,U,A,C,A,U,U,A,U,U,G,A,C,G,U,C,A,A,A,C,A,G,U,C,A,G,U,A,U,A,U,G,A,G,G,U,U,C,G,A,G,G,A,G,U,A,U,A,U,A,G,G,G,A,C,A,G,G,A,A,A,C,U,A,A,G,A,G,A,G,A,A,G,A,A,G,A,A,U,A…	1,0,0,0,2,1,2,3,2,1,1,3,1,0,2,1,1,1,3,0,1,2,1,2,1,0,0,1,1,1,1,2,3,1,2,1,0,0,1,1,1,1,1,1,2,1,2,1,0,1,0,1,3,0,1,2,1,1,2,0,0,3,1,0,0,1,1,1,1,3,2,2,1,1,1,1,0,2,2,1,2,1,1,1,0,0,0,0,1,1,2,1,0,0,0,1,1,2,1,1,1,3,2,3,2,1,2,2,3,1,2,0,0,1,0,3,1,1,3,1,2,0,0,2,3,1,2,1,2,0,1,1,1,3,1,1,1,1,2,1,3,2,1,0,2,2,1,1,2,2,0,0,0,0,1,2,1,2,1,2,2,1,2,2,2,1,2,1,1,2,1,0,1,1,0,1,0,1,0,2,1,2,0,3,1,2,1,2,3,1,1,1,1,0,1,1,1,1,1,3…	0,0,0,0,2,1,2,1,1,0,1,2,0,0,1,1,1,0,1,0,1,1,1,1,1,0,0,1,1,1,0,1,2,1,1,0,0,0,1,1,1,1,1,1,2,1,1,1,0,1,0,1,2,0,1,1,0,1,1,0,0,2,1,0,0,0,1,0,0,3,1,1,1,1,1,1,0,2,2,1,1,1,0,0,0,0,0,0,1,1,1,1,0,0,0,1,1,2,0,1,1,3,1,2,2,1,1,2,2,0,1,0,0,1,0,3,1,1,2,1,1,0,0,1,2,1,1,1,2,0,1,0,1,1,1,0,0,1,1,1,2,1,1,0,2,1,1,1,2,1,0,0,0,0,1,2,1,1,1,2,1,1,1,1,2,1,2,0,1,2,0,0,1,1,0,0,0,0,0,2,1,2,0,2,1,1,1,1,2,1,1,1,1,0,1,1,1,1,1,2…	3,1,1,2,2,1,3,2,3,2,0,1,1,2,3,2,1,1,1,1,2,1,2,2,1,0,1,2,3,2,2,2,2,3,2,2,1,1,0,2,1,2,2,1,1,3,3,2,2,1,2,1,3,2,0,2,3,0,2,1,1,2,3,1,2,1,0,2,1,1,2,1,2,0,1,1,0,1,1,2,1,0,0,1,2,1,1,2,1,1,1,0,1,2,1,3,2,1,2,2,1,1,2,2,2,1,0,2,1,2,1,2,2,3,1,3,2,0,2,2,1,2,2,1,2,0,3,2,1,1,2,2,2,2,0,0,1,0,1,2,2,1,3,1,3,2,0,2,1,1,2,3,2,1,2,0,1,1,1,1,1,1,1,1,1,1,1,0,0,3,1,1,1,1,0,2,2,3,3,0,0,1,1,1,1,1,2,2,1,3,2,1,1,1,2,2,2,2,0,1…	2,1,0,2,1,1,2,1,2,1,0,1,0,1,2,1,0,1,1,1,1,1,2,1,1,0,1,1,1,1,0,1,1,2,1,2,1,1,0,2,1,1,2,0,1,2,1,1,0,0,1,0,3,2,0,1,2,0,1,0,1,2,2,1,1,1,0,1,1,1,1,1,1,0,1,1,0,0,1,0,0,0,0,0,1,1,1,1,1,0,1,0,1,1,1,2,1,1,1,1,1,1,1,0,1,1,0,1,1,1,1,0,1,1,1,2,1,0,1,1,1,1,1,1,2,0,2,2,1,0,1,1,1,1,0,0,1,0,1,1,1,0,2,0,2,1,0,1,1,0,1,1,2,0,1,0,1,1,1,1,1,1,1,1,1,1,1,0,0,2,1,0,1,1,0,1,0,3,1,0,0,1,1,1,1,1,1,1,0,2,1,1,0,1,1,1,2,1,0,1…	0.65,0.5,0.5,0.55,0.55,0.45,0.6,0.5,0.5,0.5,0.6,0.5,0.45,0.5,0.45,0.5,0.3,0.4,0.5,0.65,0.6,0.6,0.55,0.4,0.45,0.55,0.75,0.65,0.6,0.45,0.7,0.55,0.5,0.65,0.55,0.6,0.5,0.55,0.6,0.6,0.6,0.55,0.55,0.5,0.55,0.7,0.55,0.7,0.6,0.45,0.65,0.45,0.35,0.6,0.5,0.4,0.5,0.45,0.65,0.5,0.6,0.5,0.6,0.7,0.65,0.55,0.45,0.7,0.55,0.45,0.6,0.6,0.6,0.5,0.5,0.7,0.55,0.5,0.65,0.55,0.7,0.55,0.5,0.65,0.65,0.7,0.75,0.65,0.6,0.6…
>hsa-miR-30c-2-3p	CUGGGAGAAGGCUGUUUACUCU	UCUCAUUUGUCGGAAGAGGGUC	221	6,6,6,6,6,6,6,6,6,6,6,6,6,6,6,6,6,6,6,6,6,6,6,6,6,6,6,6,6,6,6,6,6,6,6,6,6,6,6,6,6,6,6,6,6,6,6,6,6,6,6,6,6,6,6,6,6,6,6,6,6,6,7,6,6,6,6,6,6,6,6,6,6,6,6,6,6,6,6,6,6,6,6,6,6,6,6,6,6,6,6,6,7,6,6,6,6,6,6,6,6,6,6,6,6,6,6,6,6,6,6,6,6,6,7,6,6,6,6,6,6,6,6,6,7,6,6,6,6,6,6,6,6,6,6,6,6,6,6,6,6,6,6,6,6,6,6,6,6,6,6,6,6,6,6,6,6,6,6,6,6,6,6,6,6,6,6,6,6,6,6,6,6,6,6,6,6,6,6,6,6,6,6,6,6,6,6,6,6,6,6,6,6,6,6,6,7,6,6,6…	4mer,2mer,4mer,4mer,3mer,5mer,3mer,3mer,3mer,5mer,4mer,2mer,3mer,4mer,3mer,2mer,2mer,3mer,2mer,3mer,3mer,2mer,2mer,2mer,2mer,2mer,2mer,3mer,4mer,3mer,2mer,2mer,4mer,3mer,4mer,2mer,3mer,3mer,2mer,2mer,2mer,2mer,3mer,2mer,2mer,2mer,4mer,3mer,2mer,3mer,3mer,2mer,5mer,4mer,2mer,3mer,2mer,3mer,2mer,2mer,2mer,3mer,4mer,3mer,3mer,2mer,2mer,2mer,5mer,3mer,3mer,4mer,2mer,2mer,3mer,3mer,3mer,3mer,3mer,3mer…	86,156,285,295,308,309,321,322,343,344,368,459,546,565,643,644,717,821,899,935,936,999,1017,1027,1117,1140,1144,1172,1207,1473,1500,1501,1561,1562,1563,1575,1635,1660,1750,1809,1814,1816,1857,1910,1961,2029,2103,2141,2222,2223,2255,2267,2306,2307,2347,2348,2431,2432,2440,2484,2485,2508,2528,2529,2554,2727,2728,2803,2910,3117,3132,3191,3196,3198,3269,3270,3287,3375,3376,3420,3476,3570,3607,3645,36…	G,U,U,G,G,U,A,A,A,U,U,U,A,A,G,C,U,G,U,G,C,A,A,U,U,U,C,G,C,G,A,G,G,G,A,C,C,U,G,U,C,A,U,A,G,G,C,G,G,C,C,A,G,U,A,G,G,A,A,A,U,G,G,A,U,A,A,G,A,A,U,U,C,U,A,C,A,A,A,U,G,G,G,C,U,G,A,C,U,C,G,G,G,U,C,A,G,C,U,U,G,G,A,C,A,G,C,U,A,C,U,C,C,U,G,U,C,G,C,C,C,A,G,A,A,A,A,C,A,C,U,G,C,A,A,A,G,C,A,G,A,A,G,G,C,G,G,A,U,C,U,U,C,C,A,A,A,A,A,A,A,A,A,C,A,G,A,G,C,C,A,A,A,U,G,A,G,A,U,G,A,A,G,A,G,A,G,G,A,G,G,G,A,A,A,A,G,C,G,G…	2,2,1,4,1,4,0,1,2,2,1,1,2,1,1,0,3,1,2,1,0,2,3,0,2,3,3,1,1,2,3,2,1,2,2,1,2,1,1,1,3,2,0,1,2,2,2,2,2,3,2,3,1,0,1,1,2,1,1,3,2,3,3,3,3,2,1,3,1,3,4,2,2,2,0,1,2,2,2,2,1,1,2,2,2,2,0,2,2,3,2,2,2,3,2,1,3,3,2,2,2,2,3,2,4,1,2,1,1,2,2,0,3,3,3,4,3,3,3,0,3,1,0,0,2,2,3,2,2,2,2,1,4,1,1,2,2,1,2,4,1,3,2,2,2,3,3,1,0,2,1,3,3,2,0,0,2,2,1,2,2,0,0,1,2,0,1,2,2,3,2,3,1,3,0,1,1,2,0,0,0,0,2,2,1,2,1,2,2,1,2,2,0,2,2,1,1,3,1,1…	1,1,1,1,1,4,0,1,1,1,1,1,0,1,1,0,1,0,1,1,0,1,2,0,1,3,3,0,1,1,3,1,1,1,1,1,0,0,0,1,2,0,0,1,0,2,1,0,1,2,2,1,0,0,1,1,2,1,1,2,1,2,1,1,1,1,1,1,0,1,4,2,2,2,0,1,2,1,1,1,1,1,1,1,1,2,0,2,1,3,1,2,1,1,0,0,3,2,1,2,1,0,1,1,4,1,1,1,1,2,0,0,1,1,2,2,2,1,3,0,2,1,0,0,1,1,2,1,2,2,1,1,1,1,1,1,1,1,1,2,0,2,0,1,1,1,1,1,0,1,0,2,3,2,0,0,0,1,1,2,2,0,0,1,0,0,1,1,0,2,1,3,0,3,0,0,1,1,0,0,0,0,1,2,1,1,1,0,2,1,0,0,0,2,2,1,1,3,1,1…	3,3,2,1,2,3,1,4,1,4,2,2,2,2,4,3,2,3,3,2,2,2,2,1,2,2,1,3,2,2,2,2,2,3,3,2,2,1,1,3,2,2,2,1,2,2,3,4,3,1,2,1,2,1,2,2,3,3,1,3,1,2,2,3,2,1,2,1,2,2,3,2,2,1,2,2,4,2,1,3,3,1,3,3,1,3,2,4,3,1,2,1,3,2,2,4,2,3,1,2,3,3,2,3,1,3,3,3,2,2,1,2,1,2,2,1,2,2,2,3,2,2,3,2,3,3,3,3,3,3,3,2,1,1,3,3,3,1,2,2,2,1,3,2,4,3,2,3,3,1,3,1,2,3,1,4,2,2,3,2,3,2,3,3,3,3,2,3,2,1,2,2,1,1,3,1,1,2,3,3,3,3,3,2,3,3,3,2,1,2,4,2,3,1,2,3,3,3,3,3…	1,2,1,1,1,1,1,1,0,1,1,1,0,1,1,0,1,1,1,2,2,2,2,0,0,1,1,1,0,1,1,2,1,2,1,1,1,0,1,1,1,0,1,1,0,1,2,3,1,1,1,1,1,1,2,1,1,0,0,1,0,0,2,1,1,1,0,1,1,2,2,1,2,1,0,1,1,0,1,1,0,0,2,2,1,1,2,2,1,1,1,0,2,1,1,2,1,1,1,0,1,2,2,1,1,2,3,0,1,1,1,1,1,1,0,1,1,1,2,1,1,2,1,1,2,1,0,0,3,2,0,0,1,1,1,2,2,1,1,0,1,0,2,1,2,1,1,1,0,1,2,0,1,1,1,2,1,1,1,2,2,1,1,2,1,2,1,2,0,0,2,0,1,0,2,1,1,0,2,2,1,1,1,1,2,1,1,2,0,1,0,1,1,0,1,2,1,2,1,2…	0.7,0.75,0.6,0.5,0.35,0.45,0.55,0.5,0.7,0.7,0.6,0.7,0.6,0.7,0.55,0.5,0.7,0.55,0.55,0.45,0.55,0.65,0.55,0.6,0.45,0.4,0.5,0.35,0.25,0.45,0.4,0.3,0.65,0.65,0.7,0.55,0.6,0.45,0.4,0.6,0.6,0.65,0.7,0.65,0.4,0.55,0.7,0.65,0.3,0.4,0.5,0.65,0.55,0.55,0.45,0.45,0.75,0.75,0.55,0.6,0.5,0.4,0.5,0.6,0.5,0.55,0.55,0.5,0.6,0.55,0.6,0.55,0.35,0.5,0.55,0.5,0.55,0.45,0.4,0.6,0.35,0.5,0.7,0.4,0.35,0.4,0.7,0.7,0.55,0…
>hsa-miR-30c-1-3p	CUGGGAGAGGGUUGUUUACUCC	CCUCAUUUGUUGGGAGAGGGUC	221	6,6,6,6,6,6,6,6,6,6,6,6,6,6,6,6,6,6,6,6,6,6,6,6,6,6,6,6,6,6,6,6,6,6,6,6,6,6,6,6,6,6,6,6,6,6,6,6,6,6,6,6,6,6,6,6,6,6,6,6,6,6,7,6,6,6,6,6,6,6,6,6,6,6,6,6,6,6,6,6,6,6,6,6,6,6,6,6,6,6,6,6,7,6,6,6,6,6,6,6,6,6,6,6,6,6,6,6,6,6,6,6,6,6,7,6,6,6,6,6,6,6,6,6,7,6,6,6,6,6,6,6,6,6,6,6,6,6,6,6,6,6,6,6,6,6,6,6,6,6,6,6,6,6,6,6,6,6,6,6,6,6,6,6,6,6,6,6,6,6,6,6,6,6,6,6,6,6,6,6,6,6,6,6,6,6,6,6,6,6,6,6,6,6,6,6,7,6,6,6…	4mer,2mer,4mer,4mer,3mer,5mer,3mer,3mer,3mer,5mer,4mer,2mer,3mer,4mer,3mer,2mer,2mer,3mer,2mer,3mer,3mer,2mer,2mer,2mer,2mer,2mer,2mer,3mer,4mer,3mer,2mer,2mer,4mer,3mer,4mer,2mer,3mer,3mer,2mer,2mer,2mer,2mer,3mer,2mer,2mer,2mer,4mer,3mer,2mer,3mer,3mer,2mer,5mer,4mer,2mer,3mer,2mer,3mer,2mer,2mer,2mer,3mer,4mer,3mer,3mer,2mer,2mer,2mer,5mer,3mer,3mer,4mer,2mer,2mer,3mer,3mer,3mer,3mer,3mer,3mer…	86,156,285,295,308,309,321,322,343,344,368,459,546,565,643,644,717,821,899,935,936,999,1017,1027,1117,1140,1144,1172,1207,1473,1500,1501,1561,1562,1563,1575,1635,1660,1750,1809,1814,1816,1857,1910,1961,2029,2103,2141,2222,2223,2255,2267,2306,2307,2347,2348,2431,2432,2440,2484,2485,2508,2528,2529,2554,2727,2728,2803,2910,3117,3132,3191,3196,3198,3269,3270,3287,3375,3376,3420,3476,3570,3607,3645,36…	G,U,U,G,G,U,A,A,A,U,U,U,A,A,G,C,U,G,U,G,C,A,A,U,U,U,C,G,C,G,A,G,G,G,A,C,C,U,G,U,C,A,U,A,G,G,C,G,G,C,C,A,G,U,A,G,G,A,A,A,U,G,G,A,U,A,A,G,A,A,U,U,C,U,A,C,A,A,A,U,G,G,G,C,U,G,A,C,U,C,G,G,G,U,C,A,G,C,U,U,G,G,A,C,A,G,C,U,A,C,U,C,C,U,G,U,C,G,C,C,C,A,G,A,A,A,A,C,A,C,U,G,C,A,A,A,G,C,A,G,A,A,G,G,C,G,G,A,U,C,U,U,C,C,A,A,A,A,A,A,A,A,A,C,A,G,A,G,C,C,A,A,A,U,G,A,G,A,U,G,A,A,G,A,G,A,G,G,A,G,G,G,A,A,A,A,G,C,G,G…	2,2,2,4,3,4,1,1,2,2,2,2,3,2,1,1,3,2,4,1,1,2,3,1,2,3,3,3,1,2,3,3,2,3,3,2,3,2,2,1,4,2,1,2,3,2,3,3,3,3,2,3,1,2,2,3,2,2,1,3,2,3,3,3,3,2,2,3,1,3,4,3,3,2,1,2,2,3,3,2,3,2,2,3,2,2,2,3,3,3,2,2,2,3,2,2,4,3,3,3,4,4,3,3,4,1,2,2,2,3,3,1,3,3,3,4,4,3,3,2,3,2,1,1,2,3,3,2,3,2,2,2,4,1,2,3,2,1,3,4,1,3,2,2,2,3,3,1,2,2,3,3,3,2,1,1,2,2,1,3,3,1,2,2,3,2,3,2,2,3,3,3,1,3,1,1,1,3,1,2,1,1,2,3,3,3,1,3,2,1,3,3,1,2,2,2,3,4,1,2…	0,1,1,0,2,2,1,0,0,0,1,1,1,1,0,1,0,1,2,1,1,1,1,1,1,2,2,1,1,1,2,1,1,2,1,1,1,1,1,1,1,0,1,2,1,1,1,1,1,1,1,0,0,1,1,2,1,1,1,1,1,1,1,1,1,1,2,0,0,1,2,1,3,2,1,1,2,1,1,1,2,2,1,1,1,2,1,1,2,2,0,2,1,1,0,1,3,1,2,1,2,1,0,1,2,0,1,1,1,1,1,1,1,1,1,1,1,1,2,1,1,1,1,1,0,1,1,1,3,2,1,1,0,0,1,2,1,0,1,1,0,1,0,1,1,0,1,0,1,0,1,1,2,2,1,1,0,0,0,3,2,1,1,1,1,1,2,0,0,1,2,2,0,2,1,0,0,1,1,1,1,1,1,1,2,1,0,1,1,0,1,1,1,2,2,1,2,3,1,1…	3,3,2,1,2,3,1,4,1,4,2,2,2,2,4,3,2,3,3,2,2,2,2,1,2,2,1,3,2,2,2,2,2,3,3,2,2,1,1,3,2,2,2,1,2,2,3,4,3,1,2,1,2,1,2,2,3,3,1,3,1,2,2,3,2,1,2,1,2,2,3,2,2,1,2,2,4,2,1,3,3,1,3,3,1,3,2,4,3,1,2,1,3,2,2,4,2,3,1,2,3,3,2,3,1,3,3,3,2,2,1,2,1,2,2,1,2,2,2,3,2,2,3,2,3,3,3,3,3,3,3,2,1,1,3,3,3,1,2,2,2,1,3,2,4,3,2,3,3,1,3,1,2,3,1,4,2,2,3,2,3,2,3,3,3,3,2,3,2,1,2,2,1,1,3,1,1,2,3,3,3,3,3,2,3,3,3,2,1,2,4,2,3,1,2,3,3,3,3,3…	1,2,1,1,1,1,1,1,0,1,1,1,0,1,1,0,1,1,1,2,2,2,2,0,0,1,1,1,0,1,1,2,1,2,1,1,1,0,1,1,1,0,1,1,0,1,2,3,1,1,1,1,1,1,2,1,1,0,0,1,0,0,2,1,1,1,0,1,1,2,2,1,2,1,0,1,1,0,1,1,0,0,2,2,1,1,2,2,1,1,1,0,2,1,1,2,1,1,1,0,1,2,2,1,1,2,3,0,1,1,1,1,1,1,0,1,1,1,2,1,1,2,1,1,2,1,0,0,3,2,0,0,1,1,1,2,2,1,1,0,1,0,2,1,2,1,1,1,0,1,2,0,1,1,1,2,1,1,1,2,2,1,1,2,1,2,1,2,0,0,2,0,1,0,2,1,1,0,2,2,1,1,1,1,2,1,1,2,0,1,0,1,1,0,1,2,1,2,1,2…	0.7,0.75,0.6,0.5,0.35,0.45,0.55,0.5,0.7,0.7,0.6,0.7,0.6,0.7,0.55,0.5,0.7,0.55,0.55,0.45,0.55,0.65,0.55,0.6,0.45,0.4,0.5,0.35,0.25,0.45,0.4,0.3,0.65,0.65,0.7,0.55,0.6,0.45,0.4,0.6,0.6,0.65,0.7,0.65,0.4,0.55,0.7,0.65,0.3,0.4,0.5,0.65,0.55,0.55,0.45,0.45,0.75,0.75,0.55,0.6,0.5,0.4,0.5,0.6,0.5,0.55,0.55,0.5,0.6,0.55,0.6,0.55,0.35,0.5,0.55,0.5,0.55,0.45,0.4,0.6,0.35,0.5,0.7,0.4,0.35,0.4,0.7,0.7,0.55,0…
>hsa-miR-28-5p	AAGGAGCUCACAGUCUAUUGAG	GAGUUAUCUGACACUCGAGGAA	219	6,6,6,6,6,6,6,6,7,6,6,6,6,6,6,6,6,6,6,6,6,6,6,6,7,6,6,6,6,6,6,6,6,6,6,6,6,6,6,6,6,6,6,7,6,6,6,6,6,6,6,6,6,6,6,6,6,6,6,6,6,6,6,6,6,6,6,6,6,6,6,6,6,6,6,6,6,6,6,6,7,6,6,6,6,7,6,6,6,6,6,6,6,6,6,6,6,7,6,6,6,6,6,6,6,6,6,7,6,6,6,6,6,6,6,6,6,6,6,6,6,6,6,6,6,6,6,6,6,6,6,6,6,6,6,6,6,6,6,6,6,6,6,6,6,6,6,6,7,6,6,6,6,6,6,6,6,6,6,6,6,6,6,6,6,6,7,6,7,6,6,7,7,6,6,6,7,7,6,7,6,6,6,6,7,6,7,7,6,7,7,6,6,6,6,6,6,6,6,6…	5mer,2mer,1,3mer,4mer,3mer,5mer,2mer,5mer,2mer,4mer,2mer,2mer,4mer,3mer,2mer,2mer,3mer,3mer,4mer,2mer,5mer,2mer,2mer,4mer,4mer,3mer,3mer,2mer,3mer,2mer,2mer,2mer,4mer,2mer,2mer,2mer,2mer,2mer,3mer,5mer,2mer,2mer,7mer,1,4mer,3mer,2mer,3mer,3mer,3mer,2mer,2mer,2mer,2mer,2mer,2mer,3mer,2mer,3mer,3mer,5mer,4mer,3mer,5mer,2mer,4mer,2mer,3mer,2mer,2mer,4mer,2mer,2mer,4mer,3mer,3mer,2mer,2mer,2mer,4mer,…	84,101,102,109,230,281,284,305,320,329,509,536,537,544,642,653,660,761,1013,1062,1115,1133,1187,1205,1284,1317,1318,1374,1418,1538,1571,1591,1656,1659,1675,1748,1807,1808,1871,1909,1949,2066,2067,2102,2136,2139,2219,2220,2234,2304,2345,2354,2355,2374,2375,2376,2408,2429,2437,2483,2505,2521,2522,2543,2546,2579,2585,2726,2793,2833,2834,3178,3203,3204,3268,3366,3367,3536,3537,3640,3819,3820,3926,392…	C,U,G,A,A,C,G,C,A,G,A,U,G,C,A,G,G,A,C,A,G,U,U,G,C,U,G,A,G,G,G,U,C,G,U,G,U,A,G,G,G,U,G,G,C,U,U,C,A,C,C,U,G,U,U,U,G,C,A,A,C,U,C,C,U,G,G,A,G,U,A,G,U,G,A,U,C,U,A,C,U,C,U,U,C,C,G,U,G,A,U,U,G,U,U,G,C,U,G,C,G,U,G,G,G,G,A,G,C,U,G,C,U,C,U,C,G,G,G,C,C,U,A,G,A,C,G,U,G,C,A,U,C,C,U,G,U,G,U,C,G,U,G,A,C,C,G,A,G,C,G,G,G,A,C,G,A,G,U,G,C,G,G,G,G,A,G,A,G,G,C,G,G,C,C,C,G,C,A,C,G,C,A,G,G,A,G,A,G,C,G,C,A,A,A,U,C,A,G,G…	0,1,0,1,2,2,0,1,2,1,1,0,1,2,2,1,1,0,0,1,1,1,1,2,2,3,1,1,0,0,2,2,2,0,0,0,2,0,2,1,2,2,1,2,1,2,0,2,1,2,0,1,1,3,2,3,1,1,1,2,1,1,0,1,0,0,1,2,0,0,1,4,1,1,1,2,3,3,2,1,1,1,1,0,1,1,1,1,2,2,3,1,0,1,0,1,2,1,1,2,2,1,0,2,1,3,0,1,1,2,1,2,2,1,1,1,1,1,0,1,0,2,1,0,0,2,1,2,1,1,2,1,2,2,2,1,2,1,1,1,1,2,2,1,1,2,0,1,0,2,0,1,0,0,0,0,1,0,0,1,2,1,1,0,0,0,0,1,1,1,1,1,1,0,0,2,2,1,1,1,0,2,2,0,1,1,1,1,0,0,0,0,0,1,1,0,1,0,0,0…	0,1,0,1,2,2,0,1,1,1,1,0,1,1,1,1,1,0,0,1,1,1,1,1,2,2,1,1,0,0,2,1,2,0,0,0,1,0,2,1,2,1,1,1,1,2,0,2,1,1,0,1,1,2,1,2,1,1,1,1,1,1,0,1,0,0,1,2,0,0,1,4,1,1,1,2,2,2,1,1,1,1,1,0,1,1,1,1,2,2,2,1,0,1,0,1,1,1,1,1,1,1,0,1,1,2,0,1,1,2,1,1,1,1,1,1,1,1,0,1,0,1,1,0,0,2,1,1,1,1,2,1,1,1,1,1,2,1,1,1,1,2,2,1,1,2,0,1,0,2,0,1,0,0,0,0,1,0,0,1,1,1,1,0,0,0,0,1,1,1,1,1,1,0,0,2,2,1,1,1,0,1,1,0,1,1,1,1,0,0,0,0,0,1,1,0,1,0,0,0…	3,2,3,3,2,2,2,2,1,2,2,2,2,3,2,1,2,3,1,3,0,2,3,3,1,2,3,3,3,3,1,3,3,1,2,3,2,2,3,2,2,2,3,2,2,2,3,4,1,4,3,1,1,1,2,3,2,1,2,2,1,2,2,3,1,3,2,2,1,1,2,2,2,2,2,0,2,1,3,2,2,1,3,1,3,2,2,2,2,3,3,1,3,2,2,2,2,1,1,0,2,2,1,0,2,3,1,2,2,4,2,2,2,1,2,2,1,2,2,2,1,1,3,2,3,2,1,2,2,2,3,4,2,3,1,1,2,3,2,2,3,2,3,3,1,0,1,3,1,2,2,2,1,3,1,1,3,1,3,2,3,2,2,2,2,2,3,2,2,2,2,1,2,3,2,2,2,1,2,1,3,3,0,3,1,2,2,0,2,2,2,2,2,1,2,2,2,2,2,2…	1,1,1,2,1,1,0,1,1,1,1,2,0,0,0,1,1,2,1,2,0,1,1,0,0,2,1,1,2,2,1,3,1,0,1,2,1,1,2,1,1,1,1,2,1,1,1,1,1,4,1,1,0,1,1,2,1,1,1,1,0,0,2,1,1,1,1,1,0,1,2,2,1,1,0,0,1,1,1,2,1,1,2,0,2,0,1,1,0,1,1,1,2,1,2,0,2,0,0,0,1,1,0,0,1,1,1,0,2,3,1,1,1,0,0,2,1,2,1,1,1,0,0,1,2,1,0,1,1,1,0,3,1,2,1,1,1,3,1,1,1,2,1,2,1,0,0,1,1,1,1,0,1,2,1,0,2,0,3,1,1,2,1,0,1,0,2,1,1,1,1,1,1,2,0,1,1,0,2,0,1,2,0,2,0,1,1,0,1,1,1,1,1,1,1,1,1,1,2,1…	0.8,0.6,0.65,0.7,0.65,0.6,0.5,0.45,0.5,0.6,0.55,0.5,0.5,0.65,0.55,0.35,0.55,0.55,0.75,0.8,0.5,0.55,0.3,0.25,0.5,0.5,0.45,0.55,0.5,0.4,0.5,0.45,0.4,0.45,0.6,0.4,0.7,0.7,0.5,0.65,0.6,0.7,0.75,0.65,0.75,0.8,0.35,0.3,0.5,0.6,0.55,0.55,0.55,0.7,0.6,0.55,0.65,0.7,0.55,0.65,0.45,0.45,0.4,0.55,0.65,0.5,0.55,0.5,0.5,0.55,0.5,0.4,0.6,0.6,0.6,0.5,0.5,0.75,0.7,0.35,0.8,0.8,0.5,0.45,0.5,0.6,0.55,0.6,0.5,0.65,…
>hsa-miR-708-5p	AAGGAGCUUACAAUCUAGCUGGG	GGGUCGAUCUAACAUUCGAGGAA	219	6,6,6,6,6,6,6,6,7,6,6,6,6,6,6,6,6,6,6,6,6,6,6,6,7,6,6,6,6,6,6,6,6,6,6,6,6,6,6,6,6,6,6,7,6,6,6,6,6,6,6,6,6,6,6,6,6,6,6,6,6,6,6,6,6,6,6,6,6,6,6,6,6,6,6,6,6,6,6,6,7,6,6,6,6,7,6,6,6,6,6,6,6,6,6,6,6,7,6,6,6,6,6,6,6,6,6,7,6,6,6,6,6,6,6,6,6,6,6,6,6,6,6,6,6,6,6,6,6,6,6,6,6,6,6,6,6,6,6,6,6,6,6,6,6,6,6,6,7,6,6,6,6,6,6,6,6,6,6,6,6,6,6,6,6,6,7,6,7,6,6,7,7,6,6,6,7,7,6,7,6,6,6,6,7,6,7,7,6,7,7,6,6,6,6,6,6,6,6,6…	5mer,2mer,1,3mer,4mer,3mer,5mer,2mer,5mer,2mer,4mer,2mer,2mer,4mer,3mer,2mer,2mer,3mer,3mer,4mer,2mer,5mer,2mer,2mer,4mer,4mer,3mer,3mer,2mer,3mer,2mer,2mer,2mer,4mer,2mer,2mer,2mer,2mer,2mer,3mer,5mer,2mer,2mer,7mer,1,4mer,3mer,2mer,3mer,3mer,3mer,2mer,2mer,2mer,2mer,2mer,2mer,3mer,2mer,3mer,3mer,5mer,4mer,3mer,5mer,2mer,4mer,2mer,3mer,2mer,2mer,4mer,2mer,2mer,4mer,3mer,3mer,2mer,2mer,2mer,4mer,…	84,101,102,109,230,281,284,305,320,329,509,536,537,544,642,653,660,761,1013,1062,1115,1133,1187,1205,1284,1317,1318,1374,1418,1538,1571,1591,1656,1659,1675,1748,1807,1808,1871,1909,1949,2066,2067,2102,2136,2139,2219,2220,2234,2304,2345,2354,2355,2374,2375,2376,2408,2429,2437,2483,2505,2521,2522,2543,2546,2579,2585,2726,2793,2833,2834,3178,3203,3204,3268,3366,3367,3536,3537,3640,3819,3820,3926,392…	C,U,G,A,A,C,G,C,A,G,A,U,G,C,A,G,G,A,C,A,G,U,U,G,C,U,G,A,G,G,G,U,C,G,U,G,U,A,G,G,G,U,G,G,C,U,U,C,A,C,C,U,G,U,U,U,G,C,A,A,C,U,C,C,U,G,G,A,G,U,A,G,U,G,A,U,C,U,A,C,U,C,U,U,C,C,G,U,G,A,U,U,G,U,U,G,C,U,G,C,G,U,G,G,G,G,A,G,C,U,G,C,U,C,U,C,G,G,G,C,C,U,A,G,A,C,G,U,G,C,A,U,C,C,U,G,U,G,U,C,G,U,G,A,C,C,G,A,G,C,G,G,G,A,C,G,A,G,U,G,C,G,G,G,G,A,G,A,G,G,C,G,G,C,C,C,G,C,A,C,G,C,A,G,G,A,G,A,G,C,G,C,A,A,A,U,C,A,G,G…	0,2,1,1,3,3,0,2,2,2,2,0,1,2,2,1,1,1,0,1,2,1,1,2,2,3,2,1,0,0,3,2,2,0,0,0,2,1,3,2,3,2,2,2,1,2,0,2,1,3,1,2,2,3,2,3,1,1,1,2,1,2,1,2,0,0,1,2,1,1,1,4,2,1,2,2,3,3,2,1,2,2,1,1,1,1,1,1,2,2,3,1,0,1,0,1,2,2,1,2,2,1,1,2,2,3,0,2,1,2,1,3,2,1,2,1,2,1,1,1,1,2,1,0,0,3,1,2,1,1,3,2,2,2,2,2,2,2,1,1,2,3,3,1,1,2,1,1,1,2,1,2,1,0,1,1,2,1,1,1,2,2,2,0,0,0,1,2,1,1,2,2,2,0,1,2,2,2,2,1,1,2,2,1,2,2,2,1,0,1,1,1,1,2,1,1,2,0,1,1…	0,1,1,1,2,2,0,1,1,1,1,0,0,1,1,1,1,1,0,1,1,1,1,1,2,1,1,1,0,0,2,1,2,0,0,0,1,1,2,1,2,1,1,1,1,2,0,2,1,2,1,1,1,1,1,2,1,1,1,1,1,1,1,1,0,0,1,2,1,1,0,3,1,1,1,2,1,1,1,0,2,1,1,1,1,1,1,1,1,2,2,1,0,1,0,1,1,1,0,1,1,1,1,1,1,2,0,1,1,2,1,2,1,1,1,0,2,0,1,1,1,1,1,0,0,2,1,1,1,1,2,1,1,1,1,1,2,1,1,0,1,2,2,0,1,2,1,1,1,2,1,1,1,0,1,1,1,1,1,1,1,1,1,0,0,0,1,1,1,1,1,1,1,0,1,2,2,1,1,1,1,1,1,1,1,1,1,1,0,1,1,1,1,1,0,1,1,0,1,1…	3,2,3,3,2,2,2,1,1,1,2,2,2,3,2,0,2,2,1,3,0,2,3,3,1,2,3,3,2,3,0,3,2,1,1,2,2,2,2,2,2,2,3,1,2,2,3,3,1,3,3,0,1,1,2,3,1,1,2,2,1,2,2,2,1,3,2,1,1,1,1,2,2,2,2,0,1,1,3,2,2,1,3,1,2,2,2,1,2,3,3,1,2,2,2,2,2,1,1,0,2,2,1,0,2,3,1,2,1,3,2,1,2,1,2,2,1,2,2,2,0,1,3,2,2,2,1,2,2,2,3,4,1,3,0,0,2,3,2,2,3,2,2,3,0,0,1,2,1,2,2,2,1,2,1,1,2,1,3,2,3,1,1,2,2,2,2,1,2,2,2,1,2,3,2,2,2,1,2,1,2,3,0,2,1,1,2,0,2,2,2,2,2,1,2,2,2,2,1,2…	2,1,2,2,1,1,0,1,1,0,1,2,0,1,1,0,2,2,1,2,0,1,1,1,0,2,2,1,1,2,0,3,1,0,1,2,1,1,1,1,1,1,2,1,1,1,1,1,1,3,1,0,1,1,1,2,0,1,1,1,0,1,2,0,1,2,1,1,0,1,1,2,2,1,1,0,0,1,2,2,1,1,2,0,2,1,2,1,1,2,2,1,1,1,2,0,2,0,0,0,2,1,0,0,2,2,1,0,1,2,2,1,1,0,1,2,1,2,1,1,0,0,1,2,1,1,0,1,1,1,1,4,1,2,0,0,1,3,1,1,2,2,0,2,0,0,0,1,1,2,1,0,1,1,1,0,1,0,3,1,1,1,0,0,1,0,1,0,1,1,1,1,1,2,0,1,1,0,2,1,1,2,0,1,0,0,1,0,1,1,1,1,1,1,1,1,1,1,1,1…	0.8,0.6,0.65,0.7,0.65,0.6,0.5,0.45,0.5,0.6,0.55,0.5,0.5,0.65,0.55,0.35,0.55,0.55,0.75,0.8,0.5,0.55,0.3,0.25,0.5,0.5,0.45,0.55,0.5,0.4,0.5,0.45,0.4,0.45,0.6,0.4,0.7,0.7,0.5,0.65,0.6,0.7,0.75,0.65,0.75,0.8,0.35,0.3,0.5,0.6,0.55,0.55,0.55,0.7,0.6,0.55,0.65,0.7,0.55,0.65,0.45,0.45,0.4,0.55,0.65,0.5,0.55,0.5,0.5,0.55,0.5,0.4,0.6,0.6,0.6,0.5,0.5,0.75,0.7,0.35,0.8,0.8,0.5,0.45,0.5,0.6,0.55,0.6,0.5,0.65,…
>hsa-miR-223-3p	UGUCAGUUUGUCAAAUACCCCA	ACCCCAUAAACUGUUUGACUGU	218	6,6,6,6,6,6,6,6,6,6,6,6,6,6,6,6,6,6,6,6,6,6,6,6,6,6,6,7,6,6,6,6,6,6,6,6,6,6,6,6,6,6,6,6,6,6,7,6,6,6,6,6,6,6,6,6,6,6,6,6,6,6,7,6,6,6,7,6,6,6,6,6,6,6,6,6,6,6,6,6,6,6,6,6,7,6,6,6,6,6,6,6,6,6,6,6,6,6,6,6,6,6,6,7,6,6,6,6,6,6,6,6,6,6,6,6,6,6,6,6,6,6,6,6,6,6,6,6,6,6,6,6,7,6,6,6,6,6,6,6,7,6,6,6,6,6,6,6,6,7,6,6,6,6,6,6,6,6,6,6,6,6,7,6,6,6,6,6,7,6,6,6,6,6,6,6,6,6,6,6,6,6,6,6,6,6,6,6,6,6,6,6,6,6,6,6,6,6,6,6…	5mer,2mer,4mer,4mer,3mer,4mer,4mer,3mer,4mer,3mer,3mer,4mer,4mer,4mer,2mer,2mer,2mer,4mer,4mer,4mer,2mer,4mer,2mer,3mer,3mer,4mer,2mer,5mer,5mer,3mer,3mer,2mer,4mer,4mer,4mer,3mer,2mer,3mer,4mer,3mer,2mer,3mer,3mer,6mer,3mer,2mer,7mer,5mer,2mer,4mer,2mer,2mer,5mer,4mer,4mer,3mer,2mer,5mer,4mer,3mer,3mer,1,4mer,3mer,3mer,4mer,3mer,2mer,2mer,4mer,4mer,3mer,3mer,2mer,2mer,2mer,4mer,5mer,3mer,4mer,4m…	64,80,116,268,337,527,587,663,667,722,745,834,878,920,945,967,1009,1043,1096,1101,1128,1153,1229,1358,1370,1401,1512,1534,1585,1643,1649,1711,1715,1716,1766,1791,1792,1908,1912,1929,1983,2195,2229,2278,2387,2397,2447,2448,2475,2501,2521,2597,2621,2628,2692,2809,2878,2945,2984,2989,2997,3065,3155,3338,3468,3521,3743,3768,3790,3797,3866,3919,3976,3989,4112,4189,4256,4277,4335,4357,4367,4371,4404,44…	A,U,A,A,U,A,A,U,A,A,G,U,A,A,U,U,U,A,U,C,C,A,U,A,U,A,U,G,G,G,A,U,U,U,A,U,A,U,A,A,C,A,U,A,G,A,C,A,C,U,U,A,A,C,U,U,A,A,U,G,U,A,G,G,C,A,A,U,A,A,A,A,A,C,A,U,C,A,U,A,A,G,U,G,A,U,G,U,A,A,A,A,U,G,A,A,U,U,A,A,U,A,C,C,G,U,U,A,C,C,G,A,A,U,A,G,A,C,A,A,G,U,U,U,U,A,C,C,A,C,C,G,U,C,A,G,A,A,G,G,A,C,U,U,C,A,G,A,A,A,U,A,A,G,A,A,U,C,C,U,A,A,C,A,C,C,A,A,A,G,C,C,C,U,C,G,A,A,G,G,C,G,G,C,A,A,A,A,G,C,C,G,G,G,A,C,C,G,A,U…	2,1,2,3,2,2,2,2,2,2,1,2,1,1,2,2,3,1,3,1,2,3,1,2,2,2,3,2,3,1,3,2,3,3,3,3,3,2,2,2,1,3,2,2,2,2,3,3,2,2,3,3,2,2,3,2,4,3,2,3,4,2,2,1,1,3,1,2,2,1,2,4,2,1,1,3,2,1,2,3,2,1,2,3,3,2,2,3,2,1,3,2,2,2,3,1,3,1,3,1,3,3,2,2,2,2,1,2,3,3,3,2,2,2,2,1,3,1,2,2,2,4,2,2,2,2,2,2,3,1,4,3,2,2,1,3,3,2,2,2,2,1,2,2,2,3,2,3,2,2,2,2,3,2,1,2,3,1,3,2,3,2,3,3,2,2,2,3,3,2,2,3,2,2,2,2,2,2,1,2,1,4,2,2,1,2,3,2,2,2,3,2,2,3,2,2,3,2,3,3…	1,1,1,2,0,0,1,0,1,1,1,0,1,1,1,0,1,1,1,0,1,2,0,0,1,0,1,0,2,0,1,1,2,1,1,0,1,0,1,0,0,1,2,1,1,1,3,2,0,0,2,2,1,0,3,1,2,2,1,1,1,1,1,1,0,2,1,2,1,1,2,4,1,0,1,1,1,0,0,0,2,0,0,1,1,1,0,1,1,0,2,1,1,1,2,0,1,0,1,0,3,1,0,1,1,1,1,2,1,2,2,1,1,1,2,0,1,0,1,1,2,4,0,1,1,0,1,0,1,0,4,1,1,1,0,2,1,0,1,1,1,1,2,1,0,1,1,2,1,1,1,1,2,1,0,1,1,0,1,1,2,1,1,1,1,1,1,1,2,1,1,3,1,1,1,0,1,1,1,1,0,3,1,1,1,1,2,1,1,1,2,1,1,1,1,1,1,1,1,2…	2,2,2,0,2,1,1,2,3,4,1,1,1,2,2,1,1,1,0,2,1,1,0,2,1,1,1,0,2,1,1,2,1,1,1,2,1,0,2,1,1,2,2,1,3,2,4,3,1,1,1,2,2,1,0,3,1,1,3,3,2,0,1,1,2,3,2,1,1,1,2,0,0,1,1,2,3,2,1,1,1,1,3,3,1,2,2,1,1,2,2,1,1,1,2,0,3,3,3,3,1,1,3,4,3,1,1,1,1,1,1,0,2,0,1,0,2,0,1,2,1,2,2,2,2,2,0,1,2,2,1,1,1,0,2,2,1,2,0,1,1,1,2,2,1,1,1,4,1,3,1,1,2,1,2,2,1,1,1,3,1,2,2,2,1,2,1,1,1,2,1,1,2,1,1,0,1,1,1,2,2,3,1,1,1,3,2,0,1,0,1,1,2,1,1,1,2,2,1,1…	2,1,1,0,1,0,1,2,2,4,1,1,0,1,1,1,1,0,0,1,1,1,0,1,0,1,1,0,1,1,1,1,1,1,0,1,1,0,1,1,1,1,2,1,3,2,4,3,0,1,1,2,1,1,0,2,1,1,2,3,1,0,1,1,2,2,1,1,1,0,1,0,0,1,1,1,2,1,1,1,1,1,3,2,1,1,1,1,1,2,1,0,1,1,1,0,2,2,2,2,1,1,2,4,3,0,0,0,1,1,0,0,1,0,1,0,1,0,1,1,1,1,1,1,1,1,0,1,1,1,1,1,1,0,2,2,1,1,0,1,0,1,1,2,1,0,1,4,1,1,0,1,1,0,2,1,1,1,1,2,0,1,1,1,1,1,1,1,1,1,1,1,1,1,1,0,0,1,1,1,1,2,1,1,1,3,1,0,0,0,1,1,1,1,0,1,1,1,0,1…	0.75,0.7,0.45,0.5,0.6,0.5,0.55,0.75,0.6,0.7,0.4,0.5,0.5,0.55,0.5,0.45,0.75,0.65,0.55,0.5,0.5,0.55,0.45,0.55,0.5,0.45,0.6,0.2,0.6,0.35,0.65,0.75,0.7,0.65,0.5,0.6,0.55,0.65,0.6,0.7,0.55,0.6,0.65,0.65,0.7,0.65,0.6,0.65,0.55,0.5,0.45,0.7,0.6,0.65,0.6,0.6,0.65,0.65,0.5,0.45,0.5,0.4,0.5,0.4,0.55,0.65,0.5,0.6,0.6,0.7,0.5,0.55,0.7,0.5,0.55,0.65,0.55,0.7,0.65,0.4,0.55,0.45,0.6,0.55,0.65,0.65,0.6,0.55,0.7,…
>hsa-miR-154-5p	UAGGUUAUCCGUGUUGCCUUCG	GCUUCCGUUGUGCCUAUUGGAU	216	6,6,6,6,6,6,6,6,6,6,6,6,6,6,6,6,6,6,6,6,7,6,6,6,6,6,6,6,6,6,6,6,6,6,6,6,6,6,6,6,6,6,6,6,6,6,6,6,6,6,6,6,6,6,6,6,7,6,6,6,6,6,6,6,6,6,6,6,6,6,6,6,6,6,6,6,6,6,6,6,6,6,6,6,6,6,6,7,6,6,6,6,6,6,6,6,6,6,6,6,6,6,6,6,6,6,6,6,6,6,6,6,6,6,6,6,6,6,6,6,6,6,6,6,6,6,6,6,6,6,6,6,6,6,6,6,6,6,6,6,6,6,6,6,6,6,6,6,6,6,6,6,6,6,6,6,6,6,6,6,6,6,6,6,6,6,6,6,6,6,6,6,6,6,6,6,6,6,6,6,6,6,6,6,6,6,6,6,6,6,6,6,6,6,6,6,6,6,6,6…	3mer,2mer,2mer,2mer,3mer,2mer,2mer,3mer,3mer,3mer,3mer,5mer,5mer,4mer,3mer,2mer,2mer,2mer,2mer,2mer,3mer,2mer,4mer,3mer,2mer,2mer,1,2mer,2mer,3mer,2mer,2mer,2mer,2mer,2mer,2mer,5mer,5mer,3mer,2mer,5mer,4mer,3mer,2mer,5mer,2mer,3mer,4mer,4mer,3mer,2mer,3mer,2mer,4mer,2mer,6mer,2mer,2mer,4mer,5mer,2mer,3mer,2mer,4mer,3mer,2mer,1,3mer,4mer,3mer,2mer,2mer,5mer,2mer,4mer,2mer,4mer,1,1,2mer,4mer,3mer,4…	164,176,197,219,302,340,432,463,469,470,477,560,727,728,767,818,832,876,877,968,1060,1061,1093,1130,1302,1309,1315,1399,1436,1462,1646,1747,1788,1808,1820,1853,1985,2018,2025,2064,2131,2132,2148,2302,2342,2390,2395,2419,2473,2489,2557,2564,2578,2619,2643,2659,2694,2695,2760,2849,2875,2965,3013,3042,3125,3175,3176,3227,3255,3265,3340,3412,3558,3603,3723,3724,3816,3817,3924,4026,4037,4118,4132,4179…	G,A,G,G,U,C,C,U,U,G,C,C,U,G,G,G,A,U,C,G,U,G,C,C,U,G,G,G,G,C,G,C,G,A,G,A,C,G,U,C,U,G,A,C,C,A,G,A,C,C,A,G,U,G,G,A,U,G,G,U,C,C,C,G,C,U,C,A,C,C,G,A,U,G,U,G,U,C,C,A,C,U,G,C,C,G,G,U,C,A,G,A,G,A,C,A,C,G,A,U,G,G,U,C,U,A,U,U,U,C,U,G,G,G,U,U,G,A,G,U,C,G,A,U,U,C,A,U,U,C,U,A,G,U,A,A,C,A,C,G,G,A,G,G,A,C,U,G,A,A,A,A,G,G,G,G,G,U,G,U,C,G,U,G,C,C,U,C,C,A,C,C,C,U,A,G,U,U,U,U,C,U,U,A,G,G,U,U,A,C,G,G,C,C,C,A,C,U,A,A…	1,2,2,1,1,2,1,1,2,1,1,1,3,2,1,2,2,2,1,2,1,1,1,1,2,2,1,2,1,1,1,1,1,3,1,2,1,3,2,1,1,1,1,2,2,2,2,2,2,1,1,2,2,1,1,2,2,2,3,1,3,1,3,1,2,1,2,2,2,2,2,1,1,1,1,2,1,1,2,3,4,2,2,3,2,1,1,1,2,1,1,1,2,1,1,2,1,3,1,2,1,1,2,1,1,1,1,1,1,1,2,3,2,2,2,1,1,1,1,2,1,3,1,1,1,3,2,1,2,2,1,2,1,1,2,2,1,3,2,2,2,2,1,2,1,1,2,3,2,3,2,1,1,2,1,3,2,1,2,2,1,1,2,1,1,2,1,1,1,2,1,1,2,1,2,1,2,1,2,2,2,1,2,1,1,1,1,1,1,2,2,2,2,2,2,2,2,1,2,2…	1,1,1,0,1,1,0,0,1,1,1,1,1,1,1,1,0,2,1,1,0,0,1,0,2,2,1,0,1,0,1,1,0,3,0,1,0,2,2,1,1,1,0,2,1,1,1,0,1,0,0,1,1,1,1,1,1,1,1,1,2,1,1,1,1,0,1,1,1,1,2,0,1,1,1,2,1,1,1,1,2,1,1,1,1,1,0,1,1,1,1,1,1,1,1,1,0,2,1,1,0,1,1,1,1,0,1,0,0,1,1,1,1,2,2,1,1,1,0,1,0,3,1,1,1,1,1,1,1,1,1,1,1,0,1,1,1,1,1,2,1,1,1,1,1,1,1,1,1,2,2,1,0,1,1,1,0,1,1,1,1,1,1,1,1,1,0,0,1,1,1,1,1,1,1,0,1,1,2,1,1,1,1,0,1,1,1,1,1,1,1,1,1,1,1,1,1,1,1,1…	3,1,2,2,1,2,3,3,3,2,2,3,2,1,2,2,2,2,3,2,2,3,4,3,2,3,1,2,3,2,1,3,4,2,1,2,3,1,2,3,2,1,2,3,2,2,3,2,2,1,2,1,2,2,4,3,1,3,2,2,2,2,2,2,2,2,1,2,2,2,3,2,2,2,2,3,2,3,2,3,2,2,3,3,2,3,1,3,3,3,2,2,3,2,3,2,2,3,3,2,1,2,2,3,2,2,3,2,3,3,2,2,2,2,1,2,3,3,2,1,3,4,1,2,3,3,1,3,1,1,3,3,2,3,1,3,2,2,3,2,3,3,3,2,1,1,2,1,3,2,2,3,1,2,1,2,3,3,2,3,2,2,2,3,2,3,1,3,1,2,1,1,3,3,2,4,2,2,2,3,3,2,2,2,1,3,2,2,4,3,2,2,3,2,2,3,2,2,3,2…	1,0,2,0,0,0,2,1,1,2,1,1,1,0,2,1,0,1,1,1,0,1,1,1,2,1,0,1,3,0,0,1,3,1,1,1,1,0,1,2,1,0,1,1,2,0,1,0,0,0,0,0,0,2,3,1,1,2,1,1,2,1,1,0,1,1,1,1,1,2,1,2,2,1,1,2,2,2,1,0,0,1,0,2,1,0,0,2,1,0,0,2,1,2,1,1,0,2,1,0,0,0,1,3,1,1,2,2,2,3,1,2,1,1,1,1,1,2,1,1,1,4,0,0,1,1,0,2,1,0,3,1,1,2,1,1,1,2,0,1,2,3,2,2,0,1,1,1,2,2,2,1,1,1,1,1,3,1,0,3,1,1,1,1,1,2,0,1,0,0,1,1,1,2,2,2,0,0,0,1,2,1,1,1,1,1,1,1,3,3,2,0,1,2,1,0,1,1,3,1…	0.55,0.55,0.5,0.3,0.55,0.55,0.85,0.7,0.5,0.5,0.5,0.55,0.55,0.5,0.65,0.55,0.55,0.35,0.4,0.5,0.75,0.75,0.55,0.5,0.55,0.55,0.5,0.45,0.55,0.5,0.55,0.3,0.6,0.7,0.65,0.55,0.6,0.55,0.6,0.7,0.7,0.7,0.6,0.45,0.55,0.75,0.6,0.65,0.5,0.4,0.55,0.65,0.5,0.55,0.55,0.45,0.65,0.7,0.35,0.7,0.55,0.55,0.55,0.35,0.6,0.5,0.45,0.45,0.6,0.6,0.45,0.6,0.75,0.6,0.4,0.45,0.75,0.8,0.45,0.5,0.55,0.55,0.55,0.6,0.55,0.5,0.55,0.…
>hsa-miR-143-5p	GGUGCAGUGCUGCAUCUCUGGU	UGGUCUCUACGUCGUGACGUGG	211	6,6,6,6,6,6,6,6,6,6,6,6,6,6,6,6,7,6,6,6,6,6,6,6,7,6,7,6,6,6,7,6,6,6,6,6,6,6,6,6,6,6,6,6,6,6,6,6,6,6,6,6,6,6,6,6,6,6,7,6,6,6,6,6,6,6,6,6,6,6,6,6,6,6,6,6,6,6,6,6,6,6,6,6,7,6,6,6,6,6,6,6,6,6,6,6,6,6,6,6,6,6,6,6,6,6,6,6,6,6,6,6,6,6,6,6,6,6,6,6,6,6,6,6,6,6,6,6,6,6,7,6,6,6,6,6,6,6,6,6,6,6,6,6,6,6,6,6,6,6,6,6,6,6,6,6,6,6,6,6,6,6,6,7,6,6,6,6,6,6,6,6,6,6,6,6,6,6,6,6,6,6,6,6,6,6,6,6,6,6,6,7,6,7,6,6,6,6,6,6…	4mer,3mer,3mer,3mer,2mer,3mer,5mer,4mer,4mer,2mer,2mer,6mer,2mer,4mer,3mer,4mer,4mer,3mer,3mer,4mer,4mer,2mer,3mer,3mer,7mer,5mer,4mer,3mer,3mer,3mer,4mer,2mer,3mer,3mer,3mer,4mer,3mer,3mer,5mer,2mer,4mer,2mer,3mer,2mer,4mer,3mer,5mer,3mer,4mer,4mer,3mer,2mer,2mer,3mer,5mer,2mer,3mer,3mer,7mer,5mer,3mer,2mer,3mer,2mer,3mer,5mer,3mer,4mer,3mer,5mer,3mer,3mer,5mer,3mer,4mer,3mer,2mer,4mer,2mer,3mer…	39,128,169,176,196,217,256,257,259,264,448,502,714,732,733,823,834,835,880,900,901,993,1030,1031,1096,1097,1101,1102,1300,1301,1401,1536,1576,1663,1664,1768,1792,1815,1896,1901,1909,1973,1978,1983,2023,2028,2106,2229,2313,2314,2326,2360,2439,2476,2502,2505,2568,2569,2628,2629,2713,2756,2765,2814,2997,3008,3040,3082,3197,3303,3358,3424,3446,3468,3555,3556,3643,3670,3678,3721,3722,3733,3745,3858,39…	A,G,A,A,U,U,C,A,A,U,A,A,U,C,C,C,U,A,U,U,A,U,C,G,U,G,C,C,U,U,A,C,A,C,A,A,A,A,A,A,G,U,U,C,U,A,A,U,U,U,C,A,A,U,C,C,C,A,C,A,U,A,G,A,U,A,C,A,G,A,U,U,A,C,C,C,C,A,A,C,U,A,C,C,A,U,G,U,A,A,A,G,C,U,A,A,G,A,A,A,A,U,U,A,U,A,U,G,C,A,U,A,A,C,C,C,G,A,A,U,C,A,A,G,A,A,G,U,U,G,U,G,C,U,A,C,C,A,C,G,A,C,A,A,U,U,U,U,U,C,G,C,C,A,C,A,A,C,C,C,A,A,U,C,U,U,C,C,A,C,C,A,A,A,U,U,C,C,U,U,C,A,A,A,C,U,C,U,G,U,G,A,C,U,C,U,C,U,C,C…	1,2,2,4,1,2,1,1,3,4,3,3,3,3,1,3,1,2,2,2,2,2,2,2,2,1,3,2,1,3,1,2,2,2,2,2,2,2,3,3,2,2,3,2,2,2,3,1,1,1,2,3,1,2,3,2,1,3,3,2,1,2,2,1,2,3,2,2,2,3,1,1,1,3,2,1,3,3,1,1,2,2,1,3,1,2,2,1,1,2,2,1,2,3,2,2,2,2,1,1,1,2,2,3,1,1,3,1,3,2,1,1,3,2,1,1,2,2,1,1,1,3,1,4,2,3,2,1,2,1,1,1,1,1,1,2,1,2,1,1,2,2,2,2,3,1,1,1,1,2,2,2,3,3,2,2,2,2,4,3,1,3,1,3,2,2,2,2,3,2,1,2,1,4,1,2,2,3,2,2,2,2,2,2,2,1,2,1,1,2,2,1,2,1,3,1,2,2,1,2…	1,1,1,2,1,1,0,1,2,4,2,1,3,1,1,0,1,1,1,0,1,1,1,1,2,0,2,0,1,1,1,1,1,0,1,1,1,0,1,2,1,1,1,1,1,0,2,0,1,1,1,1,0,1,1,1,1,3,1,1,1,1,1,0,1,1,1,2,1,1,1,0,0,2,1,1,2,3,1,1,1,1,0,2,1,2,1,1,0,1,1,0,0,2,1,0,2,1,1,1,1,1,1,1,1,1,0,1,2,0,1,1,1,0,0,1,1,1,1,1,1,2,0,2,1,2,1,0,1,0,1,1,1,1,1,1,1,1,1,1,1,1,1,2,3,1,1,1,1,0,0,1,3,2,1,0,1,1,3,1,0,1,0,3,2,1,0,1,2,1,1,1,1,4,1,2,2,2,1,1,1,1,0,1,1,1,2,1,1,1,1,1,1,1,0,0,2,2,1,1…	1,2,2,2,1,1,1,3,1,3,1,2,2,1,1,1,1,2,1,2,1,1,1,1,1,1,2,1,2,2,1,2,2,1,3,1,1,2,1,3,2,2,1,2,1,1,3,1,2,1,2,2,1,2,1,2,2,1,1,1,1,4,1,1,2,2,1,1,2,2,1,2,3,1,1,1,1,1,1,2,3,1,1,0,1,3,2,1,2,1,1,1,2,2,1,2,2,2,3,2,1,2,2,3,2,2,2,1,2,1,1,2,1,1,2,2,1,1,2,0,1,3,1,1,3,2,1,1,3,1,3,2,1,0,2,1,1,1,1,3,1,1,2,1,2,1,1,1,1,1,1,1,1,2,1,0,2,2,1,2,1,3,4,2,1,3,1,0,1,2,1,1,1,2,2,2,0,1,1,3,1,0,0,3,1,2,1,1,3,1,3,3,2,1,1,1,1,1,1,1…	1,2,2,2,1,1,0,2,0,2,1,1,2,1,0,0,1,1,1,2,1,1,1,1,1,1,1,1,1,2,1,1,1,1,2,1,1,1,1,3,1,1,1,1,0,1,3,1,1,1,1,1,1,1,1,1,2,1,1,1,0,4,1,1,1,1,1,0,1,2,1,2,2,1,1,0,1,1,1,1,1,1,1,0,1,2,1,0,1,1,0,1,1,1,0,1,1,2,2,2,1,2,1,1,1,2,2,0,2,0,1,1,1,1,1,2,1,1,1,0,1,2,1,1,2,1,1,0,2,1,1,1,1,0,1,1,1,0,0,3,1,1,1,0,2,1,1,1,1,1,1,1,0,1,1,0,2,2,1,2,0,2,4,1,0,2,1,0,1,2,1,0,1,1,1,2,0,0,1,2,0,0,0,2,1,2,0,0,1,1,2,2,2,0,1,1,0,1,0,0…	0.55,0.55,0.75,0.55,0.6,0.35,0.35,0.4,0.4,0.45,0.75,0.6,0.7,0.5,0.55,0.6,0.5,0.5,0.6,0.6,0.6,0.7,0.65,0.65,0.55,0.55,0.5,0.55,0.6,0.6,0.45,0.35,0.55,0.5,0.55,0.5,0.55,0.6,0.6,0.5,0.65,0.7,0.45,0.55,0.65,0.6,0.65,0.65,0.45,0.35,0.6,0.5,0.6,0.6,0.4,0.45,0.65,0.65,0.65,0.65,0.7,0.35,0.45,0.45,0.5,0.5,0.35,0.6,0.4,0.55,0.45,0.7,0.65,0.55,0.65,0.7,0.5,0.6,0.5,0.45,0.45,0.45,0.5,0.55,0.55,0.45,0.45,0.7…
>hsa-miR-1180-3p	UUUCCGGCUCGCGUGGGUGUGU	UGUGUGGGUGCGCUCGGCCUUU	210	6,6,6,7,6,6,6,6,6,6,6,6,6,6,6,6,6,6,6,6,7,6,6,6,6,6,6,6,6,6,6,6,6,6,6,6,6,6,6,6,6,6,6,6,6,6,6,6,6,6,6,6,6,6,6,6,6,6,6,6,6,6,6,6,6,6,6,6,6,7,6,6,6,6,7,6,6,6,6,6,6,6,6,6,6,7,6,7,6,6,6,6,6,6,6,6,6,7,6,6,6,6,6,6,6,6,6,6,6,6,6,6,6,6,7,6,6,6,6,6,6,6,6,6,6,6,6,6,6,6,6,6,6,6,6,6,6,6,6,6,6,6,6,7,6,6,6,6,6,6,6,7,6,6,6,6,6,6,6,6,6,6,7,6,6,6,6,6,6,6,6,6,6,6,6,6,6,6,6,6,6,6,6,6,6,6,6,6,6,6,6,6,6,6,6,6,6,6,6,6…	2mer,2mer,4mer,4mer,2mer,2mer,2mer,2mer,3mer,3mer,4mer,3mer,2mer,2mer,4mer,3mer,2mer,2mer,4mer,2mer,4mer,3mer,4mer,2mer,4mer,4mer,4mer,2mer,2mer,2mer,2mer,4mer,5mer,3mer,1,4mer,3mer,4mer,2mer,3mer,2mer,2mer,4mer,2mer,3mer,2mer,2mer,3mer,3mer,3mer,3mer,2mer,4mer,2mer,3mer,4mer,4mer,3mer,4mer,3mer,2mer,3mer,3mer,2mer,3mer,3mer,3mer,5mer,4mer,4mer,2mer,2mer,3mer,3mer,4mer,2mer,2mer,2mer,3mer,2mer,4m…	39,47,65,139,140,201,211,256,315,359,360,408,490,521,522,574,668,747,771,772,804,866,888,889,921,957,1035,1083,1084,1154,1175,1245,1289,1290,1441,1442,1454,1455,1528,1541,1542,1543,1565,1566,1586,1650,1651,1681,1702,1792,1793,1825,1865,1866,1943,1991,2000,2014,2046,2175,2496,2589,2590,2622,2663,2676,2677,2751,2752,2784,2785,2810,2846,2863,3002,3003,3047,3260,3262,3303,3345,3397,3429,3430,3446,359…	A,G,U,A,U,A,C,C,C,A,C,A,A,A,G,A,G,G,A,A,U,C,A,U,C,G,U,A,A,G,G,A,A,A,A,G,A,U,A,G,A,G,G,A,U,G,U,A,A,A,A,A,A,U,G,C,G,A,C,A,C,A,A,C,A,G,C,A,G,A,A,G,C,A,A,U,G,A,C,A,G,G,A,A,A,A,A,U,U,G,U,C,A,A,A,U,C,G,A,A,C,U,A,G,G,C,G,A,U,A,U,A,A,U,C,U,A,G,A,U,C,U,G,A,C,A,A,A,A,A,U,A,A,G,A,A,U,G,G,A,C,G,A,G,U,G,C,A,A,U,A,A,A,C,U,A,U,A,C,A,A,U,C,C,A,G,A,A,G,U,G,A,G,A,A,G,G,U,A,G,G,A,G,U,A,A,G,G,G,G,C,G,U,A,G,A,G,C,A,G…	1,2,2,2,1,2,2,3,2,0,0,3,2,3,3,2,2,2,1,0,2,2,1,2,2,2,2,2,2,3,1,2,2,1,1,1,1,2,2,2,2,3,1,1,3,2,2,1,1,4,3,1,1,2,1,0,1,3,2,2,1,2,2,3,2,2,2,2,2,1,2,2,2,2,2,3,1,1,2,2,2,1,2,3,2,1,1,2,1,1,2,2,2,1,2,2,2,1,2,3,2,3,3,2,0,1,3,1,1,1,0,2,2,2,2,1,2,2,2,1,2,2,2,3,3,1,3,1,1,1,2,3,2,2,3,2,2,2,2,3,2,3,1,3,4,2,2,3,2,1,1,2,2,1,2,2,3,2,1,2,3,0,2,3,1,2,1,2,3,3,2,1,2,1,2,2,1,3,2,1,2,2,2,3,2,2,1,2,4,1,2,2,2,1,1,1,2,2,2,1…	1,1,1,1,0,1,1,2,1,0,0,2,1,2,1,2,1,1,0,0,2,1,1,1,1,1,1,1,1,2,1,1,2,0,1,0,0,0,1,1,1,1,1,0,2,1,1,0,1,2,1,1,1,1,0,0,1,1,1,1,1,1,2,1,1,2,2,2,1,1,0,1,1,1,1,1,1,0,1,2,1,1,1,1,1,1,0,2,1,0,1,1,0,1,1,1,1,1,1,2,1,2,1,1,0,0,1,0,1,1,0,1,2,1,2,1,1,1,1,1,1,2,1,1,1,1,1,0,1,0,0,1,1,1,2,1,1,1,1,2,1,2,1,1,1,1,1,2,1,1,1,2,1,0,1,0,2,1,1,1,2,0,0,2,0,1,1,1,3,2,2,0,2,1,1,1,0,3,1,1,2,1,1,2,1,1,1,1,2,0,1,1,2,1,1,1,1,1,1,1…	3,1,2,4,2,2,2,3,3,2,2,1,3,1,3,2,1,3,3,2,1,2,4,3,3,2,3,1,2,2,1,2,2,3,3,2,1,2,2,2,2,1,1,3,1,2,2,3,2,2,3,2,2,4,2,1,3,1,2,2,3,2,3,1,1,2,2,1,2,2,3,2,1,2,2,3,2,1,1,3,2,1,4,3,1,3,2,1,2,1,2,3,2,1,2,2,3,2,2,3,3,1,2,3,2,3,2,3,3,3,3,1,2,1,1,1,2,1,1,1,2,3,1,3,1,2,1,3,1,2,4,2,2,3,3,1,3,2,1,1,2,1,2,2,2,4,3,3,1,2,1,1,1,1,2,3,2,2,1,2,1,3,1,2,3,2,1,3,2,2,1,2,2,4,3,2,2,3,2,2,2,1,2,3,2,1,2,1,2,2,3,2,2,1,2,1,1,1,2,1…	1,0,1,2,2,1,1,2,1,0,0,1,1,1,1,1,0,2,2,0,1,1,1,1,0,0,1,1,2,1,1,0,1,3,2,2,1,0,1,2,1,1,1,2,0,1,1,2,1,1,2,0,1,2,1,0,1,0,1,2,1,0,1,0,1,1,1,0,1,2,2,1,0,0,0,1,1,0,1,0,1,1,2,1,1,1,1,1,1,1,1,2,0,1,2,1,0,0,1,1,0,0,2,1,1,2,0,1,1,1,1,1,1,0,1,1,1,1,1,0,1,1,1,1,1,1,0,1,0,2,1,1,1,1,0,1,1,0,0,1,2,1,1,1,1,1,0,1,1,1,1,1,1,0,2,3,2,1,1,1,1,2,0,2,3,1,1,2,1,0,0,1,2,2,3,1,2,1,1,1,0,1,1,1,2,1,2,0,1,1,0,2,1,1,2,1,0,0,1,0…	0.55,0.65,0.8,0.7,0.7,0.45,0.6,0.35,0.5,0.6,0.6,0.55,0.45,0.6,0.55,0.55,0.5,0.4,0.8,0.75,0.65,0.55,0.55,0.6,0.5,0.6,0.55,0.7,0.65,0.5,0.5,0.6,0.55,0.5,0.55,0.45,0.6,0.5,0.55,0.45,0.5,0.45,0.6,0.65,0.6,0.6,0.6,0.55,0.45,0.55,0.5,0.75,0.7,0.65,0.55,0.6,0.5,0.5,0.6,0.65,0.6,0.6,0.55,0.6,0.55,0.55,0.5,0.5,0.45,0.6,0.55,0.55,0.7,0.6,0.45,0.45,0.45,0.75,0.65,0.55,0.55,0.5,0.65,0.55,0.65,0.6,0.55,0.6,0.…
>hsa-miR-133a-3p	UUUGGUCCCCUUCAACCAGCUG	GUCGACCAACUUCCCCUGGUUU	208	6,6,6,6,6,6,6,6,6,6,6,6,6,6,6,6,6,6,6,6,6,6,6,6,6,6,6,6,6,6,6,6,6,6,6,6,6,6,6,6,6,6,6,6,6,6,6,6,6,6,6,6,6,7,6,6,6,6,6,6,6,6,6,6,6,6,6,6,6,6,6,6,6,6,6,6,6,6,6,6,7,6,6,6,6,6,6,6,6,6,6,6,6,6,6,6,6,6,7,6,6,6,6,6,7,6,6,6,6,6,6,6,6,6,6,6,6,6,6,6,6,6,6,6,6,6,6,6,6,6,6,6,6,6,6,6,6,6,6,6,6,6,6,6,6,6,6,6,6,6,7,6,6,6,6,6,6,6,6,6,6,6,6,6,6,6,6,6,6,6,6,6,6,6,6,6,6,6,6,6,6,6,6,6,6,6,6,6,6,6,6,6,6,6,6,6,6,6,6,6…	3mer,4mer,3mer,2mer,2mer,3mer,3mer,3mer,2mer,3mer,3mer,2mer,4mer,3mer,3mer,2mer,3mer,2mer,2mer,3mer,2mer,2mer,3mer,2mer,4mer,3mer,3mer,3mer,2mer,4mer,3mer,3mer,4mer,2mer,3mer,3mer,3mer,2mer,3mer,2mer,2mer,3mer,2mer,3mer,5mer,4mer,4mer,4mer,2mer,2mer,4mer,3mer,5mer,4mer,2mer,3mer,4mer,3mer,3mer,3mer,3mer,3mer,2mer,3mer,3mer,4mer,3mer,2mer,3mer,2mer,2mer,3mer,2mer,3mer,4mer,4mer,2mer,2mer,2mer,3mer…	184,215,216,395,396,450,628,629,667,807,833,837,843,920,949,1033,1053,1054,1122,1161,1199,1212,1244,1266,1267,1335,1458,1507,1516,1689,1757,1795,1802,1831,1892,1931,2045,2097,2162,2163,2211,2329,2337,2362,2450,2451,2500,2515,2559,2571,2626,2627,2631,2650,2651,2873,2939,2944,2945,2988,3039,3073,3154,3235,3490,3582,3613,3614,3632,3763,3772,3779,3789,3861,3944,3945,4035,4078,4152,4167,4282,4339,4356…	U,A,U,A,A,G,A,G,A,G,C,A,C,A,A,A,A,U,U,A,G,C,A,A,A,G,G,G,A,C,U,G,U,U,G,G,A,C,A,G,U,U,A,G,A,G,U,G,A,U,A,C,U,A,G,U,A,A,A,U,C,C,U,C,A,C,A,A,G,G,G,A,C,G,A,C,C,U,A,C,U,A,U,G,C,G,U,U,G,A,A,A,G,U,A,U,C,C,A,A,A,G,U,G,A,G,A,A,C,G,C,A,G,U,G,U,C,C,A,G,A,U,A,G,A,A,G,A,A,G,G,A,A,C,A,G,G,A,C,A,C,A,A,A,G,G,A,U,U,A,C,C,A,U,G,A,A,A,A,A,G,A,C,A,A,A,A,A,C,U,A,A,C,A,A,G,A,A,A,G,A,A,A,A,U,U,U,A,C,U,G,A,U,A,G,U,A,A,C,A…	0,3,3,0,1,0,0,2,1,1,0,2,1,2,3,0,1,3,0,2,2,0,0,2,3,0,1,0,3,2,1,2,1,3,2,3,3,1,3,3,2,1,1,0,2,2,1,0,0,1,2,2,2,1,1,2,1,3,2,1,2,2,3,0,2,3,1,1,2,0,3,0,2,1,0,0,0,3,2,2,2,2,2,1,2,2,3,3,2,2,1,0,3,2,3,0,0,2,3,3,2,2,1,0,2,2,2,1,2,1,1,1,3,1,1,1,2,2,3,2,2,3,2,2,3,1,3,3,3,1,0,1,3,3,0,0,1,1,2,3,2,0,2,2,2,2,0,2,2,1,1,2,2,0,2,1,1,3,1,1,3,2,2,1,0,1,3,2,2,1,0,2,2,2,0,1,2,1,2,3,3,3,3,3,3,2,2,1,1,2,2,1,2,0,1,2,1,3,3,2…	0,2,2,0,1,0,0,1,0,0,0,1,1,2,3,0,1,2,0,1,1,0,0,2,1,0,0,0,3,1,1,1,1,2,2,1,3,0,3,1,1,0,1,0,2,2,1,0,0,0,1,2,1,1,1,2,1,1,1,0,1,0,2,0,1,1,0,0,2,0,3,0,2,0,0,0,0,2,0,1,1,1,2,1,1,1,1,3,1,2,1,0,1,1,1,0,0,1,3,1,2,2,1,0,1,1,1,0,2,1,1,1,3,1,1,1,1,2,1,1,2,1,2,1,1,1,2,2,1,1,0,1,2,2,0,0,1,0,1,3,1,0,1,0,2,1,0,1,1,1,1,2,2,0,1,1,1,3,0,0,1,1,1,1,0,1,1,1,2,0,0,1,1,2,0,1,2,1,1,2,3,3,1,2,3,2,1,1,0,2,1,1,1,0,1,2,0,3,1,2…	3,1,1,2,1,0,2,1,2,0,2,2,1,3,0,1,2,1,1,0,3,1,1,2,2,0,2,1,2,2,3,2,1,1,0,2,2,0,0,0,1,1,1,2,2,1,1,2,2,1,2,2,2,1,1,2,1,2,1,1,1,0,2,0,2,1,0,1,3,1,1,1,2,1,1,0,0,0,1,1,2,2,3,2,0,2,2,3,1,0,2,1,0,0,1,1,0,0,0,1,2,2,0,2,2,2,2,2,1,2,2,1,2,1,1,0,2,2,0,1,0,3,2,0,2,1,1,2,2,2,2,2,2,3,1,0,0,1,2,1,1,1,1,0,1,1,0,1,2,2,2,1,1,0,2,1,0,0,2,0,1,2,0,2,0,0,1,0,0,0,1,1,1,0,1,1,0,0,1,0,1,0,1,0,2,0,1,0,0,2,1,0,1,1,1,0,1,1,1,1…	3,1,1,1,1,0,1,1,1,0,1,1,1,2,0,1,2,1,1,0,3,1,1,2,1,0,2,1,1,2,3,2,1,1,0,2,1,0,0,0,1,1,1,2,2,1,1,2,2,1,1,2,1,1,1,2,1,1,1,1,1,0,2,0,2,1,0,1,2,1,1,1,1,1,1,0,0,0,1,1,2,1,2,2,0,1,2,2,1,0,1,1,0,0,1,1,0,0,0,1,2,2,0,2,1,2,1,1,1,1,2,1,1,1,1,0,2,2,0,1,0,2,1,0,2,1,1,2,1,1,2,1,2,3,1,0,0,1,2,1,1,1,1,0,1,1,0,1,2,1,1,1,1,0,1,1,0,0,2,0,1,2,0,2,0,0,1,0,0,0,1,1,1,0,1,1,0,0,1,0,1,0,1,0,1,0,1,0,0,1,1,0,1,1,1,0,1,1,1,1…	0.6,0.5,0.4,0.65,0.6,0.8,0.45,0.45,0.6,0.55,0.5,0.55,0.65,0.55,0.55,0.6,0.65,0.65,0.5,0.55,0.55,0.4,0.6,0.65,0.6,0.4,0.55,0.6,0.45,0.65,0.55,0.5,0.75,0.7,0.55,0.6,0.65,0.55,0.6,0.5,0.5,0.55,0.55,0.5,0.65,0.6,0.6,0.5,0.6,0.6,0.65,0.65,0.6,0.7,0.6,0.65,0.75,0.65,0.65,0.5,0.4,0.35,0.6,0.65,0.55,0.5,0.6,0.55,0.4,0.55,0.65,0.7,0.6,0.55,0.45,0.4,0.65,0.55,0.5,0.55,0.7,0.55,0.5,0.55,0.45,0.55,0.55,0.65,…
>hsa-miR-376a-5p	GUAGAUUCUCCUUCUAUGAGUA	AUGAGUAUCUUCCUCUUAGAUG	208	6,6,6,6,6,6,6,6,6,6,6,6,6,6,6,6,6,6,6,6,6,6,6,6,6,6,6,7,6,6,6,6,6,6,6,6,6,6,6,6,6,6,6,6,6,6,6,6,6,6,6,6,6,6,6,6,6,6,6,6,6,6,6,6,6,6,6,6,6,6,6,6,6,6,6,6,6,6,6,6,6,6,6,6,6,6,6,6,6,6,6,6,6,6,6,6,6,6,6,6,6,6,6,6,6,6,6,6,6,6,6,6,6,6,6,6,6,6,6,6,7,6,6,6,6,6,6,6,6,6,6,6,6,6,6,6,6,6,6,6,6,7,6,6,6,6,6,6,6,6,6,6,6,6,6,6,6,6,6,6,6,6,6,6,6,6,6,6,6,6,6,6,6,6,6,6,6,6,6,6,6,6,6,6,6,6,6,6,6,6,6,6,6,6,6,6,7,6,6,6…	5mer,4mer,1,3mer,3mer,2mer,3mer,2mer,3mer,3mer,3mer,3mer,3mer,2mer,2mer,2mer,2mer,5mer,3mer,2mer,2mer,4mer,2mer,2mer,3mer,2mer,3mer,6mer,5mer,2mer,3mer,2mer,2mer,2mer,3mer,2mer,2mer,5mer,5mer,5mer,2mer,6mer,2mer,4mer,3mer,3mer,3mer,2mer,3mer,4mer,4mer,2mer,3mer,3mer,2mer,5mer,4mer,3mer,2mer,3mer,2mer,3mer,3mer,4mer,3mer,2mer,2mer,5mer,3mer,2mer,4mer,3mer,3mer,2mer,2mer,5mer,2mer,3mer,2mer,2mer,3m…	54,69,101,165,192,198,214,220,330,356,423,424,471,612,712,713,752,762,768,801,827,854,909,1054,1204,1223,1297,1310,1311,1394,1437,1532,1549,1572,1621,1647,1719,1781,1821,1822,1836,1854,1926,1939,1949,1956,2019,2027,2058,2065,2297,2316,2391,2396,2438,2558,2559,2580,2696,2709,2813,2843,2861,2877,2907,2924,2943,3015,3037,3153,3171,3228,3258,3300,3393,3417,3535,3591,3624,3666,3677,3693,3732,3762,3877…	U,A,U,U,G,A,C,U,A,G,A,A,A,U,A,U,G,A,G,G,A,G,U,U,U,G,U,A,G,A,U,G,C,U,U,G,G,G,A,G,C,C,G,U,G,U,C,C,G,U,G,A,A,C,C,A,A,C,G,C,C,G,A,C,C,U,A,G,C,A,A,G,A,C,U,C,U,G,G,C,G,U,C,A,C,U,A,A,U,A,A,G,G,G,C,G,U,A,G,G,U,C,G,C,A,U,C,A,U,C,U,A,A,G,A,C,C,C,A,A,A,G,G,U,G,A,G,G,A,A,A,G,A,A,G,A,A,A,A,A,A,A,G,U,U,U,A,A,A,A,A,C,A,A,A,A,A,A,C,C,A,C,C,U,C,U,A,A,A,U,U,A,A,U,U,C,C,C,U,C,C,U,C,A,A,U,A,C,C,A,G,U,A,A,A,A,A,G,A,A…	4,2,1,0,0,2,3,1,1,3,1,3,0,3,2,1,3,3,1,1,1,1,2,2,1,0,2,0,1,1,0,2,4,3,3,1,2,0,1,0,2,3,1,1,3,1,3,1,1,2,3,2,2,2,1,0,0,3,2,3,2,1,1,2,2,1,2,1,3,2,0,3,2,1,2,1,1,2,1,0,0,2,1,1,3,1,0,2,2,3,2,1,0,3,3,0,2,2,0,2,1,3,0,1,2,3,1,2,2,1,2,3,1,4,2,2,1,2,1,1,1,2,2,2,1,1,2,1,2,2,2,3,2,0,2,3,1,1,1,1,2,2,3,2,2,0,0,1,1,2,1,1,1,2,2,2,1,1,1,1,0,2,0,2,3,0,2,3,3,1,3,1,2,3,2,2,3,1,2,2,1,1,3,1,3,2,3,3,3,2,1,3,3,2,2,1,1,2,2,3…	3,1,1,0,0,2,2,0,1,2,0,2,0,2,1,0,2,2,1,1,1,0,1,1,1,0,1,0,0,1,0,0,2,1,2,1,1,0,1,0,1,2,1,0,2,0,3,1,1,1,2,2,2,1,1,0,0,2,2,2,2,1,0,1,2,1,1,0,2,1,0,2,1,1,1,1,1,2,1,0,0,1,0,1,2,1,0,1,1,1,1,1,0,3,3,0,2,1,0,2,0,3,0,0,1,3,0,1,1,1,1,2,1,4,2,1,1,1,1,1,0,1,1,1,0,1,1,1,1,2,1,3,1,0,1,2,1,1,1,1,1,1,1,1,1,0,0,1,1,1,1,1,1,1,1,1,1,1,1,0,0,0,0,1,2,0,1,1,2,0,1,1,2,1,1,0,2,1,1,1,0,1,2,1,1,1,2,2,2,1,0,2,2,1,1,1,1,1,1,2…	3,2,2,1,1,3,2,3,0,1,2,2,1,1,1,2,2,1,2,2,2,1,2,2,3,2,2,3,1,2,1,3,1,0,3,1,1,1,1,2,3,2,4,3,1,2,1,1,1,3,1,1,3,2,1,0,0,2,3,3,1,2,0,2,1,2,2,1,2,1,2,2,2,3,1,2,1,1,2,1,1,2,1,2,2,3,2,2,3,2,1,1,0,1,2,2,0,2,1,1,2,1,1,2,2,2,4,0,3,1,0,4,2,2,1,1,2,3,1,2,2,2,2,2,3,1,2,2,2,2,3,3,1,3,3,3,1,2,1,1,2,3,2,1,2,3,1,3,1,2,3,1,1,3,2,1,3,2,1,3,0,1,2,3,3,1,2,2,3,3,2,0,1,3,3,1,2,2,3,3,3,1,3,2,2,2,3,3,1,2,2,4,3,2,2,3,2,1,1,1…	2,1,1,1,0,2,2,1,0,1,1,2,1,1,1,1,2,0,2,1,1,0,1,1,1,1,1,1,0,1,1,1,0,0,2,1,1,1,1,2,2,1,4,1,1,2,1,1,1,2,0,1,1,1,1,0,0,2,2,1,0,1,0,1,1,1,1,1,2,1,1,1,1,1,1,1,1,1,1,1,0,1,0,2,1,3,1,1,1,1,1,0,0,1,1,1,0,1,1,1,1,1,1,1,1,1,2,0,1,1,0,1,1,1,0,1,1,2,1,2,1,1,1,2,2,1,1,1,1,1,2,2,1,3,2,3,1,1,1,1,1,2,1,1,1,3,1,1,0,2,2,1,1,2,1,1,2,1,1,2,0,0,1,3,1,1,1,1,2,1,1,0,0,2,2,1,1,1,3,1,1,0,3,1,1,2,2,3,1,1,2,4,2,1,1,3,1,1,1,1…	0.55,0.65,0.6,0.6,0.6,0.5,0.5,0.4,0.7,0.45,0.65,0.65,0.55,0.55,0.75,0.75,0.45,0.6,0.75,0.7,0.55,0.4,0.65,0.65,0.35,0.3,0.75,0.6,0.55,0.45,0.6,0.3,0.4,0.55,0.6,0.55,0.55,0.35,0.65,0.6,0.55,0.6,0.75,0.45,0.6,0.55,0.65,0.5,0.6,0.75,0.45,0.5,0.7,0.6,0.55,0.6,0.6,0.6,0.75,0.55,0.45,0.65,0.6,0.6,0.65,0.65,0.7,0.55,0.45,0.6,0.5,0.45,0.65,0.5,0.5,0.4,0.75,0.5,0.6,0.6,0.45,0.7,0.45,0.55,0.55,0.5,0.4,0.65,…
>hsa-miR-133b	UUUGGUCCCCUUCAACCAGCUA	AUCGACCAACUUCCCCUGGUUU	208	6,6,6,6,6,6,6,6,6,6,6,6,6,6,6,6,6,6,6,6,6,6,6,6,6,6,6,6,6,6,6,6,6,6,6,6,6,6,6,6,6,6,6,6,6,6,6,6,6,6,6,6,6,7,6,6,6,6,6,6,6,6,6,6,6,6,6,6,6,6,6,6,6,6,6,6,6,6,6,6,7,6,6,6,6,6,6,6,6,6,6,6,6,6,6,6,6,6,7,6,6,6,6,6,7,6,6,6,6,6,6,6,6,6,6,6,6,6,6,6,6,6,6,6,6,6,6,6,6,6,6,6,6,6,6,6,6,6,6,6,6,6,6,6,6,6,6,6,6,6,7,6,6,6,6,6,6,6,6,6,6,6,6,6,6,6,6,6,6,6,6,6,6,6,6,6,6,6,6,6,6,6,6,6,6,6,6,6,6,6,6,6,6,6,6,6,6,6,6,6…	3mer,4mer,3mer,2mer,2mer,3mer,3mer,3mer,2mer,3mer,3mer,2mer,4mer,3mer,3mer,2mer,3mer,2mer,2mer,3mer,2mer,2mer,3mer,2mer,4mer,3mer,3mer,3mer,2mer,4mer,3mer,3mer,4mer,2mer,3mer,3mer,3mer,2mer,3mer,2mer,2mer,3mer,2mer,3mer,5mer,4mer,4mer,4mer,2mer,2mer,4mer,3mer,5mer,4mer,2mer,3mer,4mer,3mer,3mer,3mer,3mer,3mer,2mer,3mer,3mer,4mer,3mer,2mer,3mer,2mer,2mer,3mer,2mer,3mer,4mer,4mer,2mer,2mer,2mer,3mer…	184,215,216,395,396,450,628,629,667,807,833,837,843,920,949,1033,1053,1054,1122,1161,1199,1212,1244,1266,1267,1335,1458,1507,1516,1689,1757,1795,1802,1831,1892,1931,2045,2097,2162,2163,2211,2329,2337,2362,2450,2451,2500,2515,2559,2571,2626,2627,2631,2650,2651,2873,2939,2944,2945,2988,3039,3073,3154,3235,3490,3582,3613,3614,3632,3763,3772,3779,3789,3861,3944,3945,4035,4078,4152,4167,4282,4339,4356…	U,A,U,A,A,G,A,G,A,G,C,A,C,A,A,A,A,U,U,A,G,C,A,A,A,G,G,G,A,C,U,G,U,U,G,G,A,C,A,G,U,U,A,G,A,G,U,G,A,U,A,C,U,A,G,U,A,A,A,U,C,C,U,C,A,C,A,A,G,G,G,A,C,G,A,C,C,U,A,C,U,A,U,G,C,G,U,U,G,A,A,A,G,U,A,U,C,C,A,A,A,G,U,G,A,G,A,A,C,G,C,A,G,U,G,U,C,C,A,G,A,U,A,G,A,A,G,A,A,G,G,A,A,C,A,G,G,A,C,A,C,A,A,A,G,G,A,U,U,A,C,C,A,U,G,A,A,A,A,A,G,A,C,A,A,A,A,A,C,U,A,A,C,A,A,G,A,A,A,G,A,A,A,A,U,U,U,A,C,U,G,A,U,A,G,U,A,A,C,A…	0,3,3,0,1,0,0,2,1,1,0,2,1,2,3,0,1,3,0,2,2,0,0,2,3,0,1,0,3,2,1,2,1,3,2,3,3,1,3,3,2,1,1,0,2,2,1,0,0,1,2,2,2,1,1,2,1,3,2,1,2,2,3,0,2,3,1,1,2,0,3,0,2,1,0,0,0,3,2,2,2,2,2,1,2,2,3,3,2,2,1,0,3,2,3,0,0,2,3,3,2,2,1,0,2,2,2,1,2,1,1,1,3,1,1,1,2,2,3,2,2,3,2,2,3,1,3,3,3,1,0,1,3,3,0,0,1,1,2,3,2,0,2,2,2,2,0,2,2,1,1,2,2,0,2,1,1,3,1,1,3,2,2,1,0,1,3,2,2,1,0,2,2,2,0,1,2,1,2,3,3,3,3,3,3,2,2,1,1,2,2,1,2,0,1,2,1,3,3,2…	0,2,2,0,1,0,0,1,0,0,0,1,1,2,3,0,1,2,0,1,1,0,0,2,1,0,0,0,3,1,1,1,1,2,2,1,3,0,3,1,1,0,1,0,2,2,1,0,0,0,1,2,1,1,1,2,1,1,1,0,1,0,2,0,1,1,0,0,2,0,3,0,2,0,0,0,0,2,0,1,1,1,2,1,1,1,1,3,1,2,1,0,1,1,1,0,0,1,3,1,2,2,1,0,1,1,1,0,2,1,1,1,3,1,1,1,1,2,1,1,2,1,2,1,1,1,2,2,1,1,0,1,2,2,0,0,1,0,1,3,1,0,1,0,2,1,0,1,1,1,1,2,2,0,1,1,1,3,0,0,1,1,1,1,0,1,1,1,2,0,0,1,1,2,0,1,2,1,1,2,3,3,1,2,3,2,1,1,0,2,1,1,1,0,1,2,0,3,1,2…	3,1,1,2,1,0,2,1,2,0,2,2,1,3,0,1,2,1,1,0,3,1,1,2,2,0,2,1,2,2,3,2,1,1,0,2,2,0,0,0,1,1,1,2,2,1,1,2,2,1,2,2,2,1,1,2,1,2,1,1,1,0,2,0,2,1,0,1,3,1,1,1,2,1,1,0,0,0,1,1,2,2,3,2,0,2,2,3,1,0,2,1,0,0,1,1,0,0,0,1,2,2,0,2,2,2,2,2,1,2,2,1,2,1,1,0,2,2,0,1,0,3,2,0,2,1,1,2,2,2,2,2,2,3,1,0,0,1,2,1,1,1,1,0,1,1,0,1,2,2,2,1,1,0,2,1,0,0,2,0,1,2,0,2,0,0,1,0,0,0,1,1,1,0,1,1,0,0,1,0,1,0,1,0,2,0,1,0,0,2,1,0,1,1,1,0,1,1,1,1…	3,1,1,1,1,0,1,1,1,0,1,1,1,2,0,1,2,1,1,0,3,1,1,2,1,0,2,1,1,2,3,2,1,1,0,2,1,0,0,0,1,1,1,2,2,1,1,2,2,1,1,2,1,1,1,2,1,1,1,1,1,0,2,0,2,1,0,1,2,1,1,1,1,1,1,0,0,0,1,1,2,1,2,2,0,1,2,2,1,0,1,1,0,0,1,1,0,0,0,1,2,2,0,2,1,2,1,1,1,1,2,1,1,1,1,0,2,2,0,1,0,2,1,0,2,1,1,2,1,1,2,1,2,3,1,0,0,1,2,1,1,1,1,0,1,1,0,1,2,1,1,1,1,0,1,1,0,0,2,0,1,2,0,2,0,0,1,0,0,0,1,1,1,0,1,1,0,0,1,0,1,0,1,0,1,0,1,0,0,1,1,0,1,1,1,0,1,1,1,1…	0.6,0.5,0.4,0.65,0.6,0.8,0.45,0.45,0.6,0.55,0.5,0.55,0.65,0.55,0.55,0.6,0.65,0.65,0.5,0.55,0.55,0.4,0.6,0.65,0.6,0.4,0.55,0.6,0.45,0.65,0.55,0.5,0.75,0.7,0.55,0.6,0.65,0.55,0.6,0.5,0.5,0.55,0.55,0.5,0.65,0.6,0.6,0.5,0.6,0.6,0.65,0.65,0.6,0.7,0.6,0.65,0.75,0.65,0.65,0.5,0.4,0.35,0.6,0.65,0.55,0.5,0.6,0.55,0.4,0.55,0.65,0.7,0.6,0.55,0.45,0.4,0.65,0.55,0.5,0.55,0.7,0.55,0.5,0.55,0.45,0.55,0.55,0.65,…
>hsa-miR-3074-5p	GUUCCUGCUGAACUGAGCCAG	GACCGAGUCAAGUCGUCCUUG	207	7,6,6,6,6,7,6,7,6,6,6,6,7,6,6,6,6,6,6,6,6,6,6,6,6,6,7,6,6,6,6,6,6,6,6,6,6,6,6,6,6,6,6,6,6,6,6,6,6,6,6,6,6,6,6,6,6,6,6,6,7,6,6,6,6,6,6,6,6,6,6,6,6,6,6,6,6,6,6,6,6,6,6,6,6,6,6,6,6,6,6,6,6,6,6,6,6,6,7,6,6,6,6,6,6,6,6,6,6,6,7,6,6,6,6,6,6,6,6,6,6,6,6,6,6,6,6,6,6,6,6,6,6,6,6,6,6,6,6,6,6,6,6,6,6,6,6,6,6,6,6,6,7,6,6,6,6,6,6,6,6,6,6,6,6,6,6,6,6,6,6,6,6,6,6,6,6,7,6,6,6,6,6,6,6,6,6,6,6,6,6,7,6,6,6,6,6,6,6,6…	5mer,3mer,3mer,4mer,3mer,2mer,3mer,4mer,4mer,3mer,2mer,4mer,4mer,2mer,3mer,2mer,2mer,4mer,3mer,3mer,2mer,5mer,3mer,3mer,4mer,4mer,5mer,4mer,2mer,6mer,4mer,3mer,2mer,4mer,3mer,3mer,3mer,2mer,3mer,3mer,3mer,2mer,3mer,3mer,2mer,4mer,5mer,3mer,4mer,4mer,3mer,4mer,5mer,4mer,4mer,4mer,4mer,2mer,3mer,4mer,4mer,3mer,3mer,4mer,2mer,3mer,2mer,2mer,3mer,2mer,3mer,5mer,2mer,5mer,4mer,2mer,4mer,3mer,4mer,3mer…	47,48,122,139,209,211,274,315,360,418,490,491,522,634,692,746,747,804,849,859,915,1242,1322,1406,1442,1525,1528,1529,1543,1734,1735,1786,1888,2000,2015,2176,2271,2424,2464,2537,2591,2703,2736,2737,2753,2784,2871,2888,2962,3002,3032,3063,3066,3067,3079,3183,3232,3238,3241,3314,3345,3500,3515,3594,3627,3635,3681,3710,3711,3712,3872,4068,4085,4090,4145,4348,4351,4352,4366,4442,4552,4711,4719,4720,48…	G,A,C,A,G,C,A,C,C,A,A,U,G,G,A,A,G,U,U,G,C,G,C,C,G,G,A,C,G,G,C,C,U,G,C,G,A,C,G,G,A,A,A,A,U,A,A,U,A,A,G,G,G,U,C,C,C,G,G,U,G,G,A,A,U,U,A,G,A,C,G,A,A,A,G,U,A,C,C,U,A,U,A,A,C,A,C,U,G,U,G,A,G,A,A,A,A,G,A,A,A,A,C,A,G,U,C,U,A,U,A,A,A,G,A,U,G,A,A,G,G,C,A,A,A,G,C,A,U,A,G,G,C,A,A,A,C,U,A,G,C,U,C,G,A,A,C,U,G,U,A,G,G,G,G,A,G,G,G,C,G,G,G,G,A,G,A,G,U,G,G,G,G,U,U,G,G,A,A,G,G,A,U,A,C,G,A,U,U,C,C,U,C,G,G,A,A,C,A,A…	1,1,2,1,1,2,3,3,1,2,2,1,2,2,2,3,2,0,2,3,1,2,1,1,2,1,2,2,1,2,1,2,2,2,2,2,2,1,2,1,2,4,1,1,1,1,1,1,1,1,1,0,3,2,2,1,0,1,2,1,1,1,2,0,0,0,1,2,2,2,2,1,3,2,1,1,2,2,1,1,2,2,0,2,2,2,1,1,2,2,2,2,3,2,2,2,2,2,2,1,2,2,1,1,0,1,2,2,0,1,2,2,2,2,0,1,3,1,1,1,0,1,2,3,1,0,1,1,2,0,1,0,1,0,1,2,1,2,3,3,2,1,3,2,1,3,2,4,1,1,1,1,1,0,0,2,2,1,1,2,3,3,1,2,2,2,2,3,1,1,4,1,1,1,1,1,2,1,1,1,2,2,1,1,1,3,2,2,1,1,2,1,1,1,0,3,1,1,2,1…	1,0,1,1,1,2,2,2,0,2,0,1,1,2,2,2,1,0,2,3,1,1,0,1,1,0,2,1,1,1,1,2,1,2,2,0,1,1,2,1,2,2,1,0,1,0,1,0,1,1,1,0,2,1,2,0,0,1,1,1,1,1,2,0,0,0,0,2,1,2,1,1,2,0,1,0,1,1,1,0,2,1,0,0,2,2,0,0,1,1,1,1,3,2,1,2,1,0,1,0,2,2,1,0,0,1,1,1,0,1,0,1,1,1,0,0,1,1,0,1,0,1,2,1,1,0,1,1,0,0,1,0,0,0,1,0,1,1,2,2,1,1,2,1,1,2,1,4,1,0,1,0,1,0,0,1,2,1,1,1,2,2,1,2,1,1,2,1,1,1,2,1,1,1,1,1,1,0,0,1,2,1,1,1,1,2,1,1,0,1,1,1,1,1,0,2,1,0,1,1…	2,3,2,3,2,2,2,1,2,2,1,3,2,3,2,1,1,1,2,1,2,2,2,2,2,1,2,2,2,2,2,2,1,3,3,2,1,2,1,1,2,2,2,2,2,2,3,2,3,3,2,1,2,2,2,2,1,1,3,3,2,2,1,2,1,2,2,2,1,1,2,1,1,2,2,1,2,2,1,3,3,2,2,2,1,1,1,2,1,2,1,1,2,2,2,2,2,2,2,1,2,1,2,2,2,4,1,2,2,2,2,2,1,3,1,1,2,1,4,3,1,2,2,3,1,2,2,1,2,3,3,2,2,3,3,3,1,1,2,1,1,2,2,2,2,3,1,2,3,2,1,2,2,2,1,1,2,2,1,2,2,1,1,1,1,1,1,1,3,4,4,1,2,1,2,1,2,3,2,2,2,1,1,1,1,4,2,2,2,3,2,3,1,3,2,2,1,1,1,2…	1,1,1,3,1,1,1,0,0,1,0,2,1,1,2,1,1,1,1,0,1,1,0,0,1,0,1,2,1,0,0,2,0,1,3,1,0,1,0,0,1,1,1,2,1,2,1,1,3,1,1,1,2,1,1,0,0,1,1,3,1,1,1,1,1,1,1,2,0,0,1,0,0,1,0,0,1,2,1,3,1,1,1,2,0,0,1,1,0,1,1,1,2,1,0,1,2,1,1,1,1,0,1,1,0,4,1,2,1,0,2,1,0,1,0,0,1,1,4,1,0,1,1,1,1,2,1,1,1,1,2,2,1,1,1,2,0,0,0,1,1,1,1,1,2,3,1,2,2,2,1,1,1,1,1,0,1,2,1,0,2,0,1,1,1,0,0,0,2,4,4,1,2,0,2,1,1,3,1,0,1,1,0,0,1,4,1,2,2,1,2,1,0,1,2,2,1,1,0,1…	0.65,0.65,0.65,0.7,0.6,0.6,0.45,0.5,0.6,0.8,0.45,0.5,0.55,0.35,0.7,0.45,0.4,0.65,0.65,0.4,0.55,0.6,0.45,0.5,0.45,0.55,0.55,0.45,0.45,0.45,0.55,0.55,0.55,0.5,0.55,0.55,0.7,0.7,0.55,0.5,0.6,0.55,0.55,0.45,0.45,0.6,0.75,0.65,0.7,0.45,0.55,0.35,0.4,0.4,0.45,0.5,0.5,0.6,0.55,0.6,0.55,0.65,0.6,0.6,0.6,0.45,0.6,0.65,0.6,0.55,0.55,0.55,0.6,0.55,0.6,0.65,0.65,0.55,0.55,0.65,0.55,0.5,0.65,0.55,0.5,0.55,0.5…
>hsa-miR-135a-5p	UAUGGCUUUUUAUUCCUAUGUGA	AGUGUAUCCUUAUUUUUCGGUAU	206	6,6,6,6,6,6,6,6,6,6,6,6,6,7,6,7,6,6,6,6,6,6,6,6,6,6,6,6,6,6,7,6,6,6,6,6,6,6,6,6,6,6,6,6,6,6,6,6,6,6,6,6,6,6,6,6,6,6,6,6,6,6,6,6,6,6,6,6,6,6,6,6,6,6,6,6,6,6,6,6,6,6,6,6,6,6,6,7,6,6,6,6,6,6,6,6,6,6,6,6,6,6,6,6,6,6,6,6,6,6,6,6,6,6,6,6,6,6,6,6,6,6,6,6,6,6,6,6,6,6,6,6,6,6,6,6,6,6,6,6,6,6,6,6,6,7,6,6,6,7,6,6,6,7,6,6,7,6,6,6,7,6,6,6,6,6,6,6,6,6,6,6,6,6,6,6,6,6,6,6,6,6,7,6,6,6,6,6,6,6,7,6,6,6,7,6,6,6,6,6…	4mer,3mer,4mer,3mer,3mer,5mer,3mer,3mer,3mer,4mer,3mer,4mer,2mer,5mer,4mer,3mer,3mer,4mer,3mer,4mer,3mer,5mer,3mer,4mer,2mer,3mer,3mer,3mer,2mer,3mer,3mer,6mer,5mer,2mer,2mer,4mer,3mer,4mer,4mer,3mer,2mer,4mer,2mer,3mer,3mer,5mer,3mer,2mer,3mer,3mer,4mer,2mer,3mer,4mer,3mer,3mer,3mer,3mer,2mer,3mer,3mer,3mer,6mer,4mer,2mer,4mer,2mer,6mer,4mer,3mer,3mer,3mer,3mer,2mer,2mer,2mer,3mer,3mer,4mer,3mer…	55,153,193,194,230,303,319,379,455,508,509,582,613,628,649,685,853,871,945,1152,1159,1168,1317,1326,1341,1370,1447,1480,1507,1512,1548,1605,1606,1622,1715,1756,1936,1948,2005,2008,2009,2091,2216,2227,2284,2456,2521,2566,2597,2612,2650,2744,2833,2844,2885,2923,2960,2976,3068,3084,3097,3155,3331,3472,3508,3587,3651,3687,3694,3703,3768,3789,3847,3949,3993,4028,4181,4335,4471,4581,4809,4818,4819,4827…	U,U,U,G,A,C,U,A,C,U,A,G,U,A,U,C,A,G,U,A,G,C,U,C,A,U,G,C,G,U,G,U,A,U,U,A,C,G,C,U,G,G,U,G,U,A,U,A,A,G,A,G,U,A,G,A,A,U,G,C,A,G,A,U,U,G,C,A,A,C,U,C,C,U,C,G,A,U,C,U,U,U,U,C,A,A,C,U,G,G,U,A,G,U,G,C,A,C,G,C,A,G,G,C,U,U,C,A,G,G,G,A,G,G,G,C,G,C,G,A,C,C,U,C,C,A,C,U,A,A,A,A,A,U,A,G,C,C,G,A,G,C,G,U,A,G,C,C,A,U,U,G,A,G,U,G,A,U,A,C,U,G,G,U,C,G,U,U,C,U,C,U,C,G,C,G,A,G,A,G,C,A,U,A,G,U,C,G,C,A,U,U,C,C,C,U,G,U,A,G…	3,2,3,3,3,2,3,2,2,3,3,3,3,2,1,3,3,1,2,1,2,3,2,2,2,2,3,2,2,2,4,3,2,3,2,1,2,3,3,3,2,2,2,1,2,2,2,2,3,3,1,3,1,4,2,2,3,3,2,2,3,3,3,2,3,2,1,3,2,3,2,3,1,2,2,3,2,2,3,3,2,2,3,2,3,2,3,2,3,2,2,3,1,2,3,3,2,2,2,2,1,1,2,4,1,2,3,3,3,2,3,2,3,3,3,3,1,2,3,3,3,3,2,3,2,1,3,2,3,3,2,2,3,3,3,3,3,2,2,3,2,2,3,1,2,3,2,3,3,2,3,3,3,3,3,3,1,3,3,1,3,3,2,3,0,3,3,3,3,3,3,3,3,3,3,3,1,3,3,3,2,3,2,3,3,3,3,3,0,3,3,3,3,3,3,3,2,3,3,3…	1,2,2,1,1,1,1,1,1,1,2,3,0,1,1,0,2,0,1,0,1,1,1,0,1,1,0,1,1,0,1,0,0,0,1,0,0,1,0,2,1,1,0,1,1,1,1,2,1,2,1,2,1,3,1,1,1,1,1,1,2,1,1,0,1,2,0,2,1,2,2,3,1,1,2,2,1,1,2,1,1,0,1,0,1,1,1,0,1,1,1,1,1,1,0,2,1,1,1,1,1,0,1,3,1,1,2,1,0,2,1,1,1,3,1,1,1,1,1,1,2,1,1,2,2,1,2,1,1,2,1,1,2,1,1,1,1,2,0,1,1,1,3,0,1,2,1,1,1,1,1,1,1,1,0,1,1,2,1,0,2,1,1,2,0,1,3,3,1,1,1,1,2,0,1,1,1,2,2,0,1,2,2,3,1,3,1,3,0,2,2,1,1,2,1,1,1,2,1,2…	3,2,2,1,0,1,1,1,1,1,1,1,1,3,3,2,1,3,0,1,2,2,3,1,2,2,0,0,0,2,1,2,3,3,2,1,2,1,1,2,3,2,3,1,2,1,1,2,1,0,1,3,1,1,2,3,0,1,2,2,0,2,2,2,2,3,1,1,2,0,2,2,2,1,2,2,1,2,1,0,0,2,3,1,1,0,3,2,2,1,1,1,1,1,0,1,2,1,1,2,2,2,2,1,3,4,4,1,2,2,1,2,1,1,3,2,2,2,1,1,1,2,1,2,2,2,3,2,2,2,2,2,1,0,2,4,2,1,1,2,1,1,1,1,0,3,3,4,3,2,1,2,2,3,3,2,0,1,2,2,2,2,3,2,1,0,3,4,2,3,1,0,2,2,3,3,1,3,3,3,3,1,0,0,2,4,1,3,3,2,3,3,1,0,2,1,3,3,3,3…	1,1,2,1,0,1,1,1,0,1,1,0,1,2,2,1,1,1,0,1,1,2,3,1,1,1,0,0,0,2,1,1,2,2,2,1,2,1,1,1,1,1,1,1,2,0,0,2,0,0,1,1,1,1,1,3,0,1,1,1,0,1,1,1,1,1,1,0,1,0,1,0,1,1,2,1,1,1,0,0,0,1,1,1,1,0,1,1,2,0,1,1,1,0,0,0,2,1,1,2,1,1,1,1,1,2,2,0,2,2,1,1,1,1,2,2,2,2,1,1,1,1,0,2,1,1,2,1,1,1,1,1,1,0,1,4,2,1,0,1,1,0,1,1,0,3,2,3,1,1,1,1,1,1,3,2,0,1,1,2,1,0,2,1,0,0,1,3,1,3,1,0,1,1,1,2,1,3,1,1,1,1,0,0,2,4,0,3,3,1,3,1,1,0,1,1,1,3,3,2…	0.5,0.75,0.55,0.55,0.65,0.45,0.6,0.55,0.75,0.6,0.55,0.55,0.5,0.45,0.45,0.5,0.45,0.4,0.5,0.5,0.45,0.35,0.5,0.4,0.45,0.5,0.45,0.45,0.6,0.6,0.35,0.55,0.55,0.5,0.7,0.55,0.4,0.5,0.55,0.5,0.45,0.5,0.35,0.55,0.65,0.55,0.45,0.75,0.7,0.65,0.7,0.4,0.55,0.65,0.7,0.65,0.8,0.65,0.4,0.5,0.55,0.5,0.7,0.4,0.6,0.5,0.35,0.8,0.6,0.5,0.6,0.6,0.5,0.5,0.45,0.45,0.65,0.65,0.55,0.5,0.5,0.55,0.55,0.4,0.6,0.7,0.45,0.55,0.…
>hsa-miR-20a-3p	ACUGCAUUAUGAGCACUUAAAG	GAAAUUCACGAGUAUUACGUCA	205	6,6,6,6,6,6,6,6,6,6,6,6,6,6,6,6,6,6,6,6,6,6,6,6,6,7,6,6,7,6,6,6,6,6,7,6,6,6,6,6,6,6,6,6,6,6,6,6,6,6,6,6,7,6,6,6,6,6,6,6,6,6,6,6,6,6,7,6,6,6,6,6,6,6,6,6,6,6,6,6,6,6,6,6,6,6,7,6,6,7,6,6,6,6,6,7,6,6,6,6,6,6,6,7,6,6,6,6,7,6,6,6,6,6,6,6,6,6,6,6,6,6,6,6,6,6,6,6,7,6,6,6,6,6,7,6,6,6,6,7,6,6,6,6,6,6,6,6,6,6,6,6,6,6,6,6,6,6,6,6,6,6,6,6,6,6,6,6,6,6,6,6,6,6,6,6,6,6,6,6,6,6,6,6,6,6,6,6,6,6,6,6,6,6,6,6,6,6,6,6…	4mer,4mer,3mer,4mer,3mer,5mer,4mer,2mer,4mer,3mer,3mer,4mer,4mer,2mer,2mer,2mer,3mer,4mer,3mer,2mer,2mer,2mer,3mer,3mer,3mer,4mer,3mer,4mer,5mer,2mer,2mer,4mer,3mer,2mer,6mer,3mer,3mer,4mer,3mer,4mer,2mer,2mer,6mer,2mer,3mer,3mer,4mer,4mer,2mer,4mer,5mer,3mer,4mer,4mer,2mer,2mer,4mer,3mer,4mer,6mer,4mer,3mer,3mer,6mer,2mer,2mer,7mer,3mer,4mer,3mer,4mer,4mer,5mer,2mer,3mer,3mer,3mer,5mer,5mer,3mer…	44,70,118,189,198,256,349,378,401,486,487,516,612,633,635,681,753,801,802,912,1008,1080,1198,1274,1279,1365,1404,1522,1601,1615,1617,1647,1648,1725,1831,1845,1903,1923,1998,2004,2035,2040,2117,2157,2172,2173,2189,2193,2205,2211,2323,2370,2421,2465,2596,2733,2748,2749,2770,2893,2959,2968,3000,3008,3021,3033,3060,3073,3172,3173,3294,3300,3303,3325,3342,3343,3440,3446,3591,3592,3624,3625,3632,3633,3…	G,A,C,C,A,C,A,U,G,G,G,U,U,A,G,U,A,G,A,U,C,G,A,U,C,C,A,C,C,A,A,G,C,A,U,A,C,C,A,U,A,A,U,A,G,A,G,A,G,U,C,U,C,U,U,G,G,G,C,A,U,A,A,A,A,A,C,C,G,C,A,C,A,A,G,A,C,A,G,A,G,G,G,A,A,A,C,U,U,A,G,U,A,A,C,U,C,C,C,U,A,C,U,A,A,A,C,C,G,A,C,U,C,U,A,A,A,C,G,U,A,A,A,U,C,A,C,G,G,C,U,G,C,U,C,C,A,G,U,C,U,A,A,A,C,G,G,A,A,G,U,A,A,A,A,A,U,U,C,C,G,C,U,C,A,A,A,A,A,G,G,U,A,C,A,A,A,A,C,U,U,A,U,A,A,G,A,A,A,A,A,G,A,C,A,A,U,A,A,A…	3,2,2,1,2,1,1,2,1,1,2,3,2,1,3,2,1,1,1,1,3,1,3,2,2,2,2,2,3,3,1,2,1,2,1,3,2,1,1,2,3,3,2,2,3,1,1,2,2,2,2,2,4,3,1,2,1,1,3,2,2,1,2,2,2,1,2,1,1,3,1,2,3,2,2,1,1,2,1,1,1,1,2,2,1,3,2,2,2,3,1,4,2,1,3,1,1,2,2,1,2,1,1,1,3,2,2,2,1,1,2,2,2,1,1,3,1,1,2,2,1,2,1,2,2,2,3,2,3,1,2,1,1,3,1,2,2,1,2,2,1,3,2,1,1,2,1,1,2,2,3,1,2,1,1,1,1,1,1,2,1,1,2,3,1,2,1,1,2,1,1,1,2,1,1,2,2,1,1,1,2,2,1,1,2,2,2,2,1,1,2,1,2,1,2,1,1,2,2,2…	1,0,1,1,1,1,0,1,0,0,2,1,1,0,3,1,0,1,1,1,2,1,1,2,0,0,1,1,1,1,1,2,1,1,0,1,2,1,1,0,1,1,1,1,1,0,0,0,1,0,1,1,4,3,1,2,0,0,1,1,1,0,1,1,2,1,2,0,0,1,1,0,2,1,2,1,0,1,0,1,1,1,0,1,1,1,2,1,1,1,0,1,0,1,1,1,1,1,1,1,2,1,1,0,3,2,1,2,1,0,1,2,2,0,1,2,1,1,2,0,1,1,1,0,1,2,1,1,2,1,1,0,1,1,1,1,1,0,1,1,1,1,1,0,0,1,1,0,1,1,2,1,2,1,1,1,1,1,0,2,1,0,1,2,0,1,1,1,1,1,0,1,1,1,1,0,1,0,1,1,0,1,0,1,1,1,1,1,0,1,1,1,1,1,1,1,0,1,1,1…	0,1,3,2,2,3,2,1,0,2,2,2,2,1,1,1,2,1,0,1,2,2,3,3,0,3,2,3,3,1,1,2,1,2,2,3,2,3,2,0,1,1,2,2,1,2,3,2,1,0,2,1,3,2,2,2,1,0,1,1,1,3,2,4,0,2,2,1,2,1,1,2,3,1,1,0,1,1,1,0,1,0,1,3,3,2,2,1,1,2,0,1,2,3,3,2,2,2,2,3,1,2,2,2,1,1,3,2,2,1,2,1,1,3,2,1,0,2,2,1,2,0,2,3,0,0,0,2,3,3,1,2,1,0,1,1,3,1,2,2,0,2,3,0,0,2,2,1,2,3,1,3,2,3,1,1,1,1,2,1,1,2,3,1,1,1,1,1,1,2,1,1,2,0,1,3,1,1,1,1,2,1,1,1,2,3,1,1,2,1,1,1,1,1,3,3,1,1,2,3…	0,1,2,1,2,2,1,1,0,2,1,2,1,1,1,1,1,1,0,0,1,2,2,2,0,2,1,3,2,1,0,1,1,2,1,2,1,2,1,0,0,1,1,1,1,1,1,1,1,0,2,1,2,1,1,1,1,0,1,1,0,2,1,4,0,2,2,1,1,1,0,2,2,1,1,0,1,1,1,0,1,0,1,3,3,1,1,1,1,1,0,1,2,2,2,1,2,1,2,2,1,1,1,1,1,1,1,2,1,1,1,0,1,2,1,1,0,1,1,1,1,0,1,3,0,0,0,1,2,2,1,1,1,0,1,0,2,1,1,2,0,1,2,0,0,2,1,1,1,3,1,2,1,2,1,0,1,1,1,0,1,1,2,0,1,1,1,1,1,1,1,1,1,0,1,2,1,1,1,1,1,1,1,1,2,3,1,1,2,1,1,1,1,1,2,2,1,1,1,3…	0.55,0.6,0.55,0.5,0.5,0.35,0.55,0.6,0.7,0.5,0.45,0.55,0.55,0.35,0.35,0.65,0.45,0.7,0.7,0.55,0.7,0.7,0.5,0.45,0.55,0.35,0.5,0.55,0.7,0.6,0.65,0.55,0.55,0.5,0.7,0.75,0.55,0.55,0.55,0.55,0.55,0.6,0.8,0.65,0.55,0.6,0.55,0.6,0.3,0.5,0.55,0.7,0.7,0.65,0.65,0.45,0.4,0.35,0.5,0.5,0.75,0.6,0.5,0.5,0.5,0.55,0.3,0.35,0.4,0.5,0.45,0.5,0.55,0.55,0.5,0.5,0.6,0.65,0.5,0.6,0.6,0.6,0.4,0.35,0.5,0.45,0.55,0.45,0.6…
>hsa-miR-2110	UUGGGGAAACGGCCGCUGAGUG	GUGAGUCGCCGGCAAAGGGGUU	202	6,6,6,6,6,6,7,6,7,6,6,6,6,6,6,6,6,6,6,6,6,6,6,6,6,6,6,6,6,6,6,6,6,6,6,7,7,6,6,6,6,6,6,6,6,6,6,6,6,6,6,6,6,6,6,6,6,6,6,6,6,6,6,6,6,6,7,6,6,6,6,6,6,6,6,6,6,6,6,6,6,6,6,6,6,6,6,6,7,6,6,6,6,6,6,6,6,6,6,6,6,6,6,6,6,6,6,6,6,6,6,6,6,7,6,6,6,6,6,6,6,6,6,6,6,6,6,6,6,6,6,6,6,6,6,6,6,6,6,6,6,6,6,6,6,6,6,6,6,6,6,6,6,6,6,6,7,6,6,6,6,6,6,6,7,6,6,6,6,6,6,6,6,6,6,6,6,6,6,6,6,6,6,6,6,6,6,6,6,6,6,6,6,6,6,6,6,6,6,6…	6mer,5mer,2mer,3mer,2mer,4mer,3mer,2mer,3mer,2mer,5mer,2mer,3mer,3mer,2mer,2mer,2mer,3mer,5mer,2mer,3mer,2mer,4mer,2mer,2mer,2mer,3mer,2mer,2mer,3mer,3mer,2mer,3mer,3mer,3mer,4mer,3mer,4mer,5mer,2mer,2mer,2mer,2mer,2mer,2mer,3mer,3mer,2mer,2mer,3mer,3mer,3mer,2mer,3mer,3mer,4mer,3mer,5mer,2mer,2mer,4mer,3mer,2mer,2mer,3mer,3mer,3mer,2mer,4mer,2mer,2mer,3mer,3mer,2mer,4mer,2mer,4mer,2mer,2mer,3mer…	86,87,156,159,177,295,308,309,343,344,368,457,465,466,546,717,899,999,1016,1017,1027,1117,1139,1140,1144,1452,1473,1575,1632,1662,1750,1816,1857,1873,2105,2141,2222,2306,2307,2347,2348,2413,2431,2440,2504,2508,2527,2528,2727,2728,2835,2909,2910,3089,3090,3117,3134,3191,3198,3269,3270,3369,3542,3570,3645,3661,3822,3823,3955,3959,3963,4004,4005,4054,4062,4246,4262,4295,4498,4587,4612,4645,4646,4803…	G,A,U,A,C,G,G,U,A,U,U,U,A,U,A,U,U,A,A,A,U,U,A,U,C,G,G,C,U,C,G,A,U,G,U,G,G,G,U,A,G,U,G,A,U,G,A,G,A,A,A,G,A,A,A,A,G,U,U,A,C,C,G,G,C,G,A,C,U,U,C,G,U,G,A,G,G,A,C,G,G,G,A,A,C,C,U,A,C,U,C,U,C,A,G,C,G,A,A,C,A,A,A,C,G,A,U,G,G,C,A,A,A,A,G,G,G,G,C,A,A,C,G,C,C,A,A,U,A,C,A,G,A,C,C,A,G,A,A,A,G,U,A,A,G,A,G,A,A,A,U,G,A,C,C,A,G,A,C,A,G,A,G,C,A,A,G,G,G,A,G,A,A,A,A,G,G,G,G,U,G,C,A,A,A,A,G,C,G,A,G,A,G,G,A,G,A,A,G,A…	2,2,1,1,1,2,1,2,2,3,0,1,3,1,3,1,1,1,2,2,0,1,2,3,3,2,1,2,3,3,1,2,0,0,2,3,3,2,1,0,0,3,1,2,1,3,2,3,0,1,2,2,2,1,1,2,2,1,2,1,0,3,2,1,2,2,1,2,1,2,3,3,2,2,3,3,3,1,1,1,3,1,2,2,3,3,2,1,1,1,2,2,2,3,3,1,3,0,1,1,2,1,1,3,1,1,1,2,2,2,2,1,0,1,2,3,2,2,1,2,1,2,1,0,3,2,2,1,1,2,1,0,0,2,3,1,1,2,1,1,0,3,3,2,0,2,1,3,2,2,0,1,0,1,0,0,2,4,2,2,2,2,0,1,1,3,1,1,1,0,2,2,2,1,2,0,1,1,2,2,1,1,3,2,1,1,2,0,2,2,0,3,2,1,2,1,2,2,1,0…	1,1,1,0,1,1,1,1,1,1,0,1,1,1,1,1,0,0,1,1,0,1,1,1,1,1,1,1,1,1,0,1,0,0,1,1,2,1,1,0,0,1,1,1,1,1,1,1,0,1,1,1,1,1,1,1,1,1,2,1,0,2,0,1,1,1,1,1,1,0,1,3,1,1,1,1,1,0,1,0,2,1,1,1,1,1,2,1,1,1,1,1,1,1,1,1,1,0,1,1,2,1,1,1,1,1,1,1,1,1,0,1,0,1,1,1,0,1,1,1,1,1,0,0,2,1,1,1,1,1,0,0,0,0,1,1,1,1,1,0,0,2,1,2,0,1,1,1,1,2,0,1,0,1,0,0,2,2,2,2,1,1,0,1,1,2,1,0,1,0,0,1,2,1,2,0,1,1,1,1,1,1,2,1,1,1,2,0,1,2,0,1,2,1,1,1,1,1,1,0…	1,2,1,1,2,1,2,1,2,2,3,2,2,1,2,2,1,1,1,1,1,2,3,2,1,2,2,2,1,3,1,2,2,2,2,1,3,1,1,1,2,1,2,1,2,1,2,1,1,2,1,2,3,1,3,1,1,3,1,2,2,3,2,1,1,2,0,0,2,2,1,1,1,0,1,1,0,1,1,2,1,2,2,1,1,1,2,2,1,1,1,2,2,1,2,2,1,1,2,1,1,2,3,4,1,2,3,2,2,2,2,1,2,2,3,2,0,1,2,3,2,1,2,1,1,1,2,1,1,1,2,1,1,2,1,2,1,2,2,1,1,2,2,2,1,1,1,2,1,1,1,2,1,2,3,2,1,0,2,1,2,2,1,0,1,2,1,2,3,1,1,2,2,0,0,2,2,1,2,1,2,1,1,1,1,2,2,1,1,1,1,2,2,2,2,2,2,3,2,1…	0,1,1,1,1,1,1,1,1,1,3,1,1,1,1,1,1,1,1,1,1,2,1,1,1,1,2,1,1,2,1,1,1,1,2,1,2,1,0,0,1,1,1,1,1,1,1,1,0,1,1,1,3,1,2,1,1,2,0,1,1,3,1,1,1,2,0,0,2,1,0,0,0,0,1,1,0,1,0,2,1,1,1,1,1,0,1,2,1,1,1,1,2,1,2,1,1,1,1,1,1,2,1,2,0,1,1,1,2,2,1,1,1,2,2,1,0,1,1,2,1,1,1,1,0,1,1,1,1,1,1,1,1,1,1,1,1,2,2,1,1,1,1,1,1,0,1,1,1,1,1,2,1,1,2,1,1,0,1,1,2,1,1,0,0,1,1,2,2,1,1,1,1,0,0,1,1,1,2,1,1,1,1,1,1,1,1,0,1,1,1,1,1,2,1,2,1,1,1,1…	0.7,0.7,0.75,0.55,0.55,0.5,0.35,0.45,0.7,0.7,0.6,0.8,0.65,0.6,0.6,0.7,0.55,0.65,0.6,0.55,0.6,0.45,0.4,0.4,0.5,0.55,0.45,0.55,0.75,0.45,0.4,0.65,0.7,0.65,0.65,0.65,0.3,0.55,0.55,0.45,0.45,0.65,0.75,0.55,0.4,0.4,0.5,0.5,0.55,0.55,0.45,0.6,0.6,0.55,0.6,0.55,0.55,0.55,0.5,0.55,0.5,0.5,0.7,0.5,0.4,0.4,0.7,0.7,0.5,0.55,0.6,0.5,0.55,0.55,0.55,0.55,0.7,0.65,0.6,0.45,0.6,0.65,0.65,0.5,0.45,0.45,0.55,0.5,0…
>hsa-miR-1301-3p	UUGCAGCUGCCUGGGAGUGACUUC	CUUCAGUGAGGGUCCGUCGACGUU	201	7,6,6,6,6,7,6,6,6,6,6,6,6,6,6,6,6,6,6,6,6,6,6,6,6,6,6,6,6,6,6,6,6,6,6,6,6,7,7,6,6,6,6,6,6,6,6,6,6,6,6,6,6,6,6,6,6,6,6,6,6,7,6,6,6,6,6,6,6,6,7,6,6,7,6,6,6,6,6,6,6,6,6,6,6,6,6,6,6,6,6,6,6,6,6,6,6,6,6,6,6,6,6,6,6,6,6,6,6,6,6,6,6,6,6,6,6,6,6,6,7,6,6,6,6,7,6,7,6,6,6,6,6,6,6,6,6,6,6,6,6,6,6,7,6,6,6,6,6,6,6,6,6,6,7,6,6,6,7,6,6,6,6,6,6,6,6,6,7,6,6,6,6,6,6,6,7,6,6,6,6,6,6,6,6,6,6,6,6,6,6,6,7,6,6,6,6,6,6,6…	4mer,3mer,2mer,2mer,3mer,7mer,5mer,2mer,2mer,4mer,2mer,4mer,5mer,3mer,2mer,5mer,4mer,3mer,5mer,5mer,2mer,2mer,3mer,5mer,4mer,3mer,3mer,2mer,4mer,3mer,5mer,4mer,6mer,3mer,4mer,5mer,4mer,5mer,4mer,4mer,2mer,3mer,2mer,5mer,2mer,5mer,2mer,2mer,3mer,4mer,3mer,3mer,3mer,4mer,4mer,3mer,6mer,5mer,3mer,2mer,1,7mer,5mer,4mer,5mer,2mer,3mer,3mer,4mer,3mer,7mer,4mer,2mer,2mer,2mer,2mer,3mer,3mer,3mer,3mer,4m…	38,39,101,138,195,255,256,269,380,615,622,667,745,833,911,971,1062,1083,1095,1153,1187,1237,1299,1358,1359,1400,1524,1591,1600,1650,1791,1830,1908,1941,1949,2021,2092,2228,2312,2398,2467,2567,2598,2627,2755,2809,2813,2924,2961,2996,3045,3078,3081,3156,3178,3237,3302,3303,3357,3366,3429,3445,3446,3631,3668,3677,3720,3744,3892,3906,3918,3926,3938,4010,4011,4060,4133,4223,4347,4350,4374,4400,4401,44…	A,A,U,A,C,G,C,G,U,A,G,A,G,C,G,G,A,A,C,A,U,G,C,A,A,C,G,U,G,G,U,G,U,A,G,A,A,C,U,G,U,U,C,C,C,U,C,U,A,C,A,G,C,U,G,A,G,A,U,U,A,G,A,A,A,G,C,C,G,A,C,U,G,A,U,U,A,A,G,A,A,G,A,C,U,A,A,U,A,C,G,G,C,U,A,A,C,U,A,G,U,C,G,A,A,U,C,A,A,G,C,U,A,U,G,G,G,G,C,G,C,G,A,A,A,G,C,G,U,G,G,C,G,U,U,C,A,U,C,A,C,U,G,C,G,A,C,C,A,A,G,A,A,G,U,G,A,A,C,U,C,G,A,A,C,C,C,C,G,U,G,G,A,G,U,G,C,C,G,C,G,U,A,C,C,A,U,C,A,C,C,U,A,C,C,C,C,C,C,A…	0,1,0,1,1,2,1,2,1,3,1,2,1,1,1,2,2,2,3,1,1,3,2,3,1,1,0,1,0,2,2,1,2,3,2,2,1,1,1,1,1,0,2,1,1,2,3,0,2,3,1,2,2,3,1,1,1,2,2,2,2,2,0,1,1,1,3,2,0,1,3,2,1,1,0,1,1,1,0,4,2,2,0,1,2,0,1,2,0,0,1,3,1,0,2,1,2,2,2,2,3,3,2,1,1,2,1,1,0,2,1,3,2,0,2,1,3,3,1,1,3,0,1,1,3,2,1,2,1,0,0,3,2,2,3,1,2,1,0,2,1,3,2,1,0,0,0,2,1,1,1,3,3,0,2,1,0,1,1,1,1,2,1,1,3,1,2,2,2,1,0,2,2,3,3,1,1,2,3,2,2,1,2,2,2,1,2,2,2,2,2,2,3,2,3,2,2,2,2,1…	0,1,0,1,1,1,0,2,1,1,0,0,1,0,1,1,1,1,1,1,1,1,1,1,1,0,0,1,0,1,2,1,1,2,1,1,1,1,1,0,1,0,2,1,0,1,2,0,2,2,1,1,2,3,1,1,1,1,1,1,1,1,0,0,1,1,2,2,0,0,2,1,1,1,0,0,0,0,0,3,1,1,0,1,1,0,1,1,0,0,1,2,0,0,1,0,1,1,1,2,1,1,1,0,0,1,1,0,0,1,0,2,1,0,1,0,2,2,1,0,1,0,0,0,1,1,1,2,0,0,0,2,1,1,3,1,1,1,0,1,1,1,1,0,0,0,0,1,1,1,1,1,2,0,1,0,0,1,1,1,1,1,1,0,2,1,1,1,2,0,0,1,1,1,3,1,0,2,2,2,1,0,1,1,2,1,1,2,1,1,1,1,3,1,3,2,2,2,2,1…	3,3,0,3,2,1,2,1,3,2,3,3,2,1,2,0,2,0,1,3,0,2,1,2,2,1,2,0,2,1,4,2,2,2,3,2,2,3,2,2,3,2,2,1,2,4,3,0,3,2,0,1,2,1,1,2,1,2,0,2,3,0,0,2,3,2,1,2,2,0,1,2,3,2,3,3,2,3,2,2,1,0,0,1,0,2,1,2,3,1,1,3,0,2,0,3,1,1,4,2,3,1,1,3,2,2,4,2,2,2,2,0,2,1,2,2,3,1,1,2,1,1,0,2,2,1,1,2,2,1,2,1,0,2,3,2,2,1,0,2,0,2,3,2,1,2,2,3,2,2,2,0,0,4,0,0,3,2,0,1,3,0,2,3,0,3,0,0,0,0,3,0,0,2,0,0,0,0,2,0,0,1,3,4,2,2,0,2,2,2,0,2,0,0,0,2,0,2,0,0…	1,1,0,1,2,0,1,1,2,1,1,1,2,1,1,0,0,0,1,1,0,0,1,1,1,1,0,0,0,1,2,1,1,1,1,0,1,1,1,1,2,1,1,0,1,1,1,0,1,1,0,1,1,1,1,1,0,0,0,0,1,0,0,1,1,1,1,1,1,0,1,1,2,1,1,1,1,1,0,2,1,0,0,1,0,0,1,1,1,0,1,1,0,2,0,1,1,1,3,1,1,1,0,2,1,1,4,1,1,1,1,0,1,1,1,0,1,1,1,2,0,1,0,0,2,1,1,2,2,0,0,0,0,0,1,1,1,0,0,1,0,1,1,1,1,1,1,1,2,2,2,0,0,3,0,0,1,1,0,0,3,0,2,2,0,2,0,0,0,0,1,0,0,1,0,0,0,0,1,0,0,0,1,1,2,2,0,1,1,2,0,2,0,0,0,2,0,2,0,0…	0.55,0.55,0.6,0.75,0.6,0.35,0.35,0.4,0.55,0.5,0.45,0.6,0.4,0.5,0.6,0.6,0.8,0.7,0.55,0.55,0.3,0.55,0.65,0.55,0.45,0.45,0.55,0.45,0.6,0.6,0.6,0.7,0.65,0.55,0.6,0.65,0.55,0.6,0.5,0.65,0.6,0.7,0.7,0.65,0.35,0.6,0.45,0.65,0.75,0.5,0.45,0.4,0.5,0.6,0.4,0.65,0.5,0.55,0.45,0.5,0.65,0.65,0.65,0.5,0.55,0.45,0.35,0.5,0.6,0.45,0.55,0.5,0.45,0.4,0.45,0.6,0.55,0.5,0.6,0.6,0.5,0.5,0.55,0.5,0.7,0.6,0.6,0.65,0.65…
>hsa-miR-409-3p	GAAUGUUGCUCGGUGAACCCCU	UCCCCAAGUGGCUCGUUGUAAG	200	6,6,6,6,6,6,7,6,6,6,6,6,6,6,7,6,6,6,6,6,6,6,6,6,6,6,6,6,6,6,6,6,6,6,6,7,6,6,6,6,6,7,6,6,6,6,6,6,6,6,6,6,6,6,6,6,6,6,6,6,6,6,6,6,6,6,6,6,6,6,6,6,6,6,6,6,6,6,6,6,6,6,6,6,6,6,6,6,6,6,6,6,6,6,6,6,6,6,6,6,6,6,6,6,6,6,6,6,6,6,6,6,6,6,7,6,7,6,6,6,6,6,6,6,7,6,6,6,6,6,6,6,6,6,6,6,6,6,6,6,6,6,6,6,6,6,6,6,6,6,7,6,6,6,6,6,6,6,6,6,6,6,6,6,6,6,6,6,6,6,6,6,6,6,6,6,6,6,6,6,6,6,6,6,6,6,6,6,6,6,6,6,6,6,6,6,6,6,6,6	3mer,6mer,5mer,4mer,4mer,5mer,2mer,3mer,3mer,3mer,6mer,4mer,2mer,3mer,6mer,3mer,2mer,2mer,4mer,5mer,5mer,2mer,2mer,3mer,2mer,3mer,3mer,3mer,2mer,5mer,6mer,5mer,4mer,3mer,2mer,3mer,2mer,5mer,4mer,4mer,3mer,3mer,3mer,5mer,2mer,4mer,4mer,2mer,2mer,3mer,2mer,6mer,3mer,3mer,4mer,2mer,2mer,2mer,5mer,3mer,3mer,3mer,4mer,4mer,4mer,2mer,6mer,5mer,6mer,4mer,2mer,3mer,5mer,3mer,2mer,2mer,3mer,3mer,2mer,2mer…	98,149,150,154,172,218,265,271,348,353,441,442,470,710,728,761,778,826,901,989,994,1061,1112,1253,1283,1296,1341,1364,1390,1468,1556,1557,1606,1623,1807,1835,1938,1996,2009,2026,2063,2132,2181,2201,2285,2314,2405,2469,2695,2722,2723,2777,2921,2948,2977,3200,3257,3278,3308,3353,3354,3391,3413,3414,3455,3509,3527,3528,3551,3559,3567,3590,3673,3674,3761,3839,3854,3869,3884,3950,4082,4118,4119,4187,4…	U,U,C,C,G,U,G,G,A,U,U,U,G,U,G,A,A,G,A,A,C,G,U,G,U,G,A,G,C,C,U,C,A,C,U,A,G,G,G,A,U,G,C,G,C,U,U,A,G,U,C,G,U,C,C,U,G,C,G,U,G,U,U,C,G,A,U,G,G,A,C,G,U,G,A,A,G,G,G,C,G,U,G,G,A,C,G,U,C,G,A,G,C,A,C,G,U,G,G,G,U,G,A,C,G,C,C,U,U,G,C,G,G,U,U,U,C,C,G,C,C,G,G,G,C,A,G,G,U,G,G,A,A,C,A,U,A,G,A,A,G,A,G,U,G,U,G,U,G,G,A,A,G,C,A,U,U,C,C,C,G,C,G,G,A,A,C,C,U,G,G,U,A,C,A,U,G,G,C,A,G,U,C,G,G,G,G,U,G,A,U,C,A,U,A,A,U,U,C,U	1,1,1,1,2,2,1,2,1,2,1,2,1,1,2,2,2,2,1,1,1,1,2,2,1,2,1,2,2,1,2,1,2,3,3,3,2,3,1,2,1,1,2,2,3,3,2,3,1,0,1,3,1,2,2,1,2,2,2,3,1,2,3,2,2,2,2,3,2,1,1,2,2,2,1,1,2,4,1,1,2,2,2,2,2,2,2,3,1,2,2,0,3,3,1,1,0,1,1,2,2,2,2,3,1,2,1,2,1,1,4,1,2,2,1,0,2,1,2,1,3,3,2,1,2,1,3,2,2,3,1,3,1,1,1,3,2,2,2,2,3,0,2,1,1,2,2,0,2,1,1,1,1,3,3,2,2,0,1,2,1,2,1,1,2,1,1,0,2,2,2,2,3,2,1,1,1,1,2,2,1,1,2,1,2,2,1,3,2,1,2,3,2,1,3,3,1,3,1,1	1,1,1,1,1,1,1,1,0,1,0,1,0,1,0,1,2,1,1,1,1,0,1,1,1,2,1,1,1,1,1,0,1,1,2,2,1,1,0,1,1,1,1,1,2,2,1,1,0,0,1,2,1,2,2,1,2,1,1,2,0,1,2,1,2,1,1,2,1,1,1,1,1,1,1,0,1,4,0,1,2,1,2,1,2,1,1,2,0,0,1,0,1,1,1,1,0,1,1,2,1,2,1,3,1,1,0,1,0,0,3,0,1,1,1,0,1,0,1,1,1,1,1,1,1,1,2,1,1,2,1,2,0,1,0,1,1,1,2,1,3,0,1,1,0,1,1,0,1,0,1,1,1,2,2,2,1,0,0,1,1,0,0,1,1,0,1,0,1,1,1,2,2,1,1,0,1,0,1,1,1,0,1,1,1,2,0,1,1,1,1,2,1,0,2,2,1,2,0,1	2,2,1,3,3,1,3,2,3,2,4,3,2,1,2,2,3,3,2,1,3,2,3,1,3,3,2,2,2,1,2,2,2,1,1,1,2,2,2,1,2,2,3,1,2,2,2,3,3,3,1,2,2,1,2,2,2,3,1,2,2,1,2,2,3,1,1,1,3,2,3,2,2,2,1,1,1,3,1,3,1,2,3,2,1,2,2,1,2,2,1,1,1,2,2,2,2,3,1,1,1,2,2,3,1,3,2,2,3,2,3,2,2,2,1,3,4,2,1,3,2,2,3,2,3,2,1,1,1,3,2,1,3,2,2,2,3,2,1,1,3,1,2,3,2,1,2,1,2,1,2,1,2,2,1,2,2,4,3,1,2,1,2,3,2,1,2,1,1,3,2,3,3,1,3,1,1,2,1,2,1,2,2,1,2,2,3,2,1,1,2,3,2,1,1,1,1,2,1,1	2,1,1,2,1,0,1,2,1,1,4,2,2,1,1,1,1,1,1,0,2,1,1,1,1,1,1,0,1,1,0,1,1,1,1,0,0,1,0,1,2,1,0,0,2,1,1,2,2,1,1,1,2,1,1,1,1,1,1,0,1,0,1,0,1,0,1,1,1,2,2,2,1,1,1,1,0,3,0,3,1,0,2,1,1,1,1,1,2,0,1,1,1,1,1,1,1,1,1,0,0,1,1,1,1,1,1,1,2,0,1,1,2,0,1,3,1,1,1,1,1,1,2,1,0,1,0,1,1,1,0,1,3,1,2,1,1,2,0,0,2,1,1,2,1,1,0,1,1,1,1,0,1,0,0,2,0,1,2,1,2,1,1,1,0,1,1,1,1,3,1,2,2,1,3,1,0,1,1,1,0,1,1,1,2,2,1,1,1,1,1,3,1,1,1,0,1,0,1,1	0.5,0.75,0.75,0.8,0.65,0.35,0.5,0.45,0.6,0.5,0.7,0.7,0.5,0.7,0.5,0.55,0.65,0.55,0.6,0.65,0.75,0.75,0.5,0.5,0.55,0.65,0.45,0.3,0.45,0.4,0.45,0.45,0.55,0.5,0.7,0.55,0.45,0.4,0.45,0.55,0.65,0.7,0.45,0.3,0.6,0.35,0.75,0.45,0.7,0.55,0.5,0.5,0.7,0.45,0.6,0.55,0.6,0.55,0.45,0.5,0.4,0.55,0.5,0.5,0.35,0.6,0.65,0.65,0.6,0.7,0.55,0.55,0.5,0.45,0.55,0.7,0.55,0.45,0.45,0.5,0.65,0.55,0.55,0.5,0.6,0.5,0.55,0.5,…
>hsa-miR-675-3p	CUGUAUGCCCUCACCGCUCA	ACUCGCCACUCCCGUAUGUC	200	6,6,6,6,6,6,6,6,6,6,6,6,6,6,6,6,6,6,6,6,7,6,6,6,6,6,6,6,6,6,6,6,6,6,6,6,6,7,6,6,6,6,6,6,6,6,6,6,6,6,6,6,6,6,6,6,6,6,6,6,7,6,6,6,6,6,6,6,6,6,6,6,6,6,6,6,6,7,6,6,6,6,7,6,6,6,6,6,6,6,6,6,6,6,6,6,6,6,6,6,6,6,6,6,6,6,6,6,6,6,6,6,6,6,6,6,6,6,6,6,6,6,6,6,6,6,6,6,6,6,6,6,6,6,6,6,6,6,6,7,6,6,6,6,6,6,6,6,6,6,6,6,6,6,6,6,6,6,7,6,6,6,6,6,6,6,6,6,6,6,6,6,7,6,6,6,6,6,6,6,6,6,6,6,6,6,6,6,6,6,6,6,6,6,6,6,6,6,6,6	2mer,3mer,3mer,3mer,5mer,2mer,4mer,2mer,4mer,3mer,2mer,3mer,2mer,3mer,3mer,3mer,4mer,3mer,2mer,2mer,5mer,5mer,2mer,2mer,3mer,3mer,3mer,4mer,2mer,6mer,3mer,4mer,2mer,4mer,2mer,2mer,3mer,5mer,4mer,2mer,3mer,3mer,3mer,2mer,4mer,4mer,3mer,3mer,2mer,2mer,4mer,2mer,2mer,3mer,3mer,2mer,4mer,2mer,2mer,3mer,4mer,3mer,2mer,2mer,3mer,2mer,3mer,3mer,2mer,3mer,2mer,2mer,4mer,4mer,2mer,2mer,2mer,4mer,2mer,2mer…	69,152,179,234,449,501,632,731,762,779,784,836,971,975,982,987,992,1056,1100,1104,1342,1344,1364,1402,1551,1552,1577,1637,1665,1761,1844,1862,1895,1902,2034,2036,2075,2109,2110,2183,2187,2188,2196,2247,2316,2361,2402,2418,2423,2469,2537,2567,2570,2615,2616,2736,2757,2768,2769,2772,2815,2816,2888,2892,2933,3059,3066,3212,3280,3306,3324,3326,3529,3530,3554,3631,3668,3734,3834,3854,3857,3877,3879,38…	A,U,A,G,A,A,G,A,A,U,A,G,G,G,U,U,U,G,U,U,C,C,G,A,A,C,G,A,C,C,G,G,C,G,A,G,G,A,A,U,A,G,A,A,A,A,U,U,A,A,G,U,G,A,C,A,C,A,G,A,A,G,U,A,G,G,G,G,C,U,A,G,G,A,A,A,A,G,G,G,C,C,G,U,G,G,U,G,U,G,A,G,C,A,C,A,C,G,U,U,A,G,A,U,G,G,A,C,U,G,A,A,G,G,A,A,C,A,A,G,U,C,C,U,A,A,A,G,C,U,G,G,A,A,A,U,U,A,A,U,A,A,U,G,A,C,U,A,U,A,A,U,G,U,C,U,A,C,G,A,A,U,C,A,U,C,G,A,C,A,G,U,A,A,G,G,A,U,G,A,U,C,A,A,C,A,A,A,A,C,A,A,A,C,A,G,U,G,G,U	2,1,1,2,1,1,3,1,2,2,1,1,1,1,2,1,1,2,2,1,2,2,1,1,3,3,1,1,0,2,0,0,2,1,0,1,1,0,1,3,1,1,2,1,2,1,1,1,1,3,2,1,2,2,2,1,3,1,1,0,2,3,2,1,2,0,1,1,1,1,1,1,2,1,1,2,1,2,1,0,0,3,3,4,1,2,1,1,0,1,2,1,1,2,2,0,0,1,2,2,3,2,2,1,1,1,2,2,2,1,0,1,2,1,3,1,2,2,1,1,2,2,2,1,1,1,1,0,1,2,2,2,1,0,3,1,3,2,1,1,1,0,1,2,1,2,1,1,1,2,0,2,1,1,3,1,0,1,2,3,2,0,1,1,1,0,1,1,2,2,1,1,1,2,1,3,1,2,0,1,2,3,2,2,3,1,2,2,1,2,2,1,1,3,1,2,1,1,1,2	1,1,1,1,1,1,1,1,2,2,1,0,1,1,2,1,1,1,1,1,1,1,1,1,1,3,1,1,0,1,0,0,1,0,0,1,1,0,1,3,1,1,1,1,2,1,1,0,1,2,2,1,2,1,1,1,2,1,1,0,2,2,1,1,1,0,0,1,1,0,1,1,2,1,1,1,1,1,1,0,0,2,2,2,1,1,1,0,0,0,1,0,0,2,1,0,0,1,2,1,1,2,1,1,1,1,2,1,1,1,0,1,2,1,2,1,1,2,0,1,2,1,1,1,1,1,1,0,0,1,2,1,1,0,1,1,2,1,1,1,1,0,1,2,1,1,1,1,1,1,0,1,0,1,1,1,0,1,2,2,1,0,1,1,1,0,1,1,2,1,1,1,1,1,1,3,1,1,0,1,1,2,1,1,3,1,2,1,0,1,2,0,0,1,0,2,0,1,1,2	1,1,2,2,0,2,1,0,1,1,0,2,1,1,2,0,0,0,1,0,2,0,2,1,2,3,1,2,2,2,1,1,0,0,1,1,1,2,2,2,2,1,1,2,1,2,1,2,1,1,2,1,1,1,1,2,1,1,0,1,1,2,1,1,2,2,0,2,1,2,2,2,2,1,1,3,1,1,1,1,0,2,0,3,1,1,2,0,2,1,0,3,3,2,0,1,2,3,0,1,2,0,1,0,1,2,2,0,0,3,2,1,2,3,2,2,0,1,3,1,1,1,1,1,2,1,1,3,1,2,2,2,1,2,2,3,1,1,0,1,1,2,2,1,2,2,1,2,1,1,2,0,1,2,0,1,1,1,1,0,1,1,2,3,1,1,2,1,3,1,2,1,1,2,1,1,0,2,2,3,1,0,2,2,1,2,2,0,0,1,1,0,0,2,1,1,1,1,1,1	0,1,1,1,0,2,0,0,1,0,0,1,1,1,1,0,0,0,1,0,2,0,1,1,1,2,1,1,1,1,1,1,0,0,1,1,1,1,1,1,1,1,1,1,0,2,1,1,1,1,1,1,1,0,0,1,1,0,0,1,0,1,0,1,1,1,0,1,1,1,2,1,2,1,0,2,1,1,0,1,0,1,0,2,1,1,1,0,1,1,0,2,1,1,0,1,2,1,0,1,1,0,1,0,1,1,1,0,0,2,1,1,1,2,2,1,0,1,2,0,0,1,1,1,1,0,1,2,1,1,2,1,1,1,1,2,0,1,0,1,1,1,1,1,1,2,1,1,1,1,1,0,1,1,0,1,1,0,0,0,1,1,1,2,1,1,1,1,3,1,1,1,1,1,1,1,0,2,1,3,1,0,1,1,1,1,2,0,0,0,1,0,0,1,1,0,1,1,1,1	0.65,0.8,0.6,0.5,0.75,0.6,0.35,0.55,0.6,0.65,0.8,0.5,0.6,0.65,0.6,0.7,0.7,0.6,0.55,0.6,0.4,0.3,0.3,0.45,0.4,0.4,0.6,0.6,0.55,0.3,0.7,0.75,0.55,0.5,0.6,0.6,0.65,0.65,0.55,0.45,0.5,0.5,0.5,0.65,0.5,0.5,0.75,0.7,0.7,0.45,0.5,0.7,0.6,0.6,0.6,0.55,0.3,0.5,0.4,0.45,0.35,0.35,0.65,0.55,0.6,0.3,0.4,0.55,0.6,0.55,0.6,0.55,0.7,0.8,0.7,0.5,0.55,0.45,0.65,0.55,0.55,0.55,0.5,0.45,0.5,0.6,0.6,0.65,0.6,0.55,0.6…
>hsa-miR-654-3p	UAUGUCUGCUGACCAUCACCUU	UUCCACUACCAGUCGUCUGUAU	196	6,6,6,6,6,6,6,6,6,6,6,6,6,6,6,6,6,6,6,7,6,6,6,6,6,6,6,6,6,6,6,6,6,6,6,6,6,6,6,7,6,6,6,6,6,6,6,6,6,6,6,6,6,6,6,6,6,6,6,6,6,7,6,6,6,6,6,6,6,6,6,6,6,6,6,6,6,6,6,6,6,6,6,6,6,6,6,6,6,6,6,6,6,6,6,6,6,6,6,6,6,6,6,6,6,6,6,6,7,6,6,6,6,6,6,6,6,6,6,6,6,6,6,6,6,6,6,6,6,6,6,6,6,6,6,6,6,6,6,6,6,6,6,6,6,6,6,6,6,6,6,6,7,6,7,6,6,6,6,6,6,6,6,6,6,6,6,6,6,6,6,6,6,6,6,6,6,6,6,6,6,6,6,6,6,6,6,6,6,6,6,6,6,6,6,6	4mer,2mer,3mer,2mer,2mer,2mer,3mer,3mer,2mer,2mer,3mer,6mer,4mer,2mer,4mer,3mer,2mer,3mer,2mer,3mer,2mer,2mer,3mer,3mer,4mer,2mer,2mer,3mer,4mer,3mer,4mer,2mer,6mer,2mer,3mer,4mer,4mer,2mer,3mer,7mer,4mer,2mer,3mer,3mer,2mer,2mer,2mer,2mer,2mer,4mer,2mer,2mer,2mer,4mer,3mer,2mer,4mer,5mer,2mer,2mer,3mer,7mer,5mer,2mer,2mer,5mer,2mer,3mer,3mer,3mer,4mer,3mer,4mer,6mer,4mer,4mer,2mer,2mer,2mer,4mer…	91,141,171,334,484,494,628,677,780,890,908,976,983,1053,1159,1186,1247,1255,1271,1339,1341,1347,1605,1622,1670,1867,1892,1936,1994,2008,2056,2180,2197,2212,2227,2284,2285,2302,2387,2403,2436,2466,2534,2578,2737,2744,2753,2754,2885,2914,2930,2973,3004,3029,3067,3068,3084,3142,3157,3185,3253,3307,3308,3317,3340,3412,3464,3847,3936,4009,4114,4115,4138,4156,4157,4170,4172,4174,4300,4373,4426,4445,458…	C,A,U,G,C,C,A,G,G,C,G,C,C,A,G,U,G,U,C,A,A,G,U,U,C,U,G,C,G,U,U,U,C,C,G,U,C,C,G,C,U,A,G,U,A,G,U,A,G,C,A,C,G,G,U,G,C,G,U,C,G,U,G,C,G,A,G,C,C,A,U,A,G,U,G,G,A,A,C,A,A,A,U,A,G,U,A,U,A,A,U,A,U,C,U,A,C,U,A,C,A,C,A,U,A,A,G,A,G,G,C,A,A,A,G,G,G,G,G,C,U,A,G,G,U,U,G,C,C,G,G,U,U,C,A,U,G,U,U,G,U,C,U,A,U,C,C,G,G,G,A,G,A,G,U,C,G,A,C,A,G,U,G,C,U,G,C,A,G,G,U,G,U,U,C,G,A,U,G,G,U,G,G,G,G,G,G,G,G,G,G,G,C,U,A,G	2,1,2,1,1,4,3,1,1,2,2,3,3,2,2,1,1,2,1,1,2,2,2,3,2,2,2,1,1,2,1,3,2,3,2,2,2,1,2,3,2,2,2,4,2,2,2,2,3,2,2,1,2,3,3,2,2,3,2,2,2,2,2,4,2,1,3,1,2,2,2,2,2,1,1,2,1,2,2,2,2,3,2,1,2,1,2,2,2,1,3,3,3,3,2,1,2,2,2,2,1,1,2,1,2,4,3,1,2,3,2,1,2,1,1,1,3,1,1,1,1,2,2,1,1,2,3,3,1,2,2,2,1,2,1,1,3,1,1,2,1,2,1,2,1,1,1,1,1,2,2,1,2,1,2,3,2,2,2,1,1,1,1,2,1,1,2,1,2,1,1,2,1,1,1,1,2,2,3,2,1,1,1,2,2,3,2,2,2,2,3,2,2,2,2,2	2,0,1,0,1,2,1,0,1,1,2,2,3,1,0,1,0,1,0,1,2,2,1,1,1,1,1,0,0,2,1,1,1,1,2,0,1,1,1,1,2,2,2,4,2,2,0,0,3,2,1,0,0,1,3,1,1,2,2,1,1,1,0,1,2,0,1,0,1,2,0,1,1,1,1,1,1,1,1,0,1,1,2,1,1,0,0,0,1,0,1,1,1,2,0,0,0,1,1,1,0,1,2,0,1,4,1,1,2,1,0,1,1,0,1,0,1,1,1,1,0,1,1,1,1,0,1,1,1,1,1,2,1,2,0,0,3,1,1,1,1,1,1,0,1,0,0,0,0,2,1,0,1,1,1,1,1,2,1,0,1,1,1,1,1,1,2,1,0,0,0,1,0,1,1,0,0,2,1,0,0,0,0,0,0,1,1,1,0,0,1,0,1,2,0,0	2,3,1,1,2,2,3,2,3,2,2,3,2,3,1,3,1,2,2,1,1,2,2,1,1,1,1,1,1,3,2,2,3,1,1,1,1,3,1,1,0,1,2,2,1,3,2,2,1,3,2,2,1,2,0,2,1,1,1,2,2,1,2,1,1,2,1,1,1,1,0,1,1,1,2,4,2,2,1,1,2,0,1,2,1,1,2,3,3,3,0,1,1,0,2,1,0,2,1,1,0,1,0,2,2,1,1,1,2,3,1,2,0,2,3,1,1,1,1,1,0,3,1,0,1,2,1,1,2,1,2,2,1,1,1,2,2,2,2,2,1,1,2,2,2,2,1,1,2,2,1,1,0,1,1,1,1,2,2,1,1,3,3,2,2,1,2,2,1,3,1,1,1,1,1,1,1,1,3,2,1,1,2,1,1,1,0,3,2,1,1,2,1,1,0,1	1,3,1,1,2,1,2,2,3,1,1,2,1,2,1,2,1,1,1,1,1,2,2,0,1,1,1,0,0,2,1,1,3,1,1,1,1,2,1,1,0,0,2,2,1,1,1,1,0,2,1,1,0,1,0,1,1,1,0,1,1,1,1,0,1,1,1,1,1,1,0,1,1,0,1,3,1,2,1,1,1,0,1,1,1,0,1,2,2,3,0,0,1,0,1,1,0,2,1,1,0,1,0,1,1,1,1,1,2,3,0,1,0,1,3,0,0,1,1,1,0,3,1,0,1,1,0,1,1,0,1,1,1,1,0,1,2,2,2,1,1,1,2,1,1,2,0,0,1,1,1,0,0,1,0,1,1,1,1,1,1,2,2,2,1,1,1,2,1,2,1,0,1,1,1,1,1,0,2,1,1,0,2,0,0,0,0,2,1,1,1,1,1,1,0,1	0.5,0.65,0.7,0.65,0.5,0.4,0.45,0.55,0.65,0.55,0.6,0.6,0.55,0.65,0.45,0.35,0.6,0.45,0.4,0.45,0.45,0.4,0.55,0.5,0.6,0.55,0.55,0.4,0.5,0.5,0.65,0.45,0.4,0.5,0.55,0.65,0.6,0.45,0.7,0.7,0.65,0.6,0.5,0.5,0.45,0.4,0.45,0.4,0.7,0.55,0.65,0.65,0.4,0.55,0.4,0.4,0.5,0.55,0.55,0.45,0.6,0.5,0.45,0.55,0.45,0.6,0.6,0.5,0.5,0.45,0.5,0.45,0.55,0.55,0.55,0.5,0.6,0.6,0.65,0.55,0.65,0.55,0.5,0.75,0.7,0.45,0.55,0.45,…
>hsa-let-7a-5p	UGAGGUAGUAGGUUGUAUAGUU	UUGAUAUGUUGGAUGAUGGAGU	193	6,6,6,6,6,6,6,6,6,6,6,6,6,6,6,6,6,6,6,6,6,6,6,6,6,6,6,6,6,6,6,6,6,7,6,6,6,6,6,6,6,6,6,6,6,6,6,6,6,6,6,6,6,6,7,7,6,6,6,6,6,6,6,6,6,6,6,6,6,6,6,6,6,6,6,6,6,6,6,6,6,6,6,6,6,6,6,6,7,6,6,6,6,6,6,6,6,6,6,6,6,6,6,6,6,6,6,6,7,6,6,6,6,6,6,6,6,7,6,7,6,6,6,6,6,6,6,6,6,6,6,6,6,6,6,6,6,6,6,6,6,6,6,6,6,6,6,6,6,6,6,6,6,6,6,6,6,6,6,7,6,6,6,6,6,6,6,6,6,6,6,6,6,6,6,6,6,6,6,6,6,6,6,6,6,6,6,6,6,6,6,6,6	2mer,1,4mer,3mer,2mer,3mer,2mer,2mer,3mer,2mer,2mer,3mer,3mer,2mer,3mer,2mer,2mer,4mer,3mer,2mer,3mer,2mer,2mer,3mer,2mer,3mer,2mer,2mer,2mer,3mer,2mer,2mer,2mer,4mer,2mer,1,4mer,2mer,3mer,2mer,2mer,5mer,3mer,2mer,3mer,2mer,2mer,1,3mer,2mer,2mer,4mer,2mer,3mer,2mer,2mer,3mer,4mer,3mer,2mer,2mer,2mer,2mer,3mer,3mer,2mer,2mer,3mer,3mer,4mer,2mer,2mer,4mer,3mer,5mer,4mer,2mer,4mer,3mer,2mer,4mer,5me…	163,178,218,219,433,464,470,652,766,880,970,994,995,1012,1016,1061,1102,1131,1132,1135,1138,1139,1169,1210,1222,1303,1372,1416,1435,1452,1481,1498,1626,1631,1657,1658,1696,1718,1780,1808,1813,1858,1910,1940,1976,2026,2137,2138,2140,2218,2221,2259,2263,2395,2482,2503,2527,2544,2545,2548,2551,2569,2585,2602,2603,2695,2713,2986,3014,3164,3195,3418,3421,3422,3454,3455,3475,3559,3603,3641,3706,3724,38…	U,G,U,G,A,A,G,U,U,U,A,C,A,C,A,G,C,C,U,C,C,A,C,A,A,G,C,U,U,G,A,C,G,G,C,U,U,A,A,A,A,A,A,G,A,A,C,U,A,U,A,U,U,G,U,A,A,C,U,C,U,A,G,U,A,G,U,G,A,G,A,U,C,G,U,G,A,A,G,G,G,G,A,A,A,A,C,U,C,U,C,G,U,G,U,C,C,A,G,A,A,G,G,U,A,G,U,G,U,C,A,A,C,A,U,C,G,C,G,U,C,G,U,U,G,G,U,C,G,U,A,G,A,C,U,A,A,A,C,C,A,U,A,U,U,A,C,U,U,G,A,U,A,U,C,C,C,C,C,A,C,U,A,C,A,U,U,C,A,U,U,C,U,A,U,U,C,A,A,U,A,A,U,A,U,A,C,U,U,G,G,A,U	3,1,1,0,1,3,2,1,1,2,0,2,1,1,1,3,2,1,3,1,3,2,2,1,1,1,2,2,1,1,3,1,0,2,1,2,3,1,3,2,2,0,2,1,1,4,1,1,3,2,2,2,2,2,1,1,3,2,1,1,3,0,1,2,2,1,2,3,2,1,2,1,1,2,2,0,0,3,1,1,1,1,2,2,2,2,2,3,1,3,3,2,2,2,2,2,1,3,1,2,1,3,3,2,2,3,1,1,1,2,2,2,1,1,2,2,2,0,0,0,4,1,2,2,1,3,2,2,3,1,1,3,2,3,1,2,1,2,2,2,0,4,1,0,2,1,1,4,1,2,2,2,2,1,2,2,3,1,3,4,1,2,2,2,2,2,1,3,2,2,0,4,0,0,2,1,0,1,1,2,2,1,0,0,1,1,1,1,1,0,1,1,2	1,1,1,0,1,1,1,1,1,1,0,1,1,0,0,2,1,1,1,0,3,1,1,0,1,0,0,1,1,1,2,1,0,1,1,1,2,0,3,1,1,0,1,1,1,3,0,1,1,1,0,2,2,1,0,1,1,1,0,0,3,0,0,1,0,1,2,0,1,0,1,1,0,1,1,0,0,1,1,1,0,1,0,1,1,1,0,3,0,2,2,1,0,1,1,1,1,0,1,2,0,3,1,1,1,2,1,1,1,1,2,1,1,1,0,1,1,0,0,0,2,1,1,1,0,0,2,0,2,1,1,1,1,2,1,1,0,2,1,1,0,1,1,0,1,1,1,2,0,1,2,1,2,0,1,1,3,1,3,4,0,1,1,1,0,0,1,1,0,1,0,3,0,0,1,1,0,0,0,1,1,0,0,0,0,0,0,0,0,0,1,0,1	3,3,2,4,2,1,3,1,3,2,3,3,2,2,3,2,2,3,3,1,3,3,2,3,2,2,2,3,4,3,2,2,4,1,2,3,3,2,3,3,3,3,2,1,2,3,2,2,2,3,2,4,2,2,2,1,3,2,3,3,2,2,4,3,3,2,3,3,3,3,3,2,2,2,3,2,2,2,3,3,3,2,3,3,2,1,2,3,2,3,2,4,2,3,3,1,3,2,4,3,3,1,2,2,2,3,2,3,3,3,3,3,1,3,1,2,2,3,3,3,2,1,2,3,3,3,2,3,3,2,3,2,2,1,3,2,3,3,3,3,2,3,2,2,2,1,3,3,3,2,3,2,4,2,2,2,2,3,2,2,2,2,2,2,3,2,2,2,1,1,3,3,3,2,3,3,3,3,2,3,3,3,3,3,3,3,3,3,3,3,4,3,3	1,0,1,1,1,1,2,0,2,2,1,3,2,1,1,1,1,1,1,0,0,0,0,1,1,1,1,1,4,1,1,1,0,0,0,1,2,1,2,1,1,2,1,0,1,2,1,1,1,0,1,3,2,1,1,1,1,1,2,2,1,1,1,2,2,1,2,1,2,1,2,1,1,1,1,0,1,1,0,1,2,1,2,1,1,1,1,1,1,3,1,3,1,1,1,0,1,1,0,1,1,1,2,1,1,1,2,1,1,1,1,2,0,2,1,2,2,1,2,1,1,1,2,2,2,1,1,2,1,1,2,1,1,1,2,1,1,1,1,2,1,2,1,1,1,0,2,2,0,0,1,0,1,0,1,1,0,2,1,2,1,2,2,1,1,0,1,2,1,1,1,2,1,0,1,1,2,2,1,1,2,1,1,1,1,2,2,2,2,1,1,1,1	0.6,0.6,0.35,0.3,0.95,0.65,0.5,0.4,0.65,0.6,0.6,0.75,0.75,0.75,0.6,0.75,0.55,0.6,0.55,0.4,0.45,0.4,0.4,0.4,0.3,0.55,0.45,0.6,0.55,0.55,0.4,0.4,0.45,0.65,0.45,0.45,0.65,0.6,0.35,0.7,0.55,0.75,0.65,0.45,0.55,0.55,0.75,0.8,0.7,0.35,0.35,0.55,0.65,0.6,0.75,0.4,0.5,0.65,0.65,0.6,0.55,0.65,0.55,0.65,0.6,0.7,0.7,0.45,0.6,0.5,0.4,0.5,0.65,0.6,0.4,0.35,0.35,0.7,0.6,0.45,0.5,0.45,0.8,0.7,0.5,0.55,0.55,0.35…
>hsa-let-7b-5p	UGAGGUAGUAGGUUGUGUGGUU	UUGGUGUGUUGGAUGAUGGAGU	193	6,6,6,6,6,6,6,6,6,6,6,6,6,6,6,6,6,6,6,6,6,6,6,6,6,6,6,6,6,6,6,6,6,7,6,6,6,6,6,6,6,6,6,6,6,6,6,6,6,6,6,6,6,6,7,7,6,6,6,6,6,6,6,6,6,6,6,6,6,6,6,6,6,6,6,6,6,6,6,6,6,6,6,6,6,6,6,6,7,6,6,6,6,6,6,6,6,6,6,6,6,6,6,6,6,6,6,6,7,6,6,6,6,6,6,6,6,7,6,7,6,6,6,6,6,6,6,6,6,6,6,6,6,6,6,6,6,6,6,6,6,6,6,6,6,6,6,6,6,6,6,6,6,6,6,6,6,6,6,7,6,6,6,6,6,6,6,6,6,6,6,6,6,6,6,6,6,6,6,6,6,6,6,6,6,6,6,6,6,6,6,6,6	2mer,1,4mer,3mer,2mer,3mer,2mer,2mer,3mer,2mer,2mer,3mer,3mer,2mer,3mer,2mer,2mer,4mer,3mer,2mer,3mer,2mer,2mer,3mer,2mer,3mer,2mer,2mer,2mer,3mer,2mer,2mer,2mer,4mer,2mer,1,4mer,2mer,3mer,2mer,2mer,5mer,3mer,2mer,3mer,2mer,2mer,1,3mer,2mer,2mer,4mer,2mer,3mer,2mer,2mer,3mer,4mer,3mer,2mer,2mer,2mer,2mer,3mer,3mer,2mer,2mer,3mer,3mer,4mer,2mer,2mer,4mer,3mer,5mer,4mer,2mer,4mer,3mer,2mer,4mer,5me…	163,178,218,219,433,464,470,652,766,880,970,994,995,1012,1016,1061,1102,1131,1132,1135,1138,1139,1169,1210,1222,1303,1372,1416,1435,1452,1481,1498,1626,1631,1657,1658,1696,1718,1780,1808,1813,1858,1910,1940,1976,2026,2137,2138,2140,2218,2221,2259,2263,2395,2482,2503,2527,2544,2545,2548,2551,2569,2585,2602,2603,2695,2713,2986,3014,3164,3195,3418,3421,3422,3454,3455,3475,3559,3603,3641,3706,3724,38…	U,G,U,G,A,A,G,U,U,U,A,C,A,C,A,G,C,C,U,C,C,A,C,A,A,G,C,U,U,G,A,C,G,G,C,U,U,A,A,A,A,A,A,G,A,A,C,U,A,U,A,U,U,G,U,A,A,C,U,C,U,A,G,U,A,G,U,G,A,G,A,U,C,G,U,G,A,A,G,G,G,G,A,A,A,A,C,U,C,U,C,G,U,G,U,C,C,A,G,A,A,G,G,U,A,G,U,G,U,C,A,A,C,A,U,C,G,C,G,U,C,G,U,U,G,G,U,C,G,U,A,G,A,C,U,A,A,A,C,C,A,U,A,U,U,A,C,U,U,G,A,U,A,U,C,C,C,C,C,A,C,U,A,C,A,U,U,C,A,U,U,C,U,A,U,U,C,A,A,U,A,A,U,A,U,A,C,U,U,G,G,A,U	3,1,1,0,1,3,2,1,1,2,0,2,1,1,1,3,2,1,3,1,3,2,2,1,1,1,2,2,1,1,3,1,0,2,1,2,3,1,3,2,2,0,2,1,1,4,1,1,3,2,2,2,2,2,1,1,3,2,1,1,3,0,1,2,2,1,2,3,2,1,2,1,1,2,2,0,0,3,1,1,1,1,2,2,2,2,2,3,1,3,3,2,2,2,2,2,1,3,1,2,1,3,3,2,2,3,1,1,1,2,2,2,1,1,2,2,2,0,0,0,4,1,2,2,1,3,2,2,3,1,1,3,2,3,1,2,1,2,2,2,0,4,1,0,2,1,1,4,1,2,2,2,2,1,2,2,3,1,3,4,1,2,2,2,2,2,1,3,2,2,0,4,0,0,2,1,0,1,1,2,2,1,0,0,1,1,1,1,1,0,1,1,2	1,1,1,0,1,1,1,1,1,1,0,1,1,0,0,2,1,1,1,0,3,1,1,0,1,0,0,1,1,1,2,1,0,1,1,1,2,0,3,1,1,0,1,1,1,3,0,1,1,1,0,2,2,1,0,1,1,1,0,0,3,0,0,1,0,1,2,0,1,0,1,1,0,1,1,0,0,1,1,1,0,1,0,1,1,1,0,3,0,2,2,1,0,1,1,1,1,0,1,2,0,3,1,1,1,2,1,1,1,1,2,1,1,1,0,1,1,0,0,0,2,1,1,1,0,0,2,0,2,1,1,1,1,2,1,1,0,2,1,1,0,1,1,0,1,1,1,2,0,1,2,1,2,0,1,1,3,1,3,4,0,1,1,1,0,0,1,1,0,1,0,3,0,0,1,1,0,0,0,1,1,0,0,0,0,0,0,0,0,0,1,0,1	3,3,2,4,2,1,3,1,3,2,3,3,2,2,3,2,2,3,3,1,3,3,2,3,2,2,2,3,4,3,2,2,4,1,2,3,3,2,3,3,3,3,2,1,2,3,2,2,2,3,2,4,2,2,2,1,3,2,3,3,2,2,4,3,3,2,3,3,3,3,3,2,2,2,3,2,2,2,3,3,3,2,3,3,2,1,2,3,2,3,2,4,2,3,3,1,3,2,4,3,3,1,2,2,2,3,2,3,3,3,3,3,1,3,1,2,2,3,3,3,2,1,2,3,3,3,2,3,3,2,3,2,2,1,3,2,3,3,3,3,2,3,2,2,2,1,3,3,3,2,3,2,4,2,2,2,2,3,2,2,2,2,2,2,3,2,2,2,1,1,3,3,3,2,3,3,3,3,2,3,3,3,3,3,3,3,3,3,3,3,4,3,3	1,0,1,1,1,1,2,0,2,2,1,3,2,1,1,1,1,1,1,0,0,0,0,1,1,1,1,1,4,1,1,1,0,0,0,1,2,1,2,1,1,2,1,0,1,2,1,1,1,0,1,3,2,1,1,1,1,1,2,2,1,1,1,2,2,1,2,1,2,1,2,1,1,1,1,0,1,1,0,1,2,1,2,1,1,1,1,1,1,3,1,3,1,1,1,0,1,1,0,1,1,1,2,1,1,1,2,1,1,1,1,2,0,2,1,2,2,1,2,1,1,1,2,2,2,1,1,2,1,1,2,1,1,1,2,1,1,1,1,2,1,2,1,1,1,0,2,2,0,0,1,0,1,0,1,1,0,2,1,2,1,2,2,1,1,0,1,2,1,1,1,2,1,0,1,1,2,2,1,1,2,1,1,1,1,2,2,2,2,1,1,1,1	0.6,0.6,0.35,0.3,0.95,0.65,0.5,0.4,0.65,0.6,0.6,0.75,0.75,0.75,0.6,0.75,0.55,0.6,0.55,0.4,0.45,0.4,0.4,0.4,0.3,0.55,0.45,0.6,0.55,0.55,0.4,0.4,0.45,0.65,0.45,0.45,0.65,0.6,0.35,0.7,0.55,0.75,0.65,0.45,0.55,0.55,0.75,0.8,0.7,0.35,0.35,0.55,0.65,0.6,0.75,0.4,0.5,0.65,0.65,0.6,0.55,0.65,0.55,0.65,0.6,0.7,0.7,0.45,0.6,0.5,0.4,0.5,0.65,0.6,0.4,0.35,0.35,0.7,0.6,0.45,0.5,0.45,0.8,0.7,0.5,0.55,0.55,0.35…
>hsa-let-7c-5p	UGAGGUAGUAGGUUGUAUGGUU	UUGGUAUGUUGGAUGAUGGAGU	193	6,6,6,6,6,6,6,6,6,6,6,6,6,6,6,6,6,6,6,6,6,6,6,6,6,6,6,6,6,6,6,6,6,7,6,6,6,6,6,6,6,6,6,6,6,6,6,6,6,6,6,6,6,6,7,7,6,6,6,6,6,6,6,6,6,6,6,6,6,6,6,6,6,6,6,6,6,6,6,6,6,6,6,6,6,6,6,6,7,6,6,6,6,6,6,6,6,6,6,6,6,6,6,6,6,6,6,6,7,6,6,6,6,6,6,6,6,7,6,7,6,6,6,6,6,6,6,6,6,6,6,6,6,6,6,6,6,6,6,6,6,6,6,6,6,6,6,6,6,6,6,6,6,6,6,6,6,6,6,7,6,6,6,6,6,6,6,6,6,6,6,6,6,6,6,6,6,6,6,6,6,6,6,6,6,6,6,6,6,6,6,6,6	2mer,1,4mer,3mer,2mer,3mer,2mer,2mer,3mer,2mer,2mer,3mer,3mer,2mer,3mer,2mer,2mer,4mer,3mer,2mer,3mer,2mer,2mer,3mer,2mer,3mer,2mer,2mer,2mer,3mer,2mer,2mer,2mer,4mer,2mer,1,4mer,2mer,3mer,2mer,2mer,5mer,3mer,2mer,3mer,2mer,2mer,1,3mer,2mer,2mer,4mer,2mer,3mer,2mer,2mer,3mer,4mer,3mer,2mer,2mer,2mer,2mer,3mer,3mer,2mer,2mer,3mer,3mer,4mer,2mer,2mer,4mer,3mer,5mer,4mer,2mer,4mer,3mer,2mer,4mer,5me…	163,178,218,219,433,464,470,652,766,880,970,994,995,1012,1016,1061,1102,1131,1132,1135,1138,1139,1169,1210,1222,1303,1372,1416,1435,1452,1481,1498,1626,1631,1657,1658,1696,1718,1780,1808,1813,1858,1910,1940,1976,2026,2137,2138,2140,2218,2221,2259,2263,2395,2482,2503,2527,2544,2545,2548,2551,2569,2585,2602,2603,2695,2713,2986,3014,3164,3195,3418,3421,3422,3454,3455,3475,3559,3603,3641,3706,3724,38…	U,G,U,G,A,A,G,U,U,U,A,C,A,C,A,G,C,C,U,C,C,A,C,A,A,G,C,U,U,G,A,C,G,G,C,U,U,A,A,A,A,A,A,G,A,A,C,U,A,U,A,U,U,G,U,A,A,C,U,C,U,A,G,U,A,G,U,G,A,G,A,U,C,G,U,G,A,A,G,G,G,G,A,A,A,A,C,U,C,U,C,G,U,G,U,C,C,A,G,A,A,G,G,U,A,G,U,G,U,C,A,A,C,A,U,C,G,C,G,U,C,G,U,U,G,G,U,C,G,U,A,G,A,C,U,A,A,A,C,C,A,U,A,U,U,A,C,U,U,G,A,U,A,U,C,C,C,C,C,A,C,U,A,C,A,U,U,C,A,U,U,C,U,A,U,U,C,A,A,U,A,A,U,A,U,A,C,U,U,G,G,A,U	3,1,1,0,1,3,2,1,1,2,0,2,1,1,1,3,2,1,3,1,3,2,2,1,1,1,2,2,1,1,3,1,0,2,1,2,3,1,3,2,2,0,2,1,1,4,1,1,3,2,2,2,2,2,1,1,3,2,1,1,3,0,1,2,2,1,2,3,2,1,2,1,1,2,2,0,0,3,1,1,1,1,2,2,2,2,2,3,1,3,3,2,2,2,2,2,1,3,1,2,1,3,3,2,2,3,1,1,1,2,2,2,1,1,2,2,2,0,0,0,4,1,2,2,1,3,2,2,3,1,1,3,2,3,1,2,1,2,2,2,0,4,1,0,2,1,1,4,1,2,2,2,2,1,2,2,3,1,3,4,1,2,2,2,2,2,1,3,2,2,0,4,0,0,2,1,0,1,1,2,2,1,0,0,1,1,1,1,1,0,1,1,2	1,1,1,0,1,1,1,1,1,1,0,1,1,0,0,2,1,1,1,0,3,1,1,0,1,0,0,1,1,1,2,1,0,1,1,1,2,0,3,1,1,0,1,1,1,3,0,1,1,1,0,2,2,1,0,1,1,1,0,0,3,0,0,1,0,1,2,0,1,0,1,1,0,1,1,0,0,1,1,1,0,1,0,1,1,1,0,3,0,2,2,1,0,1,1,1,1,0,1,2,0,3,1,1,1,2,1,1,1,1,2,1,1,1,0,1,1,0,0,0,2,1,1,1,0,0,2,0,2,1,1,1,1,2,1,1,0,2,1,1,0,1,1,0,1,1,1,2,0,1,2,1,2,0,1,1,3,1,3,4,0,1,1,1,0,0,1,1,0,1,0,3,0,0,1,1,0,0,0,1,1,0,0,0,0,0,0,0,0,0,1,0,1	3,3,2,4,2,1,3,1,3,2,3,3,2,2,3,2,2,3,3,1,3,3,2,3,2,2,2,3,4,3,2,2,4,1,2,3,3,2,3,3,3,3,2,1,2,3,2,2,2,3,2,4,2,2,2,1,3,2,3,3,2,2,4,3,3,2,3,3,3,3,3,2,2,2,3,2,2,2,3,3,3,2,3,3,2,1,2,3,2,3,2,4,2,3,3,1,3,2,4,3,3,1,2,2,2,3,2,3,3,3,3,3,1,3,1,2,2,3,3,3,2,1,2,3,3,3,2,3,3,2,3,2,2,1,3,2,3,3,3,3,2,3,2,2,2,1,3,3,3,2,3,2,4,2,2,2,2,3,2,2,2,2,2,2,3,2,2,2,1,1,3,3,3,2,3,3,3,3,2,3,3,3,3,3,3,3,3,3,3,3,4,3,3	1,0,1,1,1,1,2,0,2,2,1,3,2,1,1,1,1,1,1,0,0,0,0,1,1,1,1,1,4,1,1,1,0,0,0,1,2,1,2,1,1,2,1,0,1,2,1,1,1,0,1,3,2,1,1,1,1,1,2,2,1,1,1,2,2,1,2,1,2,1,2,1,1,1,1,0,1,1,0,1,2,1,2,1,1,1,1,1,1,3,1,3,1,1,1,0,1,1,0,1,1,1,2,1,1,1,2,1,1,1,1,2,0,2,1,2,2,1,2,1,1,1,2,2,2,1,1,2,1,1,2,1,1,1,2,1,1,1,1,2,1,2,1,1,1,0,2,2,0,0,1,0,1,0,1,1,0,2,1,2,1,2,2,1,1,0,1,2,1,1,1,2,1,0,1,1,2,2,1,1,2,1,1,1,1,2,2,2,2,1,1,1,1	0.6,0.6,0.35,0.3,0.95,0.65,0.5,0.4,0.65,0.6,0.6,0.75,0.75,0.75,0.6,0.75,0.55,0.6,0.55,0.4,0.45,0.4,0.4,0.4,0.3,0.55,0.45,0.6,0.55,0.55,0.4,0.4,0.45,0.65,0.45,0.45,0.65,0.6,0.35,0.7,0.55,0.75,0.65,0.45,0.55,0.55,0.75,0.8,0.7,0.35,0.35,0.55,0.65,0.6,0.75,0.4,0.5,0.65,0.65,0.6,0.55,0.65,0.55,0.65,0.6,0.7,0.7,0.45,0.6,0.5,0.4,0.5,0.65,0.6,0.4,0.35,0.35,0.7,0.6,0.45,0.5,0.45,0.8,0.7,0.5,0.55,0.55,0.35…
>hsa-let-7d-5p	AGAGGUAGUAGGUUGCAUAGUU	UUGAUACGUUGGAUGAUGGAGA	193	6,6,6,6,6,6,6,6,6,6,6,6,6,6,6,6,6,6,6,6,6,6,6,6,6,6,6,6,6,6,6,6,6,7,6,6,6,6,6,6,6,6,6,6,6,6,6,6,6,6,6,6,6,6,7,7,6,6,6,6,6,6,6,6,6,6,6,6,6,6,6,6,6,6,6,6,6,6,6,6,6,6,6,6,6,6,6,6,7,6,6,6,6,6,6,6,6,6,6,6,6,6,6,6,6,6,6,6,7,6,6,6,6,6,6,6,6,7,6,7,6,6,6,6,6,6,6,6,6,6,6,6,6,6,6,6,6,6,6,6,6,6,6,6,6,6,6,6,6,6,6,6,6,6,6,6,6,6,6,7,6,6,6,6,6,6,6,6,6,6,6,6,6,6,6,6,6,6,6,6,6,6,6,6,6,6,6,6,6,6,6,6,6	2mer,1,4mer,3mer,2mer,3mer,2mer,2mer,3mer,2mer,2mer,3mer,3mer,2mer,3mer,2mer,2mer,4mer,3mer,2mer,3mer,2mer,2mer,3mer,2mer,3mer,2mer,2mer,2mer,3mer,2mer,2mer,2mer,4mer,2mer,1,4mer,2mer,3mer,2mer,2mer,5mer,3mer,2mer,3mer,2mer,2mer,1,3mer,2mer,2mer,4mer,2mer,3mer,2mer,2mer,3mer,4mer,3mer,2mer,2mer,2mer,2mer,3mer,3mer,2mer,2mer,3mer,3mer,4mer,2mer,2mer,4mer,3mer,5mer,4mer,2mer,4mer,3mer,2mer,4mer,5me…	163,178,218,219,433,464,470,652,766,880,970,994,995,1012,1016,1061,1102,1131,1132,1135,1138,1139,1169,1210,1222,1303,1372,1416,1435,1452,1481,1498,1626,1631,1657,1658,1696,1718,1780,1808,1813,1858,1910,1940,1976,2026,2137,2138,2140,2218,2221,2259,2263,2395,2482,2503,2527,2544,2545,2548,2551,2569,2585,2602,2603,2695,2713,2986,3014,3164,3195,3418,3421,3422,3454,3455,3475,3559,3603,3641,3706,3724,38…	U,G,U,G,A,A,G,U,U,U,A,C,A,C,A,G,C,C,U,C,C,A,C,A,A,G,C,U,U,G,A,C,G,G,C,U,U,A,A,A,A,A,A,G,A,A,C,U,A,U,A,U,U,G,U,A,A,C,U,C,U,A,G,U,A,G,U,G,A,G,A,U,C,G,U,G,A,A,G,G,G,G,A,A,A,A,C,U,C,U,C,G,U,G,U,C,C,A,G,A,A,G,G,U,A,G,U,G,U,C,A,A,C,A,U,C,G,C,G,U,C,G,U,U,G,G,U,C,G,U,A,G,A,C,U,A,A,A,C,C,A,U,A,U,U,A,C,U,U,G,A,U,A,U,C,C,C,C,C,A,C,U,A,C,A,U,U,C,A,U,U,C,U,A,U,U,C,A,A,U,A,A,U,A,U,A,C,U,U,G,G,A,U	3,1,1,0,1,3,2,1,1,2,0,2,1,1,1,3,2,1,3,1,3,2,2,1,1,1,2,2,1,1,3,1,0,2,1,2,3,1,3,2,2,0,2,1,1,4,1,1,3,2,2,2,2,2,1,1,3,2,1,1,3,0,1,2,2,1,2,3,2,1,2,1,1,2,2,0,0,3,1,1,1,1,2,2,2,2,2,3,1,3,3,2,2,2,2,2,1,3,1,2,1,3,3,2,2,3,1,1,1,2,2,2,1,1,2,2,2,0,0,0,4,1,2,2,1,3,2,2,3,1,1,3,2,3,1,2,1,2,2,2,0,4,1,0,2,1,1,4,1,2,2,2,2,1,2,2,3,1,3,4,1,2,2,2,2,2,1,3,2,2,0,4,0,0,2,1,0,1,1,2,2,1,0,0,1,1,1,1,1,0,1,1,2	1,1,1,0,1,1,1,1,1,1,0,1,1,0,0,2,1,1,1,0,3,1,1,0,1,0,0,1,1,1,2,1,0,1,1,1,2,0,3,1,1,0,1,1,1,3,0,1,1,1,0,2,2,1,0,1,1,1,0,0,3,0,0,1,0,1,2,0,1,0,1,1,0,1,1,0,0,1,1,1,0,1,0,1,1,1,0,3,0,2,2,1,0,1,1,1,1,0,1,2,0,3,1,1,1,2,1,1,1,1,2,1,1,1,0,1,1,0,0,0,2,1,1,1,0,0,2,0,2,1,1,1,1,2,1,1,0,2,1,1,0,1,1,0,1,1,1,2,0,1,2,1,2,0,1,1,3,1,3,4,0,1,1,1,0,0,1,1,0,1,0,3,0,0,1,1,0,0,0,1,1,0,0,0,0,0,0,0,0,0,1,0,1	3,3,2,4,1,1,3,1,2,1,2,2,2,2,2,2,2,2,3,1,3,3,2,3,2,1,2,2,3,3,2,1,4,1,2,3,2,1,3,2,3,2,2,1,2,2,1,2,2,3,2,4,1,1,2,1,3,2,3,3,2,2,4,2,3,2,2,3,3,3,3,2,2,2,3,2,2,1,3,2,3,1,2,2,2,1,2,3,2,3,2,3,2,2,3,1,2,2,4,3,3,1,2,1,2,3,2,2,3,3,3,2,1,3,1,1,2,2,3,3,1,1,2,2,3,3,2,2,3,2,3,2,2,1,3,1,2,2,3,3,2,3,2,2,2,1,3,3,3,2,3,2,3,2,2,2,2,2,2,1,2,2,2,1,3,2,1,2,1,1,3,3,2,2,3,2,2,3,1,3,3,3,2,3,3,2,2,2,2,3,4,2,3	1,0,0,2,0,0,2,0,2,1,1,2,2,1,1,1,1,0,1,1,0,1,1,1,1,1,1,1,3,1,1,0,1,1,0,2,2,1,2,0,1,2,1,1,1,2,1,1,1,1,1,4,1,1,1,1,1,1,3,2,0,1,1,2,2,1,2,1,2,2,3,1,1,1,2,0,1,1,0,0,2,1,2,1,1,1,1,1,1,3,1,2,1,0,1,1,1,0,1,1,1,1,2,1,1,1,2,0,1,1,1,2,0,3,1,1,2,1,2,1,0,1,2,2,2,1,1,1,1,1,2,1,1,1,2,0,0,1,1,2,1,2,1,1,1,1,3,2,1,0,1,1,0,1,1,1,0,2,1,1,1,2,2,0,1,1,0,2,1,1,1,2,1,0,2,1,2,3,0,2,2,1,1,1,1,2,2,2,2,1,1,1,2	0.6,0.6,0.35,0.3,0.95,0.65,0.5,0.4,0.65,0.6,0.6,0.75,0.75,0.75,0.6,0.75,0.55,0.6,0.55,0.4,0.45,0.4,0.4,0.4,0.3,0.55,0.45,0.6,0.55,0.55,0.4,0.4,0.45,0.65,0.45,0.45,0.65,0.6,0.35,0.7,0.55,0.75,0.65,0.45,0.55,0.55,0.75,0.8,0.7,0.35,0.35,0.55,0.65,0.6,0.75,0.4,0.5,0.65,0.65,0.6,0.55,0.65,0.55,0.65,0.6,0.7,0.7,0.45,0.6,0.5,0.4,0.5,0.65,0.6,0.4,0.35,0.35,0.7,0.6,0.45,0.5,0.45,0.8,0.7,0.5,0.55,0.55,0.35…
>hsa-let-7e-5p	UGAGGUAGGAGGUUGUAUAGUU	UUGAUAUGUUGGAGGAUGGAGU	193	6,6,6,6,6,6,6,6,6,6,6,6,6,6,6,6,6,6,6,6,6,6,6,6,6,6,6,6,6,6,6,6,6,7,6,6,6,6,6,6,6,6,6,6,6,6,6,6,6,6,6,6,6,6,7,7,6,6,6,6,6,6,6,6,6,6,6,6,6,6,6,6,6,6,6,6,6,6,6,6,6,6,6,6,6,6,6,6,7,6,6,6,6,6,6,6,6,6,6,6,6,6,6,6,6,6,6,6,7,6,6,6,6,6,6,6,6,7,6,7,6,6,6,6,6,6,6,6,6,6,6,6,6,6,6,6,6,6,6,6,6,6,6,6,6,6,6,6,6,6,6,6,6,6,6,6,6,6,6,7,6,6,6,6,6,6,6,6,6,6,6,6,6,6,6,6,6,6,6,6,6,6,6,6,6,6,6,6,6,6,6,6,6	2mer,1,4mer,3mer,2mer,3mer,2mer,2mer,3mer,2mer,2mer,3mer,3mer,2mer,3mer,2mer,2mer,4mer,3mer,2mer,3mer,2mer,2mer,3mer,2mer,3mer,2mer,2mer,2mer,3mer,2mer,2mer,2mer,4mer,2mer,1,4mer,2mer,3mer,2mer,2mer,5mer,3mer,2mer,3mer,2mer,2mer,1,3mer,2mer,2mer,4mer,2mer,3mer,2mer,2mer,3mer,4mer,3mer,2mer,2mer,2mer,2mer,3mer,3mer,2mer,2mer,3mer,3mer,4mer,2mer,2mer,4mer,3mer,5mer,4mer,2mer,4mer,3mer,2mer,4mer,5me…	163,178,218,219,433,464,470,652,766,880,970,994,995,1012,1016,1061,1102,1131,1132,1135,1138,1139,1169,1210,1222,1303,1372,1416,1435,1452,1481,1498,1626,1631,1657,1658,1696,1718,1780,1808,1813,1858,1910,1940,1976,2026,2137,2138,2140,2218,2221,2259,2263,2395,2482,2503,2527,2544,2545,2548,2551,2569,2585,2602,2603,2695,2713,2986,3014,3164,3195,3418,3421,3422,3454,3455,3475,3559,3603,3641,3706,3724,38…	U,G,U,G,A,A,G,U,U,U,A,C,A,C,A,G,C,C,U,C,C,A,C,A,A,G,C,U,U,G,A,C,G,G,C,U,U,A,A,A,A,A,A,G,A,A,C,U,A,U,A,U,U,G,U,A,A,C,U,C,U,A,G,U,A,G,U,G,A,G,A,U,C,G,U,G,A,A,G,G,G,G,A,A,A,A,C,U,C,U,C,G,U,G,U,C,C,A,G,A,A,G,G,U,A,G,U,G,U,C,A,A,C,A,U,C,G,C,G,U,C,G,U,U,G,G,U,C,G,U,A,G,A,C,U,A,A,A,C,C,A,U,A,U,U,A,C,U,U,G,A,U,A,U,C,C,C,C,C,A,C,U,A,C,A,U,U,C,A,U,U,C,U,A,U,U,C,A,A,U,A,A,U,A,U,A,C,U,U,G,G,A,U	2,2,0,1,0,2,3,2,2,1,1,1,2,0,2,2,1,2,2,2,4,3,1,2,2,2,1,1,2,2,2,2,1,3,0,1,2,2,4,1,3,1,1,0,2,3,0,2,2,1,1,3,3,1,2,0,2,1,0,2,4,1,2,1,1,0,1,2,1,2,3,0,2,3,1,1,1,2,0,0,0,2,1,3,1,3,1,4,2,4,4,1,1,1,1,1,2,2,0,1,0,4,2,1,1,2,0,0,2,3,1,3,2,2,3,3,1,1,1,1,3,2,3,1,2,2,1,1,2,2,2,2,1,2,0,1,0,3,1,3,1,3,0,1,1,0,2,3,0,1,1,1,3,0,3,1,4,2,4,3,2,1,1,1,1,3,2,2,1,3,1,3,1,1,3,0,1,0,2,1,3,0,1,1,0,2,0,2,0,1,0,0,3	0,1,0,1,0,0,1,1,1,0,0,1,1,0,1,1,0,1,1,1,4,1,0,0,1,0,0,1,1,1,2,1,1,2,0,1,2,1,4,1,2,0,1,0,1,3,0,1,1,1,0,2,2,1,0,0,1,0,0,1,4,1,0,1,0,0,1,0,0,0,1,0,0,2,1,1,1,1,0,0,0,1,0,2,0,2,0,4,0,3,3,0,0,1,1,1,1,0,0,1,0,4,1,0,1,2,0,0,1,2,1,1,1,1,1,1,0,1,1,0,2,1,2,1,1,0,1,0,2,1,1,1,1,2,0,1,0,3,0,1,0,1,0,1,0,0,1,2,0,0,1,1,2,0,2,1,4,1,4,3,1,1,0,1,0,0,1,1,0,2,1,3,1,0,2,0,1,0,0,1,2,0,1,1,0,1,0,1,0,0,0,0,2	3,3,2,4,2,1,3,1,3,2,3,3,2,2,3,2,2,3,3,1,3,3,2,3,2,2,2,3,4,3,2,2,4,1,2,3,3,2,3,3,3,3,2,1,2,3,2,2,2,3,2,4,2,2,2,1,3,2,3,3,2,2,4,3,3,2,3,3,3,3,3,2,2,2,3,2,2,2,3,3,3,2,3,3,2,1,2,3,2,3,2,4,2,3,3,1,3,2,4,3,3,1,2,2,2,3,2,3,3,3,3,3,1,3,1,2,2,3,3,3,2,1,2,3,3,3,2,3,3,2,3,2,2,1,3,2,3,3,3,3,2,3,2,2,2,1,3,3,3,2,3,2,4,2,2,2,2,3,2,2,2,2,2,2,3,2,2,2,1,1,3,3,3,2,3,3,3,3,2,3,3,3,3,3,3,3,3,3,3,3,4,3,3	1,0,1,1,1,1,2,0,2,2,1,3,2,1,1,1,1,1,1,0,0,0,0,1,1,1,1,1,4,1,1,1,0,0,0,1,2,1,2,1,1,2,1,0,1,2,1,1,1,0,1,3,2,1,1,1,1,1,2,2,1,1,1,2,2,1,2,1,2,1,2,1,1,1,1,0,1,1,0,1,2,1,2,1,1,1,1,1,1,3,1,3,1,1,1,0,1,1,0,1,1,1,2,1,1,1,2,1,1,1,1,2,0,2,1,2,2,1,2,1,1,1,2,2,2,1,1,2,1,1,2,1,1,1,2,1,1,1,1,2,1,2,1,1,1,0,2,2,0,0,1,0,1,0,1,1,0,2,1,2,1,2,2,1,1,0,1,2,1,1,1,2,1,0,1,1,2,2,1,1,2,1,1,1,1,2,2,2,2,1,1,1,1	0.6,0.6,0.35,0.3,0.95,0.65,0.5,0.4,0.65,0.6,0.6,0.75,0.75,0.75,0.6,0.75,0.55,0.6,0.55,0.4,0.45,0.4,0.4,0.4,0.3,0.55,0.45,0.6,0.55,0.55,0.4,0.4,0.45,0.65,0.45,0.45,0.65,0.6,0.35,0.7,0.55,0.75,0.65,0.45,0.55,0.55,0.75,0.8,0.7,0.35,0.35,0.55,0.65,0.6,0.75,0.4,0.5,0.65,0.65,0.6,0.55,0.65,0.55,0.65,0.6,0.7,0.7,0.45,0.6,0.5,0.4,0.5,0.65,0.6,0.4,0.35,0.35,0.7,0.6,0.45,0.5,0.45,0.8,0.7,0.5,0.55,0.55,0.35…
>hsa-let-7f-5p	UGAGGUAGUAGAUUGUAUAGUU	UUGAUAUGUUAGAUGAUGGAGU	193	6,6,6,6,6,6,6,6,6,6,6,6,6,6,6,6,6,6,6,6,6,6,6,6,6,6,6,6,6,6,6,6,6,7,6,6,6,6,6,6,6,6,6,6,6,6,6,6,6,6,6,6,6,6,7,7,6,6,6,6,6,6,6,6,6,6,6,6,6,6,6,6,6,6,6,6,6,6,6,6,6,6,6,6,6,6,6,6,7,6,6,6,6,6,6,6,6,6,6,6,6,6,6,6,6,6,6,6,7,6,6,6,6,6,6,6,6,7,6,7,6,6,6,6,6,6,6,6,6,6,6,6,6,6,6,6,6,6,6,6,6,6,6,6,6,6,6,6,6,6,6,6,6,6,6,6,6,6,6,7,6,6,6,6,6,6,6,6,6,6,6,6,6,6,6,6,6,6,6,6,6,6,6,6,6,6,6,6,6,6,6,6,6	2mer,1,4mer,3mer,2mer,3mer,2mer,2mer,3mer,2mer,2mer,3mer,3mer,2mer,3mer,2mer,2mer,4mer,3mer,2mer,3mer,2mer,2mer,3mer,2mer,3mer,2mer,2mer,2mer,3mer,2mer,2mer,2mer,4mer,2mer,1,4mer,2mer,3mer,2mer,2mer,5mer,3mer,2mer,3mer,2mer,2mer,1,3mer,2mer,2mer,4mer,2mer,3mer,2mer,2mer,3mer,4mer,3mer,2mer,2mer,2mer,2mer,3mer,3mer,2mer,2mer,3mer,3mer,4mer,2mer,2mer,4mer,3mer,5mer,4mer,2mer,4mer,3mer,2mer,4mer,5me…	163,178,218,219,433,464,470,652,766,880,970,994,995,1012,1016,1061,1102,1131,1132,1135,1138,1139,1169,1210,1222,1303,1372,1416,1435,1452,1481,1498,1626,1631,1657,1658,1696,1718,1780,1808,1813,1858,1910,1940,1976,2026,2137,2138,2140,2218,2221,2259,2263,2395,2482,2503,2527,2544,2545,2548,2551,2569,2585,2602,2603,2695,2713,2986,3014,3164,3195,3418,3421,3422,3454,3455,3475,3559,3603,3641,3706,3724,38…	U,G,U,G,A,A,G,U,U,U,A,C,A,C,A,G,C,C,U,C,C,A,C,A,A,G,C,U,U,G,A,C,G,G,C,U,U,A,A,A,A,A,A,G,A,A,C,U,A,U,A,U,U,G,U,A,A,C,U,C,U,A,G,U,A,G,U,G,A,G,A,U,C,G,U,G,A,A,G,G,G,G,A,A,A,A,C,U,C,U,C,G,U,G,U,C,C,A,G,A,A,G,G,U,A,G,U,G,U,C,A,A,C,A,U,C,G,C,G,U,C,G,U,U,G,G,U,C,G,U,A,G,A,C,U,A,A,A,C,C,A,U,A,U,U,A,C,U,U,G,A,U,A,U,C,C,C,C,C,A,C,U,A,C,A,U,U,C,A,U,U,C,U,A,U,U,C,A,A,U,A,A,U,A,U,A,C,U,U,G,G,A,U	3,1,1,0,1,3,2,1,1,2,0,2,1,1,1,3,2,1,3,1,2,2,2,1,1,1,2,2,1,1,2,1,0,2,1,2,2,1,2,2,2,0,2,1,1,3,1,1,3,2,2,2,1,2,1,1,3,2,1,1,2,0,1,2,2,1,2,3,2,1,2,1,1,2,2,0,0,3,1,1,1,1,2,2,2,2,2,2,1,3,3,2,2,2,2,2,1,3,1,2,1,2,3,2,2,3,1,1,1,2,2,2,1,1,2,2,2,0,0,0,4,1,2,2,1,3,2,2,3,1,1,3,2,3,1,2,1,2,2,2,0,3,1,0,2,1,1,4,1,2,2,2,1,1,2,2,2,1,2,3,1,2,2,2,2,2,1,3,2,2,0,3,0,0,2,1,0,1,1,2,2,1,0,0,1,1,1,1,1,0,1,1,2	1,1,1,0,1,1,2,1,1,1,0,1,1,0,1,2,1,1,1,0,2,2,1,0,1,0,0,1,1,1,1,1,0,1,1,1,1,1,2,1,1,0,1,1,1,2,0,1,1,1,0,2,1,1,1,1,2,1,0,0,2,0,0,1,0,1,2,1,1,0,2,1,0,1,1,0,0,1,1,1,0,1,1,1,1,1,1,2,0,3,3,1,0,1,1,1,1,1,1,2,0,2,2,1,1,2,1,1,1,1,2,1,1,1,1,2,1,0,0,0,3,1,1,1,0,1,2,0,2,1,1,2,1,2,1,1,0,2,1,2,0,1,1,0,1,1,1,3,0,1,2,1,1,0,1,1,2,1,2,3,1,1,1,1,0,1,1,1,1,1,0,2,0,0,1,1,0,0,0,1,1,0,0,0,0,0,0,0,0,0,1,0,1	3,3,2,4,2,1,3,1,3,2,3,3,2,2,3,2,2,3,3,1,3,3,2,3,2,2,2,3,4,3,2,2,4,1,2,3,3,2,3,3,3,3,2,1,2,3,2,2,2,3,2,4,2,2,2,1,3,2,3,3,2,2,4,3,3,2,3,3,3,3,3,2,2,2,3,2,2,2,3,3,3,2,3,3,2,1,2,3,2,3,2,4,2,3,3,1,3,2,4,3,3,1,2,2,2,3,2,3,3,3,3,3,1,3,1,2,2,3,3,3,2,1,2,3,3,3,2,3,3,2,3,2,2,1,3,2,3,3,3,3,2,3,2,2,2,1,3,3,3,2,3,2,4,2,2,2,2,3,2,2,2,2,2,2,3,2,2,2,1,1,3,3,3,2,3,3,3,3,2,3,3,3,3,3,3,3,3,3,3,3,4,3,3	1,0,1,1,1,1,2,0,2,2,1,3,2,1,1,1,1,1,1,0,0,0,0,1,1,1,1,1,4,1,1,1,0,0,0,1,2,1,2,1,1,2,1,0,1,2,1,1,1,0,1,3,2,1,1,1,1,1,2,2,1,1,1,2,2,1,2,1,2,1,2,1,1,1,1,0,1,1,0,1,2,1,2,1,1,1,1,1,1,3,1,3,1,1,1,0,1,1,0,1,1,1,2,1,1,1,2,1,1,1,1,2,0,2,1,2,2,1,2,1,1,1,2,2,2,1,1,2,1,1,2,1,1,1,2,1,1,1,1,2,1,2,1,1,1,0,2,2,0,0,1,0,1,0,1,1,0,2,1,2,1,2,2,1,1,0,1,2,1,1,1,2,1,0,1,1,2,2,1,1,2,1,1,1,1,2,2,2,2,1,1,1,1	0.6,0.6,0.35,0.3,0.95,0.65,0.5,0.4,0.65,0.6,0.6,0.75,0.75,0.75,0.6,0.75,0.55,0.6,0.55,0.4,0.45,0.4,0.4,0.4,0.3,0.55,0.45,0.6,0.55,0.55,0.4,0.4,0.45,0.65,0.45,0.45,0.65,0.6,0.35,0.7,0.55,0.75,0.65,0.45,0.55,0.55,0.75,0.8,0.7,0.35,0.35,0.55,0.65,0.6,0.75,0.4,0.5,0.65,0.65,0.6,0.55,0.65,0.55,0.65,0.6,0.7,0.7,0.45,0.6,0.5,0.4,0.5,0.65,0.6,0.4,0.35,0.35,0.7,0.6,0.45,0.5,0.45,0.8,0.7,0.5,0.55,0.55,0.35…
>hsa-miR-98-5p	UGAGGUAGUAAGUUGUAUUGUU	UUGUUAUGUUGAAUGAUGGAGU	193	6,6,6,6,6,6,6,6,6,6,6,6,6,6,6,6,6,6,6,6,6,6,6,6,6,6,6,6,6,6,6,6,6,7,6,6,6,6,6,6,6,6,6,6,6,6,6,6,6,6,6,6,6,6,7,7,6,6,6,6,6,6,6,6,6,6,6,6,6,6,6,6,6,6,6,6,6,6,6,6,6,6,6,6,6,6,6,6,7,6,6,6,6,6,6,6,6,6,6,6,6,6,6,6,6,6,6,6,7,6,6,6,6,6,6,6,6,7,6,7,6,6,6,6,6,6,6,6,6,6,6,6,6,6,6,6,6,6,6,6,6,6,6,6,6,6,6,6,6,6,6,6,6,6,6,6,6,6,6,7,6,6,6,6,6,6,6,6,6,6,6,6,6,6,6,6,6,6,6,6,6,6,6,6,6,6,6,6,6,6,6,6,6	2mer,1,4mer,3mer,2mer,3mer,2mer,2mer,3mer,2mer,2mer,3mer,3mer,2mer,3mer,2mer,2mer,4mer,3mer,2mer,3mer,2mer,2mer,3mer,2mer,3mer,2mer,2mer,2mer,3mer,2mer,2mer,2mer,4mer,2mer,1,4mer,2mer,3mer,2mer,2mer,5mer,3mer,2mer,3mer,2mer,2mer,1,3mer,2mer,2mer,4mer,2mer,3mer,2mer,2mer,3mer,4mer,3mer,2mer,2mer,2mer,2mer,3mer,3mer,2mer,2mer,3mer,3mer,4mer,2mer,2mer,4mer,3mer,5mer,4mer,2mer,4mer,3mer,2mer,4mer,5me…	163,178,218,219,433,464,470,652,766,880,970,994,995,1012,1016,1061,1102,1131,1132,1135,1138,1139,1169,1210,1222,1303,1372,1416,1435,1452,1481,1498,1626,1631,1657,1658,1696,1718,1780,1808,1813,1858,1910,1940,1976,2026,2137,2138,2140,2218,2221,2259,2263,2395,2482,2503,2527,2544,2545,2548,2551,2569,2585,2602,2603,2695,2713,2986,3014,3164,3195,3418,3421,3422,3454,3455,3475,3559,3603,3641,3706,3724,38…	U,G,U,G,A,A,G,U,U,U,A,C,A,C,A,G,C,C,U,C,C,A,C,A,A,G,C,U,U,G,A,C,G,G,C,U,U,A,A,A,A,A,A,G,A,A,C,U,A,U,A,U,U,G,U,A,A,C,U,C,U,A,G,U,A,G,U,G,A,G,A,U,C,G,U,G,A,A,G,G,G,G,A,A,A,A,C,U,C,U,C,G,U,G,U,C,C,A,G,A,A,G,G,U,A,G,U,G,U,C,A,A,C,A,U,C,G,C,G,U,C,G,U,U,G,G,U,C,G,U,A,G,A,C,U,A,A,A,C,C,A,U,A,U,U,A,C,U,U,G,A,U,A,U,C,C,C,C,C,A,C,U,A,C,A,U,U,C,A,U,U,C,U,A,U,U,C,A,A,U,A,A,U,A,U,A,C,U,U,G,G,A,U	3,0,1,0,1,3,1,1,0,2,0,2,0,1,1,3,2,1,3,1,2,2,2,1,0,1,2,1,0,1,2,0,0,2,1,1,2,1,2,1,2,0,1,1,1,3,1,0,3,1,2,1,1,2,1,1,3,2,1,1,2,0,1,2,2,1,2,3,2,1,1,1,1,2,2,0,0,3,1,1,1,0,2,2,2,2,2,2,1,2,2,2,2,2,1,2,0,3,1,2,1,2,2,2,1,2,1,1,1,2,2,2,0,1,2,1,2,0,0,0,3,1,2,2,1,3,2,2,2,1,1,2,2,2,1,2,1,1,2,1,0,4,1,0,2,1,1,3,1,2,2,1,1,1,2,1,2,0,2,3,1,2,2,1,2,2,0,3,2,2,0,3,0,0,2,1,0,1,1,2,2,1,0,0,1,1,1,1,1,0,1,1,2	1,0,1,0,1,1,0,1,0,1,0,1,0,0,0,2,1,1,2,1,1,2,1,1,0,1,1,1,0,1,1,0,0,2,1,0,1,0,1,1,1,0,0,1,1,1,0,0,2,0,1,1,1,1,0,1,2,1,0,1,1,0,1,1,1,1,2,1,1,1,0,1,1,1,1,0,0,2,1,1,0,0,0,1,1,2,0,1,1,1,1,1,1,1,1,1,0,1,1,2,0,1,0,1,1,1,1,1,1,2,2,2,0,1,1,0,1,0,0,0,1,1,1,1,1,1,2,1,1,1,1,0,1,1,1,1,0,1,1,0,0,3,1,0,1,1,1,1,0,1,2,0,1,0,2,1,1,0,1,2,0,1,1,1,1,1,0,2,0,2,0,1,0,0,2,1,0,0,1,1,2,0,0,0,0,1,0,1,0,0,1,0,2	3,3,2,4,2,1,3,1,3,2,3,3,2,2,3,2,2,3,3,1,3,3,2,3,2,2,2,3,4,3,2,2,4,1,2,3,3,2,3,3,3,3,2,1,2,3,2,2,2,3,2,4,2,2,2,1,3,2,3,3,2,2,4,3,3,2,3,3,3,3,3,2,2,2,3,2,2,2,3,3,3,2,3,3,2,1,2,3,2,3,2,4,2,3,3,1,3,2,4,3,3,1,2,2,2,3,2,3,3,3,3,3,1,3,1,2,2,3,3,3,2,1,2,3,3,3,2,3,3,2,3,2,2,1,3,2,3,3,3,3,2,3,2,2,2,1,3,3,3,2,3,2,4,2,2,2,2,3,2,2,2,2,2,2,3,2,2,2,1,1,3,3,3,2,3,3,3,3,2,3,3,3,3,3,3,3,3,3,3,3,4,3,3	1,0,1,1,1,1,2,0,2,2,1,3,2,1,1,1,1,1,1,0,0,0,0,1,1,1,1,1,4,1,1,1,0,0,0,1,2,1,2,1,1,2,1,0,1,2,1,1,1,0,1,3,2,1,1,1,1,1,2,2,1,1,1,2,2,1,2,1,2,1,2,1,1,1,1,0,1,1,0,1,2,1,2,1,1,1,1,1,1,3,1,3,1,1,1,0,1,1,0,1,1,1,2,1,1,1,2,1,1,1,1,2,0,2,1,2,2,1,2,1,1,1,2,2,2,1,1,2,1,1,2,1,1,1,2,1,1,1,1,2,1,2,1,1,1,0,2,2,0,0,1,0,1,0,1,1,0,2,1,2,1,2,2,1,1,0,1,2,1,1,1,2,1,0,1,1,2,2,1,1,2,1,1,1,1,2,2,2,2,1,1,1,1	0.6,0.6,0.35,0.3,0.95,0.65,0.5,0.4,0.65,0.6,0.6,0.75,0.75,0.75,0.6,0.75,0.55,0.6,0.55,0.4,0.45,0.4,0.4,0.4,0.3,0.55,0.45,0.6,0.55,0.55,0.4,0.4,0.45,0.65,0.45,0.45,0.65,0.6,0.35,0.7,0.55,0.75,0.65,0.45,0.55,0.55,0.75,0.8,0.7,0.35,0.35,0.55,0.65,0.6,0.75,0.4,0.5,0.65,0.65,0.6,0.55,0.65,0.55,0.65,0.6,0.7,0.7,0.45,0.6,0.5,0.4,0.5,0.65,0.6,0.4,0.35,0.35,0.7,0.6,0.45,0.5,0.45,0.8,0.7,0.5,0.55,0.55,0.35…
>hsa-let-7g-5p	UGAGGUAGUAGUUUGUACAGUU	UUGACAUGUUUGAUGAUGGAGU	193	6,6,6,6,6,6,6,6,6,6,6,6,6,6,6,6,6,6,6,6,6,6,6,6,6,6,6,6,6,6,6,6,6,7,6,6,6,6,6,6,6,6,6,6,6,6,6,6,6,6,6,6,6,6,7,7,6,6,6,6,6,6,6,6,6,6,6,6,6,6,6,6,6,6,6,6,6,6,6,6,6,6,6,6,6,6,6,6,7,6,6,6,6,6,6,6,6,6,6,6,6,6,6,6,6,6,6,6,7,6,6,6,6,6,6,6,6,7,6,7,6,6,6,6,6,6,6,6,6,6,6,6,6,6,6,6,6,6,6,6,6,6,6,6,6,6,6,6,6,6,6,6,6,6,6,6,6,6,6,7,6,6,6,6,6,6,6,6,6,6,6,6,6,6,6,6,6,6,6,6,6,6,6,6,6,6,6,6,6,6,6,6,6	2mer,1,4mer,3mer,2mer,3mer,2mer,2mer,3mer,2mer,2mer,3mer,3mer,2mer,3mer,2mer,2mer,4mer,3mer,2mer,3mer,2mer,2mer,3mer,2mer,3mer,2mer,2mer,2mer,3mer,2mer,2mer,2mer,4mer,2mer,1,4mer,2mer,3mer,2mer,2mer,5mer,3mer,2mer,3mer,2mer,2mer,1,3mer,2mer,2mer,4mer,2mer,3mer,2mer,2mer,3mer,4mer,3mer,2mer,2mer,2mer,2mer,3mer,3mer,2mer,2mer,3mer,3mer,4mer,2mer,2mer,4mer,3mer,5mer,4mer,2mer,4mer,3mer,2mer,4mer,5me…	163,178,218,219,433,464,470,652,766,880,970,994,995,1012,1016,1061,1102,1131,1132,1135,1138,1139,1169,1210,1222,1303,1372,1416,1435,1452,1481,1498,1626,1631,1657,1658,1696,1718,1780,1808,1813,1858,1910,1940,1976,2026,2137,2138,2140,2218,2221,2259,2263,2395,2482,2503,2527,2544,2545,2548,2551,2569,2585,2602,2603,2695,2713,2986,3014,3164,3195,3418,3421,3422,3454,3455,3475,3559,3603,3641,3706,3724,38…	U,G,U,G,A,A,G,U,U,U,A,C,A,C,A,G,C,C,U,C,C,A,C,A,A,G,C,U,U,G,A,C,G,G,C,U,U,A,A,A,A,A,A,G,A,A,C,U,A,U,A,U,U,G,U,A,A,C,U,C,U,A,G,U,A,G,U,G,A,G,A,U,C,G,U,G,A,A,G,G,G,G,A,A,A,A,C,U,C,U,C,G,U,G,U,C,C,A,G,A,A,G,G,U,A,G,U,G,U,C,A,A,C,A,U,C,G,C,G,U,C,G,U,U,G,G,U,C,G,U,A,G,A,C,U,A,A,A,C,C,A,U,A,U,U,A,C,U,U,G,A,U,A,U,C,C,C,C,C,A,C,U,A,C,A,U,U,C,A,U,U,C,U,A,U,U,C,A,A,U,A,A,U,A,U,A,C,U,U,G,G,A,U	3,2,2,1,2,3,1,1,2,3,1,2,2,2,1,3,2,2,4,2,2,2,2,2,2,2,3,3,2,2,2,2,1,3,2,3,2,1,2,3,2,1,3,2,1,3,2,2,4,3,3,3,1,3,1,2,3,2,2,2,2,1,2,3,3,2,3,3,2,2,1,2,2,2,2,1,1,4,2,2,2,2,2,2,2,3,2,2,2,2,2,3,3,3,3,3,2,3,2,3,2,2,2,3,3,4,2,2,2,3,3,3,2,1,2,1,3,1,1,1,3,1,2,3,2,3,3,3,4,1,1,2,3,4,2,3,2,3,3,1,1,3,2,1,3,2,1,3,2,3,3,3,1,2,3,3,2,2,2,3,1,3,2,3,3,2,2,4,2,3,1,3,1,1,3,2,1,2,2,2,3,2,1,1,2,2,2,2,2,1,2,2,3	1,1,1,0,1,1,1,1,1,1,0,1,2,1,0,2,1,1,1,0,2,2,1,0,1,0,0,2,2,1,1,2,1,1,1,1,1,0,2,2,1,1,2,1,1,2,1,2,1,1,0,3,1,1,0,1,2,1,0,0,2,1,1,1,0,1,2,1,1,1,1,1,1,1,1,1,0,1,1,1,1,2,0,1,1,1,0,2,1,2,2,1,1,1,2,1,2,1,1,2,1,2,1,1,2,3,1,1,1,1,2,1,1,1,1,1,1,0,1,0,2,1,1,1,0,1,2,0,3,1,1,1,1,3,1,1,1,3,1,1,1,1,1,0,1,1,1,2,0,1,2,1,1,1,1,2,2,1,2,3,0,1,1,2,1,1,2,1,0,1,0,2,1,1,1,1,1,0,0,1,1,1,1,1,1,1,1,0,0,1,1,1,1	3,3,2,4,2,1,3,1,3,2,3,3,2,2,3,2,2,3,3,1,3,3,2,3,2,2,2,3,4,3,2,2,4,1,2,3,3,2,3,3,3,3,2,1,2,3,2,2,2,3,2,4,2,2,2,1,3,2,3,3,2,2,4,3,3,2,3,3,3,3,3,2,2,2,3,2,2,2,3,3,3,2,3,3,2,1,2,3,2,3,2,4,2,3,3,1,3,2,4,3,3,1,2,2,2,3,2,3,3,3,3,3,1,3,1,2,2,3,3,3,2,1,2,3,3,3,2,3,3,2,3,2,2,1,3,2,3,3,3,3,2,3,2,2,2,1,3,3,3,2,3,2,4,2,2,2,2,3,2,2,2,2,2,2,3,2,2,2,1,1,3,3,3,2,3,3,3,3,2,3,3,3,3,3,3,3,3,3,3,3,4,3,3	1,0,1,1,1,1,2,0,2,2,1,3,2,1,1,1,1,1,1,0,0,0,0,1,1,1,1,1,4,1,1,1,0,0,0,1,2,1,2,1,1,2,1,0,1,2,1,1,1,0,1,3,2,1,1,1,1,1,2,2,1,1,1,2,2,1,2,1,2,1,2,1,1,1,1,0,1,1,0,1,2,1,2,1,1,1,1,1,1,3,1,3,1,1,1,0,1,1,0,1,1,1,2,1,1,1,2,1,1,1,1,2,0,2,1,2,2,1,2,1,1,1,2,2,2,1,1,2,1,1,2,1,1,1,2,1,1,1,1,2,1,2,1,1,1,0,2,2,0,0,1,0,1,0,1,1,0,2,1,2,1,2,2,1,1,0,1,2,1,1,1,2,1,0,1,1,2,2,1,1,2,1,1,1,1,2,2,2,2,1,1,1,1	0.6,0.6,0.35,0.3,0.95,0.65,0.5,0.4,0.65,0.6,0.6,0.75,0.75,0.75,0.6,0.75,0.55,0.6,0.55,0.4,0.45,0.4,0.4,0.4,0.3,0.55,0.45,0.6,0.55,0.55,0.4,0.4,0.45,0.65,0.45,0.45,0.65,0.6,0.35,0.7,0.55,0.75,0.65,0.45,0.55,0.55,0.75,0.8,0.7,0.35,0.35,0.55,0.65,0.6,0.75,0.4,0.5,0.65,0.65,0.6,0.55,0.65,0.55,0.65,0.6,0.7,0.7,0.45,0.6,0.5,0.4,0.5,0.65,0.6,0.4,0.35,0.35,0.7,0.6,0.45,0.5,0.45,0.8,0.7,0.5,0.55,0.55,0.35…
>hsa-let-7i-5p	UGAGGUAGUAGUUUGUGCUGUU	UUGUCGUGUUUGAUGAUGGAGU	193	6,6,6,6,6,6,6,6,6,6,6,6,6,6,6,6,6,6,6,6,6,6,6,6,6,6,6,6,6,6,6,6,6,7,6,6,6,6,6,6,6,6,6,6,6,6,6,6,6,6,6,6,6,6,7,7,6,6,6,6,6,6,6,6,6,6,6,6,6,6,6,6,6,6,6,6,6,6,6,6,6,6,6,6,6,6,6,6,7,6,6,6,6,6,6,6,6,6,6,6,6,6,6,6,6,6,6,6,7,6,6,6,6,6,6,6,6,7,6,7,6,6,6,6,6,6,6,6,6,6,6,6,6,6,6,6,6,6,6,6,6,6,6,6,6,6,6,6,6,6,6,6,6,6,6,6,6,6,6,7,6,6,6,6,6,6,6,6,6,6,6,6,6,6,6,6,6,6,6,6,6,6,6,6,6,6,6,6,6,6,6,6,6	2mer,1,4mer,3mer,2mer,3mer,2mer,2mer,3mer,2mer,2mer,3mer,3mer,2mer,3mer,2mer,2mer,4mer,3mer,2mer,3mer,2mer,2mer,3mer,2mer,3mer,2mer,2mer,2mer,3mer,2mer,2mer,2mer,4mer,2mer,1,4mer,2mer,3mer,2mer,2mer,5mer,3mer,2mer,3mer,2mer,2mer,1,3mer,2mer,2mer,4mer,2mer,3mer,2mer,2mer,3mer,4mer,3mer,2mer,2mer,2mer,2mer,3mer,3mer,2mer,2mer,3mer,3mer,4mer,2mer,2mer,4mer,3mer,5mer,4mer,2mer,4mer,3mer,2mer,4mer,5me…	163,178,218,219,433,464,470,652,766,880,970,994,995,1012,1016,1061,1102,1131,1132,1135,1138,1139,1169,1210,1222,1303,1372,1416,1435,1452,1481,1498,1626,1631,1657,1658,1696,1718,1780,1808,1813,1858,1910,1940,1976,2026,2137,2138,2140,2218,2221,2259,2263,2395,2482,2503,2527,2544,2545,2548,2551,2569,2585,2602,2603,2695,2713,2986,3014,3164,3195,3418,3421,3422,3454,3455,3475,3559,3603,3641,3706,3724,38…	U,G,U,G,A,A,G,U,U,U,A,C,A,C,A,G,C,C,U,C,C,A,C,A,A,G,C,U,U,G,A,C,G,G,C,U,U,A,A,A,A,A,A,G,A,A,C,U,A,U,A,U,U,G,U,A,A,C,U,C,U,A,G,U,A,G,U,G,A,G,A,U,C,G,U,G,A,A,G,G,G,G,A,A,A,A,C,U,C,U,C,G,U,G,U,C,C,A,G,A,A,G,G,U,A,G,U,G,U,C,A,A,C,A,U,C,G,C,G,U,C,G,U,U,G,G,U,C,G,U,A,G,A,C,U,A,A,A,C,C,A,U,A,U,U,A,C,U,U,G,A,U,A,U,C,C,C,C,C,A,C,U,A,C,A,U,U,C,A,U,U,C,U,A,U,U,C,A,A,U,A,A,U,A,U,A,C,U,U,G,G,A,U	3,2,2,1,2,3,1,1,2,3,1,2,2,2,1,3,2,2,4,2,2,2,2,2,2,2,3,3,2,2,2,2,1,3,2,3,2,1,2,3,2,1,3,2,1,3,2,2,4,3,3,3,1,3,1,2,3,2,2,2,2,1,2,3,3,2,3,3,2,2,1,2,2,2,2,1,1,4,2,2,2,2,2,2,2,3,2,2,2,2,2,3,3,3,3,3,2,3,2,3,2,2,2,3,3,4,2,2,2,3,3,3,2,1,2,1,3,1,1,1,3,1,2,3,2,3,3,3,4,1,1,2,3,4,2,3,2,3,3,1,1,3,2,1,3,2,1,3,2,3,3,3,1,2,3,3,2,2,2,3,1,3,2,3,3,2,2,4,2,3,1,3,1,1,3,2,1,2,2,2,3,2,1,1,2,2,2,2,2,1,2,2,3	1,1,1,0,1,1,1,1,1,1,0,1,2,1,0,2,1,1,1,0,2,2,1,0,1,0,0,2,2,1,1,2,1,1,1,1,1,0,2,2,1,1,2,1,1,2,1,2,1,1,0,3,1,1,0,1,2,1,0,0,2,1,1,1,0,1,2,1,1,1,1,1,1,1,1,1,0,1,1,1,1,2,0,1,1,1,0,2,1,2,2,1,1,1,2,1,2,1,1,2,1,2,1,1,2,3,1,1,1,1,2,1,1,1,1,1,1,0,1,0,2,1,1,1,0,1,2,0,3,1,1,1,1,3,1,1,1,3,1,1,1,1,1,0,1,1,1,2,0,1,2,1,1,1,1,2,2,1,2,3,0,1,1,2,1,1,2,1,0,1,0,2,1,1,1,1,1,0,0,1,1,1,1,1,1,1,1,0,0,1,1,1,1	3,3,2,4,2,1,3,1,3,2,3,3,2,2,3,2,2,3,3,1,3,3,2,3,2,2,2,3,4,3,2,2,4,1,2,3,3,2,3,3,3,3,2,1,2,3,2,2,2,3,2,4,2,2,2,1,3,2,3,3,2,2,4,3,3,2,3,3,3,3,3,2,2,2,3,2,2,2,3,3,3,2,3,3,2,1,2,3,2,3,2,4,2,3,3,1,3,2,4,3,3,1,2,2,2,3,2,3,3,3,3,3,1,3,1,2,2,3,3,3,2,1,2,3,3,3,2,3,3,2,3,2,2,1,3,2,3,3,3,3,2,3,2,2,2,1,3,3,3,2,3,2,4,2,2,2,2,3,2,2,2,2,2,2,3,2,2,2,1,1,3,3,3,2,3,3,3,3,2,3,3,3,3,3,3,3,3,3,3,3,4,3,3	1,0,1,1,1,1,2,0,2,2,1,3,2,1,1,1,1,1,1,0,0,0,0,1,1,1,1,1,4,1,1,1,0,0,0,1,2,1,2,1,1,2,1,0,1,2,1,1,1,0,1,3,2,1,1,1,1,1,2,2,1,1,1,2,2,1,2,1,2,1,2,1,1,1,1,0,1,1,0,1,2,1,2,1,1,1,1,1,1,3,1,3,1,1,1,0,1,1,0,1,1,1,2,1,1,1,2,1,1,1,1,2,0,2,1,2,2,1,2,1,1,1,2,2,2,1,1,2,1,1,2,1,1,1,2,1,1,1,1,2,1,2,1,1,1,0,2,2,0,0,1,0,1,0,1,1,0,2,1,2,1,2,2,1,1,0,1,2,1,1,1,2,1,0,1,1,2,2,1,1,2,1,1,1,1,2,2,2,2,1,1,1,1	0.6,0.6,0.35,0.3,0.95,0.65,0.5,0.4,0.65,0.6,0.6,0.75,0.75,0.75,0.6,0.75,0.55,0.6,0.55,0.4,0.45,0.4,0.4,0.4,0.3,0.55,0.45,0.6,0.55,0.55,0.4,0.4,0.45,0.65,0.45,0.45,0.65,0.6,0.35,0.7,0.55,0.75,0.65,0.45,0.55,0.55,0.75,0.8,0.7,0.35,0.35,0.55,0.65,0.6,0.75,0.4,0.5,0.65,0.65,0.6,0.55,0.65,0.55,0.65,0.6,0.7,0.7,0.45,0.6,0.5,0.4,0.5,0.65,0.6,0.4,0.35,0.35,0.7,0.6,0.45,0.5,0.45,0.8,0.7,0.5,0.55,0.55,0.35…
>hsa-miR-452-3p	CUCAUCUGCAAAGAAGUAAGUG	GUGAAUGAAGAAACGUCUACUC	193	6,6,6,6,6,6,6,6,6,6,6,6,6,6,6,6,6,6,6,6,6,6,6,6,6,6,6,6,6,6,6,6,6,6,6,6,6,6,6,6,6,6,6,6,6,6,6,6,6,6,6,6,6,6,6,6,6,6,6,6,6,6,6,6,6,6,6,6,6,6,7,6,6,6,6,6,6,6,6,6,6,6,6,6,6,6,6,6,6,6,6,6,6,6,6,6,6,6,6,6,6,6,7,6,6,6,6,6,6,6,7,6,7,6,6,6,6,6,6,6,6,6,6,6,6,6,6,6,6,6,6,6,6,6,6,6,6,7,6,6,6,6,6,6,6,6,6,6,6,6,6,6,6,6,6,6,6,6,6,6,6,6,6,6,6,6,6,6,6,6,6,6,6,6,6,6,6,6,6,6,6,6,7,6,6,6,6,6,6,6,6,6,6	3mer,3mer,4mer,3mer,2mer,2mer,3mer,3mer,4mer,3mer,2mer,3mer,3mer,4mer,2mer,5mer,4mer,2mer,3mer,3mer,4mer,3mer,2mer,5mer,4mer,2mer,2mer,2mer,4mer,3mer,3mer,3mer,5mer,3mer,2mer,2mer,4mer,3mer,3mer,2mer,4mer,3mer,6mer,4mer,6mer,3mer,2mer,5mer,4mer,4mer,3mer,4mer,3mer,2mer,5mer,4mer,2mer,2mer,4mer,3mer,3mer,3mer,2mer,3mer,5mer,2mer,3mer,5mer,4mer,2mer,3mer,6mer,5mer,2mer,3mer,4mer,3mer,2mer,2mer,3mer…	244,383,395,405,519,520,586,666,674,679,680,697,744,807,944,955,956,959,1125,1228,1243,1244,1369,1378,1458,1511,1567,1600,1642,1710,1714,1794,1830,1888,1927,1998,2044,2045,2161,2205,2368,2369,2386,2536,2691,2808,2813,2872,2873,2887,2944,3337,3530,3576,3612,3631,3712,3742,3778,3779,3796,3865,3892,3988,4114,4147,4162,4201,4267,4334,4366,4373,4374,4390,4533,4537,4576,4617,4653,4711,4715,4812,4980,49…	C,G,A,G,G,A,C,A,G,A,G,A,G,G,U,A,A,G,U,C,A,A,U,G,G,U,U,G,U,C,U,A,G,U,U,A,A,A,C,G,G,G,U,A,C,G,C,A,U,A,A,U,A,A,A,A,C,C,A,A,C,C,G,U,U,A,C,A,U,U,C,A,A,U,A,U,U,A,A,U,G,A,A,U,G,A,G,G,U,G,G,A,A,A,G,A,A,C,A,G,G,U,A,A,C,C,A,A,A,A,A,U,A,A,A,U,C,A,C,U,C,G,A,U,U,C,C,U,A,A,A,G,A,C,A,G,A,A,G,A,G,G,G,A,A,U,A,G,A,A,G,G,A,A,G,A,A,G,A,G,U,A,G,A,A,A,A,G,G,A,A,A,A,A,U,G,A,A,A,A,A,A,C,A,G,A,A,G,G,G,A,A,A	2,0,2,1,1,2,0,2,1,1,2,1,1,1,0,2,1,0,1,2,3,2,2,1,0,0,2,4,2,0,0,0,2,0,2,0,1,0,1,0,1,0,2,2,1,1,0,0,0,0,1,0,0,2,2,2,0,1,3,2,1,0,4,0,1,1,0,1,0,1,1,1,1,2,1,0,1,1,2,1,1,1,0,0,0,0,2,1,2,0,1,2,0,1,0,0,1,2,0,0,2,1,1,0,1,3,1,0,1,0,2,2,1,0,0,0,3,2,0,3,1,1,4,1,2,0,0,0,1,0,0,1,0,0,0,2,2,0,0,2,0,0,0,1,0,1,2,0,0,1,1,1,1,1,1,3,1,3,0,1,0,1,1,3,2,0,1,0,1,1,2,0,1,1,0,1,0,1,0,1,1,1,1,2,0,2,3,2,0,1,1,0,1	2,0,2,1,1,2,0,1,1,1,1,1,1,1,0,2,1,0,1,2,3,2,2,1,0,0,1,4,2,0,0,0,1,0,2,0,1,0,1,0,1,0,2,1,1,1,0,0,0,0,1,0,0,2,2,2,0,1,3,2,1,0,4,0,1,1,0,1,0,1,1,1,1,1,1,0,1,1,1,1,1,1,0,0,0,0,1,1,2,0,1,2,0,1,0,0,1,2,0,0,1,1,1,0,1,3,1,0,1,0,2,2,1,0,0,0,3,2,0,3,1,1,4,1,2,0,0,0,1,0,0,1,0,0,0,2,1,0,0,2,0,0,0,1,0,1,2,0,0,1,1,1,1,1,1,3,1,2,0,1,0,1,1,3,1,0,1,0,1,1,2,0,1,1,0,1,0,1,0,1,1,1,1,1,0,2,3,2,0,1,1,0,1	2,3,1,1,3,2,0,3,2,0,0,3,2,0,3,1,2,2,4,1,2,2,2,1,4,2,3,2,3,3,0,2,2,1,0,3,2,2,2,1,2,2,3,3,0,3,2,2,1,3,1,1,1,2,1,2,2,2,1,2,0,2,2,0,2,1,1,1,2,2,1,1,1,2,3,0,2,2,4,2,0,3,4,4,2,1,0,3,2,1,0,3,1,0,0,0,1,1,3,4,1,0,1,1,0,0,1,1,1,2,2,2,3,3,1,1,1,3,1,1,3,0,2,1,2,4,1,2,1,2,0,1,1,1,1,0,1,1,0,0,3,0,1,4,1,2,2,3,3,0,1,2,2,3,1,1,3,1,0,1,0,1,1,2,4,1,1,2,1,1,2,3,0,1,1,1,3,3,1,0,2,1,0,2,2,1,2,1,1,1,3,2,2	0,2,0,1,2,0,0,2,1,0,0,2,1,0,2,1,0,1,3,1,2,0,1,0,2,1,2,2,2,1,0,1,2,1,0,2,1,1,1,1,1,0,1,2,0,3,2,1,1,3,0,0,1,1,1,1,1,1,1,0,0,1,1,0,1,1,1,0,0,1,1,1,1,1,1,0,1,1,4,1,0,1,2,3,2,0,0,1,1,1,0,2,1,0,0,0,0,1,1,4,1,0,0,1,0,0,1,1,1,1,1,1,3,1,1,1,1,2,1,1,1,0,1,1,1,4,1,1,1,0,0,1,1,1,1,0,1,0,0,0,3,0,0,4,0,1,1,1,1,0,1,2,1,2,1,0,1,1,0,0,0,1,0,1,3,0,1,0,0,0,2,1,0,0,0,0,1,2,0,0,1,0,0,1,1,1,1,0,0,0,1,0,2	0.4,0.7,0.65,0.6,0.6,0.55,0.5,0.6,0.5,0.65,0.6,0.55,0.4,0.55,0.6,0.65,0.65,0.6,0.55,0.45,0.6,0.6,0.45,0.45,0.55,0.65,0.65,0.6,0.45,0.65,0.7,0.45,0.7,0.55,0.75,0.55,0.6,0.65,0.6,0.3,0.6,0.65,0.7,0.5,0.55,0.6,0.45,0.65,0.65,0.7,0.65,0.5,0.8,0.6,0.65,0.5,0.55,0.45,0.7,0.7,0.7,0.5,0.6,0.55,0.5,0.55,0.6,0.55,0.5,0.65,0.55,0.55,0.5,0.6,0.7,0.55,0.5,0.6,0.65,0.5,0.55,0.6,0.75,0.75,0.6,0.6,0.55,0.55,0.35…
>hsa-miR-425-3p	AUCGGGAAUGUCGUGUCCGCCC	CCCGCCUGUGCUGUAAGGGCUA	192	6,6,6,6,6,6,6,6,6,6,6,6,6,6,6,6,6,6,7,6,6,6,6,6,6,6,6,6,6,6,6,6,6,6,6,7,6,7,6,6,6,6,6,6,6,6,6,6,6,6,6,6,6,6,6,6,6,6,6,6,6,6,7,6,6,6,6,6,6,6,6,6,6,6,6,6,6,6,6,6,6,6,6,6,6,6,6,6,6,6,7,6,6,6,6,6,6,6,6,6,6,6,6,6,6,6,6,6,6,6,6,6,6,6,6,7,6,6,6,6,6,6,6,6,6,6,7,6,6,7,6,6,6,6,6,6,6,6,7,6,6,6,6,6,6,6,6,7,6,7,6,6,6,6,6,6,6,6,6,6,7,6,6,6,6,6,6,6,6,6,6,6,6,6,6,6,6,6,6,6,6,6,6,6,7,6,6,6,6,6,6,6	3mer,4mer,3mer,3mer,2mer,3mer,2mer,3mer,2mer,2mer,2mer,3mer,3mer,3mer,2mer,2mer,3mer,2mer,2mer,3mer,3mer,2mer,2mer,2mer,2mer,4mer,3mer,2mer,2mer,2mer,3mer,4mer,3mer,2mer,2mer,3mer,2mer,3mer,2mer,2mer,2mer,2mer,3mer,4mer,3mer,3mer,5mer,2mer,2mer,2mer,3mer,2mer,2mer,3mer,3mer,2mer,4mer,3mer,3mer,2mer,2mer,2mer,3mer,2mer,3mer,3mer,2mer,3mer,3mer,3mer,2mer,2mer,3mer,3mer,2mer,2mer,3mer,2mer,2mer,3mer…	104,110,111,130,223,308,331,343,358,472,473,539,566,573,655,721,770,828,1117,1173,1174,1192,1207,1239,1288,1375,1395,1453,1540,1563,1628,1661,1662,1680,1701,1750,1751,1873,1911,1942,1963,1981,2105,2141,2222,2290,2307,2530,2554,2588,2728,2782,2983,3116,3117,3259,3270,3288,3289,3396,3538,3570,3661,3662,3822,3835,3940,3997,4055,4063,4198,4402,4417,4484,4485,4524,4573,4588,4613,4646,4647,4686,4687,47…	U,A,A,A,G,G,U,A,A,A,G,U,U,A,U,U,A,C,U,G,G,G,C,A,A,U,C,A,G,A,C,A,C,A,A,G,G,G,U,A,A,A,U,G,G,G,U,G,U,G,A,A,C,A,A,G,C,A,U,A,U,G,G,C,A,C,C,C,U,A,U,A,U,A,C,A,G,A,A,A,G,A,A,U,A,U,C,A,U,C,C,C,A,C,C,C,C,G,C,U,U,G,A,C,G,G,A,A,U,U,A,C,G,U,U,C,G,A,A,U,A,A,G,G,A,A,A,G,A,A,C,A,A,G,A,A,G,G,G,G,G,G,C,G,A,U,U,A,G,A,G,G,A,G,C,G,A,A,G,U,A,G,U,A,A,U,A,A,A,A,A,G,A,G,A,G,A,U,G,G,G,G,C,A,A,G,A,G,U,A,A,A	1,3,3,2,3,2,2,3,3,2,2,3,2,3,2,1,2,3,3,2,3,3,2,2,2,3,3,2,2,2,3,2,2,1,2,3,1,3,1,4,2,2,1,1,1,4,1,2,1,1,3,3,1,1,2,3,2,1,3,2,2,3,2,1,1,2,2,3,1,1,3,2,2,1,3,2,2,2,1,1,1,4,3,2,1,2,2,3,1,2,2,1,3,2,1,3,1,1,2,1,2,3,2,3,2,1,3,3,2,3,1,2,2,2,1,4,1,2,1,3,2,2,2,3,3,2,1,3,2,2,2,3,3,3,3,3,2,2,2,1,3,2,1,2,2,2,2,2,1,2,1,2,1,2,2,1,2,3,3,2,2,1,2,2,2,2,3,2,2,2,3,2,2,3,3,2,2,2,2,2,3,2,1,2,2,1,2,2,2,2,2,2	1,1,1,2,3,1,1,1,2,1,1,0,2,2,1,1,1,2,1,1,2,1,0,0,1,1,2,1,0,1,1,0,1,0,2,1,1,2,1,2,0,2,1,0,1,3,0,1,0,0,2,3,1,1,1,1,2,1,3,1,1,2,1,1,1,1,1,1,0,0,1,1,2,0,1,1,1,2,0,1,1,2,1,1,1,1,0,2,1,2,1,1,1,0,1,2,0,0,0,0,1,1,2,1,1,0,1,1,1,1,1,1,1,0,1,2,1,1,1,2,1,2,1,2,2,1,0,3,1,2,1,2,1,2,1,2,1,2,1,1,2,1,1,1,0,1,1,1,1,1,1,0,0,1,1,1,0,1,1,1,1,1,1,1,1,1,1,1,1,0,1,2,1,1,3,1,0,0,0,1,2,1,1,1,1,1,1,0,1,2,1,0	2,3,2,3,3,2,2,3,4,3,3,1,2,2,2,2,4,3,3,2,3,1,4,2,3,2,3,2,2,3,2,1,3,2,3,2,1,2,1,2,1,2,3,1,3,2,2,3,3,2,1,3,1,3,3,2,2,4,3,3,2,2,2,3,3,3,2,3,3,2,2,3,2,1,3,3,3,3,3,3,3,2,2,2,4,2,2,2,2,3,3,1,2,2,1,2,2,2,3,3,2,2,2,4,2,3,2,3,2,2,4,3,2,2,2,2,2,1,3,2,2,3,2,2,2,2,2,2,3,2,2,2,1,2,2,3,3,2,2,2,2,2,3,1,2,2,2,2,2,2,2,2,3,2,1,3,2,2,4,2,2,2,2,3,2,2,2,2,2,2,2,1,3,2,2,2,2,2,3,1,3,2,2,2,1,3,1,2,1,2,3,1	1,0,1,1,2,1,1,1,1,1,1,0,1,1,2,0,2,1,1,1,1,0,1,0,1,0,1,1,1,2,1,0,2,2,1,1,1,2,1,2,0,2,1,1,2,1,0,1,1,1,1,1,1,3,2,1,0,1,1,2,2,1,1,1,1,2,1,1,1,1,1,1,2,0,2,1,2,0,1,1,2,1,1,1,1,1,1,0,1,2,2,1,1,1,1,1,1,1,0,1,1,1,2,1,1,3,1,1,1,1,1,1,1,1,1,1,1,1,2,1,0,2,1,1,1,1,1,1,2,1,1,1,0,1,1,1,2,1,2,2,1,1,1,1,1,1,0,1,1,1,1,1,2,1,1,1,0,1,3,2,0,1,1,0,1,1,0,1,1,1,1,1,2,1,1,1,1,1,0,0,1,1,0,0,1,2,1,1,0,1,2,1	0.7,0.6,0.55,0.55,0.5,0.35,0.6,0.7,0.55,0.55,0.55,0.5,0.65,0.55,0.45,0.7,0.85,0.55,0.45,0.35,0.45,0.35,0.25,0.55,0.5,0.55,0.45,0.55,0.4,0.7,0.55,0.4,0.45,0.55,0.45,0.4,0.45,0.65,0.65,0.5,0.4,0.45,0.65,0.65,0.3,0.45,0.55,0.55,0.5,0.6,0.55,0.6,0.5,0.55,0.55,0.7,0.5,0.5,0.55,0.5,0.7,0.5,0.4,0.45,0.7,0.65,0.45,0.55,0.6,0.5,0.65,0.5,0.6,0.45,0.5,0.45,0.5,0.45,0.65,0.65,0.65,0.65,0.65,0.6,0.45,0.65,0.4…
>hsa-miR-3117-3p	AUAGGACUCAUAUAGUGCCAG	GACCGUGAUAUACUCAGGAUA	190	6,6,6,6,6,6,6,6,6,6,6,6,6,6,6,7,6,6,6,6,6,6,6,6,6,7,6,6,6,6,6,6,6,6,6,6,6,6,6,6,6,6,6,6,6,6,6,6,6,6,6,6,6,6,6,6,6,7,6,6,6,6,6,6,6,6,6,6,6,6,6,6,6,6,6,6,6,6,6,6,6,6,6,6,6,6,6,6,6,6,6,6,6,6,6,6,6,6,6,6,6,6,6,6,6,6,6,6,6,6,6,6,6,6,6,6,6,6,6,6,6,6,6,6,6,6,6,6,6,6,6,6,6,6,6,6,6,6,6,6,6,6,6,6,6,6,6,6,6,6,6,6,6,6,6,6,6,6,6,6,6,6,6,6,6,7,6,6,6,6,6,6,6,6,6,6,6,6,6,6,6,6,6,6,6,6,6,6,6,6	3mer,2mer,3mer,2mer,2mer,2mer,2mer,4mer,3mer,2mer,2mer,3mer,2mer,5mer,2mer,4mer,3mer,3mer,2mer,3mer,4mer,2mer,2mer,5mer,3mer,6mer,5mer,2mer,3mer,4mer,2mer,3mer,3mer,2mer,3mer,2mer,2mer,2mer,3mer,3mer,3mer,4mer,2mer,2mer,3mer,3mer,2mer,2mer,2mer,3mer,2mer,2mer,2mer,3mer,2mer,2mer,2mer,3mer,3mer,2mer,3mer,3mer,2mer,3mer,2mer,2mer,3mer,2mer,2mer,3mer,3mer,2mer,2mer,2mer,2mer,2mer,3mer,2mer,3mer,2mer…	101,165,198,291,321,330,331,456,457,471,538,553,654,753,768,827,828,882,949,1080,1110,1116,1206,1279,1299,1394,1395,1437,1539,1549,1627,1725,1748,1749,1836,1872,1949,1956,1961,1962,2010,2103,2232,2289,2356,2357,2375,2415,2438,2484,2580,2586,2604,2726,2727,2794,2799,2924,3021,3366,3426,3440,3490,3568,3569,3660,3762,3840,3886,4010,4029,4060,4197,4198,4271,4272,4329,4339,4385,4401,4571,4685,4762,483…	U,U,A,C,A,A,U,A,U,A,C,A,U,A,G,A,C,C,A,G,U,A,G,C,C,A,C,U,G,C,C,A,G,A,C,A,G,U,G,A,G,C,U,A,G,U,U,A,C,A,C,G,A,A,A,U,C,U,A,U,G,C,A,A,A,A,A,A,G,A,G,U,A,U,A,C,G,A,G,A,G,G,U,U,C,C,A,C,G,U,G,A,C,C,C,A,A,A,G,C,C,A,C,C,A,G,U,U,G,C,G,A,A,U,A,A,C,A,C,A,A,A,A,A,U,C,A,U,A,G,A,A,G,A,A,A,A,U,A,U,A,G,A,U,A,A,A,C,C,U,A,A,A,C,G,A,C,A,C,A,G,A,G,U,U,A,A,U,A,A,A,A,G,U,G,A,A,A,A,U,A,A,U,U,A,A,A,A,C,A	1,2,1,1,1,2,2,2,1,1,1,2,1,2,2,1,2,1,1,1,2,0,0,3,1,1,1,0,3,2,1,2,0,2,2,1,2,3,3,2,1,2,1,1,2,1,3,2,1,1,2,2,2,2,1,2,1,1,2,2,2,1,2,1,2,2,2,2,2,1,2,1,1,3,2,1,2,1,1,1,0,1,2,3,2,2,3,1,2,0,2,1,1,1,2,1,2,1,1,2,1,1,2,3,1,2,1,1,1,3,1,1,3,0,1,2,1,1,2,1,2,1,1,2,1,2,1,2,2,1,1,1,1,1,1,2,2,0,1,1,1,1,1,1,2,2,1,1,2,1,1,2,2,1,1,2,1,2,1,1,1,1,1,1,2,1,1,1,1,1,1,1,1,1,1,1,1,1,1,1,1,3,1,1,2,1,1,1,1,1	1,2,0,1,0,2,1,2,1,1,1,1,0,1,2,1,1,1,1,1,2,0,0,1,1,1,0,0,2,1,1,1,0,2,2,0,1,2,1,1,0,2,0,0,1,1,2,1,1,1,1,1,1,1,1,1,1,1,1,1,2,1,1,1,2,2,1,2,2,1,2,1,0,2,1,0,1,0,1,1,0,0,1,2,1,2,2,0,1,0,2,1,1,1,2,0,1,1,0,1,1,1,1,2,0,1,0,1,1,2,0,1,1,0,1,1,0,1,1,0,1,1,1,1,1,1,1,1,1,1,1,1,1,1,1,2,2,0,1,0,1,1,1,1,2,1,1,1,1,0,1,1,1,0,1,2,1,2,1,1,1,1,1,1,1,1,1,1,1,0,0,1,0,1,1,0,0,0,1,1,1,1,1,1,1,1,1,0,0,1	2,2,3,1,1,2,2,3,1,2,1,2,2,1,1,1,3,1,1,2,2,1,3,2,2,1,3,1,2,2,2,3,1,2,2,1,2,1,3,1,2,2,2,2,2,2,2,2,3,4,2,2,2,3,2,2,2,2,3,3,2,3,3,1,2,1,3,1,3,1,3,2,2,3,2,1,2,2,2,2,1,1,2,1,2,2,2,2,2,2,2,1,3,1,3,2,1,2,3,2,1,2,2,1,2,3,3,2,2,1,3,2,2,3,3,3,2,2,1,3,2,1,1,2,2,3,3,2,2,2,1,2,2,1,2,2,1,1,1,2,1,1,2,1,1,2,2,2,2,1,1,1,2,2,1,2,1,1,2,2,2,2,2,2,1,2,2,2,2,2,1,1,2,2,1,1,2,2,1,2,1,1,2,1,2,1,1,2,1,1	1,1,1,1,1,2,2,1,0,1,0,2,1,1,1,0,2,1,1,1,2,1,1,1,1,0,2,1,1,1,1,2,1,1,1,0,1,1,2,0,1,0,1,1,2,1,1,1,3,1,1,1,1,3,2,1,1,1,2,1,1,2,1,1,2,1,2,1,2,0,1,1,1,1,1,1,2,1,1,1,1,1,1,1,2,1,2,0,1,1,1,1,2,1,1,0,1,2,2,1,1,1,1,1,2,2,2,0,1,0,1,1,1,3,1,1,1,1,1,1,2,0,1,1,1,0,1,1,1,1,1,2,0,1,0,1,1,0,1,1,1,1,1,1,1,1,1,0,1,1,1,0,1,1,1,1,1,1,1,2,1,2,0,1,1,0,1,1,1,1,1,1,1,1,1,0,0,0,1,1,1,0,1,1,2,1,1,1,1,1	0.6,0.6,0.5,0.35,0.55,0.7,0.6,0.8,0.8,0.55,0.5,0.5,0.45,0.45,0.75,0.55,0.55,0.5,0.55,0.7,0.55,0.55,0.25,0.55,0.65,0.45,0.45,0.6,0.4,0.4,0.5,0.5,0.4,0.5,0.55,0.6,0.6,0.55,0.4,0.5,0.45,0.7,0.65,0.55,0.55,0.6,0.6,0.65,0.55,0.6,0.6,0.6,0.65,0.5,0.55,0.5,0.5,0.65,0.5,0.5,0.7,0.6,0.55,0.55,0.55,0.4,0.55,0.65,0.45,0.4,0.45,0.6,0.7,0.65,0.45,0.45,0.5,0.55,0.5,0.55,0.5,0.65,0.6,0.5,0.5,0.7,0.5,0.55,0.55,0…
>hsa-miR-34a-5p	UGGCAGUGUCUUAGCUGGUUGU	UGUUGGUCGAUUCUGUGACGGU	189	6,7,6,6,6,6,6,6,6,6,6,6,6,6,6,6,6,6,6,6,6,6,6,6,6,6,6,6,6,6,6,6,6,6,6,6,6,6,6,6,6,6,6,6,6,6,6,6,6,6,6,6,6,6,7,6,6,6,6,6,6,6,6,6,6,6,6,6,6,6,7,6,6,6,6,6,6,6,6,6,6,6,6,6,6,6,6,6,6,6,6,6,6,6,6,6,6,6,6,6,6,6,6,6,6,6,6,6,6,6,6,6,6,6,6,6,6,6,6,6,6,6,6,6,6,6,6,6,6,6,6,6,6,6,6,6,6,6,7,6,6,6,6,6,6,6,6,6,6,6,6,7,6,6,6,6,6,6,6,6,6,6,6,6,6,6,6,6,6,6,6,6,6,6,6,6,6,6,6,7,6,6,6,6,6,6,6,6,6	2mer,3mer,3mer,3mer,2mer,2mer,6mer,2mer,3mer,2mer,3mer,4mer,3mer,4mer,4mer,4mer,2mer,2mer,2mer,5mer,5mer,4mer,2mer,5mer,4mer,4mer,2mer,4mer,3mer,4mer,3mer,3mer,2mer,2mer,2mer,5mer,2mer,5mer,3mer,2mer,3mer,2mer,2mer,3mer,4mer,3mer,2mer,4mer,5mer,4mer,4mer,2mer,5mer,3mer,6mer,4mer,4mer,2mer,4mer,2mer,3mer,2mer,4mer,2mer,4mer,2mer,3mer,4mer,2mer,2mer,4mer,3mer,3mer,2mer,3mer,2mer,3mer,4mer,3mer,3mer…	151,175,176,197,268,485,501,534,545,722,731,783,800,834,878,884,967,968,1079,1096,1100,1101,1128,1358,1401,1450,1478,1537,1603,1629,1649,1655,1658,1712,1724,1766,1905,1908,1909,1929,1958,2138,2219,2229,2448,2475,2476,2480,2501,2502,2513,2525,2628,2670,2711,2747,2763,2780,2801,2984,2997,3020,3071,3113,3188,3256,3299,3302,3371,3374,3422,3554,3590,3606,3623,3652,3902,3919,3923,3931,4049,4141,4211,43…	A,U,A,G,A,G,A,C,A,A,A,A,G,U,A,G,U,G,G,U,U,C,C,A,A,U,A,U,A,U,A,U,U,G,G,A,G,U,G,A,U,U,U,U,A,C,U,U,U,C,A,U,C,C,A,G,A,G,C,U,U,G,A,C,C,U,G,G,C,A,G,A,G,A,G,C,G,A,U,G,U,G,C,A,U,G,A,U,A,G,U,U,U,A,C,A,G,A,U,A,A,C,U,U,A,C,G,U,G,A,U,C,A,A,U,A,A,A,C,G,C,U,U,C,A,A,A,U,U,G,A,A,A,A,G,A,A,A,A,C,C,A,C,A,A,U,G,C,A,U,C,A,A,C,G,C,C,C,C,A,A,C,U,A,G,G,A,U,A,C,C,C,C,U,C,C,C,C,A,A,C,A,U,A,C,C,A,C,C	2,3,2,3,2,0,1,1,1,1,2,1,3,1,0,1,3,4,3,3,2,1,2,2,1,3,0,2,4,0,3,2,2,3,1,2,2,1,2,2,2,2,2,1,2,1,2,2,2,3,1,2,3,3,3,4,1,2,1,1,3,1,3,1,4,4,2,2,1,0,1,3,2,1,3,2,3,3,2,1,1,3,3,0,2,1,1,4,1,2,2,0,0,2,1,2,2,1,3,0,2,1,3,3,1,1,0,1,2,1,3,3,1,1,3,3,2,0,3,3,3,2,2,1,2,2,3,3,1,2,2,2,2,2,1,2,2,2,2,2,3,3,2,0,4,0,2,3,2,1,2,1,1,2,4,2,1,1,3,1,1,3,1,2,2,3,3,3,2,3,3,3,4,4,2,3,3,1,1,2,3,1,4,3,3,3,0,2,1	1,1,1,3,1,0,1,0,0,1,1,1,2,0,0,1,1,3,2,1,1,1,1,1,0,1,0,1,2,0,2,1,0,2,1,1,1,0,1,0,1,1,2,1,1,0,1,1,1,1,1,1,1,1,2,3,0,1,0,1,0,1,2,1,1,4,1,2,0,0,1,2,2,1,2,1,1,1,0,0,1,2,2,0,1,1,1,3,1,1,1,0,0,0,0,1,1,0,2,0,0,0,2,3,1,0,0,1,1,0,2,2,0,0,1,2,2,0,2,1,2,1,2,0,2,1,3,2,0,1,1,1,1,1,0,1,2,1,1,1,3,1,0,0,4,0,2,1,1,0,2,1,1,1,2,2,1,1,1,1,0,1,0,0,2,1,2,1,2,1,3,1,3,4,1,1,1,0,0,2,3,1,4,1,1,1,0,2,1	1,2,1,2,0,1,2,1,3,3,2,1,2,1,1,1,1,2,2,0,3,2,1,2,1,2,2,0,3,1,1,2,2,2,2,2,1,1,1,1,2,2,2,1,2,3,2,1,1,2,3,2,0,2,2,3,3,2,3,2,2,1,2,1,1,2,1,2,2,4,2,1,1,1,2,1,2,0,2,1,1,3,2,1,0,1,2,2,1,1,3,2,1,2,3,1,2,2,1,3,2,2,2,1,2,3,0,1,0,1,1,2,2,4,2,2,1,2,1,2,1,1,1,3,3,1,0,2,1,1,2,3,2,2,2,1,2,2,1,2,1,1,1,1,2,1,1,0,2,1,3,1,1,1,1,1,2,1,1,1,2,1,3,1,2,1,1,2,1,1,1,1,1,1,1,1,1,1,1,2,1,2,1,2,1,1,1,2,1	0,2,0,1,0,0,1,0,1,1,1,0,1,1,0,1,1,1,1,0,2,1,0,1,1,1,1,0,1,0,1,0,0,1,0,1,1,1,1,1,0,1,1,0,1,2,2,0,0,2,1,1,0,1,1,2,2,2,2,1,1,1,2,0,0,1,0,1,0,1,1,1,0,0,1,0,1,0,1,1,0,2,0,0,0,0,1,0,0,1,1,0,1,1,1,0,1,1,0,1,1,1,1,0,1,2,0,0,0,1,1,0,2,4,1,1,0,2,1,1,0,0,1,3,2,1,0,0,1,0,1,1,2,1,1,0,2,0,1,2,1,0,1,1,1,1,0,0,1,1,1,1,1,0,1,1,2,0,1,1,1,0,2,0,1,0,0,2,1,0,1,1,1,0,0,0,1,1,1,1,0,1,1,1,1,0,0,1,1	0.8,0.65,0.55,0.5,0.5,0.5,0.6,0.45,0.6,0.7,0.55,0.85,0.7,0.5,0.5,0.55,0.45,0.5,0.7,0.55,0.55,0.5,0.5,0.55,0.45,0.5,0.55,0.4,0.7,0.65,0.65,0.5,0.45,0.65,0.55,0.5,0.55,0.65,0.65,0.7,0.55,0.8,0.35,0.65,0.65,0.55,0.6,0.7,0.5,0.4,0.55,0.45,0.65,0.45,0.6,0.45,0.45,0.6,0.45,0.5,0.5,0.55,0.4,0.5,0.45,0.65,0.55,0.5,0.45,0.55,0.6,0.7,0.55,0.75,0.6,0.4,0.5,0.55,0.5,0.5,0.45,0.65,0.55,0.5,0.55,0.5,0.7,0.6,0.…
>hsa-miR-34c-5p	AGGCAGUGUAGUUAGCUGAUUGC	CGUUAGUCGAUUGAUGUGACGGA	189	6,7,6,6,6,6,6,6,6,6,6,6,6,6,6,6,6,6,6,6,6,6,6,6,6,6,6,6,6,6,6,6,6,6,6,6,6,6,6,6,6,6,6,6,6,6,6,6,6,6,6,6,6,6,7,6,6,6,6,6,6,6,6,6,6,6,6,6,6,6,7,6,6,6,6,6,6,6,6,6,6,6,6,6,6,6,6,6,6,6,6,6,6,6,6,6,6,6,6,6,6,6,6,6,6,6,6,6,6,6,6,6,6,6,6,6,6,6,6,6,6,6,6,6,6,6,6,6,6,6,6,6,6,6,6,6,6,6,7,6,6,6,6,6,6,6,6,6,6,6,6,7,6,6,6,6,6,6,6,6,6,6,6,6,6,6,6,6,6,6,6,6,6,6,6,6,6,6,6,7,6,6,6,6,6,6,6,6,6	2mer,3mer,3mer,3mer,2mer,2mer,6mer,2mer,3mer,2mer,3mer,4mer,3mer,4mer,4mer,4mer,2mer,2mer,2mer,5mer,5mer,4mer,2mer,5mer,4mer,4mer,2mer,4mer,3mer,4mer,3mer,3mer,2mer,2mer,2mer,5mer,2mer,5mer,3mer,2mer,3mer,2mer,2mer,3mer,4mer,3mer,2mer,4mer,5mer,4mer,4mer,2mer,5mer,3mer,6mer,4mer,4mer,2mer,4mer,2mer,3mer,2mer,4mer,2mer,4mer,2mer,3mer,4mer,2mer,2mer,4mer,3mer,3mer,2mer,3mer,2mer,3mer,4mer,3mer,3mer…	151,175,176,197,268,485,501,534,545,722,731,783,800,834,878,884,967,968,1079,1096,1100,1101,1128,1358,1401,1450,1478,1537,1603,1629,1649,1655,1658,1712,1724,1766,1905,1908,1909,1929,1958,2138,2219,2229,2448,2475,2476,2480,2501,2502,2513,2525,2628,2670,2711,2747,2763,2780,2801,2984,2997,3020,3071,3113,3188,3256,3299,3302,3371,3374,3422,3554,3590,3606,3623,3652,3902,3919,3923,3931,4049,4141,4211,43…	A,U,A,G,A,G,A,C,A,A,A,A,G,U,A,G,U,G,G,U,U,C,C,A,A,U,A,U,A,U,A,U,U,G,G,A,G,U,G,A,U,U,U,U,A,C,U,U,U,C,A,U,C,C,A,G,A,G,C,U,U,G,A,C,C,U,G,G,C,A,G,A,G,A,G,C,G,A,U,G,U,G,C,A,U,G,A,U,A,G,U,U,U,A,C,A,G,A,U,A,A,C,U,U,A,C,G,U,G,A,U,C,A,A,U,A,A,A,C,G,C,U,U,C,A,A,A,U,U,G,A,A,A,A,G,A,A,A,A,C,C,A,C,A,A,U,G,C,A,U,C,A,A,C,G,C,C,C,C,A,A,C,U,A,G,G,A,U,A,C,C,C,C,U,C,C,C,C,A,A,C,A,U,A,C,C,A,C,C	2,3,1,1,3,2,2,1,3,2,3,2,2,3,1,2,2,2,2,3,4,2,2,2,3,2,1,1,2,2,3,3,3,2,3,3,3,2,2,2,1,2,1,3,3,2,3,4,3,2,2,1,2,2,2,2,2,3,3,2,3,2,2,1,2,2,2,2,3,1,2,2,1,2,2,3,2,2,4,3,1,3,3,2,2,3,2,2,3,3,4,2,1,4,3,3,2,3,2,2,1,2,2,1,2,3,2,1,2,3,3,2,3,2,2,3,1,2,2,2,2,1,2,3,3,2,2,3,1,2,2,2,3,3,1,3,3,2,1,1,2,2,3,2,2,2,1,2,3,2,1,3,2,1,2,1,2,2,2,1,2,2,2,4,1,2,2,2,1,2,1,2,2,2,2,2,2,2,1,1,1,1,2,2,2,2,2,1,1	1,0,0,1,2,2,1,0,1,1,1,1,1,1,1,2,1,1,1,2,3,2,1,0,2,0,1,0,0,2,1,2,1,1,1,2,2,0,1,0,0,2,1,1,2,0,2,1,1,0,1,1,0,1,1,1,0,1,1,1,1,1,1,1,1,1,1,1,1,1,1,1,1,1,1,1,1,1,2,2,1,1,1,1,1,1,1,1,3,1,3,2,1,1,1,2,1,2,0,1,0,1,1,1,1,1,2,0,2,1,2,1,2,1,1,1,1,2,1,1,1,0,1,1,1,1,1,1,0,0,1,1,1,1,0,1,1,1,0,1,1,1,1,1,1,2,1,0,2,1,1,1,1,0,1,1,2,2,1,0,1,1,1,1,1,1,1,1,1,1,1,1,1,1,1,1,1,0,0,1,1,1,1,0,1,1,2,1,1	2,2,3,2,1,2,2,2,2,2,3,2,2,1,1,2,2,2,3,2,2,3,3,1,1,3,1,2,3,2,2,3,4,3,4,3,1,2,2,1,3,2,2,2,2,2,3,3,2,2,3,3,1,2,3,2,2,3,1,1,2,2,3,1,2,2,3,2,4,2,2,2,1,2,2,2,2,2,2,2,2,0,3,2,2,2,2,4,2,1,2,4,2,1,2,3,2,2,3,3,3,2,2,2,2,1,1,3,1,2,2,3,2,0,3,2,2,3,1,2,3,3,2,1,2,2,2,3,2,2,1,2,2,2,0,1,1,3,2,1,2,2,2,1,3,1,3,2,0,1,2,1,2,2,1,1,1,1,2,1,2,2,2,2,2,3,2,1,2,3,1,2,2,2,3,3,2,1,2,3,2,3,2,2,2,2,2,2,0	1,1,2,1,1,1,1,1,1,1,1,1,1,1,1,1,1,1,1,1,2,1,2,1,1,1,1,1,1,1,1,1,3,1,3,2,0,1,1,1,3,2,1,1,1,1,2,2,2,2,3,2,0,1,1,1,1,2,1,0,2,1,2,1,1,1,2,1,1,1,1,1,1,1,1,1,1,1,1,1,2,0,1,2,1,1,1,1,2,1,1,1,1,1,1,1,1,1,3,3,2,1,1,1,1,1,1,3,1,1,1,1,1,0,1,1,1,2,1,2,1,1,0,1,2,1,1,2,1,1,1,1,2,1,0,1,1,1,1,0,1,1,2,1,1,1,2,1,0,1,1,1,1,1,1,0,1,1,1,1,1,1,1,1,1,3,1,1,1,2,1,1,1,1,2,2,1,1,1,2,1,1,1,1,1,1,1,1,0	0.8,0.65,0.55,0.5,0.5,0.5,0.6,0.45,0.6,0.7,0.55,0.85,0.7,0.5,0.5,0.55,0.45,0.5,0.7,0.55,0.55,0.5,0.5,0.55,0.45,0.5,0.55,0.4,0.7,0.65,0.65,0.5,0.45,0.65,0.55,0.5,0.55,0.65,0.65,0.7,0.55,0.8,0.35,0.65,0.65,0.55,0.6,0.7,0.5,0.4,0.55,0.45,0.65,0.45,0.6,0.45,0.45,0.6,0.45,0.5,0.5,0.55,0.4,0.5,0.45,0.65,0.55,0.5,0.45,0.55,0.6,0.7,0.55,0.75,0.6,0.4,0.5,0.55,0.5,0.5,0.45,0.65,0.55,0.5,0.55,0.5,0.7,0.6,0.…
>hsa-miR-203b-5p	UAGUGGUCCUAAACAUUUCACA	ACACUUUACAAAUCCUGGUGAU	188	6,6,6,6,6,6,6,6,6,6,6,6,6,6,6,6,6,6,6,6,6,7,6,6,6,6,6,6,6,6,6,6,6,6,7,6,6,6,6,6,6,6,6,6,6,6,6,6,6,6,6,6,6,6,6,6,6,6,6,6,6,6,6,6,6,6,6,6,6,6,6,6,6,6,6,6,6,6,6,6,6,6,6,6,6,6,6,6,6,6,6,6,6,6,6,6,6,6,6,6,6,6,6,6,6,6,6,6,6,7,6,6,6,6,6,6,6,6,6,6,6,6,6,6,6,6,6,6,6,6,7,6,6,6,6,7,6,6,6,6,6,6,6,6,6,6,6,6,6,6,6,6,6,6,6,6,6,6,6,6,6,6,6,6,6,6,6,6,6,6,6,6,6,6,6,6,6,6,6,6,6,6,6,6,6,6,6,6	3mer,2mer,2mer,3mer,2mer,2mer,4mer,2mer,4mer,3mer,3mer,2mer,2mer,2mer,4mer,3mer,3mer,2mer,2mer,4mer,3mer,3mer,3mer,4mer,4mer,4mer,3mer,2mer,2mer,3mer,2mer,2mer,2mer,4mer,3mer,2mer,2mer,3mer,4mer,2mer,3mer,3mer,5mer,3mer,2mer,2mer,3mer,2mer,3mer,3mer,4mer,2mer,3mer,3mer,4mer,3mer,2mer,4mer,2mer,2mer,2mer,3mer,3mer,2mer,3mer,2mer,2mer,6mer,2mer,3mer,3mer,3mer,4mer,5mer,3mer,2mer,2mer,4mer,2mer,2mer…	56,158,185,216,217,252,431,432,498,509,629,650,719,816,881,884,988,993,1383,1415,1606,1623,1695,1757,1758,1763,1838,2009,2099,2163,2181,2216,2326,2458,2501,2502,2522,2627,2642,2643,2682,2693,2714,2723,2763,2780,2793,2834,3039,3110,3185,3371,3419,3452,3455,3473,3536,3602,3639,3656,3848,3915,3950,4002,4036,4037,4079,4103,4141,4164,4167,4181,4238,4283,4448,4481,4542,4586,4731,4735,4761,4796,4861,492…	C,A,G,U,U,G,U,C,G,A,G,U,G,C,A,G,U,U,C,U,A,C,U,U,A,G,A,G,C,G,C,U,C,A,U,C,C,C,U,G,A,U,C,C,A,G,G,A,C,U,C,C,G,A,G,U,U,U,U,C,A,G,C,C,U,C,A,C,G,A,C,A,U,G,U,U,G,G,A,U,G,U,U,A,U,U,C,U,U,G,A,G,G,U,U,A,C,U,C,G,U,A,G,U,A,G,C,A,G,A,G,U,G,G,C,G,U,C,U,A,C,G,U,C,U,A,G,A,G,U,G,A,C,U,G,G,A,C,C,C,G,G,U,G,A,U,G,A,A,G,C,C,G,U,C,A,G,C,G,C,G,G,C,C,C,C,U,A,G,A,C,A,A,G,A,C,A,C,U,G,G,G,A,C,C,C,C,C	1,2,3,2,2,2,3,2,1,1,3,1,2,1,2,2,1,2,1,1,2,2,0,2,2,1,2,1,3,2,1,1,1,1,4,3,1,3,2,1,2,1,2,1,2,1,1,2,2,1,2,1,1,2,1,2,3,1,1,1,3,1,1,1,3,3,2,0,2,1,2,2,1,3,1,1,1,2,2,1,1,1,1,3,1,2,1,1,1,1,2,1,1,1,1,2,2,1,1,2,0,2,1,2,1,1,1,2,3,1,1,1,1,2,1,3,1,3,2,3,1,2,1,1,1,2,1,1,2,1,1,2,2,1,2,2,1,2,1,1,1,2,1,2,2,2,1,2,1,1,1,1,1,1,1,1,2,1,1,1,1,1,1,1,1,3,2,1,2,1,1,1,1,1,2,1,0,1,1,1,2,2,1,1,1,1,1,1	0,1,3,1,1,1,3,1,1,1,2,1,2,0,1,1,1,1,1,1,1,1,0,1,2,1,2,0,2,1,0,0,1,0,2,1,1,1,1,1,1,1,2,1,2,1,1,2,1,1,2,1,1,1,1,1,2,1,1,0,3,1,1,1,2,1,1,0,1,0,1,2,1,1,0,1,1,2,2,1,1,1,1,2,1,1,1,1,1,1,1,1,0,1,1,1,2,0,0,2,0,2,1,2,1,1,0,1,1,0,1,1,1,1,1,1,1,2,1,2,0,1,1,1,1,2,1,1,2,1,1,2,1,1,1,1,0,2,0,0,1,1,1,1,1,2,0,1,1,0,1,1,0,0,0,1,1,1,0,1,0,1,1,0,0,1,1,0,1,1,1,1,1,0,2,0,0,0,1,0,1,1,1,1,1,0,0,1	1,1,2,1,1,2,2,2,2,1,3,2,2,2,0,3,1,1,2,0,2,1,2,2,2,2,2,3,2,1,4,3,3,2,0,2,1,2,0,1,1,2,1,1,1,1,2,0,1,1,2,2,1,1,2,1,1,1,2,1,1,2,1,3,1,3,1,2,2,1,1,2,1,1,1,1,2,2,1,2,2,1,1,2,1,3,2,2,1,3,1,2,1,2,2,2,1,2,2,2,3,1,2,2,0,0,1,2,1,1,1,2,2,1,0,4,3,1,1,1,1,2,1,2,0,2,2,1,1,0,0,2,1,2,1,1,3,1,3,2,0,2,0,1,1,2,1,1,2,1,1,2,3,2,1,2,2,0,1,2,2,1,1,0,2,2,1,1,1,2,0,0,2,1,2,0,2,2,1,1,3,1,2,0,2,2,2,1	1,1,2,1,1,2,1,1,1,1,2,1,1,1,0,3,1,1,1,0,2,1,1,1,1,1,1,2,1,1,4,2,2,2,0,1,1,1,0,1,0,1,0,0,0,0,2,0,1,1,1,1,1,1,2,0,1,0,1,0,0,2,1,1,1,1,0,1,1,1,1,1,1,1,1,0,1,1,0,2,2,1,1,1,1,1,1,1,1,2,1,1,1,2,1,1,1,1,1,1,2,0,1,1,0,0,0,1,0,1,1,1,1,0,0,4,3,1,0,0,1,2,0,2,0,1,1,0,1,0,0,1,0,2,1,0,3,1,3,1,0,1,0,0,1,2,1,1,1,1,1,2,2,2,1,1,1,0,0,1,1,0,0,0,1,1,0,0,0,1,0,0,1,0,1,0,1,1,0,1,2,0,1,0,1,1,1,1	0.5,0.6,0.55,0.4,0.35,0.4,0.85,0.85,0.45,0.55,0.45,0.5,0.6,0.55,0.55,0.55,0.6,0.7,0.45,0.65,0.55,0.5,0.65,0.55,0.45,0.3,0.6,0.45,0.55,0.5,0.45,0.35,0.6,0.5,0.5,0.4,0.4,0.65,0.5,0.55,0.45,0.65,0.65,0.5,0.45,0.6,0.5,0.5,0.4,0.65,0.45,0.45,0.55,0.5,0.35,0.45,0.75,0.6,0.4,0.3,0.5,0.5,0.5,0.6,0.65,0.55,0.6,0.6,0.65,0.65,0.55,0.65,0.6,0.7,0.65,0.55,0.55,0.45,0.7,0.65,0.55,0.6,0.55,0.65,0.75,0.55,0.6,0.…
>hsa-miR-1287-5p	UGCUGGAUCAGUGGUUCGAGUC	CUGAGCUUGGUGACUAGGUCGU	187	6,6,6,6,6,6,6,6,6,6,6,6,6,6,6,6,6,6,6,6,6,6,6,6,6,6,7,6,6,6,6,6,6,6,6,6,6,6,6,6,6,6,6,6,6,6,6,6,6,6,6,6,6,7,6,6,6,6,6,6,6,6,6,6,6,6,6,6,7,6,6,6,6,6,6,6,6,6,7,6,6,6,6,6,7,6,6,6,6,6,6,6,6,6,7,6,6,6,6,6,6,6,7,6,6,6,6,6,6,6,6,6,6,6,6,6,6,6,6,6,6,6,6,6,6,6,6,6,7,6,6,6,6,6,6,6,6,6,6,6,6,7,6,6,6,6,6,6,6,7,6,6,6,6,6,6,6,6,6,6,6,6,6,6,6,6,6,6,6,6,6,6,6,6,6,6,6,6,6,6,6,6,6,6,6,6,6	5mer,2mer,2mer,2mer,2mer,5mer,2mer,6mer,5mer,2mer,2mer,6mer,5mer,5mer,3mer,5mer,4mer,2mer,3mer,4mer,4mer,2mer,4mer,3mer,3mer,3mer,6mer,5mer,3mer,3mer,4mer,2mer,2mer,2mer,4mer,2mer,5mer,3mer,3mer,3mer,3mer,4mer,3mer,4mer,3mer,2mer,4mer,3mer,2mer,4mer,2mer,3mer,3mer,6mer,3mer,3mer,2mer,2mer,4mer,3mer,3mer,4mer,5mer,2mer,2mer,4mer,3mer,3mer,4mer,3mer,3mer,3mer,3mer,5mer,4mer,3mer,2mer,3mer,4mer,3mer…	56,60,158,166,194,310,549,645,646,663,719,741,742,754,764,844,937,998,1058,1106,1111,1208,1213,1225,1226,1275,1280,1281,1313,1366,1387,1438,1472,1509,1602,1649,1690,1721,1783,1832,1856,1904,2031,2098,2165,2186,2224,2225,2300,2308,2350,2422,2434,2510,2572,2581,2670,2800,2805,2969,3017,3061,3074,3162,3199,3275,3321,3419,3441,3442,3478,3544,3564,3583,3656,3736,3743,3758,3836,3837,3856,3881,3941,3994…	C,U,A,G,G,A,U,C,A,U,G,U,G,A,U,A,C,A,U,C,U,U,C,U,G,C,U,U,U,U,A,G,A,G,C,A,C,G,G,A,A,U,G,U,G,A,U,G,U,U,G,A,U,G,A,U,C,U,U,A,G,A,A,U,U,A,G,G,U,G,G,A,U,C,C,A,A,A,C,U,A,U,C,C,U,C,U,U,U,G,A,G,U,A,U,G,A,A,A,G,A,A,A,A,U,C,U,A,U,C,A,C,A,G,U,C,U,A,A,U,G,A,A,A,U,U,G,C,G,A,U,U,U,G,U,A,U,U,A,G,A,A,A,U,G,C,A,A,A,U,U,A,A,U,C,A,A,C,A,U,C,C,U,U,U,U,G,U,U,U,U,U,U,U,C,U,C,A,A,U,G,A,G,C,A,U,U	1,2,2,3,2,2,2,1,1,2,2,1,2,1,1,3,1,2,2,2,2,1,3,1,1,1,2,2,1,2,1,3,1,2,2,2,2,2,1,2,1,1,1,2,1,2,3,2,1,1,2,2,3,2,3,3,2,2,2,2,2,1,3,1,1,1,1,2,1,2,1,2,1,3,1,1,1,2,1,2,2,1,1,3,2,2,2,2,3,2,2,2,2,3,2,1,2,2,2,2,1,1,1,2,3,2,2,2,1,2,2,1,1,2,1,2,1,2,1,1,1,2,3,2,2,1,1,1,2,1,3,3,1,3,2,3,1,1,2,1,2,3,2,1,1,2,3,3,1,2,1,2,2,2,2,1,1,2,1,2,2,2,1,1,1,2,2,3,1,2,1,1,4,3,2,1,2,2,4,2,2,1,3,2,2,2,2	0,1,1,1,1,2,2,0,0,1,1,1,2,0,1,2,0,1,1,2,1,0,3,1,1,1,0,1,0,1,0,3,1,1,1,1,1,2,1,1,1,1,1,2,0,1,2,1,1,0,2,1,3,1,3,1,1,2,1,0,2,1,1,0,1,1,0,2,1,1,1,2,1,1,1,0,1,2,1,1,1,0,1,2,0,2,1,2,3,1,1,2,1,2,1,1,1,1,1,0,0,1,1,1,1,1,2,1,0,1,1,0,0,1,0,1,0,1,1,1,1,2,1,1,1,0,1,0,1,1,2,1,1,2,1,1,1,0,1,0,1,1,1,1,0,1,2,2,0,2,1,1,1,0,1,1,1,1,1,1,1,1,1,0,1,1,1,1,1,0,1,1,3,3,2,1,2,2,3,1,1,0,1,0,1,1,1	1,2,3,3,2,2,1,1,2,2,2,2,2,2,1,2,2,2,2,2,2,3,4,4,3,4,3,3,3,4,2,4,4,2,3,2,2,1,3,1,2,2,2,2,2,2,4,2,2,1,2,3,3,2,2,2,2,3,1,3,3,4,2,3,2,4,1,3,2,1,1,4,2,2,2,1,2,3,3,2,4,3,2,3,3,2,2,2,4,1,3,3,2,2,1,1,3,3,1,2,4,1,3,2,2,3,2,1,4,4,3,1,3,1,2,2,1,4,2,1,2,4,2,3,2,2,2,1,2,2,1,3,3,1,3,1,4,1,3,2,3,3,4,3,3,2,1,2,2,1,1,3,2,2,2,2,2,2,2,3,2,3,2,3,2,2,2,4,2,2,2,3,2,4,3,2,2,2,2,1,2,2,2,2,2,3,2	1,1,3,1,1,1,0,0,0,1,1,1,1,0,1,0,1,2,2,1,0,2,1,2,2,2,2,2,1,1,0,4,2,0,0,2,0,0,1,0,2,1,1,2,2,0,1,1,1,0,1,0,1,1,2,1,1,1,0,1,1,2,1,1,2,3,0,1,0,1,0,1,1,2,1,0,0,2,3,2,1,1,1,2,2,1,1,1,1,0,1,2,0,1,0,0,1,1,0,1,2,0,1,0,1,0,1,0,1,4,2,0,1,0,0,1,1,1,2,0,1,1,0,1,1,2,0,1,1,1,1,1,1,1,1,1,1,1,0,1,1,1,2,2,2,1,0,1,0,0,0,3,1,0,1,1,1,1,2,1,0,0,1,1,0,1,0,1,1,1,0,0,0,1,1,1,1,0,1,1,1,1,1,1,0,1,1	0.5,0.55,0.6,0.65,0.55,0.5,0.6,0.5,0.55,0.75,0.6,0.4,0.4,0.5,0.55,0.7,0.5,0.7,0.7,0.55,0.5,0.35,0.45,0.4,0.35,0.45,0.65,0.65,0.6,0.4,0.5,0.5,0.5,0.6,0.65,0.65,0.6,0.5,0.5,0.7,0.7,0.6,0.55,0.6,0.5,0.5,0.5,0.5,0.55,0.6,0.5,0.7,0.65,0.4,0.55,0.6,0.45,0.55,0.55,0.6,0.65,0.3,0.4,0.6,0.55,0.55,0.5,0.55,0.6,0.5,0.4,0.7,0.6,0.5,0.3,0.4,0.5,0.45,0.7,0.75,0.55,0.45,0.45,0.45,0.55,0.6,0.55,0.7,0.65,0.55,0.6…
>hsa-miR-664a-3p	UAUUCAUUUAUCCCCAGCCUACA	ACAUCCGACCCCUAUUUACUUAU	185	6,6,6,6,6,6,6,6,6,6,6,6,6,6,6,6,6,6,6,6,6,6,6,6,6,6,6,6,6,6,7,6,6,6,6,6,6,6,7,6,6,6,6,6,6,6,6,6,6,7,6,6,7,6,6,6,6,6,6,7,6,6,6,6,6,6,6,6,6,6,6,6,6,6,6,6,6,6,6,6,6,6,6,6,7,6,6,6,6,6,6,6,6,6,6,6,6,6,6,6,7,6,6,6,6,6,6,6,6,7,6,6,6,6,6,6,6,6,6,6,6,6,6,6,6,6,6,6,6,6,6,6,6,6,6,6,6,6,6,6,6,6,6,6,6,6,6,6,6,6,6,6,6,6,6,6,6,6,6,6,6,6,6,6,6,6,6,6,6,6,6,6,6,6,6,6,6,6,6,6,6,6,6,6,6	4mer,3mer,2mer,2mer,3mer,6mer,3mer,4mer,3mer,3mer,3mer,3mer,4mer,5mer,3mer,3mer,2mer,4mer,2mer,2mer,4mer,5mer,4mer,2mer,2mer,3mer,2mer,3mer,4mer,2mer,5mer,2mer,4mer,2mer,5mer,3mer,5mer,3mer,4mer,5mer,2mer,2mer,3mer,3mer,2mer,2mer,3mer,2mer,5mer,2mer,3mer,3mer,2mer,3mer,4mer,2mer,3mer,2mer,4mer,6mer,5mer,6mer,3mer,3mer,3mer,2mer,3mer,4mer,4mer,3mer,3mer,3mer,2mer,2mer,3mer,4mer,2mer,3mer,5mer,3mer…	51,77,81,171,185,189,238,275,337,352,385,386,492,516,517,618,635,681,682,695,699,809,813,910,913,917,946,957,963,1010,1040,1050,1070,1123,1163,1245,1251,1252,1380,1460,1513,1617,1787,1788,1792,1803,1832,1889,1923,2042,2046,2118,2159,2170,2334,2371,2539,2576,2693,2874,2875,2889,2900,2930,2964,3033,3175,3315,3340,3412,3532,3533,3578,3769,3780,4016,4017,4032,4074,4075,4079,4086,4149,4164,4203,4208,4…	C,G,C,U,G,C,U,G,U,U,U,A,A,U,G,U,G,U,C,G,A,G,G,A,G,G,C,G,U,U,G,U,A,U,G,A,U,U,G,C,U,A,U,G,A,A,A,U,C,G,C,U,C,G,C,U,G,C,U,U,C,G,G,A,U,A,U,A,G,A,U,U,C,U,A,U,G,C,U,C,A,G,C,A,G,G,G,U,A,A,A,C,G,A,A,A,G,U,A,A,C,G,U,G,U,G,A,U,A,G,G,A,G,G,A,A,C,G,U,U,U,G,G,A,A,C,U,U,U,G,C,C,G,A,G,G,C,C,A,C,C,A,G,A,G,C,G,G,G,A,U,C,U,C,G,G,G,U,U,G,G,A,G,G,G,G,G,U,G,A,G,A,A,A,U,A,A,A,A,G,A,A,U,G,G	2,3,3,1,1,3,3,1,2,1,3,1,2,1,3,1,0,2,2,1,2,2,3,2,2,2,2,2,2,3,1,1,2,2,2,1,2,3,1,2,3,2,1,2,3,2,2,1,2,3,3,2,2,2,2,2,2,2,2,2,2,2,2,1,2,1,2,2,2,2,2,1,2,3,2,1,3,2,2,3,3,1,3,1,1,3,2,1,2,2,1,1,2,3,2,2,1,2,1,1,3,0,2,2,3,3,2,2,1,1,3,2,2,4,3,3,1,1,2,1,3,2,4,2,0,2,2,2,1,1,2,2,0,4,2,1,2,2,1,3,1,2,0,3,3,1,1,3,2,2,1,2,2,2,1,2,2,3,2,2,1,1,2,2,2,1,2,3,2,2,1,3,2,2,1,2,2,2,1,2,3,2,2,2,2	1,1,3,1,1,3,3,0,1,1,1,1,1,1,2,0,0,1,0,0,0,1,2,1,2,1,1,1,1,2,1,0,1,1,1,0,1,1,1,1,1,1,1,1,1,1,0,1,1,1,1,1,1,1,2,1,2,2,1,1,1,1,1,1,2,0,2,2,1,1,1,1,1,2,1,1,2,1,1,1,2,1,1,1,1,2,2,1,1,1,1,1,0,1,1,0,1,1,0,1,3,0,1,2,1,1,1,1,1,1,1,1,2,2,2,1,0,1,2,1,2,1,1,1,0,2,1,1,1,1,1,1,0,1,2,0,1,2,1,2,1,1,0,2,1,1,1,2,1,1,1,1,1,1,1,1,0,2,1,2,1,1,2,0,1,1,1,1,1,1,1,1,2,2,1,1,1,2,1,1,2,1,1,1,1	0,1,1,1,2,1,2,2,2,1,2,2,1,1,1,2,3,1,1,1,2,2,2,2,0,2,0,2,1,0,3,3,1,2,1,2,2,2,2,2,1,0,0,0,0,2,2,1,2,1,1,0,0,2,2,1,0,1,0,2,1,1,1,1,1,2,0,1,1,2,2,1,1,1,2,2,1,1,1,2,2,1,0,1,2,2,1,2,2,0,0,2,2,2,2,1,1,0,1,1,2,1,1,2,1,2,1,1,1,1,1,3,3,1,0,0,0,1,1,1,1,0,1,2,2,1,2,1,0,1,0,0,0,2,0,0,1,0,1,1,2,1,1,1,2,2,1,1,1,0,0,0,1,0,1,0,1,2,3,1,2,1,1,1,1,1,1,0,0,1,1,1,1,2,1,1,0,0,1,1,0,1,1,0,1	0,1,1,1,1,1,2,1,2,1,2,1,1,1,1,2,3,1,1,1,1,1,2,2,0,1,0,2,1,0,2,2,1,2,1,2,2,2,2,1,1,0,0,0,0,2,1,1,2,1,1,0,0,2,1,1,0,1,0,2,1,1,1,1,1,1,0,1,1,1,2,1,1,1,2,1,1,1,1,2,2,1,0,1,2,1,1,2,2,0,0,1,1,1,1,1,1,0,1,1,1,1,1,2,1,2,1,1,1,1,1,2,2,1,0,0,0,1,1,1,1,0,1,1,1,1,2,1,0,1,0,0,0,1,0,0,1,0,1,1,1,1,1,1,2,2,1,1,1,0,0,0,1,0,1,0,1,1,2,1,1,1,1,1,1,1,1,0,0,1,1,1,1,2,1,1,0,0,1,1,0,1,1,0,1	0.55,0.45,0.7,0.7,0.55,0.5,0.4,0.35,0.6,0.6,0.7,0.7,0.5,0.55,0.55,0.4,0.35,0.65,0.6,0.65,0.55,0.45,0.45,0.6,0.55,0.5,0.5,0.6,0.55,0.75,0.45,0.7,0.65,0.5,0.45,0.6,0.55,0.5,0.4,0.55,0.55,0.65,0.55,0.6,0.55,0.7,0.7,0.6,0.55,0.55,0.6,0.85,0.65,0.5,0.45,0.65,0.4,0.5,0.65,0.6,0.55,0.55,0.5,0.65,0.55,0.55,0.5,0.65,0.45,0.6,0.7,0.65,0.55,0.6,0.6,0.6,0.65,0.55,0.5,0.55,0.6,0.6,0.45,0.65,0.4,0.55,0.6,0.5,0…
>hsa-miR-210-3p	CUGUGCGUGUGACAGCGGCUGA	AGUCGGCGACAGUGUGCGUGUC	184	6,6,6,6,6,6,6,6,6,6,6,6,6,6,6,6,6,6,6,6,6,6,6,6,6,6,6,6,7,6,6,6,6,6,6,6,7,6,6,6,6,6,6,6,6,6,6,6,6,6,6,6,6,7,6,6,6,6,6,6,6,6,6,6,6,6,6,6,6,6,6,6,6,6,6,6,6,6,6,6,6,6,6,6,6,6,6,6,6,6,6,6,6,6,6,6,7,6,6,6,6,6,6,6,6,6,6,6,6,6,6,6,6,6,6,6,6,6,6,6,6,7,6,6,6,6,6,6,6,6,6,6,6,6,6,6,6,6,6,6,6,6,6,6,6,7,6,6,6,6,6,6,6,6,6,6,6,6,6,6,6,6,6,6,6,6,6,6,6,6,6,6,6,6,6,6,6,6,6,6,6,6,6,6	1,2mer,2mer,5mer,3mer,3mer,2mer,2mer,3mer,4mer,2mer,3mer,4mer,3mer,3mer,3mer,2mer,2mer,3mer,4mer,2mer,3mer,2mer,3mer,5mer,3mer,3mer,5mer,5mer,4mer,3mer,2mer,4mer,3mer,3mer,2mer,3mer,3mer,4mer,3mer,2mer,4mer,3mer,2mer,1,2mer,3mer,3mer,3mer,3mer,2mer,4mer,3mer,5mer,4mer,4mer,2mer,5mer,2mer,3mer,4mer,2mer,2mer,3mer,3mer,3mer,2mer,3mer,2mer,2mer,3mer,5mer,4mer,4mer,3mer,2mer,2mer,1,2mer,3mer,3mer,2me…	71,231,258,260,449,530,836,872,902,1098,1146,1162,1334,1340,1344,1346,1385,1402,1554,1577,1600,1637,1665,1761,1769,1804,1833,1880,1897,1898,1902,2021,2084,2107,2189,2245,2247,2248,2249,2287,2325,2328,2361,2423,2469,2570,2630,2757,2770,2815,2816,2879,2894,3009,3010,3054,3062,3083,3160,3246,3282,3302,3413,3633,3647,3671,3695,3734,3857,3892,3894,3920,3921,3965,4137,4171,4377,4423,4452,4454,4487,4488…	A,A,C,G,A,U,G,A,G,U,A,U,G,U,C,U,G,A,U,G,G,A,C,C,C,U,U,A,G,U,G,A,A,U,G,C,A,A,C,U,U,A,A,A,A,G,A,C,C,A,G,A,A,A,U,A,G,U,C,A,U,G,U,A,C,A,A,G,C,G,A,G,C,A,U,U,U,U,U,G,A,C,G,U,A,G,A,U,A,C,A,U,C,A,A,A,A,A,G,C,U,G,C,C,A,C,G,C,A,A,A,A,A,C,U,C,A,G,C,C,U,G,G,A,U,U,G,C,U,U,G,U,G,A,C,C,C,G,C,U,A,A,C,A,U,C,G,U,A,A,G,U,G,G,A,G,G,U,C,A,A,U,G,G,G,C,A,U,U,A,U,A,A,U,U,A,U,G,U,A,U,A,A,A	2,2,3,1,2,1,3,2,2,3,2,1,2,3,2,3,2,2,1,2,2,2,3,2,3,1,1,3,2,1,2,1,1,2,2,1,2,1,2,1,2,3,2,2,1,2,2,2,3,2,2,2,2,1,1,2,2,2,1,2,3,3,3,2,2,2,2,2,3,2,2,2,3,2,2,2,2,2,3,3,2,3,1,2,1,2,1,3,3,2,2,2,3,3,1,1,2,2,2,3,2,1,3,4,2,1,2,2,1,3,3,2,2,3,2,4,3,3,1,3,2,2,3,3,1,2,1,2,3,3,1,2,2,2,3,1,2,2,2,2,3,2,2,3,2,2,2,3,1,2,2,2,2,3,1,2,2,2,2,3,1,1,2,1,2,1,2,1,2,2,3,2,2,1,2,2,2,2,2,2,1,2,2,1	1,1,1,1,0,1,2,1,0,2,1,1,1,3,1,2,0,0,0,0,1,1,1,1,3,0,0,1,1,0,0,0,0,1,1,0,1,1,1,1,1,1,0,1,0,1,2,1,0,0,1,0,0,1,1,1,2,2,1,1,1,2,3,1,1,1,1,1,3,1,1,2,1,1,1,1,1,1,1,2,1,1,0,1,1,1,0,2,0,1,1,1,0,1,1,0,2,1,1,1,1,1,1,4,1,1,1,0,1,1,1,1,1,1,0,1,2,3,1,0,0,1,1,1,1,1,0,1,1,1,1,1,2,1,2,1,0,1,2,1,1,2,0,2,1,1,1,2,1,1,1,1,1,2,0,1,1,2,0,0,1,1,1,1,0,0,2,1,1,1,3,0,0,1,1,2,1,0,0,1,1,1,1,1	1,3,1,2,0,3,2,0,1,1,2,4,1,2,1,2,2,1,1,2,4,2,2,1,1,2,2,2,1,2,2,3,2,1,1,2,2,2,1,3,2,2,0,3,1,2,3,1,1,2,1,2,0,1,4,3,2,2,0,3,1,2,0,1,1,3,0,1,1,1,3,1,0,2,2,1,2,4,1,1,1,0,2,1,0,2,1,1,2,2,1,2,1,2,3,3,1,0,1,1,2,1,2,2,2,1,1,0,2,2,2,0,0,1,4,1,3,2,2,3,3,0,1,2,1,1,1,1,0,0,0,2,2,0,2,3,2,1,1,2,1,2,1,2,1,2,1,3,2,1,2,1,1,1,0,3,2,1,1,2,1,0,0,1,1,1,0,0,1,2,1,0,3,0,1,2,2,0,0,2,0,2,2,1	1,2,1,2,0,1,1,0,1,1,1,4,1,1,1,1,1,1,1,1,2,2,1,1,1,1,2,1,1,1,1,2,1,0,1,1,1,1,0,3,1,1,0,1,1,2,3,0,1,1,1,1,0,0,4,3,2,2,0,2,0,2,0,0,1,2,0,1,0,1,1,1,0,2,1,0,1,2,1,1,1,0,2,0,0,1,1,1,1,2,1,1,1,1,2,2,1,0,1,1,2,1,2,1,1,1,1,0,1,2,1,0,0,1,4,0,1,1,1,3,3,0,1,2,0,1,0,0,0,0,0,1,2,0,1,2,1,1,1,2,1,1,1,1,1,1,0,2,1,0,1,1,1,0,0,1,1,1,0,1,1,0,0,1,1,1,0,0,0,1,1,0,2,0,1,1,2,0,0,1,0,1,1,0	0.6,0.55,0.35,0.35,0.75,0.5,0.5,0.5,0.6,0.6,0.55,0.5,0.45,0.4,0.3,0.45,0.45,0.45,0.45,0.6,0.6,0.6,0.55,0.3,0.5,0.7,0.65,0.75,0.55,0.55,0.5,0.65,0.65,0.6,0.55,0.65,0.65,0.6,0.6,0.65,0.6,0.6,0.5,0.7,0.45,0.6,0.65,0.3,0.5,0.35,0.35,0.65,0.5,0.55,0.55,0.4,0.35,0.5,0.55,0.5,0.55,0.5,0.5,0.35,0.55,0.6,0.65,0.45,0.55,0.6,0.5,0.5,0.55,0.65,0.6,0.6,0.55,0.6,0.7,0.65,0.5,0.55,0.7,0.6,0.7,0.6,0.6,0.7,0.7,0.…
>hsa-miR-502-5p	AUCCUUGCUAUCUGGGUGCUA	AUCGUGGGUCUAUCGUUCCUA	183	7,6,6,6,7,6,6,6,6,6,6,6,6,6,6,6,6,6,6,6,6,6,7,6,6,6,6,6,6,6,6,6,6,6,6,6,6,6,6,6,6,6,6,6,6,6,6,6,6,6,6,6,6,6,6,6,6,6,6,6,6,6,6,6,6,6,6,6,6,6,6,6,6,6,6,6,6,6,6,6,6,6,6,6,6,6,6,6,6,6,6,6,6,6,6,6,7,6,6,6,6,6,6,6,6,6,6,6,6,6,6,6,6,6,6,6,6,6,6,6,6,6,6,6,6,6,6,6,6,6,6,6,6,6,6,6,6,6,6,6,6,6,6,6,6,6,6,6,6,6,6,6,6,6,6,6,6,6,6,6,6,6,6,6,6,6,6,6,6,6,6,6,6,6,6,6,6,6,6,6,6,6,6	3mer,2mer,3mer,2mer,3mer,3mer,2mer,5mer,3mer,2mer,3mer,3mer,2mer,3mer,2mer,5mer,2mer,4mer,2mer,5mer,5mer,4mer,3mer,2mer,3mer,5mer,2mer,4mer,6mer,5mer,5mer,6mer,3mer,2mer,2mer,1,4mer,5mer,5mer,5mer,4mer,3mer,3mer,3mer,5mer,2mer,4mer,5mer,2mer,2mer,4mer,3mer,3mer,5mer,3mer,2mer,3mer,5mer,4mer,2mer,2mer,4mer,2mer,3mer,5mer,3mer,5mer,2mer,3mer,2mer,4mer,4mer,6mer,2mer,5mer,3mer,4mer,4mer,4mer,5mer,3m…	47,48,79,209,211,226,384,418,490,491,586,634,746,747,811,849,915,944,1042,1049,1406,1511,1528,1529,1543,1798,1826,1888,2191,2192,2271,2365,2462,2464,2664,2736,2740,2772,2884,2935,2955,3032,3049,3066,3149,3183,3221,3241,3399,3433,3499,3500,3627,3635,3710,3712,3767,3775,3796,3865,3872,3910,4014,4015,4067,4085,4089,4228,4351,4366,4390,4465,4477,4527,4556,4576,4711,4718,4826,4901,4997,5029,5030,5104,…	G,A,C,G,C,U,U,A,A,U,C,G,A,G,A,U,C,U,C,U,C,U,A,C,G,C,U,U,A,G,A,U,C,G,U,A,C,A,U,C,G,G,C,G,G,C,G,G,A,A,A,G,U,U,G,C,U,U,C,C,G,C,A,G,A,A,A,A,A,C,U,A,U,G,A,U,U,C,U,G,G,A,G,U,A,G,A,A,G,A,C,A,U,A,G,U,A,A,U,G,G,A,C,A,A,A,G,A,A,A,A,A,C,C,C,A,A,A,A,G,G,U,C,U,G,A,G,G,G,A,G,A,U,U,A,G,A,A,A,A,A,A,G,C,G,A,G,A,A,G,G,A,G,G,U,A,A,U,G,A,A,G,U,A,G,A,C,A,A,U,G,G,C,A,A,A,C,G,A,G,C,G,G	2,2,2,2,3,2,3,2,4,2,1,2,1,1,3,2,2,1,3,3,1,1,3,2,2,2,2,2,0,3,1,1,2,2,1,2,3,1,2,1,2,2,1,2,1,2,2,2,2,3,2,2,1,2,1,2,2,1,2,1,3,3,2,3,1,1,1,3,4,2,1,3,3,2,2,2,2,2,1,4,3,2,2,1,2,2,2,3,2,2,1,2,3,2,2,2,3,2,3,2,2,2,3,2,2,3,2,1,3,1,3,2,2,2,2,4,1,1,2,1,3,3,4,2,2,2,0,2,2,1,1,2,2,2,1,3,1,3,1,2,2,1,2,0,2,2,2,2,2,1,2,2,2,3,2,3,2,1,1,2,3,2,2,2,2,3,3,3,2,3,2,2,3,2,1,2,2,1,3,1,1,1,2	1,1,1,1,2,1,2,1,3,2,1,1,1,0,1,1,1,1,2,1,1,0,1,1,1,1,2,1,0,2,1,0,1,1,1,1,1,1,1,0,2,1,1,1,1,1,1,0,1,1,1,1,0,1,1,1,1,0,1,1,1,1,1,1,1,0,1,1,2,1,1,2,1,1,1,2,1,1,0,2,2,1,1,1,1,1,1,2,1,1,1,1,2,1,0,2,1,1,3,1,2,1,2,2,1,2,1,1,2,1,1,2,2,1,1,2,0,1,1,1,1,1,2,2,1,1,0,1,1,1,0,1,1,1,1,2,0,2,1,1,1,0,1,0,1,1,1,1,1,1,1,2,1,2,1,2,2,0,1,0,2,1,1,1,1,2,2,2,2,3,2,2,3,1,1,1,0,0,2,1,0,1,1	3,2,1,3,2,2,3,2,3,4,1,2,2,3,2,2,2,3,2,2,3,4,2,1,3,0,2,0,1,2,3,2,2,0,1,3,2,4,2,4,3,3,2,2,1,2,3,2,2,2,2,4,1,3,1,1,4,2,1,3,3,3,3,4,1,1,3,4,2,3,3,3,2,3,2,4,1,2,0,3,3,2,1,3,2,2,3,2,1,1,4,2,3,2,2,2,1,1,2,1,1,3,3,3,0,1,2,2,3,3,1,1,1,4,2,2,3,3,2,3,2,3,1,3,1,1,2,1,2,2,1,1,1,1,2,1,3,1,4,0,3,1,3,2,2,3,1,1,3,2,2,0,2,1,1,1,1,1,3,2,2,2,3,1,2,2,1,3,1,1,2,2,1,1,1,1,1,2,2,4,1,2,2	0,0,0,1,1,1,1,1,1,2,1,1,2,3,1,1,1,1,1,1,1,2,1,0,1,0,1,0,0,0,1,1,1,0,1,1,1,2,1,1,1,0,1,1,1,1,1,0,1,0,0,2,1,1,0,0,2,0,0,1,2,3,2,2,0,1,1,0,1,1,1,1,1,2,2,2,0,0,0,2,1,1,1,1,0,1,1,1,0,1,2,1,1,1,1,1,0,0,2,1,1,2,1,1,0,1,1,2,1,1,0,0,0,1,1,1,1,1,0,1,1,1,1,1,0,1,2,1,2,1,0,1,0,0,1,1,1,0,1,0,1,1,1,1,2,1,0,1,1,0,2,0,1,1,1,0,1,0,1,1,1,1,1,1,2,1,1,0,1,0,1,1,0,1,0,1,1,1,0,2,0,0,2	0.65,0.65,0.6,0.6,0.6,0.7,0.75,0.8,0.45,0.5,0.5,0.35,0.45,0.4,0.5,0.65,0.55,0.6,0.6,0.75,0.5,0.65,0.55,0.45,0.45,0.5,0.7,0.55,0.65,0.6,0.7,0.5,0.6,0.55,0.5,0.55,0.4,0.45,0.7,0.6,0.7,0.55,0.5,0.4,0.55,0.5,0.65,0.55,0.6,0.5,0.65,0.65,0.6,0.45,0.65,0.55,0.65,0.6,0.7,0.5,0.55,0.45,0.6,0.55,0.55,0.6,0.6,0.5,0.65,0.55,0.6,0.55,0.65,0.6,0.55,0.5,0.5,0.6,0.4,0.7,0.85,0.65,0.6,0.65,0.55,0.55,0.5,0.6,0.6,0…
>hsa-miR-17-3p	ACUGCAGUGAAGGCACUUGUAG	GAUGUUCACGGAAGUGACGUCA	178	6,6,6,6,6,7,6,6,6,6,6,6,6,6,6,6,6,6,6,6,6,6,6,6,6,6,6,6,6,6,6,6,6,6,6,6,6,6,6,6,6,6,6,6,6,6,6,6,6,6,6,6,6,7,6,6,7,6,6,6,6,7,6,6,6,6,6,6,7,6,6,6,6,6,6,6,6,6,6,6,6,6,6,6,6,6,6,6,6,6,6,6,6,6,6,6,6,6,6,6,6,6,6,6,6,6,6,6,6,6,6,6,6,6,6,6,7,6,6,6,6,6,6,6,6,6,6,6,7,6,6,6,6,6,6,6,6,6,6,6,6,6,6,6,6,6,6,6,6,6,6,6,7,6,6,6,6,6,6,6,6,6,6,6,6,6,6,6,6,6,6,6,6,6,6,6,6,6	4mer,3mer,3mer,2mer,2mer,6mer,3mer,1,6mer,2mer,3mer,4mer,3mer,6mer,4mer,2mer,6mer,6mer,4mer,3mer,3mer,2mer,2mer,2mer,4mer,3mer,4mer,4mer,5mer,4mer,3mer,5mer,3mer,2mer,2mer,3mer,2mer,3mer,3mer,4mer,5mer,2mer,6mer,3mer,2mer,3mer,2mer,2mer,3mer,5mer,4mer,4mer,3mer,6mer,2mer,4mer,6mer,2mer,3mer,4mer,3mer,2mer,2mer,2mer,2mer,5mer,3mer,5mer,5mer,3mer,3mer,3mer,4mer,2mer,2mer,4mer,3mer,4mer,3mer,4mer,2m…	39,168,201,208,224,256,270,357,502,606,615,732,746,822,834,912,972,1096,1101,1224,1238,1258,1322,1365,1401,1440,1525,1586,1601,1651,1720,1831,1914,1998,2013,2052,2205,2269,2298,2313,2399,2421,2628,2697,2700,2721,3024,3031,3047,3060,3063,3079,3179,3303,3312,3423,3446,3459,3477,3555,3608,3678,3738,3855,3871,3893,3904,3919,3932,3933,3939,4110,4134,4159,4207,4224,4225,4348,4401,4409,4422,4543,4605,47…	A,C,A,G,G,C,U,G,A,A,A,C,A,U,U,U,A,U,C,U,G,U,C,C,A,A,G,U,C,U,U,U,A,A,A,A,G,A,G,U,A,C,C,U,A,U,A,A,G,C,G,C,G,A,A,U,A,G,U,C,A,A,C,C,G,A,C,A,G,U,A,A,A,U,U,G,A,U,A,U,A,C,U,A,G,C,A,A,A,U,G,U,G,C,A,U,A,U,A,C,C,A,G,U,G,U,C,G,G,C,C,U,G,U,C,C,U,A,C,A,G,A,G,A,A,U,G,A,A,C,C,A,G,C,A,C,C,A,U,U,A,C,A,G,C,U,U,A,A,A,A,C,U,U,U,A,A,A,U,A,U,A,A,U,U,U,A,U,C,C,U,A,A,A,A,A,A,A	0,2,2,0,1,0,0,1,3,3,1,2,1,2,3,0,2,1,3,1,1,0,2,2,2,2,0,1,2,1,1,0,3,0,2,1,2,3,1,1,2,2,1,1,1,2,2,0,1,2,2,0,1,2,1,2,2,2,1,1,1,0,2,3,1,2,1,0,4,2,0,2,3,1,1,3,2,0,2,2,3,1,2,2,0,0,2,2,2,1,2,1,1,1,2,1,0,2,0,0,2,2,2,1,2,3,1,1,0,0,1,1,3,0,2,0,0,1,1,4,0,1,0,0,0,1,1,0,1,1,2,0,1,2,1,1,2,2,2,1,2,3,1,0,0,1,2,2,3,0,2,1,0,1,0,1,3,3,2,1,2,0,0,0,0,2,0,3,3,1,1,1,2,2,1,2,2,1	0,0,0,0,0,0,0,0,2,1,0,1,0,1,3,0,2,1,2,1,1,0,1,1,1,0,0,1,1,1,1,0,2,0,2,0,1,1,0,1,2,0,0,1,0,1,1,0,1,1,1,0,1,1,1,1,1,1,1,1,1,0,1,2,1,1,1,0,4,1,0,1,2,0,1,2,1,0,1,2,3,1,1,1,0,0,1,1,1,0,1,0,1,1,1,0,0,1,0,0,1,1,0,1,1,1,1,1,0,0,0,0,2,0,1,0,0,0,1,4,0,1,0,0,0,1,1,0,1,0,1,0,0,2,1,1,1,1,1,0,1,3,0,0,0,1,1,1,1,0,0,1,0,1,0,0,2,1,1,1,1,0,0,0,0,0,0,1,1,1,0,0,1,1,1,1,1,0	2,2,2,3,2,3,2,0,1,1,2,2,1,2,2,1,2,0,2,2,2,1,2,3,2,1,3,2,3,1,1,2,0,2,2,2,1,1,1,2,1,3,2,0,2,3,2,3,2,2,0,2,2,3,3,1,1,2,2,1,1,3,2,2,0,2,1,0,0,2,1,2,4,1,2,2,2,3,1,2,2,1,2,0,2,2,1,2,3,1,0,2,0,1,3,3,2,3,2,2,1,1,2,2,3,1,1,2,2,1,1,2,2,3,2,0,0,1,0,2,3,1,1,1,2,1,1,3,1,1,2,1,1,1,0,1,1,2,1,0,0,2,1,1,1,2,1,2,1,1,2,1,1,2,1,1,1,2,1,1,4,2,1,2,1,2,1,2,2,2,1,1,1,1,3,1,2,1	1,1,2,2,1,2,1,0,1,1,2,2,1,1,1,0,1,0,2,2,2,0,2,2,1,1,2,2,2,0,1,1,0,1,2,1,1,0,1,1,1,2,1,0,1,3,1,2,1,2,0,1,1,2,3,0,1,1,2,1,0,3,1,1,0,1,1,0,0,2,0,1,4,1,1,1,1,2,1,2,1,1,1,0,1,2,1,1,3,1,0,1,0,1,2,2,1,2,1,2,1,0,1,1,2,1,1,1,2,1,1,1,2,3,2,0,0,1,0,1,3,1,1,1,1,1,0,2,0,0,2,1,1,1,0,1,1,1,0,0,0,1,1,1,1,1,1,1,0,1,1,0,1,1,1,1,1,1,0,1,3,2,1,2,1,1,1,1,1,1,1,1,1,1,2,1,1,1	0.55,0.75,0.45,0.55,0.55,0.35,0.4,0.45,0.6,0.55,0.5,0.5,0.45,0.55,0.5,0.55,0.65,0.55,0.5,0.35,0.5,0.5,0.45,0.35,0.45,0.55,0.55,0.6,0.7,0.6,0.55,0.7,0.5,0.55,0.45,0.7,0.3,0.65,0.45,0.45,0.7,0.7,0.65,0.7,0.65,0.6,0.55,0.55,0.45,0.3,0.35,0.45,0.45,0.55,0.55,0.7,0.65,0.35,0.4,0.65,0.7,0.5,0.35,0.55,0.45,0.6,0.45,0.55,0.45,0.5,0.5,0.55,0.6,0.6,0.5,0.45,0.5,0.65,0.55,0.55,0.6,0.6,0.5,0.45,0.6,0.5,0.55,…
>hsa-miR-101-5p	CAGUUAUCACAGUGCUGAUGCU	UCGUAGUCGUGACACUAUUGAC	177	6,6,6,6,6,6,6,6,6,6,6,6,6,6,6,6,6,6,6,6,6,6,6,6,6,6,6,6,6,6,6,6,6,6,6,6,6,6,6,6,6,6,6,6,6,7,6,6,6,6,6,6,6,6,6,6,6,6,6,6,6,6,6,6,6,6,6,6,7,6,6,6,6,6,6,6,6,6,6,6,6,6,6,6,6,6,6,6,6,6,6,6,6,6,6,6,6,6,6,6,6,6,6,6,6,6,6,6,6,6,6,6,6,6,6,6,6,6,6,6,6,6,6,6,6,6,6,6,6,6,6,6,6,6,6,6,6,6,6,6,6,6,6,6,6,6,6,6,6,6,6,6,6,6,6,6,6,6,6,6,6,6,6,6,6,6,6,6,6,6,6,7,6,6,6,6,6	2mer,2mer,3mer,3mer,2mer,4mer,2mer,6mer,5mer,3mer,3mer,2mer,2mer,3mer,3mer,5mer,2mer,3mer,2mer,3mer,4mer,2mer,2mer,3mer,2mer,1,3mer,3mer,2mer,2mer,2mer,4mer,2mer,2mer,5mer,4mer,2mer,3mer,3mer,4mer,4mer,2mer,5mer,6mer,4mer,3mer,2mer,2mer,3mer,2mer,2mer,3mer,3mer,2mer,4mer,5mer,4mer,4mer,2mer,2mer,2mer,3mer,2mer,2mer,2mer,2mer,2mer,5mer,3mer,3mer,2mer,3mer,3mer,5mer,3mer,2mer,2mer,4mer,2mer,2mer,3m…	81,135,162,213,246,362,639,726,727,875,917,964,1010,1059,1060,1092,1230,1256,1367,1380,1531,1538,1569,1620,1712,1716,1745,1763,1788,1868,1890,1938,1955,2099,2131,2275,2334,2388,2394,2419,2472,2601,2618,2658,2682,2693,2694,2723,2874,2875,2965,2985,3036,3175,3226,3254,3255,3264,3340,3412,3533,3602,3740,3816,3915,3973,3991,4116,4164,4178,4190,4203,4269,4289,4290,4332,4347,4354,4368,4392,4448,4457,45…	C,G,C,A,C,C,U,U,U,G,G,G,U,U,U,G,G,A,G,G,G,G,U,A,G,U,C,G,G,C,A,G,G,C,U,G,C,C,U,A,G,U,G,G,A,U,U,C,U,C,C,C,A,U,U,U,C,U,G,A,U,U,G,U,G,G,A,C,A,A,G,G,U,U,U,G,G,A,G,C,U,A,A,C,A,C,A,A,C,G,U,U,G,U,G,C,U,G,A,C,G,A,U,G,G,G,G,C,C,G,C,U,U,G,G,U,G,G,U,A,A,U,U,G,C,U,A,G,G,G,C,G,G,G,C,G,G,A,C,C,A,A,U,A,C,G,G,C,U,G,C,C,C,C,G,C,G,G,G,G,G,C,G,A,G,G,G,A,A,G,U,G,C,G,C,C,C	0,2,1,2,3,2,1,2,1,0,3,1,1,1,3,1,2,2,1,2,1,1,1,2,0,1,0,1,2,2,0,1,3,1,0,0,1,0,3,1,0,2,1,1,2,0,1,3,0,2,1,1,3,1,1,0,1,2,0,2,1,0,1,1,1,0,0,0,3,1,2,3,1,1,2,3,1,1,0,2,1,2,0,1,0,1,2,1,2,2,1,1,2,3,1,2,2,0,1,1,0,0,2,2,2,1,3,0,2,2,0,0,2,1,1,0,0,1,1,0,1,3,1,3,1,1,1,1,2,1,1,1,1,3,3,2,1,2,4,1,1,2,1,1,1,1,1,1,2,0,1,0,2,1,1,2,2,1,2,1,2,0,1,3,1,2,2,1,1,2,1,1,1,2,1,1,2	0,1,1,1,2,1,1,1,1,0,3,1,1,1,1,1,1,2,1,1,1,1,0,2,0,1,0,1,2,1,0,0,2,0,0,0,1,0,2,1,0,2,1,1,1,0,1,2,0,1,1,1,2,1,1,0,1,1,0,2,1,0,1,1,1,0,0,0,2,1,2,1,1,1,1,2,1,1,0,1,1,2,0,1,0,0,2,1,1,1,1,1,1,3,0,1,2,0,1,1,0,0,2,1,2,1,3,0,1,1,0,0,1,1,1,0,0,1,1,0,0,2,1,2,1,1,1,1,2,0,1,1,1,2,2,1,1,2,4,1,1,1,1,1,1,1,1,1,1,0,1,0,1,1,1,2,2,1,2,1,2,0,1,2,1,2,2,1,1,2,1,1,1,1,1,1,2	3,2,2,2,2,2,1,1,2,2,1,2,3,2,3,2,1,3,3,2,2,3,1,1,3,2,3,2,0,3,2,2,2,1,2,1,3,1,2,1,1,2,1,2,2,2,3,3,2,2,3,2,2,1,2,1,4,0,3,2,3,3,1,3,2,2,3,1,1,2,3,2,2,3,2,1,3,2,0,2,4,2,3,2,2,4,2,2,3,2,2,1,1,2,2,1,2,1,4,1,1,2,3,0,3,3,2,4,1,2,1,2,2,1,2,2,3,2,2,1,1,2,2,2,1,1,2,2,4,1,1,2,1,3,2,1,2,2,1,2,3,2,3,2,2,2,2,2,2,2,3,2,2,2,2,3,2,2,2,1,2,2,2,2,1,2,2,3,2,2,1,2,2,2,2,2,2	1,1,1,1,1,1,1,0,1,1,0,2,2,1,2,0,1,1,0,0,2,2,0,1,1,1,1,0,0,2,2,0,0,1,1,0,1,0,1,0,0,1,1,1,1,1,1,2,1,1,2,1,1,0,2,1,2,0,3,0,2,0,0,1,0,1,2,1,1,2,1,0,1,1,1,0,1,2,0,1,2,1,2,1,0,3,1,2,2,1,1,0,1,0,1,1,1,1,2,1,1,1,1,0,1,2,1,1,1,0,1,1,1,1,0,1,2,1,1,0,1,1,1,2,1,1,1,1,3,1,0,0,1,2,1,1,1,1,0,2,1,1,1,1,1,1,0,1,1,1,1,1,1,1,1,1,1,0,1,0,2,1,1,0,0,1,1,2,1,1,0,1,0,0,1,1,1	0.7,0.65,0.55,0.6,0.5,0.55,0.45,0.65,0.55,0.4,0.5,0.55,0.75,0.7,0.75,0.55,0.5,0.5,0.4,0.4,0.35,0.4,0.55,0.7,0.65,0.65,0.3,0.3,0.6,0.55,0.6,0.45,0.55,0.55,0.7,0.65,0.45,0.75,0.6,0.65,0.4,0.7,0.55,0.5,0.45,0.65,0.65,0.5,0.6,0.55,0.55,0.5,0.55,0.5,0.5,0.65,0.6,0.6,0.45,0.6,0.65,0.6,0.35,0.75,0.5,0.65,0.5,0.5,0.65,0.65,0.6,0.4,0.5,0.55,0.6,0.55,0.6,0.55,0.55,0.5,0.65,0.7,0.5,0.5,0.75,0.6,0.55,0.6,0.4…
>hsa-miR-376c-5p	GGUGGAUAUUCCUUCUAUGUU	UUGUAUCUUCCUUAUAGGUGG	174	6,6,6,6,6,6,6,6,6,6,6,6,6,6,6,6,6,6,6,6,6,6,7,6,6,6,6,6,6,6,6,6,6,6,6,6,6,6,6,7,6,6,6,6,6,6,6,6,6,6,6,6,6,7,6,6,7,6,6,6,6,7,6,6,6,7,6,6,6,6,6,6,6,6,6,6,6,6,6,6,6,6,6,6,6,6,6,6,6,6,6,6,7,6,6,6,6,6,6,6,6,6,6,6,6,6,6,6,6,6,6,6,6,6,6,6,6,6,6,6,6,6,6,6,6,6,6,6,6,6,6,6,6,6,6,6,7,6,6,6,6,6,6,6,6,6,6,6,6,6,6,6,6,6,6,6,7,7,6,6,6,6,6,6,6,6,6,6,6,6,6,6,6,6	5mer,5mer,2mer,2mer,2mer,2mer,2mer,3mer,2mer,5mer,3mer,2mer,2mer,2mer,3mer,3mer,3mer,3mer,2mer,2mer,2mer,2mer,5mer,4mer,4mer,4mer,3mer,3mer,3mer,3mer,2mer,3mer,4mer,3mer,3mer,3mer,3mer,3mer,2mer,3mer,2mer,2mer,4mer,4mer,3mer,2mer,2mer,2mer,2mer,3mer,2mer,3mer,2mer,3mer,2mer,3mer,7mer,2mer,2mer,4mer,4mer,4mer,3mer,2mer,3mer,5mer,4mer,5mer,5mer,4mer,3mer,2mer,5mer,4mer,2mer,2mer,4mer,2mer,2mer,2mer…	55,56,60,128,153,157,158,292,458,464,497,714,718,719,764,780,782,988,993,997,998,1094,1105,1106,1109,1145,1168,1280,1345,1471,1472,1626,1666,1810,1815,1855,1856,1896,2028,2184,2324,2439,2510,2572,2581,2612,2669,2670,2710,2878,2976,3116,3133,3161,3162,3197,3281,3296,3301,3321,3367,3418,3419,3441,3543,3655,3656,3694,3835,3836,3964,3994,3997,3998,4028,4052,4061,4166,4180,4247,4261,4396,4499,4585,458…	U,C,U,G,U,U,A,C,A,A,U,U,U,G,U,G,C,U,U,C,A,A,C,C,G,A,C,U,G,C,A,G,A,U,A,C,A,A,A,G,A,A,G,A,U,G,C,C,C,A,U,A,A,C,U,G,A,G,A,G,C,U,G,U,A,U,C,A,C,C,A,C,C,U,G,U,G,A,U,A,G,U,A,U,G,G,C,A,A,C,A,G,A,A,G,A,G,G,G,C,U,G,A,U,C,U,A,U,G,G,G,G,U,C,C,A,G,U,G,A,C,A,A,U,U,A,A,U,U,A,C,U,U,U,C,A,U,G,C,C,U,A,U,G,G,G,A,A,G,A,G,U,C,C,C,G,A,U,U,U,U,A,G,G,U,G,A,G,A,A,C,A,C,C	4,3,0,3,1,1,1,1,2,1,4,2,0,0,1,2,2,1,1,1,1,2,1,1,1,0,3,2,3,1,1,2,0,2,0,3,2,3,2,3,2,2,0,1,3,2,3,3,3,3,2,1,0,2,2,0,2,3,2,4,2,3,1,3,0,1,1,2,2,1,0,2,2,1,3,0,1,3,2,0,1,3,2,3,2,2,0,0,2,4,1,2,2,3,3,2,1,1,2,2,2,2,1,2,1,2,2,2,1,1,2,2,2,2,0,0,2,3,1,2,1,0,1,1,1,1,2,1,1,0,1,3,3,2,2,2,2,2,2,0,3,1,3,2,2,2,2,1,3,0,1,2,4,3,1,4,3,3,2,3,2,3,1,1,2,2,1,2,3,0,4,1,4,4	3,1,0,1,1,0,1,0,1,1,2,0,0,0,0,2,1,1,1,1,1,1,0,0,1,0,1,1,2,1,1,2,0,1,0,2,2,3,1,2,1,1,0,0,1,2,1,2,2,2,1,1,0,1,2,0,1,3,1,4,1,2,1,3,0,0,1,1,1,0,0,1,2,1,2,0,0,1,1,0,0,1,1,2,1,1,0,0,2,3,1,1,1,1,1,2,1,1,1,1,2,1,0,1,1,2,2,1,0,1,1,0,1,1,0,0,1,2,0,1,1,0,1,1,1,0,2,1,1,0,1,1,2,1,1,2,0,1,1,0,2,0,2,1,1,1,2,0,3,0,1,2,4,3,1,4,1,2,1,2,1,1,1,0,1,1,1,1,1,0,4,1,4,3	3,2,3,3,2,1,2,1,3,2,2,2,2,4,2,2,4,1,2,1,2,3,1,2,2,0,3,2,2,2,2,3,1,3,3,3,3,2,1,3,2,0,2,3,2,1,1,2,3,3,1,1,3,4,2,1,2,1,2,2,1,1,3,3,3,1,2,3,1,2,0,3,2,2,2,2,1,3,2,1,3,1,3,4,3,2,3,3,3,1,1,2,4,4,2,0,2,4,2,0,0,2,3,3,3,1,1,2,2,0,2,1,2,3,2,2,2,3,4,3,2,1,2,2,4,2,2,1,2,2,3,2,0,4,1,2,3,0,2,1,1,2,3,3,3,2,4,2,3,1,3,4,3,4,4,2,2,4,3,4,4,2,3,3,3,1,3,3,4,1,4,1,3,2	1,0,1,2,1,1,1,1,2,2,0,1,0,2,1,0,3,0,1,1,1,1,0,1,1,0,3,1,1,0,2,0,1,2,2,2,1,1,1,1,1,0,1,1,1,1,1,1,1,1,1,1,1,2,0,1,2,1,1,0,0,0,2,2,2,1,1,1,1,1,0,2,1,1,0,2,0,2,1,1,2,0,2,3,0,0,1,3,2,1,1,0,2,1,1,0,1,4,0,0,0,2,3,2,2,1,1,1,1,0,2,1,1,2,1,0,1,2,3,2,1,1,1,2,2,1,1,1,1,1,2,0,0,2,1,1,2,0,1,0,1,1,1,2,1,1,4,1,1,0,1,4,1,2,4,0,1,3,1,4,4,2,1,1,2,1,1,1,4,0,4,0,2,1	0.5,0.5,0.55,0.55,0.75,0.7,0.6,0.35,0.7,0.65,0.5,0.7,0.7,0.6,0.55,0.65,0.75,0.6,0.7,0.7,0.7,0.55,0.55,0.55,0.55,0.55,0.35,0.65,0.4,0.5,0.5,0.45,0.65,0.6,0.6,0.65,0.7,0.6,0.6,0.4,0.65,0.6,0.4,0.55,0.6,0.65,0.45,0.45,0.6,0.65,0.65,0.55,0.55,0.55,0.6,0.4,0.55,0.5,0.5,0.5,0.5,0.5,0.55,0.6,0.7,0.35,0.3,0.6,0.65,0.7,0.65,0.45,0.55,0.55,0.45,0.5,0.5,0.55,0.7,0.6,0.6,0.5,0.6,0.5,0.45,0.7,0.7,0.7,0.6,0.55…
>hsa-miR-625-5p	AGGGGGAAAGUUCUAUAGUCC	CCUGAUAUCUUGAAAGGGGGA	174	6,6,6,6,6,6,6,6,6,6,6,6,6,6,7,6,6,6,6,6,7,6,6,6,6,6,6,6,6,6,6,6,6,6,6,6,6,6,6,6,6,6,6,7,6,6,6,6,6,6,6,6,6,6,6,6,6,6,6,6,6,6,7,6,6,6,6,6,6,6,6,6,6,6,6,6,6,6,6,6,6,6,6,6,6,6,6,6,6,6,6,6,7,6,6,6,6,6,6,6,6,6,6,6,6,6,6,6,6,6,6,6,6,6,6,6,6,6,6,6,6,6,6,6,6,6,6,6,6,6,6,6,6,6,6,6,6,6,6,6,6,6,6,6,6,6,6,6,6,6,6,6,6,6,6,6,7,6,6,6,6,6,6,6,6,6,6,6,6,6,6,6,6,6	3mer,2mer,2mer,3mer,2mer,3mer,2mer,3mer,6mer,2mer,3mer,2mer,3mer,3mer,5mer,5mer,3mer,2mer,3mer,2mer,4mer,3mer,2mer,2mer,3mer,2mer,2mer,3mer,2mer,2mer,2mer,4mer,2mer,2mer,4mer,2mer,3mer,4mer,3mer,2mer,3mer,3mer,3mer,3mer,2mer,3mer,2mer,3mer,3mer,3mer,2mer,2mer,2mer,2mer,3mer,2mer,6mer,4mer,2mer,3mer,3mer,2mer,4mer,2mer,3mer,3mer,2mer,2mer,2mer,2mer,2mer,3mer,2mer,3mer,3mer,4mer,3mer,3mer,2mer,4mer…	57,292,293,294,307,308,342,343,367,433,539,542,716,1015,1016,1026,1107,1132,1135,1136,1139,1143,1450,1451,1499,1560,1561,1628,1629,1631,1658,1661,2137,2138,2141,2218,2222,2257,2258,2477,2491,2492,2507,2527,2545,2549,2584,2671,2672,2801,2802,3115,3116,3131,3163,3164,3190,3368,3373,3657,3822,3954,3955,3956,3958,3962,3995,4038,4052,4053,4214,4322,4499,4597,4598,4601,4642,4643,4748,4763,4844,4845,484…	A,C,C,A,A,G,A,A,A,A,U,G,A,U,A,G,A,U,C,U,A,G,U,G,A,U,G,C,U,G,U,A,C,U,G,U,G,U,U,G,U,G,A,A,U,U,U,U,G,C,A,C,A,A,U,G,A,G,C,U,A,C,U,U,A,A,G,C,U,G,U,A,A,C,A,U,U,C,G,U,U,C,C,A,A,C,C,A,A,G,G,A,A,A,U,C,U,G,A,A,A,U,A,C,A,A,G,G,C,U,U,C,U,A,C,C,U,U,C,A,U,A,A,U,A,C,C,A,G,C,A,G,U,C,U,A,C,G,G,A,A,C,G,U,C,C,C,G,A,A,U,A,U,C,A,C,A,A,G,A,A,G,A,U,U,A,G,U,G,U,C,A,G,A	2,1,2,3,2,3,2,2,2,2,2,2,3,2,1,1,2,2,2,2,1,1,2,3,1,1,3,2,2,2,2,2,3,3,1,2,1,2,4,2,1,1,1,1,2,2,3,2,3,1,2,1,2,3,3,3,3,1,1,2,2,3,2,2,2,1,2,1,1,2,2,2,2,2,2,1,2,1,2,2,2,3,2,2,2,4,3,2,2,3,1,3,1,1,3,1,2,3,1,1,1,2,2,3,3,3,1,3,2,2,2,2,2,1,1,1,2,1,3,2,3,3,2,2,1,1,2,1,1,1,2,3,2,3,1,2,2,3,1,2,1,1,2,2,2,2,1,4,2,2,2,3,2,3,2,2,2,2,3,1,1,2,2,2,1,1,2,2,2,1,2,1,2,2	1,0,1,1,2,1,0,0,0,2,0,0,1,0,0,1,0,1,0,1,1,1,1,2,1,1,3,1,1,1,1,0,3,2,0,1,1,2,4,1,0,0,0,1,1,1,1,1,1,0,1,1,1,1,1,1,1,0,1,0,2,3,1,1,0,1,1,0,0,2,0,2,2,0,1,1,0,1,2,2,1,1,1,1,1,4,1,2,1,3,0,1,0,1,2,1,0,2,0,1,1,1,2,1,1,0,0,0,1,1,0,1,0,0,1,1,2,0,1,2,1,1,2,2,0,0,1,1,1,0,0,3,2,1,1,1,0,2,0,1,1,1,1,2,2,0,1,4,1,1,2,2,2,2,2,2,2,1,1,0,1,2,2,1,0,1,2,0,2,1,1,1,1,2	3,1,0,1,2,1,2,2,2,2,1,2,1,2,3,0,2,3,1,3,3,1,3,4,1,2,3,3,2,1,2,1,2,1,2,3,3,2,1,1,2,1,2,2,2,3,1,1,2,1,1,1,1,2,1,2,3,3,2,1,2,2,1,1,1,2,2,1,1,1,2,2,2,1,2,2,2,2,3,2,3,3,3,2,2,1,2,2,1,3,2,1,1,2,1,1,1,2,3,3,1,3,3,1,3,1,3,2,1,2,1,1,3,4,3,1,1,1,2,0,1,3,3,2,1,1,1,1,3,2,1,2,2,2,1,3,2,2,2,2,3,2,3,3,2,2,3,2,0,1,1,1,3,2,2,2,2,2,2,3,2,2,3,2,2,1,3,1,4,2,3,2,4,2	1,1,0,1,2,0,1,1,1,2,0,1,1,1,2,0,1,1,0,2,1,1,1,1,0,1,2,2,0,0,1,0,1,1,1,1,2,0,0,0,1,0,0,2,1,2,1,0,2,0,1,1,1,1,1,1,2,1,1,1,1,1,0,1,1,1,1,1,1,1,1,1,1,1,1,1,1,1,2,1,1,1,2,2,0,1,2,1,1,2,1,0,0,1,1,0,1,2,2,1,1,2,2,0,1,0,2,1,0,1,1,1,1,1,1,0,1,1,1,0,1,2,2,1,1,0,0,1,2,1,1,1,1,1,0,2,0,1,1,1,1,1,1,2,1,1,2,1,0,1,1,1,2,1,1,1,1,1,0,2,1,1,2,1,1,1,2,1,1,1,1,2,1,2	0.5,0.35,0.45,0.5,0.45,0.35,0.7,0.7,0.7,0.95,0.5,0.55,0.7,0.65,0.6,0.6,0.6,0.55,0.4,0.45,0.4,0.4,0.5,0.45,0.4,0.6,0.65,0.55,0.65,0.65,0.45,0.4,0.75,0.8,0.65,0.35,0.3,0.5,0.55,0.6,0.5,0.5,0.4,0.5,0.65,0.65,0.6,0.45,0.45,0.45,0.5,0.5,0.55,0.55,0.5,0.5,0.55,0.45,0.5,0.3,0.7,0.5,0.5,0.55,0.55,0.55,0.45,0.55,0.5,0.55,0.65,0.55,0.6,0.6,0.6,0.45,0.7,0.65,0.75,0.6,0.6,0.6,0.55,0.5,0.55,0.55,0.55,0.7,0.6,…
>hsa-miR-3120-5p	CCUGUCUGUGCCUGCUGUACA	ACAUGUCGUCCGUGUCUGUCC	174	6,6,6,6,6,6,6,6,6,6,6,7,6,6,6,6,6,6,6,6,6,6,6,6,6,6,6,6,6,6,6,6,6,6,6,6,6,6,6,6,6,7,6,6,6,6,6,7,6,6,6,6,6,6,6,6,6,6,6,6,6,6,6,6,6,6,7,6,6,6,6,6,6,6,6,6,6,6,6,6,6,6,6,6,6,6,6,6,6,6,6,6,6,6,6,6,6,6,6,6,6,6,6,6,6,6,6,6,7,6,6,6,6,6,6,6,6,6,6,6,6,6,7,7,6,6,6,6,6,6,6,6,6,6,6,6,6,6,6,6,6,6,6,6,6,6,6,6,6,6,6,6,6,6,6,6,6,6,6,6,6,6,6,6,6,6,6,6,6,6,6,6,6,6	3mer,5mer,6mer,4mer,5mer,2mer,2mer,3mer,4mer,3mer,3mer,7mer,2mer,2mer,4mer,3mer,2mer,3mer,3mer,3mer,3mer,3mer,3mer,6mer,4mer,3mer,3mer,5mer,4mer,4mer,2mer,2mer,3mer,6mer,3mer,2mer,6mer,2mer,3mer,5mer,2mer,3mer,3mer,2mer,3mer,3mer,6mer,3mer,4mer,2mer,6mer,3mer,2mer,3mer,4mer,2mer,5mer,4mer,3mer,6mer,4mer,5mer,2mer,3mer,5mer,4mer,7mer,2mer,5mer,4mer,3mer,2mer,2mer,3mer,2mer,4mer,3mer,3mer,3mer,2mer…	48,118,205,261,270,383,406,673,692,744,955,976,1057,1125,1160,1228,1243,1339,1522,1601,1612,1651,1710,1731,1732,1735,1802,1845,1898,1903,1914,1927,2193,2197,2211,2368,2403,2460,2465,2721,2737,2753,2808,2886,2939,2959,3028,3067,3218,3235,3307,3497,3530,3576,3735,3778,3868,3880,3893,3913,3921,3943,3988,4078,4110,4114,4156,4345,4369,4373,4426,4459,4548,4576,4699,4704,4808,4812,4980,4993,5122,5126,51…	A,C,C,C,U,G,A,A,A,G,A,C,C,U,A,C,A,A,C,C,U,U,C,G,A,C,U,A,U,C,A,U,A,C,U,G,C,G,U,U,A,U,G,A,A,U,U,U,A,C,U,G,A,A,U,A,U,U,A,C,C,A,U,U,A,U,U,C,A,A,A,C,A,U,C,U,U,A,A,U,A,C,A,C,C,U,U,C,G,A,C,G,C,U,U,U,A,U,C,C,U,G,U,G,A,C,C,G,A,A,C,G,A,A,C,G,A,G,A,G,A,G,A,U,G,C,A,A,A,A,U,A,G,U,A,A,C,C,U,C,A,U,A,A,U,A,A,A,A,A,G,A,G,A,U,A,A,G,A,A,A,C,A,A,G,G,A,A,A,U,A,G,G,A	1,2,3,1,3,0,0,2,1,1,2,2,2,1,2,1,1,3,2,2,1,3,2,2,3,2,1,1,2,2,1,2,1,1,3,2,2,1,1,1,1,1,2,2,2,1,3,3,2,2,3,2,2,2,3,2,2,3,2,4,0,2,2,2,1,2,1,2,2,3,3,3,1,1,1,0,1,1,0,2,2,0,0,2,2,1,1,1,2,3,2,1,3,3,1,1,1,1,1,1,2,2,2,1,0,2,2,1,1,1,0,2,3,1,3,2,2,2,1,2,2,1,3,0,2,2,1,2,1,1,2,2,1,2,3,2,2,2,1,1,0,1,0,3,1,2,2,1,2,2,2,2,1,3,1,1,2,3,2,1,2,0,1,2,3,1,2,1,1,1,2,2,1,1	0,1,1,0,2,0,0,1,1,0,2,0,2,1,1,0,0,2,1,1,1,1,1,1,1,1,1,1,1,2,0,0,0,0,1,2,0,1,1,1,0,0,2,2,1,0,1,2,1,1,1,1,1,2,2,1,1,2,1,4,0,1,1,0,1,1,1,2,1,1,1,3,0,1,0,0,0,0,0,1,1,0,0,1,1,0,0,1,2,2,1,1,2,1,1,1,0,0,1,1,2,1,1,0,0,1,1,0,0,1,0,1,2,1,1,0,1,2,1,1,1,1,2,0,1,0,1,1,1,0,0,1,1,2,2,1,1,1,1,1,0,0,0,2,0,0,2,1,1,1,1,1,1,1,0,1,1,1,1,1,1,0,0,1,1,1,1,0,1,1,1,1,1,1	1,2,0,2,2,2,2,2,2,0,3,3,1,1,1,2,2,1,3,1,3,1,1,2,0,2,2,2,2,1,2,3,2,1,2,2,2,3,3,1,1,4,2,2,1,2,0,0,1,3,1,1,4,3,1,3,4,0,3,2,2,3,2,3,2,1,3,2,4,2,2,1,2,2,3,1,1,1,1,1,2,2,1,2,3,3,3,4,1,1,3,2,2,2,2,2,1,3,2,3,2,3,2,1,3,3,3,3,2,1,1,1,3,1,3,2,3,2,2,2,1,3,2,2,0,2,2,2,1,1,2,1,2,2,2,0,3,1,3,1,1,2,3,2,3,2,1,2,2,2,3,1,2,1,1,1,2,2,3,1,1,3,1,0,2,3,1,1,1,2,0,1,3,1	0,0,0,1,2,0,1,0,0,0,1,1,1,0,1,1,0,1,1,0,2,1,0,1,0,1,1,1,0,0,1,2,1,1,1,0,1,2,3,0,0,2,0,1,1,1,0,0,1,2,1,1,2,2,0,1,4,0,2,1,1,2,1,2,2,1,1,0,2,1,0,1,1,0,1,1,0,0,0,1,1,1,1,0,2,2,3,2,0,1,1,1,0,1,1,2,0,1,1,1,1,2,1,0,2,1,1,0,1,0,0,0,3,1,1,1,2,1,2,1,1,2,1,1,0,0,1,0,1,1,1,1,1,0,1,0,2,0,1,1,0,2,1,1,2,1,1,1,1,1,1,0,1,1,1,0,0,1,2,0,1,1,0,0,1,1,1,1,1,1,0,0,1,0	0.65,0.55,0.35,0.35,0.4,0.7,0.55,0.45,0.7,0.4,0.65,0.6,0.6,0.55,0.5,0.45,0.6,0.45,0.55,0.7,0.5,0.6,0.65,0.55,0.55,0.55,0.75,0.75,0.55,0.55,0.5,0.75,0.6,0.4,0.5,0.6,0.7,0.5,0.65,0.6,0.45,0.45,0.6,0.75,0.75,0.75,0.5,0.4,0.7,0.65,0.5,0.55,0.8,0.6,0.45,0.7,0.45,0.45,0.6,0.4,0.55,0.55,0.55,0.55,0.55,0.5,0.55,0.55,0.5,0.55,0.65,0.65,0.7,0.5,0.55,0.6,0.5,0.6,0.75,0.75,0.6,0.65,0.6,0.6,0.6,0.65,0.45,0.5,…
>hsa-miR-199a-3p	ACAGUAGUCUGCACAUUGGUUA	AUUGGUUACACGUCUGAUGACA	173	6,6,6,6,6,6,6,6,6,6,6,6,6,6,6,6,6,6,6,6,7,6,6,6,6,6,6,6,6,6,6,6,6,6,6,6,6,6,6,6,6,6,6,6,6,6,6,6,6,6,6,6,6,6,6,6,6,6,6,6,6,6,6,6,6,6,6,6,6,6,6,6,6,6,6,6,6,6,6,6,6,6,6,6,6,6,6,6,6,6,6,6,6,6,6,6,6,6,6,6,6,6,6,7,6,6,6,6,6,6,6,6,6,6,6,6,6,6,6,6,6,6,6,6,6,6,6,6,6,6,6,6,6,6,6,6,6,6,6,7,6,6,6,6,6,6,6,6,6,6,6,7,6,6,6,6,6,6,6,6,6,6,6,6,6,6,6,6,6,6,6,6,6	2mer,3mer,3mer,2mer,4mer,5mer,4mer,2mer,2mer,3mer,2mer,3mer,3mer,2mer,3mer,3mer,2mer,3mer,4mer,4mer,7mer,5mer,4mer,3mer,2mer,4mer,3mer,3mer,2mer,2mer,4mer,3mer,3mer,4mer,2mer,3mer,3mer,2mer,4mer,5mer,2mer,3mer,3mer,2mer,3mer,2mer,2mer,3mer,2mer,4mer,5mer,3mer,3mer,3mer,2mer,2mer,3mer,2mer,6mer,3mer,2mer,2mer,3mer,3mer,2mer,2mer,2mer,3mer,2mer,1,4mer,3mer,5mer,3mer,4mer,4mer,3mer,3mer,3mer,4mer,3m…	176,195,198,256,499,510,513,603,604,612,615,623,654,657,661,665,720,801,831,876,885,886,918,969,1080,1093,1116,1231,1260,1319,1398,1452,1535,1624,1627,1647,1713,1725,1839,1862,1872,1906,1910,1980,2103,2473,2476,2502,2586,2619,2709,2781,2794,2999,3021,3156,3300,3303,3420,3423,3446,3456,3591,3624,3675,3903,3904,3916,3929,3932,4131,4142,4182,4191,4221,4275,4333,4401,4543,4587,4612,4668,4729,4732,476…	A,C,A,C,C,A,A,G,G,U,A,G,U,U,G,A,A,G,U,U,G,A,G,C,G,C,A,G,G,G,U,G,C,U,C,G,A,A,U,G,A,C,A,A,C,C,U,C,G,G,C,G,U,G,A,U,C,A,U,U,A,A,G,G,U,G,C,C,C,G,U,G,A,G,U,G,G,A,C,G,G,A,C,C,U,G,A,G,A,C,A,C,A,G,U,A,C,U,A,G,U,C,U,C,G,U,C,C,U,G,U,G,U,U,C,C,A,A,A,A,A,U,G,A,U,G,C,A,U,C,A,G,A,A,A,A,U,A,A,A,A,A,U,C,C,U,C,A,U,A,U,U,A,A,A,C,A,C,A,C,A,C,U,A,A,A,A,A,A,U,U,A,C	2,2,1,2,2,2,1,1,1,3,2,2,2,1,2,2,1,1,1,1,2,2,2,1,1,1,2,3,1,3,1,1,2,3,1,1,1,1,2,2,2,2,3,3,1,2,2,3,1,2,1,2,2,2,1,1,2,2,2,1,1,1,1,1,2,2,1,2,2,1,2,2,2,2,1,2,2,1,2,2,3,1,2,2,2,2,3,3,2,2,2,1,2,1,2,3,2,3,1,3,2,2,1,2,2,1,2,2,1,1,3,2,2,2,1,1,3,2,2,2,2,2,1,1,2,2,2,1,2,2,2,3,2,1,1,2,1,1,1,1,3,1,2,2,1,1,2,2,1,2,2,2,1,2,2,3,1,1,2,2,2,1,1,2,2,4,1,2,2,1,2,1,2	0,1,0,2,1,1,0,1,1,1,1,0,2,1,1,0,0,1,0,1,0,1,0,1,1,1,2,3,1,2,0,0,1,2,1,1,0,0,1,1,1,1,3,1,0,1,1,1,1,2,1,1,2,0,1,0,0,1,2,0,0,1,0,1,0,1,1,2,1,0,0,1,1,1,1,0,1,0,1,1,1,1,1,1,2,1,1,3,1,1,1,1,1,1,1,3,1,1,1,2,0,2,1,1,1,1,2,1,0,0,1,1,1,1,1,1,2,1,1,0,0,1,0,1,1,1,1,1,1,1,2,1,1,1,1,1,1,0,1,1,2,1,2,1,1,1,1,1,1,1,2,1,0,0,2,3,1,1,1,1,1,0,1,1,1,4,1,2,1,1,1,1,2	1,1,3,2,1,1,1,0,1,2,2,1,1,1,2,1,2,1,2,1,2,2,1,1,2,2,2,2,3,1,1,2,1,3,2,1,2,2,1,2,2,2,2,0,1,2,1,2,2,1,3,0,2,2,1,2,2,4,3,2,1,2,1,1,1,2,1,2,2,1,1,1,0,1,3,2,1,2,1,2,1,3,2,1,2,1,1,1,3,1,3,2,2,1,2,1,2,0,2,1,2,2,0,1,1,1,1,1,1,1,1,2,2,0,2,2,3,1,2,2,2,2,2,0,2,2,2,2,2,2,2,1,1,0,1,1,2,1,2,2,1,0,1,1,2,2,1,1,1,1,2,1,1,1,2,2,2,1,1,1,1,1,3,1,1,2,2,1,2,1,2,1,3	1,1,3,2,1,1,0,0,1,1,2,0,1,1,1,1,1,1,2,1,2,1,1,0,2,1,2,1,3,1,1,1,1,2,1,1,2,2,0,1,1,2,2,0,1,1,0,1,1,1,2,0,1,1,1,2,2,4,2,1,0,2,1,1,1,2,0,1,2,1,1,1,0,1,2,1,1,1,0,1,1,2,1,1,1,1,1,1,3,1,2,1,1,1,1,0,1,0,1,1,2,1,0,1,1,1,1,1,1,1,1,1,1,0,1,2,2,1,1,2,1,1,1,0,1,1,2,1,2,1,1,0,1,0,1,1,2,1,1,1,1,0,1,1,1,1,1,1,1,1,2,1,1,0,1,1,1,1,1,1,1,1,2,1,1,1,2,1,1,1,1,1,2	0.55,0.6,0.5,0.35,0.5,0.5,0.45,0.4,0.45,0.55,0.5,0.5,0.45,0.5,0.6,0.7,0.65,0.7,0.5,0.35,0.6,0.7,0.55,0.55,0.7,0.55,0.55,0.55,0.6,0.4,0.45,0.55,0.3,0.5,0.5,0.55,0.7,0.5,0.6,0.75,0.6,0.6,0.65,0.45,0.7,0.5,0.6,0.4,0.6,0.55,0.55,0.55,0.5,0.45,0.5,0.6,0.5,0.55,0.6,0.7,0.65,0.4,0.5,0.6,0.45,0.45,0.45,0.5,0.4,0.45,0.6,0.65,0.6,0.65,0.5,0.55,0.55,0.55,0.6,0.45,0.6,0.75,0.6,0.7,0.6,0.5,0.55,0.45,0.45,0.65…
>hsa-miR-199b-3p	ACAGUAGUCUGCACAUUGGUUA	AUUGGUUACACGUCUGAUGACA	173	6,6,6,6,6,6,6,6,6,6,6,6,6,6,6,6,6,6,6,6,7,6,6,6,6,6,6,6,6,6,6,6,6,6,6,6,6,6,6,6,6,6,6,6,6,6,6,6,6,6,6,6,6,6,6,6,6,6,6,6,6,6,6,6,6,6,6,6,6,6,6,6,6,6,6,6,6,6,6,6,6,6,6,6,6,6,6,6,6,6,6,6,6,6,6,6,6,6,6,6,6,6,6,7,6,6,6,6,6,6,6,6,6,6,6,6,6,6,6,6,6,6,6,6,6,6,6,6,6,6,6,6,6,6,6,6,6,6,6,7,6,6,6,6,6,6,6,6,6,6,6,7,6,6,6,6,6,6,6,6,6,6,6,6,6,6,6,6,6,6,6,6,6	2mer,3mer,3mer,2mer,4mer,5mer,4mer,2mer,2mer,3mer,2mer,3mer,3mer,2mer,3mer,3mer,2mer,3mer,4mer,4mer,7mer,5mer,4mer,3mer,2mer,4mer,3mer,3mer,2mer,2mer,4mer,3mer,3mer,4mer,2mer,3mer,3mer,2mer,4mer,5mer,2mer,3mer,3mer,2mer,3mer,2mer,2mer,3mer,2mer,4mer,5mer,3mer,3mer,3mer,2mer,2mer,3mer,2mer,6mer,3mer,2mer,2mer,3mer,3mer,2mer,2mer,2mer,3mer,2mer,1,4mer,3mer,5mer,3mer,4mer,4mer,3mer,3mer,3mer,4mer,3m…	176,195,198,256,499,510,513,603,604,612,615,623,654,657,661,665,720,801,831,876,885,886,918,969,1080,1093,1116,1231,1260,1319,1398,1452,1535,1624,1627,1647,1713,1725,1839,1862,1872,1906,1910,1980,2103,2473,2476,2502,2586,2619,2709,2781,2794,2999,3021,3156,3300,3303,3420,3423,3446,3456,3591,3624,3675,3903,3904,3916,3929,3932,4131,4142,4182,4191,4221,4275,4333,4401,4543,4587,4612,4668,4729,4732,476…	A,C,A,C,C,A,A,G,G,U,A,G,U,U,G,A,A,G,U,U,G,A,G,C,G,C,A,G,G,G,U,G,C,U,C,G,A,A,U,G,A,C,A,A,C,C,U,C,G,G,C,G,U,G,A,U,C,A,U,U,A,A,G,G,U,G,C,C,C,G,U,G,A,G,U,G,G,A,C,G,G,A,C,C,U,G,A,G,A,C,A,C,A,G,U,A,C,U,A,G,U,C,U,C,G,U,C,C,U,G,U,G,U,U,C,C,A,A,A,A,A,U,G,A,U,G,C,A,U,C,A,G,A,A,A,A,U,A,A,A,A,A,U,C,C,U,C,A,U,A,U,U,A,A,A,C,A,C,A,C,A,C,U,A,A,A,A,A,A,U,U,A,C	2,2,1,2,2,2,1,1,1,3,2,2,2,1,2,2,1,1,1,1,2,2,2,1,1,1,2,3,1,3,1,1,2,3,1,1,1,1,2,2,2,2,3,3,1,2,2,3,1,2,1,2,2,2,1,1,2,2,2,1,1,1,1,1,2,2,1,2,2,1,2,2,2,2,1,2,2,1,2,2,3,1,2,2,2,2,3,3,2,2,2,1,2,1,2,3,2,3,1,3,2,2,1,2,2,1,2,2,1,1,3,2,2,2,1,1,3,2,2,2,2,2,1,1,2,2,2,1,2,2,2,3,2,1,1,2,1,1,1,1,3,1,2,2,1,1,2,2,1,2,2,2,1,2,2,3,1,1,2,2,2,1,1,2,2,4,1,2,2,1,2,1,2	0,1,0,2,1,1,0,1,1,1,1,0,2,1,1,0,0,1,0,1,0,1,0,1,1,1,2,3,1,2,0,0,1,2,1,1,0,0,1,1,1,1,3,1,0,1,1,1,1,2,1,1,2,0,1,0,0,1,2,0,0,1,0,1,0,1,1,2,1,0,0,1,1,1,1,0,1,0,1,1,1,1,1,1,2,1,1,3,1,1,1,1,1,1,1,3,1,1,1,2,0,2,1,1,1,1,2,1,0,0,1,1,1,1,1,1,2,1,1,0,0,1,0,1,1,1,1,1,1,1,2,1,1,1,1,1,1,0,1,1,2,1,2,1,1,1,1,1,1,1,2,1,0,0,2,3,1,1,1,1,1,0,1,1,1,4,1,2,1,1,1,1,2	1,1,3,2,1,1,1,0,1,2,2,1,1,1,2,1,2,1,2,1,2,2,1,1,2,2,2,2,3,1,1,2,1,3,2,1,2,2,1,2,2,2,2,0,1,2,1,2,2,1,3,0,2,2,1,2,2,4,3,2,1,2,1,1,1,2,1,2,2,1,1,1,0,1,3,2,1,2,1,2,1,3,2,1,2,1,1,1,3,1,3,2,2,1,2,1,2,0,2,1,2,2,0,1,1,1,1,1,1,1,1,2,2,0,2,2,3,1,2,2,2,2,2,0,2,2,2,2,2,2,2,1,1,0,1,1,2,1,2,2,1,0,1,1,2,2,1,1,1,1,2,1,1,1,2,2,2,1,1,1,1,1,3,1,1,2,2,1,2,1,2,1,3	1,1,3,2,1,1,0,0,1,1,2,0,1,1,1,1,1,1,2,1,2,1,1,0,2,1,2,1,3,1,1,1,1,2,1,1,2,2,0,1,1,2,2,0,1,1,0,1,1,1,2,0,1,1,1,2,2,4,2,1,0,2,1,1,1,2,0,1,2,1,1,1,0,1,2,1,1,1,0,1,1,2,1,1,1,1,1,1,3,1,2,1,1,1,1,0,1,0,1,1,2,1,0,1,1,1,1,1,1,1,1,1,1,0,1,2,2,1,1,2,1,1,1,0,1,1,2,1,2,1,1,0,1,0,1,1,2,1,1,1,1,0,1,1,1,1,1,1,1,1,2,1,1,0,1,1,1,1,1,1,1,1,2,1,1,1,2,1,1,1,1,1,2	0.55,0.6,0.5,0.35,0.5,0.5,0.45,0.4,0.45,0.55,0.5,0.5,0.45,0.5,0.6,0.7,0.65,0.7,0.5,0.35,0.6,0.7,0.55,0.55,0.7,0.55,0.55,0.55,0.6,0.4,0.45,0.55,0.3,0.5,0.5,0.55,0.7,0.5,0.6,0.75,0.6,0.6,0.65,0.45,0.7,0.5,0.6,0.4,0.6,0.55,0.55,0.55,0.5,0.45,0.5,0.6,0.5,0.55,0.6,0.7,0.65,0.4,0.5,0.6,0.45,0.45,0.45,0.5,0.4,0.45,0.6,0.65,0.6,0.65,0.5,0.55,0.55,0.55,0.6,0.45,0.6,0.75,0.6,0.7,0.6,0.5,0.55,0.45,0.45,0.65…
[truncated: 267 more rows]
