# Supplementary material for: Titin Circular RNAs Create a Back-Splice Motif Essential for SRSF10 Splicing
Source: Circulation. 2021 Feb 15;143(15):1502–12. doi: 10.1161/CIRCULATIONAHA.120.050455 (PMC8032209; doi:10.1161/CIRCULATIONAHA.120.050455)
Supplement: Supplementary file 9 [file cir-143-1502-s009.xlsx]

## Sheet: 3UTR MYBPHL
id	gene	transcript	strand	chrom	startGR	endGR	length	seq	type
MYBPHL:-:chr1:109834987:109836860	MYBPHL		-	chr1	109834987	109836860	257	GGACACCUAAGAAGGCAUGGUACUCUGACAAAGCCAGUGCCCAGCAAUGAAGUGAAUUCAUGGCACAGGAGCCAGGGACCGUGACAACGGUGCCCUCAGCAGCCUGGUGUCCUCUGGCCAUUUGCUGUCAUGGCUACAAAGUGCUCCCUCUUUUCAGUGCCUCCAGGAAGCCCGCCAGUGGUGAGACUGUGUCCUCAAGGAGCUUCGGCACCAUGUCUGGUUUGGAUUCAUCUAAAUAAAUAUGUGGUUCCCCAGUG	circ

## Sheet: miRs
id
>hsa-miR-1-3p
>hsa-miR-126-3p
>hsa-miR-145-5p
>hsa-miR-133a-3p
>hsa-miR-451a
>hsa-miR-23b-3p
>hsa-let-7a-5p
>hsa-miR-3074-5p
>hsa-miR-24-3p
>hsa-let-7f-5p
>hsa-miR-26a-5p
>hsa-miR-30c-5p
>hsa-miR-30b-5p
>hsa-miR-143-3p
>hsa-miR-23a-3p
>hsa-miR-30d-5p
>hsa-miR-126-5p
>hsa-miR-29c-3p
>hsa-miR-99a-5p
>hsa-miR-29b-3p
>hsa-miR-16-5p
>hsa-miR-27b-3p
>hsa-miR-125b-5p
>hsa-miR-378a-3p
>hsa-let-7g-5p
>hsa-miR-499b-3p
>hsa-miR-499a-5p
>hsa-miR-101-3p
>hsa-miR-30a-5p
>hsa-miR-21-5p
>hsa-let-7b-5p
>hsa-miR-29a-3p
>hsa-miR-27a-3p
>hsa-miR-103a-3p
>hsa-miR-103b
>hsa-miR-30e-5p
>hsa-miR-19b-3p
>hsa-miR-191-5p
>hsa-miR-195-5p
>hsa-let-7e-5p
>hsa-let-7d-5p
>hsa-miR-222-3p
>hsa-miR-221-3p
>hsa-miR-125a-5p
>hsa-miR-22-3p
>hsa-let-7c-5p
>hsa-miR-26b-5p
>hsa-miR-214-3p
>hsa-miR-3120-5p
>hsa-miR-15a-5p
>hsa-miR-199a-3p
>hsa-miR-208b-3p
>hsa-miR-223-3p
>hsa-miR-342-3p
>hsa-let-7i-5p
>hsa-miR-140-3p
>hsa-miR-144-3p
>hsa-miR-130a-3p
>hsa-miR-133a-5p
>hsa-miR-181a-5p
>hsa-miR-15b-5p
>hsa-miR-19a-3p
>hsa-miR-486-3p
>hsa-miR-486-5p
>hsa-miR-20a-5p
>hsa-miR-99b-5p
>hsa-miR-34a-5p
>hsa-miR-374b-5p
>hsa-miR-374c-3p
>hsa-miR-185-5p
>hsa-miR-133b
>hsa-miR-22-5p
>hsa-miR-455-3p
>hsa-miR-100-5p
>hsa-miR-199b-5p
>hsa-miR-139-5p
>hsa-miR-199b-3p
>hsa-miR-484
>hsa-miR-3607-5p
>hsa-miR-29c-5p
>hsa-miR-106b-5p
>hsa-miR-3607-3p
>hsa-miR-17-5p
>hsa-miR-1-5p
>hsa-miR-107
>hsa-miR-378a-5p
>hsa-miR-652-3p
>hsa-miR-365b-3p
>hsa-miR-199a-5p
>hsa-miR-365a-3p
>hsa-miR-144-5p
>hsa-miR-152-3p
>hsa-miR-424-5p
>hsa-miR-376c-3p
>hsa-miR-93-5p
>hsa-miR-320a
>hsa-miR-148a-3p
>hsa-miR-151a-5p
>hsa-miR-98-5p
>hsa-miR-378d
>hsa-miR-574-3p
>hsa-miR-10a-5p
>hsa-miR-150-5p
>hsa-miR-28-5p
>hsa-miR-18a-5p
>hsa-miR-3184-5p
>hsa-miR-423-3p
>hsa-miR-378c
>hsa-miR-10b-5p
>hsa-miR-218-5p
>hsa-miR-146b-5p
>hsa-miR-497-5p
>hsa-miR-301a-3p
>hsa-miR-142-3p
>hsa-miR-92a-3p
>hsa-miR-660-5p
>hsa-miR-590-5p
>hsa-miR-499b-5p
>hsa-miR-499a-3p
>hsa-miR-335-5p
>hsa-miR-197-3p
>hsa-miR-181b-5p
>hsa-miR-454-3p
>hsa-miR-423-5p
>hsa-miR-3184-3p
>hsa-miR-590-3p
>hsa-miR-186-5p
>hsa-miR-208b-5p
>hsa-miR-3065-5p
>hsa-miR-338-3p
>hsa-miR-490-3p
>hsa-miR-30e-3p
>hsa-miR-744-5p
>hsa-miR-128-3p
>hsa-miR-361-5p
>hsa-miR-99a-3p
>hsa-miR-425-5p
>hsa-miR-30a-3p
>hsa-miR-148b-3p
>hsa-miR-302b-3p
>hsa-miR-145-3p
>hsa-miR-452-5p
>hsa-miR-193a-5p
>hsa-miR-193b-3p
>hsa-miR-142-5p
>hsa-miR-95-3p
>hsa-miR-302d-3p
>hsa-miR-135a-5p
>hsa-miR-664a-3p
>hsa-miR-361-3p
>hsa-miR-28-3p
>hsa-miR-190a-3p
>hsa-miR-143-5p
>hsa-miR-140-5p
>hsa-miR-3074-3p
>hsa-miR-24-1-5p
>hsa-let-7a-3p
>hsa-miR-505-3p
>hsa-miR-101-5p
>hsa-miR-210-3p
>hsa-miR-24-2-5p
>hsa-miR-708-5p
>hsa-miR-214-5p
>hsa-miR-3120-3p
>hsa-miR-192-5p
>hsa-let-7d-3p
>hsa-miR-494-3p
>hsa-miR-1307-3p
>hsa-miR-374a-5p
>hsa-miR-149-5p
>hsa-miR-136-5p
>hsa-miR-29b-2-5p
>hsa-miR-17-3p
>hsa-miR-132-3p
>hsa-miR-32-5p
>hsa-miR-652-5p
>hsa-miR-483-3p
>hsa-miR-7-5p
>hsa-miR-3529-3p
>hsa-miR-146a-5p
>hsa-miR-324-3p
>hsa-miR-769-5p
>hsa-miR-25-3p
>hsa-miR-125b-2-3p
>hsa-miR-151a-3p
>hsa-miR-16-2-3p
>hsa-miR-106a-5p
>hsa-miR-628-5p
>hsa-miR-208a-3p
>hsa-miR-340-5p
>hsa-let-7b-3p
>hsa-miR-503-5p
>hsa-miR-421
>hsa-miR-181c-5p
>hsa-miR-340-3p
>hsa-miR-324-5p
>hsa-miR-1287-5p
>hsa-miR-204-5p
>hsa-miR-221-5p
>hsa-miR-320c
>hsa-miR-190a-5p
>hsa-miR-20b-5p
>hsa-miR-181a-2-3p
>hsa-miR-320b
>hsa-miR-151b
>hsa-miR-127-3p
>hsa-miR-542-3p
>hsa-miR-379-5p
>hsa-miR-551b-3p
>hsa-miR-320d
>hsa-miR-337-3p
>hsa-miR-27b-5p
>hsa-miR-1307-5p
>hsa-miR-452-3p
>hsa-miR-887-3p
>hsa-let-7f-1-3p
>hsa-miR-495-3p
>hsa-miR-194-5p
>hsa-miR-337-5p
>hsa-miR-99b-3p
>hsa-miR-224-5p
>hsa-miR-106b-3p
>hsa-miR-345-5p
>hsa-miR-381-3p
>hsa-miR-9-5p
>hsa-miR-338-5p
>hsa-miR-3065-3p
>hsa-miR-550a-3p
>hsa-miR-550b-2-5p
>hsa-miR-497-3p
>hsa-miR-302a-3p
>hsa-miR-31-5p
>hsa-miR-409-3p
>hsa-miR-224-3p
>hsa-miR-450a-5p
>hsa-miR-532-5p
>hsa-miR-376b-3p
>hsa-miR-339-3p
>hsa-miR-362-3p
>hsa-miR-29a-5p
>hsa-miR-15b-3p
>hsa-miR-675-3p
>hsa-miR-299-5p
>hsa-miR-331-3p
>hsa-miR-376a-3p
>hsa-miR-296-5p
>hsa-miR-1180-3p
>hsa-miR-2110
>hsa-miR-20a-3p
>hsa-miR-483-5p
>hsa-miR-642b-3p
>hsa-miR-642a-5p
>hsa-miR-671-5p
>hsa-miR-193a-3p
>hsa-miR-130b-3p
>hsa-miR-339-5p
>hsa-miR-132-5p
>hsa-miR-181a-3p
>hsa-miR-455-5p
>hsa-miR-545-3p
>hsa-miR-125b-1-3p
>hsa-miR-500a-3p
>hsa-miR-33a-5p
>hsa-miR-155-5p
>hsa-miR-505-5p
>hsa-miR-491-5p
>hsa-miR-203b-5p
>hsa-miR-203a-3p
>hsa-miR-411-5p
>hsa-miR-493-5p
>hsa-miR-487b-3p
>hsa-miR-329-3p
>hsa-miR-502-3p
>hsa-miR-154-5p
>hsa-miR-181c-3p
>hsa-miR-625-3p
>hsa-miR-92b-3p
>hsa-miR-363-3p
>hsa-miR-625-5p
>hsa-miR-34a-3p
>hsa-miR-3591-3p
>hsa-miR-122-5p
>hsa-miR-425-3p
>hsa-miR-1248
>hsa-miR-134-5p
>hsa-miR-369-3p
>hsa-miR-18b-5p
>hsa-miR-187-3p
>hsa-miR-877-5p
>hsa-miR-7-1-3p
>hsa-miR-182-5p
>hsa-miR-382-5p
>hsa-miR-93-3p
>hsa-miR-26b-3p
>hsa-miR-4524b-5p
>hsa-miR-4524a-3p
>hsa-miR-1301-3p
>hsa-miR-9-3p
>hsa-miR-30c-2-3p
>hsa-miR-532-3p
>hsa-miR-302c-3p
>hsa-miR-1306-5p
>hsa-miR-34c-5p
>hsa-miR-33a-3p
>hsa-miR-200a-3p
>hsa-miR-148b-5p
>hsa-miR-4532
>hsa-miR-7704
>hsa-let-7f-2-3p
>hsa-miR-766-3p
>hsa-miR-584-5p
>hsa-miR-624-5p
>hsa-miR-136-3p
>hsa-miR-212-3p
>hsa-miR-193b-5p
>hsa-miR-3620-3p
>hsa-miR-3909
>hsa-miR-98-3p
>hsa-miR-582-5p
>hsa-miR-23b-5p
>hsa-miR-655-3p
>hsa-miR-30b-3p
>hsa-miR-302a-5p
>hsa-miR-598-3p
>hsa-miR-21-3p
>hsa-miR-501-3p
>hsa-miR-326
>hsa-miR-342-5p
>hsa-miR-188-5p
>hsa-miR-654-3p
>hsa-let-7i-3p
>hsa-miR-30c-1-3p
>hsa-miR-328-3p
>hsa-miR-424-3p
>hsa-miR-200b-3p
>hsa-miR-130b-5p
>hsa-miR-543
>hsa-let-7g-3p
>hsa-miR-3656
>hsa-miR-376c-5p
>hsa-miR-376a-5p
>hsa-miR-331-5p
>hsa-miR-490-5p
>hsa-miR-3117-3p
>hsa-let-7e-3p
>hsa-miR-125a-3p
>hsa-miR-454-5p
>hsa-miR-181d-5p
>hsa-miR-664a-5p
>hsa-miR-34b-5p
>hsa-miR-382-3p
>hsa-miR-489-3p
>hsa-miR-369-5p
>hsa-miR-493-3p
>hsa-miR-502-5p
>hsa-miR-628-3p
>hsa-miR-874-5p
>hsa-miR-409-5p
>hsa-miR-200c-3p
>hsa-miR-500b-5p
>hsa-miR-19b-1-5p

## Sheet: miR results - 7WCM - 0NCM
Cutoffs used: totalMatches= 7, maxNonCanonicalMatches= 0 (i.e. 7 total matches between the seed region of the miR and the seed site of the target sequence of which 7 are WC and 0 are non-canonical)
miRid	miRseq	miRseqRev	counts	totMatchesInSeed	cwcMatchesInSeed	seedLocation	t1	totMatchesInCentral	cwcMatchesInCentral	totMatchesInCompensatory	cwcMatchesInCompensatory	localAUcontent
>hsa-miR-93-3p	ACUGCUGAGCUAGCACUUCCCG	GCCCUUCACGAUCGAGUCGUCA	1	7	7mer	96	C	2	1	2	1	0.3
>hsa-miR-197-3p	UUCACCACCUUCUCCACCCAGC	CGACCCACCUCUUCCACCACUU	1	7	7mer	178	G	1	1	1	1	0.35
>hsa-miR-149-5p	UCUGGCUCCGUGUCUUCACUCCC	CCCUCACUUCUGUGCCUCGGUCU	1	7	7mer	69	G	3	2	2	1	0.35
>hsa-miR-532-5p	CAUGCCUUGAGUGUAGGACCGU	UGCCAGGAUGUGAGUUCCGUAC	1	7	7mer	12	G	1	0	2	1	0.5
>hsa-miR-545-3p	UCAGCAAACAUUUAUUGUGUGC	CGUGUGUUAUUUACAAACGACU	1	7	7mer	121	U	1	0	2	1	0.4
>hsa-miR-624-5p	UAGUACCAGUACCUUGUGUUCA	ACUUGUGUUCCAUGACCAUGAU	1	7	7mer	18	C	1	1	2	1	0.55
>hsa-miR-1248	ACCUUCUUGUAUAAGCACUGUGCUAAA	AAAUCGUGUCACGAAUAUGUUCUUCCA	1	7	7mer	9	C	2	1	1	1	0.4
>hsa-miR-2110	UUGGGGAAACGGCCGCUGAGUG	GUGAGUCGCCGGCAAAGGGGUU	1	7	7mer	248	G	2	1	1	0	0.4
>hsa-miR-3120-3p	CACAGCAAGUGUAGACAGGCA	ACGGACAGAUGUGAACGACAC	1	7	7mer	122	C	3	2	1	1	0.45

## Sheet: miR results - 7WCM - 1NCM
Cutoffs used: totalMatches= 7, maxNonCanonicalMatches= 1 (i.e. 7 total matches between the seed region of the miR and the seed site of the target sequence of which 6 are WC and 1 can be non-canonical)
miRid	miRseq	miRseqRev	counts	totMatchesInSeed	cwcMatchesInSeed	seedLocation	t1	totMatchesInCentral	cwcMatchesInCentral	totMatchesInCompensatory	cwcMatchesInCompensatory	localAUcontent
>hsa-miR-93-3p	ACUGCUGAGCUAGCACUUCCCG	GCCCUUCACGAUCGAGUCGUCA	1	7	7mer	96	C	2	1	2	1	0.3
>hsa-miR-197-3p	UUCACCACCUUCUCCACCCAGC	CGACCCACCUCUUCCACCACUU	1	7	7mer	178	G	1	1	1	1	0.35
>hsa-miR-224-3p	AAAAUGGUGCCCUAGUGACUACA	ACAUCAGUGAUCCCGUGGUAAAA	1	7	6mer	117	G	0	0	2	0	0.4
>hsa-miR-149-5p	UCUGGCUCCGUGUCUUCACUCCC	CCCUCACUUCUGUGCCUCGGUCU	1	7	7mer	69	G	3	2	2	1	0.35
>hsa-miR-490-5p	CCAUGGAUCUCCAGGUGGGU	UGGGUGGACCUCUAGGUACC	1	7	4mer	56	G	2	1	1	0	0.5
>hsa-miR-505-5p	GGGAGCCAGGAAGUAUUGAUGU	UGUAGUUAUGAAGGACCGAGGG	1	7	3mer	245	C	2	1	2	1	0.55
>hsa-miR-532-5p	CAUGCCUUGAGUGUAGGACCGU	UGCCAGGAUGUGAGUUCCGUAC	1	7	7mer	12	G	1	0	2	1	0.5
>hsa-miR-545-3p	UCAGCAAACAUUUAUUGUGUGC	CGUGUGUUAUUUACAAACGACU	1	7	7mer	121	U	1	0	2	1	0.4
>hsa-miR-550a-3p	UGUCUUACUCCCUCAGGCACAU	UACACGGACUCCCUCAUUCUGU	1	7	4mer	181	U	2	1	1	1	0.35
>hsa-miR-624-5p	UAGUACCAGUACCUUGUGUUCA	ACUUGUGUUCCAUGACCAUGAU	1	7	7mer	18	C	1	1	2	1	0.55
>hsa-miR-542-3p	UGUGACAGAUUGAUAACUGAAA	AAAGUCAAUAGUUAGACAGUGU	1	7	6mer	125	G	1	0	0	0	0.5
>hsa-miR-877-5p	GUAGAGGAGAUGGCGCAGGG	GGGACGCGGUAGAGGAGAUG	1	7	6mer	110	G	2	1	3	2	0.4
>hsa-miR-1248	ACCUUCUUGUAUAAGCACUGUGCUAAA	AAAUCGUGUCACGAAUAUGUUCUUCCA	1	7	7mer	9	C	2	1	1	1	0.4
>hsa-miR-664a-3p	UAUUCAUUUAUCCCCAGCCUACA	ACAUCCGACCCCUAUUUACUUAU	1	7	5mer	51	U	3	2	1	1	0.5
>hsa-miR-2110	UUGGGGAAACGGCCGCUGAGUG	GUGAGUCGCCGGCAAAGGGGUU	1	7	7mer	248	G	2	1	1	0	0.4
>hsa-miR-3120-3p	CACAGCAAGUGUAGACAGGCA	ACGGACAGAUGUGAACGACAC	1	7	7mer	122	C	3	2	1	1	0.45

## Sheet: miR results - 6WCM - 2NCM
Cutoffs used: totalMatches= 6, maxNonCanonicalMatches= 2 (i.e. 6 total matches between the seed region of the miR and the seed site of the target sequence of which 4 are WC and 2 can be non-canonical)
miRid	miRseq	miRseqRev	counts	totMatchesInSeed	cwcMatchesInSeed	seedLocation	t1	totMatchesInCentral	cwcMatchesInCentral	totMatchesInCompensatory	cwcMatchesInCompensatory	localAUcontent
>hsa-miR-193a-5p	UGGGUCUUUGCGGGCGAGAUGA	AGUAGAGCGGGCGUUUCUGGGU	16	6,6,6,6,6,6,6,6,6,6,6,6,6,6,6,6	3mer,3mer,3mer,2mer,3mer,2mer,2mer,4mer,4mer,3mer,2mer,2mer,3mer,4mer,4mer,2mer	1,2,12,19,36,67,74,75,76,89,140,156,167,183,184,198	U,A,G,U,A,A,G,U,G,U,C,C,G,U,G,U	0,0,2,2,2,2,2,3,2,1,2,2,2,2,3,3	0,0,0,2,2,2,2,2,1,1,1,0,1,1,1,2	0,0,3,1,1,2,1,1,1,2,3,3,3,1,2,4	0,0,2,1,1,1,1,1,1,1,2,1,1,1,1,1	0.3,0.3,0.5,0.55,0.55,0.4,0.35,0.45,0.35,0.4,0.6,0.4,0.3,0.4,0.35,0.45
>hsa-miR-486-3p	CGGGGCAGCUCAGUACAGGAU	UAGGACAUGACUCGACGGGGC	16	6,6,6,6,6,6,6,6,6,6,6,6,6,6,6,6	5mer,2mer,2mer,2mer,3mer,3mer,3mer,3mer,2mer,4mer,2mer,3mer,2mer,2mer,2mer,2mer	90,91,107,108,123,125,141,142,144,157,158,187,188,189,190,245	C,A,C,U,A,G,C,U,U,C,A,C,U,C,A,C	2,2,1,2,1,2,1,2,2,1,3,2,2,2,1,2	1,1,1,1,1,1,1,2,1,1,2,1,2,2,1,1	3,1,2,2,3,1,1,3,1,2,2,3,1,3,2,2	2,1,1,1,1,1,1,3,1,1,1,1,1,2,1,1	0.35,0.35,0.4,0.4,0.55,0.5,0.6,0.6,0.6,0.45,0.45,0.45,0.45,0.5,0.45,0.55
>hsa-miR-7704	CGGGGUCGGCGGCGACGUG	GUGCAGCGGCGGCUGGGGC	15	6,6,6,6,6,6,6,6,6,6,6,6,6,6,6	3mer,2mer,2mer,3mer,3mer,2mer,2mer,2mer,3mer,2mer,2mer,2mer,2mer,2mer,3mer	2,20,88,89,90,91,108,141,142,157,158,190,200,206,246	A,G,C,U,C,A,U,C,U,C,A,A,G,A,C	0,1,1,2,0,2,3,1,0,2,2,1,1,2,3	0,1,1,1,0,2,1,1,0,0,1,1,1,1,1	0,1,2,2,1,2,0,2,1,2,2,2,2,0,0	0,1,1,2,1,1,0,1,1,1,1,1,1,0,0	0.3,0.5,0.4,0.4,0.35,0.35,0.4,0.6,0.6,0.45,0.45,0.45,0.45,0.55,0.55
>hsa-miR-23b-5p	UGGGUUCCUGGCAUGCUGAUUU	UUUAGUCGUACGGUCCUUGGGU	13	6,6,6,6,6,6,6,6,6,6,6,6,6	2mer,3mer,2mer,3mer,3mer,3mer,3mer,3mer,2mer,2mer,4mer,3mer,2mer	1,2,19,53,68,75,76,89,99,106,166,167,200	U,A,U,A,G,U,G,U,G,U,C,G,G	0,0,2,2,3,4,3,1,3,3,3,3,2	0,0,2,1,2,4,2,1,2,3,3,2,1	0,0,2,3,2,1,2,3,2,1,2,3,2	0,0,1,2,0,0,1,1,0,0,0,2,1	0.3,0.3,0.55,0.5,0.4,0.45,0.35,0.4,0.35,0.45,0.35,0.3,0.45
>hsa-miR-584-5p	UUAUGGUUUGCCUGGGACUGAG	GAGUCAGGGUCCGUUUGGUAUU	12	6,6,6,6,6,6,6,6,6,6,6,6	3mer,3mer,2mer,3mer,3mer,3mer,3mer,3mer,4mer,3mer,5mer,2mer	13,33,43,56,70,77,78,86,116,174,209,238	G,C,A,G,G,A,C,C,U,G,U,U	1,1,2,3,1,1,2,1,1,2,2,0	1,1,1,1,0,0,1,1,1,1,1,0	2,3,1,2,2,0,1,3,2,1,1,2	2,1,1,1,2,0,1,2,0,1,1,1	0.55,0.5,0.45,0.5,0.4,0.35,0.25,0.3,0.45,0.4,0.4,0.6
>hsa-miR-9-5p	UCUUUGGUUAUCUAGCUGUAUGA	AGUAUGUCGAUCUAUUGGUUUCU	11	6,6,6,6,6,6,6,6,6,6,6	3mer,5mer,3mer,3mer,2mer,3mer,2mer,5mer,3mer,3mer,3mer	5,27,33,46,65,71,96,135,174,175,194	A,C,C,U,C,A,C,U,G,U,A	2,1,2,1,1,2,1,1,1,1,2	1,1,1,1,0,1,1,0,1,0,1	0,3,3,1,3,2,1,3,2,2,3	0,2,2,0,1,2,1,1,1,1,2	0.3,0.45,0.5,0.5,0.4,0.45,0.3,0.4,0.4,0.4,0.45
>hsa-miR-423-5p	UGAGGGGCAGAGAGCGAGACUUU	UUUCAGAGCGAGAGACGGGGAGU	11	6,6,6,6,6,6,6,6,6,6,6	5mer,4mer,3mer,2mer,5mer,4mer,2mer,2mer,4mer,4mer,2mer	91,108,117,143,144,145,146,147,157,190,247	A,U,G,C,U,U,U,U,C,A,A	1,2,2,1,1,1,3,1,3,1,2	1,2,0,1,0,1,2,0,2,0,0	2,1,2,2,1,1,0,1,3,2,1	1,1,1,1,1,1,0,1,1,1,0	0.35,0.4,0.4,0.6,0.6,0.55,0.55,0.45,0.45,0.45,0.5
>hsa-miR-505-5p	GGGAGCCAGGAAGUAUUGAUGU	UGUAGUUAUGAAGGACCGAGGG	11	6,6,6,6,6,6,6,6,6,7,6	3mer,3mer,3mer,5mer,5mer,4mer,3mer,3mer,3mer,3mer,2mer	18,105,106,131,141,158,200,218,223,245,246	C,C,U,A,C,A,G,G,A,C,C	1,2,2,2,0,2,0,3,2,2,2	1,2,1,2,0,2,0,1,0,1,1	2,2,1,3,1,2,2,1,3,2,3	1,1,1,1,0,1,1,1,1,1,1	0.55,0.35,0.45,0.55,0.6,0.45,0.45,0.55,0.75,0.55,0.55
>hsa-miR-625-5p	AGGGGGAAAGUUCUAUAGUCC	CCUGAUAUCUUGAAAGGGGGA	11	6,6,6,6,6,6,6,6,6,6,6	3mer,2mer,3mer,3mer,4mer,2mer,2mer,2mer,3mer,4mer,6mer	91,108,109,142,144,145,158,190,227,247,248	A,U,G,U,U,U,A,A,A,A,G	2,1,2,2,3,2,1,2,1,2,2	2,0,1,2,1,0,1,1,0,0,0	1,1,1,2,2,1,1,3,1,1,3	0,0,1,2,1,1,1,2,0,1,3	0.35,0.4,0.35,0.6,0.6,0.55,0.45,0.45,0.75,0.5,0.4
>hsa-miR-3184-5p	UGAGGGGCCUCAGACCGAGCUUUU	UUUUCGAGCCAGACUCCGGGGAGU	11	6,6,6,6,6,6,6,6,6,6,6	5mer,4mer,3mer,2mer,5mer,4mer,2mer,2mer,4mer,4mer,2mer	91,108,117,143,144,145,146,147,157,190,247	A,U,G,C,U,U,U,U,C,A,A	2,2,2,1,2,2,2,1,1,1,3	1,1,1,0,1,1,2,1,1,1,2	1,1,3,0,0,0,0,1,2,1,1	1,1,2,0,0,0,0,0,1,1,1	0.35,0.4,0.4,0.6,0.6,0.55,0.55,0.45,0.45,0.45,0.5
>hsa-miR-29b-2-5p	CUGGUUUCACAUGGUGGCUUAG	GAUUCGGUGGUACACUUUGGUC	10	6,6,6,6,6,7,6,6,6,6	3mer,3mer,2mer,3mer,3mer,3mer,3mer,2mer,4mer,2mer	11,30,31,49,54,68,167,168,207,224	U,G,U,A,U,G,G,C,U,U	1,2,1,1,3,0,0,1,1,3	1,2,0,1,2,0,0,1,1,1	3,3,3,1,2,2,3,3,1,2	2,1,1,1,1,1,1,1,0,0	0.5,0.4,0.5,0.5,0.5,0.4,0.3,0.35,0.55,0.75
>hsa-miR-135a-5p	UAUGGCUUUUUAUUCCUAUGUGA	AGUGUAUCCUUAUUUUUCGGUAU	10	6,6,6,6,6,6,6,6,6,6	3mer,6mer,4mer,3mer,5mer,2mer,5mer,4mer,2mer,3mer	12,31,32,55,69,76,115,116,184,225	G,U,G,G,G,G,U,U,G,C	4,3,3,3,3,2,0,0,3,2	3,1,2,1,1,1,0,0,0,1	1,0,1,2,2,4,2,1,1,2	1,0,0,1,1,3,1,1,0,0	0.5,0.5,0.5,0.45,0.35,0.35,0.5,0.45,0.35,0.7
>hsa-miR-19b-1-5p	AGUUUUGCAGGUUUGCAUCCAGC	CGACCUACGUUUGGACGUUUUGA	9	6,6,6,6,6,6,6,6,6	4mer,4mer,2mer,2mer,2mer,3mer,2mer,4mer,3mer	28,29,42,66,73,82,97,136,237	C,A,G,C,C,G,C,G,G	2,2,2,2,1,3,3,3,1	1,1,1,1,0,3,3,2,0	3,2,3,2,3,2,2,2,2	1,1,2,2,2,0,1,2,2	0.4,0.4,0.5,0.45,0.35,0.25,0.35,0.45,0.55
>hsa-miR-218-5p	UUGUGCUUGAUCUAACCAUGU	UGUACCAAUCUAGUUCGUGUU	9	6,6,6,6,6,6,6,6,6	3mer,3mer,3mer,5mer,4mer,3mer,3mer,4mer,3mer	13,43,50,61,62,132,139,168,207	G,A,U,G,G,A,C,C,U	1,2,2,1,1,1,1,1,2	1,1,2,1,0,0,1,1,2	0,0,0,2,1,3,1,1,2	0,0,0,1,1,1,1,1,1	0.55,0.45,0.45,0.45,0.5,0.5,0.5,0.35,0.55
>hsa-miR-34b-5p	UAGGCAGUGUCAUUAGCUGAUUG	GUUAGUCGAUUACUGUGACGGAU	9	6,6,6,6,6,6,6,6,6	4mer,3mer,3mer,3mer,3mer,5mer,4mer,2mer,2mer	99,122,124,125,143,156,186,212,217	G,C,U,G,C,C,C,G,G	0,2,1,1,2,2,3,3,2	0,1,0,1,0,1,3,2,0	2,4,1,1,3,2,3,3,1	1,2,0,1,2,2,1,1,1	0.35,0.45,0.55,0.5,0.6,0.4,0.4,0.45,0.5
>hsa-miR-744-5p	UGCGGGGCUAGGGCUAACAGCA	ACGACAAUCGGGAUCGGGGCGU	9	6,6,6,6,6,6,6,6,6	1,4mer,2mer,3mer,2mer,2mer,2mer,2mer,2mer	23,39,94,102,112,143,202,203,247	A,A,A,G,C,C,C,A,A	2,1,1,1,2,0,1,1,3	2,1,0,1,1,0,1,0,1	2,3,1,1,1,2,0,1,1	0,3,1,1,1,2,0,1,1	0.5,0.6,0.4,0.3,0.45,0.6,0.5,0.45,0.5
>hsa-miR-1287-5p	UGCUGGAUCAGUGGUUCGAGUC	CUGAGCUUGGUGACUAGGUCGU	9	6,6,6,6,6,6,6,6,6	4mer,5mer,2mer,2mer,2mer,2mer,3mer,2mer,2mer	32,39,58,112,113,128,152,203,226	G,A,A,C,A,U,G,A,U	2,1,1,2,2,4,2,2,3	2,1,0,1,0,3,2,1,1	1,3,3,1,2,3,2,1,2	0,2,2,0,0,1,2,1,0	0.5,0.6,0.55,0.45,0.45,0.55,0.35,0.45,0.75
>hsa-miR-664a-5p	ACUGGCUAGGGAAAAUGAUUGGAU	UAGGUUAGUAAAAGGGAUCGGUCA	9	6,6,6,6,6,6,6,6,6	6mer,4mer,3mer,6mer,4mer,2mer,4mer,2mer,2mer	31,38,62,69,70,101,115,131,179	U,C,G,G,G,U,U,A,A	1,2,3,1,1,2,3,2,2	1,2,2,1,1,1,1,1,2	2,1,2,1,1,1,3,2,0	1,1,1,1,0,1,1,1,0	0.5,0.55,0.5,0.35,0.4,0.35,0.5,0.55,0.35
>hsa-let-7a-5p	UGAGGUAGUAGGUUGUAUAGUU	UUGAUAUGUUGGAUGAUGGAGU	8	6,6,6,6,6,6,6,6	4mer,4mer,2mer,4mer,4mer,3mer,2mer,4mer	91,108,123,144,157,158,187,190	A,U,A,U,C,A,C,A	2,3,2,2,3,3,1,3	1,1,1,1,1,1,1,2	2,2,2,4,1,1,2,3	1,1,0,4,1,0,0,1	0.35,0.4,0.55,0.6,0.45,0.45,0.45,0.45
>hsa-let-7b-5p	UGAGGUAGUAGGUUGUGUGGUU	UUGGUGUGUUGGAUGAUGGAGU	8	6,6,6,6,6,6,6,6	4mer,4mer,2mer,4mer,4mer,3mer,2mer,4mer	91,108,123,144,157,158,187,190	A,U,A,U,C,A,C,A	2,3,2,2,3,3,1,3	1,1,1,1,1,1,1,2	2,2,2,4,1,1,2,3	1,1,0,4,1,0,0,1	0.35,0.4,0.55,0.6,0.45,0.45,0.45,0.45
>hsa-let-7c-5p	UGAGGUAGUAGGUUGUAUGGUU	UUGGUAUGUUGGAUGAUGGAGU	8	6,6,6,6,6,6,6,6	4mer,4mer,2mer,4mer,4mer,3mer,2mer,4mer	91,108,123,144,157,158,187,190	A,U,A,U,C,A,C,A	2,3,2,2,3,3,1,3	1,1,1,1,1,1,1,2	2,2,2,4,1,1,2,3	1,1,0,4,1,0,0,1	0.35,0.4,0.55,0.6,0.45,0.45,0.45,0.45
>hsa-let-7d-5p	AGAGGUAGUAGGUUGCAUAGUU	UUGAUACGUUGGAUGAUGGAGA	8	6,6,6,6,6,6,6,6	4mer,4mer,2mer,4mer,4mer,3mer,2mer,4mer	91,108,123,144,157,158,187,190	A,U,A,U,C,A,C,A	2,3,2,2,3,3,1,3	1,1,1,1,1,1,1,2	2,2,2,3,1,1,2,3	1,1,0,3,1,0,0,1	0.35,0.4,0.55,0.6,0.45,0.45,0.45,0.45
>hsa-let-7e-5p	UGAGGUAGGAGGUUGUAUAGUU	UUGAUAUGUUGGAGGAUGGAGU	8	6,6,6,6,6,6,6,6	4mer,4mer,2mer,4mer,4mer,3mer,2mer,4mer	91,108,123,144,157,158,187,190	A,U,A,U,C,A,C,A	1,2,3,1,2,2,0,2	1,1,1,1,0,1,0,2	2,2,2,4,1,1,2,3	1,1,0,4,1,0,0,1	0.35,0.4,0.55,0.6,0.45,0.45,0.45,0.45
>hsa-let-7f-5p	UGAGGUAGUAGAUUGUAUAGUU	UUGAUAUGUUAGAUGAUGGAGU	8	6,6,6,6,6,6,6,6	4mer,4mer,2mer,4mer,4mer,3mer,2mer,4mer	91,108,123,144,157,158,187,190	A,U,A,U,C,A,C,A	2,3,2,2,3,3,1,3	1,2,1,1,1,2,1,2	2,2,2,4,1,1,2,3	1,1,0,4,1,0,0,1	0.35,0.4,0.55,0.6,0.45,0.45,0.45,0.45
>hsa-miR-22-5p	AGUUCUUCAGUGGCAAGCUUUA	AUUUCGAACGGUGACUUCUUGA	8	6,6,6,6,6,6,6,6	3mer,3mer,2mer,2mer,2mer,1,1,2mer	12,51,66,67,73,74,165,197	G,U,C,A,C,G,C,U	2,2,2,2,1,2,2,2	1,1,1,1,1,1,1,1	1,1,2,0,0,1,3,3	1,1,1,0,0,1,3,2	0.5,0.5,0.45,0.4,0.35,0.35,0.25,0.4
>hsa-miR-98-5p	UGAGGUAGUAAGUUGUAUUGUU	UUGUUAUGUUGAAUGAUGGAGU	8	6,6,6,6,6,6,6,6	4mer,4mer,2mer,4mer,4mer,3mer,2mer,4mer	91,108,123,144,157,158,187,190	A,U,A,U,C,A,C,A	1,3,2,2,3,2,1,2	0,2,1,1,1,0,1,1	2,2,2,4,1,1,2,3	1,1,0,4,1,0,0,1	0.35,0.4,0.55,0.6,0.45,0.45,0.45,0.45
>hsa-miR-34a-5p	UGGCAGUGUCUUAGCUGGUUGU	UGUUGGUCGAUUCUGUGACGGU	8	6,6,6,6,6,6,6,6	4mer,4mer,3mer,3mer,2mer,2mer,4mer,4mer	35,88,120,123,129,142,155,186	C,C,G,A,A,U,U,C	3,2,2,1,1,3,0,2	3,1,0,1,1,2,0,0	2,2,2,1,1,1,1,2	1,1,2,1,0,0,0,1	0.55,0.4,0.4,0.55,0.6,0.6,0.5,0.4
>hsa-miR-187-3p	UCGUGUCUUGUGUUGCAGCCGG	GGCCGACGUUGUGUUCUGUGCU	8	6,7,6,6,6,6,6,6	5mer,2mer,2mer,3mer,2mer,3mer,3mer,1	1,13,14,62,77,83,185,238	U,G,U,G,A,G,U,U	0,2,2,1,3,1,3,1	0,1,1,0,2,1,1,1	0,1,2,2,2,3,2,1	0,1,1,1,1,1,0,0	0.3,0.55,0.6,0.5,0.35,0.3,0.45,0.6
>hsa-miR-221-5p	ACCUGGCAUACAAUGUAGAUUU	UUUAGAUGUAACAUACGGUCCA	8	6,6,6,6,6,6,6,6	5mer,4mer,6mer,3mer,2mer,2mer,5mer,2mer	33,63,70,71,126,127,174,214	C,A,G,A,G,C,G,U	1,2,1,2,1,2,1,1	1,1,0,1,1,2,1,1	2,2,1,3,3,3,2,2	0,1,0,2,3,2,1,1	0.5,0.5,0.4,0.45,0.5,0.55,0.4,0.55
>hsa-let-7g-5p	UGAGGUAGUAGUUUGUACAGUU	UUGACAUGUUUGAUGAUGGAGU	8	6,6,6,6,6,6,6,6	4mer,4mer,2mer,4mer,4mer,3mer,2mer,4mer	91,108,123,144,157,158,187,190	A,U,A,U,C,A,C,A	3,3,2,3,3,2,2,4	2,2,1,1,1,1,1,3	2,2,2,4,1,1,2,3	1,1,0,4,1,0,0,1	0.35,0.4,0.55,0.6,0.45,0.45,0.45,0.45
>hsa-let-7i-5p	UGAGGUAGUAGUUUGUGCUGUU	UUGUCGUGUUUGAUGAUGGAGU	8	6,6,6,6,6,6,6,6	4mer,4mer,2mer,4mer,4mer,3mer,2mer,4mer	91,108,123,144,157,158,187,190	A,U,A,U,C,A,C,A	3,3,2,3,3,2,2,4	2,2,1,1,1,1,1,3	2,2,2,4,1,1,2,3	1,1,0,4,1,0,0,1	0.35,0.4,0.55,0.6,0.45,0.45,0.45,0.45
>hsa-miR-15b-3p	CGAAUCAUUAUUUGCUGCUCUA	AUCUCGUCGUUUAUUACUAAGC	8	6,6,6,6,6,6,7,6	3mer,3mer,4mer,2mer,2mer,5mer,3mer,2mer	17,52,53,105,217,223,244,245	U,C,A,C,G,A,C,C	2,2,3,2,2,3,2,3	1,1,1,1,2,1,2,2	2,3,0,0,1,2,2,1	1,2,0,0,1,1,1,1	0.55,0.5,0.5,0.35,0.5,0.75,0.6,0.55
>hsa-miR-34c-5p	AGGCAGUGUAGUUAGCUGAUUGC	CGUUAGUCGAUUGAUGUGACGGA	8	6,6,6,6,6,6,6,6	4mer,4mer,3mer,3mer,2mer,2mer,4mer,4mer	35,88,120,123,129,142,155,186	C,C,G,A,A,U,U,C	1,3,1,2,2,2,2,2	1,2,0,1,2,1,1,0	2,3,2,1,3,2,2,3	1,1,2,0,1,2,2,1	0.55,0.4,0.4,0.55,0.6,0.6,0.5,0.4
>hsa-miR-342-5p	AGGGGUGCUAUCUGUGAUUGA	AGUUAGUGUCUAUCGUGGGGA	8	6,6,6,6,6,6,6,6	3mer,3mer,3mer,3mer,3mer,2mer,5mer,4mer	37,91,99,142,143,158,208,247	G,A,G,U,C,A,G,A	2,2,2,2,1,1,2,3	1,1,1,1,1,0,1,1	3,3,3,1,4,2,1,3	2,3,1,1,3,1,1,1	0.55,0.35,0.35,0.6,0.6,0.45,0.45,0.5
>hsa-miR-339-3p	UGAGCGCCUCGACGACAGAGCCG	GCCGAGACAGCAGCUCCGCGAGU	8	6,6,6,6,6,6,6,6	3mer,2mer,2mer,4mer,3mer,3mer,3mer,2mer	19,89,106,140,141,157,199,244	U,U,U,C,C,C,C,C	1,1,1,2,2,3,3,1	1,1,1,1,1,1,2,0	2,2,1,2,2,2,3,1	1,2,1,1,1,1,3,1	0.55,0.4,0.45,0.6,0.6,0.45,0.4,0.6
>hsa-miR-877-5p	GUAGAGGAGAUGGCGCAGGG	GGGACGCGGUAGAGGAGAUG	8	6,7,6,6,6,6,6,6	4mer,6mer,5mer,2mer,2mer,1,5mer,4mer	21,110,111,118,149,150,192,228	A,G,C,C,A,G,G,A	2,2,3,1,2,2,3,2	2,1,1,1,1,1,1,0	2,3,1,2,4,3,2,3	2,2,1,1,2,1,1,1	0.45,0.4,0.45,0.4,0.4,0.35,0.4,0.75
>hsa-miR-28-3p	CACUAGAUUGUGAGCUCCUGGA	AGGUCCUCGAGUGUUAGAUCAC	7	6,6,6,7,6,6,6	2mer,2mer,3mer,3mer,3mer,1,2mer	102,120,152,215,216,221,242	G,G,G,U,U,U,U	3,2,2,1,4,2,1	2,1,1,1,2,1,1	1,2,1,3,2,2,2	0,2,1,2,2,1,1	0.3,0.4,0.35,0.55,0.45,0.6,0.6
>hsa-miR-376c-5p	GGUGGAUAUUCCUUCUAUGUU	UUGUAUCUUCCUUAUAGGUGG	7	6,6,6,6,6,6,6	2mer,3mer,3mer,2mer,3mer,2mer,2mer	55,108,115,131,190,225,226	G,U,U,A,A,C,U	2,2,0,2,1,1,2	1,0,0,1,0,0,0	3,1,2,1,3,2,2	1,0,0,1,2,0,1	0.45,0.4,0.5,0.55,0.45,0.7,0.75
>hsa-miR-326	CCUCUGGGCCCUUCCUCCAG	GACCUCCUUCCCGGGUCUCC	7	6,6,6,6,6,6,6	4mer,3mer,2mer,3mer,4mer,4mer,2mer	71,96,103,153,162,175,194	A,C,U,C,A,U,A	3,1,2,0,1,1,1	3,0,1,0,1,1,1	1,2,1,0,1,2,2	0,2,1,0,0,0,1	0.45,0.3,0.3,0.4,0.35,0.4,0.45
>hsa-miR-331-5p	CUAGGUAUGGUCCCAGGGAUCC	CCUAGGGACCCUGGUAUGGAUC	7	6,6,6,6,6,6,6	5mer,2mer,2mer,3mer,3mer,3mer,3mer	3,21,37,130,157,228,240	A,A,G,C,C,A,G	0,2,2,3,1,3,2	0,1,1,1,1,1,1	0,1,1,3,1,1,2	0,1,1,2,0,1,2	0.25,0.45,0.55,0.55,0.45,0.75,0.65
>hsa-miR-483-5p	AAGACGGGAGGAAAGAAGGGAG	GAGGGAAGAAAGGAGGGCAGAA	7	6,6,6,6,6,6,6	3mer,3mer,2mer,1,4mer,2mer,3mer	125,145,147,148,212,217,227	G,U,U,C,G,G,A	3,1,2,2,1,2,1	1,0,1,1,1,1,1	1,1,1,1,2,1,2	1,1,1,1,1,1,2	0.5,0.55,0.45,0.4,0.45,0.5,0.75
>hsa-miR-484	UCAGGCUCAGUCCCCUCCCGAU	UAGCCCUCCCCUGACUCGGACU	7	6,6,6,6,6,6,6	5mer,6mer,5mer,3mer,4mer,3mer,3mer	69,100,101,183,200,201,213	G,G,U,U,G,G,G	2,1,1,2,1,1,2	2,1,1,1,1,1,2	2,1,0,1,0,0,2	2,0,0,1,0,0,2	0.35,0.35,0.35,0.4,0.45,0.4,0.45
>hsa-miR-490-5p	CCAUGGAUCUCCAGGUGGGU	UGGGUGGACCUCUAGGUACC	7	7,6,6,6,6,6,6	4mer,3mer,2mer,4mer,2mer,3mer,2mer	56,57,77,126,153,226,240	G,C,A,G,C,U,G	2,2,2,1,0,2,1	1,2,1,0,0,1,1	1,1,1,3,2,2,2	0,0,0,2,2,1,1	0.5,0.5,0.35,0.5,0.4,0.75,0.65
>hsa-miR-652-3p	AAUGGCGCCACUAGGGUUGUG	GUGUUGGGAUCACCGCGGUAA	7	6,6,6,6,6,6,6	3mer,1,5mer,3mer,4mer,1,4mer	90,107,115,125,173,189,208	C,C,U,G,G,C,G	2,2,1,2,2,1,2	1,2,1,2,2,0,1	1,1,2,2,0,1,0	0,1,1,2,0,0,0	0.35,0.4,0.5,0.5,0.35,0.5,0.45
>hsa-miR-208b-5p	AAGCUUUUUGCUCGAAUUAUGU	UGUAUUAAGCUCGUUUUUCGAA	7	6,6,6,6,6,7,6	2mer,2mer,3mer,3mer,4mer,4mer,3mer	11,12,67,139,166,198,199	U,G,A,C,C,U,C	2,1,2,2,2,2,2	1,0,2,2,2,2,1	1,1,2,1,2,2,2	1,1,1,1,1,1,2	0.5,0.5,0.4,0.5,0.35,0.45,0.4
>hsa-miR-27a-3p	UUCACAGUGGCUAAGUUCCGC	CGCCUUGAAUCGGUGACACUU	6	6,6,6,6,6,6	3mer,4mer,4mer,4mer,6mer,4mer	22,78,124,178,186,241	C,C,U,G,C,U	2,2,3,2,1,0	1,2,1,1,1,0	1,1,1,2,2,1	0,1,0,1,0,0	0.5,0.25,0.55,0.35,0.4,0.65
>hsa-miR-28-5p	AAGGAGCUCACAGUCUAUUGAG	GAGUUAUCUGACACUCGAGGAA	6	6,6,6,6,6,6	4mer,3mer,3mer,4mer,4mer,3mer	107,143,156,189,201,246	C,C,C,C,G,C	2,0,2,1,1,1	2,0,1,1,1,1	2,1,1,2,1,3	1,1,0,0,1,1	0.4,0.6,0.4,0.5,0.4,0.55
>hsa-miR-33a-5p	GUGCAUUGUAGUUGCAUUGCA	ACGUUACGUUGAUGUUACGUG	6	6,6,6,6,6,6	3mer,5mer,3mer,3mer,3mer,3mer	35,45,88,137,155,240	C,G,C,C,U,G	1,2,3,4,2,3	1,1,2,3,1,1	3,2,3,2,1,2	2,1,1,0,0,1	0.55,0.5,0.4,0.5,0.5,0.65
>hsa-miR-27b-3p	UUCACAGUGGCUAAGUUCUGC	CGUCUUGAAUCGGUGACACUU	6	6,6,6,6,6,6	3mer,4mer,4mer,4mer,6mer,4mer	22,78,124,178,186,241	C,C,U,G,C,U	2,2,3,2,1,0	1,2,1,1,1,0	1,1,1,2,2,1	0,1,0,1,0,0	0.5,0.25,0.55,0.35,0.4,0.65
>hsa-miR-122-5p	UGGAGUGUGACAAUGGUGUUUG	GUUUGUGGUAACAGUGUGAGGU	6	6,6,6,6,6,6	4mer,2mer,4mer,2mer,4mer,2mer	20,119,141,142,158,212	G,U,C,U,A,G	1,3,0,0,1,2	1,2,0,0,1,1	1,2,1,3,3,2	0,2,1,1,1,0	0.5,0.4,0.6,0.6,0.45,0.45
>hsa-miR-125b-1-3p	ACGGGUUAGGCUCUUGGGAGCU	UCGAGGGUUCUCGGAUUGGGCA	6	6,6,6,6,6,6	2mer,3mer,2mer,2mer,4mer,2mer	21,77,100,101,168,201	A,A,G,U,C,G	1,0,1,1,0,1	1,0,1,1,0,1	2,2,1,1,1,1	0,1,0,1,1,1	0.45,0.35,0.35,0.35,0.35,0.4
>hsa-miR-132-5p	ACCGUGGCUUUCGAUUGUUACU	UCAUUGUUAGCUUUCGGUGCCA	6	6,6,6,7,6,6	2mer,2mer,4mer,2mer,2mer,3mer	14,57,71,127,175,202	U,C,A,C,U,C	3,3,3,1,1,3	2,2,1,0,0,1	1,2,2,3,2,1	1,1,1,2,1,1	0.6,0.5,0.45,0.55,0.4,0.5
>hsa-miR-133a-3p	UUUGGUCCCCUUCAACCAGCUG	GUCGACCAACUUCCCCUGGUUU	6	6,6,6,6,6,6	2mer,3mer,5mer,4mer,1,3mer	62,69,76,77,132,224	G,G,G,A,A,U	0,2,1,3,0,1	0,1,1,3,0,0	1,1,2,1,3,3	1,1,1,1,2,2	0.5,0.35,0.35,0.35,0.5,0.75
>hsa-miR-142-3p	UGUAGUGUUUCCUACUUUAUGGA	AGGUAUUUCAUCCUUUGUGAUGU	6	6,6,6,6,6,6	3mer,2mer,2mer,4mer,3mer,3mer	17,87,119,131,184,208	U,C,U,A,G,G	2,3,2,2,3,1	1,2,1,1,2,0	2,0,1,1,0,1	1,0,1,1,0,0	0.55,0.35,0.4,0.55,0.35,0.45
>hsa-miR-145-3p	GGAUUCCUGGAAAUACUGUUCU	UCUUGUCAUAAAGGUCCUUAGG	6	6,6,6,6,6,6	4mer,4mer,3mer,5mer,4mer,3mer	52,67,74,165,198,199	C,A,G,C,U,C	1,2,2,3,2,2	1,1,2,3,2,2	2,1,1,3,2,2	1,1,0,2,1,2	0.5,0.4,0.35,0.25,0.45,0.4
>hsa-miR-125a-3p	ACAGGUGAGGUUCUUGGGAGCC	CCGAGGGUUCUUGGAGUGGACA	6	6,6,6,6,6,6	3mer,4mer,3mer,2mer,4mer,3mer	21,100,110,118,209,228	A,G,G,C,U,A	2,1,3,1,1,3	1,1,0,0,1,0	2,1,1,1,2,1	0,0,0,0,1,0	0.45,0.35,0.4,0.4,0.4,0.75
>hsa-miR-154-5p	UAGGUUAUCCGUGUUGCCUUCG	GCUUCCGUUGUGCCUAUUGGAU	6	6,6,6,6,6,6	2mer,3mer,3mer,3mer,2mer,3mer	20,90,99,107,115,189	G,C,G,C,U,C	2,2,1,2,1,1	1,1,0,1,1,0	2,4,3,2,3,2	1,2,1,1,0,0	0.5,0.35,0.35,0.4,0.5,0.5
>hsa-miR-190a-3p	CUAUAUAUCAAACAUAUUCCU	UCCUUAUACAAACUAUAUAUC	6	6,6,6,6,7,6	2mer,2mer,3mer,4mer,4mer,3mer	126,213,236,238,240,241	G,G,U,U,G,U	2,0,1,0,1,1	2,0,1,0,1,1	0,2,1,2,1,2	0,1,1,2,1,2	0.5,0.45,0.6,0.6,0.65,0.65
>hsa-miR-193a-3p	AACUGGCCUACAAAGUCCCAGU	UGACCCUGAAACAUCCGGUCAA	6	6,6,6,6,6,6	2mer,6mer,2mer,5mer,6mer,2mer	15,32,102,116,173,215	A,G,G,U,G,U	2,1,2,1,1,0	1,1,1,1,1,0	2,2,2,2,1,1	2,2,2,1,1,0	0.6,0.5,0.3,0.45,0.35,0.55
>hsa-miR-302a-3p	UAAGUGCUUCCAUGUUUUGGUGA	AGUGGUUUUGUACCUUCGUGAAU	6	6,6,6,6,6,6	3mer,3mer,2mer,2mer,2mer,3mer	19,20,117,140,156,199	U,G,G,C,C,C	1,1,2,1,1,2	1,0,1,1,1,1	3,3,2,3,1,2	1,2,1,1,1,1	0.55,0.5,0.4,0.6,0.4,0.4
>hsa-miR-302b-3p	UAAGUGCUUCCAUGUUUUAGUAG	GAUGAUUUUGUACCUUCGUGAAU	6	6,6,6,6,6,6	3mer,3mer,2mer,2mer,2mer,3mer	19,20,117,140,156,199	U,G,G,C,C,C	1,1,2,1,1,2	1,0,1,1,1,1	3,3,2,3,1,2	1,2,1,1,1,1	0.55,0.5,0.4,0.6,0.4,0.4
>hsa-miR-302c-3p	UAAGUGCUUCCAUGUUUCAGUGG	GGUGACUUUGUACCUUCGUGAAU	6	6,6,6,6,6,6	3mer,3mer,2mer,2mer,2mer,3mer	19,20,117,140,156,199	U,G,G,C,C,C	1,1,2,1,1,2	1,0,1,1,1,1	3,3,2,3,1,2	1,2,1,1,1,1	0.55,0.5,0.4,0.6,0.4,0.4
>hsa-miR-302d-3p	UAAGUGCUUCCAUGUUUGAGUGU	UGUGAGUUUGUACCUUCGUGAAU	6	6,6,6,6,6,6	3mer,3mer,2mer,2mer,2mer,3mer	19,20,117,140,156,199	U,G,G,C,C,C	1,1,2,1,1,2	1,0,1,1,1,1	3,3,2,3,1,2	1,2,1,1,1,1	0.55,0.5,0.4,0.6,0.4,0.4
>hsa-miR-133b	UUUGGUCCCCUUCAACCAGCUA	AUCGACCAACUUCCCCUGGUUU	6	6,6,6,6,6,6	2mer,3mer,5mer,4mer,1,3mer	62,69,76,77,132,224	G,G,G,A,A,U	0,2,1,3,0,1	0,1,1,3,0,0	1,1,2,1,3,3	1,1,1,1,2,2	0.5,0.35,0.35,0.35,0.5,0.75
>hsa-miR-193b-5p	CGGGGUUUUGAGGGCGAGAUGA	AGUAGAGCGGGAGUUUUGGGGC	6	6,6,6,6,6,6	2mer,2mer,3mer,3mer,3mer,3mer	1,2,36,167,168,169	U,A,A,G,C,C	0,0,1,2,2,1	0,0,1,1,1,1	0,0,1,3,3,3	0,0,1,1,1,2	0.3,0.3,0.55,0.3,0.35,0.35
>hsa-miR-193b-3p	AACUGGCCCUCAAAGUCCCGCU	UCGCCCUGAAACUCCCGGUCAA	6	6,6,6,6,6,6	2mer,6mer,2mer,5mer,6mer,2mer	15,32,102,116,173,215	A,G,G,U,G,U	3,1,1,0,1,1	2,1,1,0,1,1	2,2,2,2,1,1	2,2,2,1,1,0	0.6,0.5,0.3,0.45,0.35,0.55
>hsa-miR-502-5p	AUCCUUGCUAUCUGGGUGCUA	AUCGUGGGUCUAUCGUUCCUA	6	6,6,6,6,6,6	4mer,4mer,3mer,3mer,6mer,5mer	44,64,71,72,195,196	A,G,A,C,G,C	1,3,2,3,2,0	1,2,1,1,1,0	2,2,1,3,2,3	0,0,1,2,1,0	0.5,0.4,0.45,0.35,0.35,0.4
>hsa-miR-628-5p	AUGCUGACAUAUUUACUAGAGG	GGAGAUCAUUUAUACAGUCGUA	6	6,6,6,6,6,6	3mer,6mer,5mer,4mer,3mer,3mer	33,95,96,153,174,204	C,G,C,C,G,C	1,2,1,2,1,2	1,1,0,1,0,0	3,2,1,1,3,2	1,0,0,1,2,1	0.5,0.3,0.3,0.4,0.4,0.4
>hsa-miR-708-5p	AAGGAGCUUACAAUCUAGCUGGG	GGGUCGAUCUAACAUUCGAGGAA	6	6,6,6,6,6,6	4mer,3mer,3mer,4mer,4mer,3mer	107,143,156,189,201,246	C,C,C,C,G,C	2,0,2,1,1,1	1,0,1,1,0,1	2,1,1,2,0,3	1,1,1,0,0,2	0.4,0.6,0.4,0.5,0.4,0.55
>hsa-miR-664a-3p	UAUUCAUUUAUCCCCAGCCUACA	ACAUCCGACCCCUAUUUACUUAU	6	6,6,7,6,6,6	6mer,3mer,5mer,4mer,3mer,3mer	46,47,51,52,235,242	U,G,U,C,A,U	1,2,3,2,2,1	1,1,2,1,2,1	2,1,1,1,1,0	2,1,1,1,1,0	0.5,0.45,0.5,0.5,0.6,0.6
>hsa-miR-2110	UUGGGGAAACGGCCGCUGAGUG	GUGAGUCGCCGGCAAAGGGGUU	6	6,6,6,6,7,6	3mer,3mer,3mer,2mer,7mer,5mer	110,191,192,228,248,249	G,A,G,A,G,U	1,4,2,2,2,3	1,2,1,1,1,2	2,2,1,2,1,2	2,1,1,1,0,1	0.4,0.45,0.4,0.75,0.4,0.4
>hsa-miR-642b-3p	AGACACAUUUGGAGAGGGACCC	CCCAGGGAGAGGUUUACACAGA	6	6,6,6,6,6,6	5mer,4mer,6mer,5mer,5mer,3mer	105,123,187,188,242,243	C,A,C,U,U,C	1,2,2,1,1,2	0,2,1,1,1,1	1,1,2,1,1,1	1,0,1,0,1,0	0.35,0.55,0.45,0.45,0.6,0.6
>hsa-miR-550b-2-5p	AUGUGCCUGAGGGAGUAAGACA	ACAGAAUGAGGGAGUCCGUGUA	6	7,6,6,6,6,6	5mer,4mer,6mer,5mer,3mer,4mer	13,14,61,62,132,207	G,U,G,G,A,U	0,0,2,3,3,4	0,0,0,1,1,2	3,2,1,2,3,1	2,2,0,0,2,0	0.55,0.6,0.45,0.5,0.5,0.55
>hsa-miR-4524a-3p	UGAGACAGGCUUAUGCUGCUAU	UAUCGUCGUAUUCGGACAGAGU	6	6,6,6,6,6,6	3mer,5mer,2mer,4mer,3mer,3mer	108,125,148,187,190,217	U,G,C,C,A,G	1,0,1,3,1,3	1,0,1,2,1,1	2,2,1,3,2,2	1,2,0,1,1,2	0.4,0.5,0.4,0.45,0.45,0.5
>hsa-miR-31-5p	AGGCAAGAUGCUGGCAUAGCU	UCGAUACGGUCGUAGAACGGA	5	6,6,6,6,6	3mer,4mer,4mer,2mer,3mer	113,120,149,187,216	A,G,A,C,U	2,3,1,2,2	1,2,1,1,0	3,2,3,3,3	2,1,1,2,2	0.45,0.4,0.4,0.45,0.45
>hsa-miR-34a-3p	CAAUCAGCAAGUAUACUGCCCU	UCCCGUCAUAUGAACGACUAAC	5	6,6,6,6,6	3mer,3mer,3mer,4mer,2mer	104,216,217,222,243	C,U,G,C,C	1,2,3,2,2	1,1,1,1,1	2,2,1,2,1	1,1,1,1,1	0.3,0.45,0.5,0.65,0.6
>hsa-miR-30b-3p	CUGGGAGGUGGAUGUUUACUUC	CUUCAUUUGUAGGUGGAGGGUC	5	6,6,6,6,6	4mer,4mer,2mer,5mer,4mer	111,147,150,160,248	C,U,G,G,G	1,2,2,2,2	0,1,2,0,0	2,2,2,1,2	0,2,1,0,1	0.45,0.45,0.35,0.4,0.4
>hsa-miR-133a-5p	AGCUGGUAAAAUGGAACCAAAU	UAAACCAAGGUAAAAUGGUCGA	5	6,6,6,6,6	4mer,5mer,3mer,4mer,4mer	32,39,152,173,210	G,A,G,G,C	1,1,2,1,0	1,1,1,1,0	2,1,3,0,2	1,1,3,0,0	0.5,0.6,0.35,0.35,0.4
>hsa-miR-140-5p	CAGUGGUUUUACCCUAUGGUAG	GAUGGUAUCCCAUUUUGGUGAC	5	6,6,6,6,6	3mer,3mer,3mer,2mer,4mer	32,116,117,139,210	G,U,G,C,C	2,1,2,3,1	2,1,1,2,0	2,2,1,3,1	1,1,0,1,0	0.5,0.45,0.4,0.5,0.4
>hsa-miR-143-5p	GGUGCAGUGCUGCAUCUCUGGU	UGGUCUCUACGUCGUGACGUGG	5	6,6,6,6,6	2mer,4mer,2mer,3mer,3mer	17,60,87,125,187	U,A,C,G,C	3,2,1,1,2	2,1,1,0,2	1,2,0,1,1	1,1,0,1,0	0.55,0.5,0.35,0.5,0.45
>hsa-miR-143-3p	UGAGAUGAAGCACUGUAGCUC	CUCGAUGUCACGAAGUAGAGU	5	6,6,6,6,6	3mer,3mer,2mer,3mer,6mer	108,119,149,190,228	U,U,A,A,A	1,2,2,1,2	0,2,1,0,1	2,1,3,3,2	1,1,0,2,0	0.4,0.4,0.4,0.45,0.75
>hsa-miR-144-5p	GGAUAUCAUCAUAUACUGUAAG	GAAUGUCAUAUACUACUAUAGG	5	6,6,7,6,6	2mer,2mer,2mer,1,2mer	18,19,105,106,123	C,U,C,U,A	2,1,1,1,0	1,0,1,0,0	1,2,1,1,2	1,1,0,0,1	0.55,0.55,0.35,0.45,0.55
>hsa-miR-149-5p	UCUGGCUCCGUGUCUUCACUCCC	CCCUCACUUCUGUGCCUCGGUCU	5	6,6,7,6,6	6mer,3mer,7mer,4mer,2mer	31,62,69,70,101	U,G,G,G,U	2,1,3,3,2	2,0,2,2,2	0,2,2,3,0	0,1,1,1,0	0.5,0.5,0.35,0.4,0.35
>hsa-miR-185-5p	UGGAGAGAAAGGCAGUUCCUGA	AGUCCUUGACGGAAAGAGAGGU	5	6,6,6,7,6	3mer,4mer,3mer,3mer,2mer	145,147,148,149,227	U,U,C,A,A	1,2,2,2,1	0,2,1,1,0	1,1,3,2,2	1,1,2,0,1	0.55,0.45,0.4,0.4,0.75
>hsa-miR-106b-3p	CCGCACUGUGGGUACUUGCUGC	CGUCGUUCAUGGGUGUCACGCC	5	6,6,6,6,6	6mer,4mer,6mer,3mer,3mer	35,88,155,177,179	C,C,U,A,A	0,2,3,2,3	0,1,0,1,2	2,3,1,2,1	1,2,1,2,0	0.55,0.4,0.5,0.35,0.35
>hsa-miR-299-5p	UGGUUUACCGUCCCACAUACAU	UACAUACACCCUGCCAUUUGGU	5	6,6,6,6,6	2mer,2mer,2mer,2mer,4mer	53,166,181,182,237	A,C,U,G,G	3,1,3,3,1	2,1,1,1,1	0,2,1,1,0	0,2,1,1,0	0.5,0.35,0.35,0.35,0.55
>hsa-miR-361-5p	UUAUCAGAAUCUCCAGGGGUAC	CAUGGGGACCUCUAAGACUAUU	5	6,6,6,6,6	2mer,5mer,3mer,2mer,4mer	16,24,103,121,216	C,A,U,U,U	2,2,2,1,1	1,1,1,0,1	2,2,2,2,0	1,1,2,1,0	0.55,0.4,0.3,0.4,0.45
>hsa-miR-378a-5p	CUCCUGACUCCAGGUCCUGUGU	UGUGUCCUGGACCUCAGUCCUC	5	6,6,6,6,6	4mer,4mer,5mer,4mer,3mer	71,127,162,195,220	A,C,A,G,U	3,2,2,1,2	3,2,2,1,1	3,3,1,2,2	1,1,1,0,1	0.45,0.55,0.35,0.35,0.65
>hsa-miR-148b-5p	AAGUUCUGUUAUACACUCAGGC	CGGACUCACAUAUUGUCUUGAA	5	6,6,6,6,6	3mer,3mer,2mer,2mer,2mer	18,52,129,198,199	C,C,A,U,C	2,3,2,2,3	1,2,1,1,2	1,1,1,2,2	1,1,1,2,2	0.55,0.5,0.6,0.45,0.4
>hsa-miR-452-5p	AACUGUUUGCAGAGGAAACUGA	AGUCAAAGGAGACGUUUGUCAA	5	6,6,6,6,6	4mer,2mer,3mer,2mer,2mer	32,76,85,184,239	G,G,G,G,G	0,1,2,1,0	0,1,2,1,0	3,0,1,2,3	2,0,1,1,2	0.5,0.35,0.3,0.35,0.55
>hsa-miR-409-5p	AGGUUACCCGAGCAACUUUGCAU	UACGUUUCAACGAGCCCAUUGGA	5	6,6,6,6,6	4mer,2mer,3mer,3mer,2mer	19,52,89,106,166	U,C,U,U,C	1,1,1,1,2	1,0,1,1,1	2,1,2,0,1	1,1,2,0,1	0.55,0.5,0.4,0.45,0.35
>hsa-miR-491-5p	AGUGGGGAACCCUUCCAUGAGG	GGAGUACCUUCCCAAGGGGUGA	5	6,6,6,6,6	2mer,2mer,4mer,3mer,6mer	23,94,145,192,249	A,A,U,G,U	2,2,2,1,3	2,1,1,1,3	2,2,2,2,2	1,1,2,2,1	0.5,0.4,0.55,0.4,0.4
>hsa-miR-582-5p	UUACAGUUGUUCAACCAGUUACU	UCAUUGACCAACUUGUUGACAUU	5	6,6,6,7,6	2mer,3mer,4mer,5mer,3mer	77,86,124,185,240	A,C,U,U,G	2,3,2,2,2	1,2,1,1,1	1,0,2,2,1	1,0,2,2,1	0.35,0.3,0.55,0.45,0.65
>hsa-miR-654-3p	UAUGUCUGCUGACCAUCACCUU	UUCCACUACCAGUCGUCUGUAU	5	6,6,6,6,6	3mer,2mer,3mer,3mer,2mer	12,76,115,184,237	G,G,U,G,G	3,3,1,2,2	2,3,1,1,1	0,2,3,1,0	0,1,2,1,0	0.5,0.35,0.5,0.35,0.55
>hsa-miR-3074-5p	GUUCCUGCUGAACUGAGCCAG	GACCGAGUCAAGUCGUCCUUG	5	6,6,6,6,6	5mer,4mer,6mer,4mer,4mer	65,72,163,164,196	C,C,G,C,C	1,1,1,1,2	1,0,1,0,1	2,2,2,2,3	1,2,1,1,1	0.4,0.35,0.35,0.3,0.4
>hsa-miR-500b-5p	AAUCCUUGCUACCUGGGU	UGGGUCCAUCGUUCCUAA	5	6,6,6,6,6	4mer,3mer,3mer,2mer,6mer	12,73,85,176,196	G,C,G,G,C	3,2,3,1,1	2,1,2,0,1	2,3,1,1,3	2,3,1,0,1	0.5,0.35,0.3,0.35,0.4
>hsa-miR-203b-5p	UAGUGGUCCUAAACAUUUCACA	ACACUUUACAAAUCCUGGUGAU	5	6,7,6,6,6	4mer,3mer,3mer,2mer,4mer	77,116,117,132,210	A,U,G,A,C	2,1,2,2,1	1,1,1,1,0	2,2,2,1,2	1,2,1,0,1	0.35,0.45,0.4,0.5,0.4
>hsa-miR-18a-5p	UAAGGUGCAUCUAGUGCAGAUAG	GAUAGACGUGAUCUACGUGGAAU	4	6,6,6,6	2mer,2mer,3mer,5mer	20,90,157,208	G,C,C,G	1,1,0,0	1,1,0,0	1,2,3,1	1,0,1,1	0.5,0.35,0.45,0.45
>hsa-miR-23a-3p	AUCACAUUGCCAGGGAUUUCC	CCUUUAGGGACCGUUACACUA	4	6,6,6,6	4mer,4mer,2mer,5mer	49,178,180,241	A,G,C,U	1,1,2,1	0,1,1,1	2,3,3,1	2,3,2,1	0.5,0.35,0.3,0.65
>hsa-miR-26a-5p	UUCAAGUAAUCCAGGAUAGGCU	UCGGAUAGGACCUAAUGAACUU	4	6,6,6,6	3mer,3mer,2mer,2mer	22,202,220,241	C,C,U,U	3,2,0,1	1,1,0,1	1,2,2,1	1,1,1,1	0.5,0.5,0.65,0.65
>hsa-miR-26b-5p	UUCAAGUAAUUCAGGAUAGGU	UGGAUAGGACUUAAUGAACUU	4	6,6,6,6	3mer,3mer,2mer,2mer	22,202,220,241	C,C,U,U	3,2,0,2	1,0,0,2	1,2,2,1	1,1,1,1	0.5,0.5,0.65,0.65
>hsa-miR-26b-3p	CCUGUUCUCCAUUACUUGGCU	UCGGUUCAUUACCUCUUGUCC	4	6,6,6,6	4mer,3mer,2mer,3mer	62,69,75,84	G,G,U,U	1,2,1,2	1,1,0,1	1,1,3,2	0,1,2,1	0.5,0.35,0.45,0.3
>hsa-miR-30a-3p	CUUUCAGUCGGAUGUUUGCAGC	CGACGUUUGUAGGCUGACUUUC	4	6,6,6,6	4mer,4mer,2mer,3mer	25,46,65,180	A,U,C,C	2,1,1,1	1,1,1,1	3,2,2,1	1,1,2,1	0.4,0.5,0.4,0.3
>hsa-miR-33a-3p	CAAUGUUUCCACAGUGCAUCAC	CACUACGUGACACCUUUGUAAC	4	6,6,6,6	3mer,4mer,3mer,2mer	13,116,238,239	G,U,U,G	1,1,0,0	1,1,0,0	3,3,3,2	2,0,2,0	0.55,0.45,0.6,0.55
>hsa-miR-93-3p	ACUGCUGAGCUAGCACUUCCCG	GCCCUUCACGAUCGAGUCGUCA	4	7,6,6,6	7mer,4mer,3mer,3mer	96,154,175,205	C,C,U,C	2,1,0,3	1,0,0,2	2,1,1,1	1,0,1,1	0.3,0.45,0.4,0.5
>hsa-miR-103a-3p	AGCAGCAUUGUACAGGGCUAUGA	AGUAUCGGGACAUGUUACGACGA	4	6,6,6,6	5mer,5mer,4mer,3mer	122,123,141,242	C,A,C,U	1,2,2,1	1,1,1,1	3,1,2,0	1,0,2,0	0.45,0.55,0.6,0.6
>hsa-miR-107	AGCAGCAUUGUACAGGGCUAUCA	ACUAUCGGGACAUGUUACGACGA	4	6,6,6,6	5mer,5mer,4mer,3mer	122,123,141,242	C,A,C,U	1,2,2,1	1,1,1,1	3,1,2,0	1,0,2,0	0.45,0.55,0.6,0.6
>hsa-miR-181a-2-3p	ACCACUGACCGUUGACUGUACC	CCAUGUCAGUUGCCAGUCACCA	4	6,6,6,6	6mer,6mer,3mer,4mer	154,175,179,241	C,U,A,U	1,2,2,1	0,1,1,0	1,2,2,2	1,1,1,1	0.45,0.4,0.35,0.65
>hsa-miR-182-5p	UUUGGCAAUGGUAGAACUCACACU	UCACACUCAAGAUGGUAACGGUUU	4	6,6,6,6	3mer,4mer,2mer,2mer	38,122,126,151	C,C,G,U	3,2,2,2	2,2,0,1	0,1,2,1	0,1,1,0	0.55,0.45,0.5,0.3
>hsa-miR-210-3p	CUGUGCGUGUGACAGCGGCUGA	AGUCGGCGACAGUGUGCGUGUC	4	6,6,6,6	3mer,2mer,5mer,3mer	13,37,61,80	G,G,G,A	1,1,2,2	0,1,1,2	1,1,1,2	1,1,0,1	0.55,0.55,0.45,0.3
>hsa-miR-224-3p	AAAAUGGUGCCCUAGUGACUACA	ACAUCAGUGAUCCCGUGGUAAAA	4	7,6,6,6	6mer,2mer,5mer,3mer	117,186,210,217	G,C,C,G	0,1,3,2	0,1,3,1	2,3,3,1	0,0,2,1	0.4,0.4,0.4,0.5
>hsa-miR-1-3p	UGGAAUGUAAAGAAGUAUGUAU	UAUGUAUGAAGAAAUGUAAGGU	4	6,6,6,6	4mer,3mer,3mer,4mer	119,188,212,245	U,U,G,C	1,0,0,2	0,0,0,1	2,2,2,1	2,1,1,0	0.4,0.45,0.45,0.55
>hsa-miR-23b-3p	AUCACAUUGCCAGGGAUUACCAC	CACCAUUAGGGACCGUUACACUA	4	6,6,6,6	4mer,4mer,2mer,5mer	49,178,180,241	A,G,C,U	1,1,2,1	0,1,1,1	2,3,3,1	2,3,2,1	0.5,0.35,0.3,0.65
>hsa-miR-27b-5p	AGAGCUUAGCUGAUUGGUGAAC	CAAGUGGUUAGUCGAUUCGAGA	4	6,6,6,6	2mer,4mer,4mer,2mer	53,140,199,200	A,C,C,G	1,1,1,2	1,1,0,2	4,3,1,2	4,1,0,1	0.5,0.6,0.4,0.45
>hsa-miR-128-3p	UCACAGUGAACCGGUCUCUUU	UUUCUCUGGCCAAGUGACACU	4	6,6,6,6	3mer,4mer,6mer,4mer	21,123,185,240	A,A,U,G	1,2,2,1	1,2,2,1	2,2,2,1	1,1,0,0	0.45,0.55,0.45,0.65
>hsa-miR-144-3p	UACAGUAUAGAUGAUGUACU	UCAUGUAGUAGAUAUGACAU	4	6,6,6,6	4mer,4mer,5mer,2mer	20,122,184,242	G,C,G,U	1,2,2,2	0,1,0,1	1,1,3,2	1,1,2,1	0.5,0.45,0.35,0.6
>hsa-miR-126-5p	CAUUAUUACUUUUGGUACGCG	GCGCAUGGUUUUCAUUAUUAC	4	6,6,6,6	2mer,3mer,3mer,4mer	18,51,235,239	C,U,A,G	2,2,0,2	0,1,0,2	2,3,3,3	1,2,2,1	0.55,0.5,0.6,0.55
>hsa-miR-126-3p	UCGUACCGUGAGUAAUAAUGCG	GCGUAAUAAUGAGUGCCAUGCU	4	6,6,6,6	5mer,4mer,3mer,3mer	18,88,179,218	C,C,A,G	2,2,2,2	2,1,1,0	2,2,1,2	1,1,0,1	0.55,0.4,0.35,0.55
>hsa-miR-190a-5p	UGAUAUGUUUGAUAUAUUAGGU	UGGAUUAUAUAGUUUGUAUAGU	4	6,6,6,6	2mer,3mer,3mer,2mer	187,211,212,240	C,U,G,G	2,2,2,3	1,1,2,2	2,1,2,2	1,1,1,1	0.45,0.5,0.45,0.65
>hsa-miR-1-5p	ACAUACUUCUUUAUAUGCCCAU	UACCCGUAUAUUUCUUCAUACA	4	6,6,6,6	3mer,3mer,2mer,4mer	13,177,185,238	G,A,U,U	3,1,2,3	2,0,0,3	2,1,1,3	1,1,1,2	0.55,0.35,0.45,0.6
>hsa-miR-296-5p	AGGGCCCCCCCUCAAUCCUGU	UGUCCUAACUCCCCCCCGGGA	4	6,6,6,6	4mer,2mer,2mer,2mer	89,106,199,244	U,U,C,C	0,1,0,1	0,0,0,1	2,1,2,2	1,1,1,2	0.4,0.45,0.4,0.6
>hsa-miR-30e-3p	CUUUCAGUCGGAUGUUUACAGC	CGACAUUUGUAGGCUGACUUUC	4	6,6,6,6	4mer,4mer,2mer,3mer	25,46,65,180	A,U,C,C	2,1,1,1	1,1,1,1	3,2,2,1	1,1,2,1	0.4,0.5,0.4,0.3
>hsa-miR-376a-5p	GUAGAUUCUCCUUCUAUGAGUA	AUGAGUAUCUUCCUCUUAGAUG	4	6,6,6,6	4mer,2mer,3mer,2mer	54,183,213,224	U,U,G,U	2,2,0,1	1,2,0,0	2,1,3,2	1,0,1,1	0.5,0.4,0.45,0.75
>hsa-miR-378a-3p	ACUGGACUUGGAGUCAGAAGGC	CGGAAGACUGAGGUUCAGGUCA	4	6,6,6,6	2mer,3mer,1,3mer	101,127,202,214	U,C,C,U	1,2,1,3	1,1,1,3	1,2,0,3	0,1,0,1	0.35,0.55,0.5,0.55
>hsa-miR-382-3p	AAUCAUUCACGGACAACACUU	UUCACAACAGGCACUUACUAA	4	6,6,6,6	3mer,2mer,2mer,2mer	15,51,176,242	A,U,G,U	0,2,3,1	0,1,3,1	1,1,1,1	1,1,1,1	0.6,0.5,0.35,0.6
>hsa-miR-151a-5p	UCGAGGAGCUCACAGUCUAGU	UGAUCUGACACUCGAGGAGCU	4	6,6,6,6	4mer,3mer,2mer,2mer	110,148,150,151	G,C,G,U	3,0,0,0	1,0,0,0	2,3,1,3	1,2,0,2	0.4,0.4,0.35,0.3
>hsa-miR-324-3p	CCCACUGCCCCAGGUGCUGCUGG	GGUCGUCGUGGACCCCGUCACCC	4	6,6,6,6	6mer,3mer,3mer,4mer	175,178,179,241	U,G,A,U	1,1,1,1	1,1,1,1	1,3,2,2	1,2,1,1	0.4,0.35,0.35,0.65
>hsa-miR-18b-5p	UAAGGUGCAUCUAGUGCAGUUAG	GAUUGACGUGAUCUACGUGGAAU	4	6,6,6,6	2mer,2mer,3mer,5mer	20,90,157,208	G,C,C,G	1,1,0,0	1,1,0,0	1,2,3,1	1,0,1,1	0.5,0.35,0.45,0.45
>hsa-miR-409-3p	GAAUGUUGCUCGGUGAACCCCU	UCCCCAAGUGGCUCGUUGUAAG	4	6,6,6,6	2mer,4mer,4mer,2mer	42,85,116,239	G,G,U,G	2,2,1,1	1,1,1,1	2,2,3,2	2,1,1,2	0.5,0.3,0.45,0.55
>hsa-miR-455-5p	UAUGUGCCUUUGGACUACAUCG	GCUACAUCAGGUUUCCGUGUAU	4	6,6,6,6	4mer,3mer,6mer,3mer	14,15,62,208	U,A,G,G	3,3,2,2	2,2,1,0	1,1,2,2	1,1,0,1	0.6,0.6,0.5,0.45
>hsa-miR-590-3p	UAAUUUUAUGUAUAAGCUAGU	UGAUCGAAUAUGUAUUUUAAU	4	6,6,6,6	2mer,4mer,1,3mer	48,52,182,222	A,C,G,C	3,3,3,2	1,1,0,1	2,1,1,2	1,1,1,1	0.5,0.5,0.35,0.65
>hsa-miR-151b	UCGAGGAGCUCACAGUCU	UCUGACACUCGAGGAGCU	4	6,6,6,6	4mer,3mer,2mer,2mer	110,148,150,151	G,C,G,U	3,0,0,0	1,0,0,0	2,3,1,3	1,2,0,2	0.4,0.4,0.35,0.3
>hsa-miR-1301-3p	UUGCAGCUGCCUGGGAGUGACUUC	CUUCAGUGAGGGUCCGUCGACGUU	4	6,6,6,6	4mer,3mer,3mer,4mer	124,132,185,201	U,A,U,G	2,1,2,2	1,0,1,1	2,2,1,3	2,1,0,1	0.55,0.5,0.45,0.4
>hsa-miR-378d	ACUGGACUUGGAGUCAGAAA	AAAGACUGAGGUUCAGGUCA	4	6,6,6,6	2mer,3mer,1,3mer	101,127,202,214	U,C,C,U	1,2,1,3	1,1,1,3	1,2,0,3	0,1,0,1	0.35,0.55,0.5,0.55
>hsa-miR-3074-3p	GAUAUCAGCUCAGUAGGCACCG	GCCACGGAUGACUCGACUAUAG	4	6,7,6,6	2mer,3mer,2mer,3mer	18,104,122,217	C,C,C,G	2,1,1,1	1,0,1,0	1,2,3,2	1,1,2,1	0.55,0.3,0.45,0.5
>hsa-miR-378c	ACUGGACUUGGAGUCAGAAGAGUGG	GGUGAGAAGACUGAGGUUCAGGUCA	4	6,6,6,6	2mer,3mer,1,3mer	101,127,202,214	U,C,C,U	1,2,1,3	1,1,1,3	1,2,0,3	0,1,0,1	0.35,0.55,0.5,0.55
>hsa-miR-499b-5p	ACAGACUUGCUGUGAUGUUCA	ACUUGUAGUGUCGUUCAGACA	4	6,6,6,6	3mer,5mer,2mer,2mer	183,213,218,219	U,G,G,A	4,3,3,2	1,2,1,0	2,3,3,1	1,2,2,1	0.4,0.45,0.55,0.65
>hsa-miR-24-3p	UGGCUCAGUUCAGCAGGAACAG	GACAAGGACGACUUGACUCGGU	3	6,6,6	2mer,4mer,3mer	105,182,187	C,G,C	1,3,3	1,1,1	3,0,3	2,0,1	0.35,0.35,0.45
>hsa-miR-16-2-3p	CCAAUAUUACUGUGCUGCUUUA	AUUUCGUCGUGUCAUUAUAACC	3	6,6,6	2mer,2mer,4mer	177,213,240	A,G,G	2,2,1	1,2,1	3,2,2	3,1,1	0.35,0.45,0.65
>hsa-miR-199a-5p	CCCAGUGUUCAGACUACCUGUUC	CUUGUCCAUCAGACUUGUGACCC	3	6,6,6	3mer,4mer,3mer	63,214,241	A,U,U	2,1,2	1,1,1	2,2,2	1,1,2	0.5,0.55,0.65
>hsa-miR-30c-2-3p	CUGGGAGAAGGCUGUUUACUCU	UCUCAUUUGUCGGAAGAGGGUC	3	6,6,6	2mer,2mer,4mer	150,228,248	G,A,G	3,2,2	3,1,1	2,2,2	1,0,1	0.35,0.75,0.4
>hsa-miR-7-5p	UGGAAGACUAGUGAUUUUGUUGUU	UUGUUGUUUUAGUGAUCAGAAGGU	3	6,6,6	3mer,4mer,2mer	109,148,149	G,C,A	1,2,1	0,2,1	3,3,3	1,1,1	0.35,0.4,0.4
>hsa-miR-10a-5p	UACCCUGUAGAUCCGAAUUUGUG	GUGUUUAAGCCUAGAUGUCCCAU	3	6,6,6	3mer,3mer,3mer	15,176,242	A,G,U	1,1,2	0,1,1	1,1,0	0,1,0	0.6,0.35,0.6
>hsa-miR-10b-5p	UACCCUGUAGAACCGAAUUUGUG	GUGUUUAAGCCAAGAUGUCCCAU	3	6,6,6	3mer,3mer,3mer	15,176,242	A,G,U	0,1,1	0,1,1	1,1,0	0,1,0	0.6,0.35,0.6
>hsa-miR-199b-5p	CCCAGUGUUUAGACUAUCUGUUC	CUUGUCUAUCAGAUUUGUGACCC	3	6,6,6	3mer,4mer,3mer	63,214,241	A,U,U	2,1,3	1,1,2	2,2,2	1,1,2	0.5,0.55,0.65
>hsa-miR-221-3p	AGCUACAUUGUCUGCUGGGUUUC	CUUUGGGUCGUCUGUUACAUCGA	3	6,7,6	3mer,4mer,3mer	47,242,243	G,U,C	3,1,3	2,1,1	2,1,3	1,1,1	0.45,0.6,0.6
>hsa-miR-222-3p	AGCUACAUCUGGCUACUGGGU	UGGGUCAUCGGUCUACAUCGA	3	6,7,6	3mer,4mer,3mer	47,242,243	G,U,C	1,1,1	0,1,1	1,1,1	1,1,1	0.45,0.6,0.6
>hsa-miR-224-5p	UCAAGUCACUAGUGGUUCCGUUUAG	GAUUUGCCUUGGUGAUCACUGAACU	3	6,7,6	4mer,3mer,2mer	185,218,219	U,G,A	2,2,1	1,1,1	3,4,2	1,4,2	0.45,0.55,0.65
>hsa-miR-125b-5p	UCCCUGAGACCCUAACUUGUGA	AGUGUUCAAUCCCAGAGUCCCU	3	6,6,6	3mer,4mer,4mer	57,153,194	C,C,A	1,1,1	1,1,1	2,1,2	1,1,1	0.5,0.4,0.45
>hsa-miR-140-3p	UACCACAGGGUAGAACCACGG	GGCACCAAGAUGGGACACCAU	3	6,6,6	5mer,6mer,5mer	176,242,243	G,U,C	2,2,2	1,1,1	1,1,1	1,0,1	0.35,0.6,0.6
>hsa-miR-125a-5p	UCCCUGAGACCCUUUAACCUGUGA	AGUGUCCAAUUUCCCAGAGUCCCU	3	6,6,6	3mer,4mer,4mer	57,153,194	C,C,A	1,1,1	1,1,1	3,1,2	2,1,1	0.5,0.4,0.45
>hsa-miR-134-5p	UGUGACUGGUUGACCAGAGGGG	GGGGAGACCAGUUGGUCAGUGU	3	6,6,6	2mer,4mer,4mer	119,125,176	U,G,G	4,1,3	1,0,1	0,1,1	0,1,1	0.4,0.5,0.35
>hsa-miR-136-3p	CAUCAUCGUCUCAAAUGAGUCU	UCUGAGUAAACUCUGCUACUAC	3	6,6,6	3mer,2mer,3mer	15,176,179	A,G,A	3,1,1	2,1,0	1,1,0	1,1,0	0.6,0.35,0.35
>hsa-miR-146a-5p	UGAGAACUGAAUUCCAUGGGUU	UUGGGUACCUUAAGUCAAGAGU	3	6,6,6	3mer,3mer,4mer	19,140,246	U,C,C	2,1,3	0,1,2	2,2,0	1,2,0	0.55,0.6,0.55
>hsa-miR-29c-5p	UGACCGAUUUCUCCUGGUGUUC	CUUGUGGUCCUCUUUAGCCAGU	3	6,6,6	3mer,2mer,3mer	216,222,243	U,C,C	2,2,2	1,1,1	1,2,1	0,0,1	0.45,0.65,0.6
>hsa-miR-30c-1-3p	CUGGGAGAGGGUUGUUUACUCC	CCUCAUUUGUUGGGAGAGGGUC	3	6,6,6	2mer,2mer,4mer	150,228,248	G,A,G	3,2,2	2,0,0	2,2,2	1,0,1	0.35,0.75,0.4
>hsa-miR-376c-3p	AACAUAGAGGAAAUUCCACGU	UGCACCUUAAAGGAGAUACAA	3	6,6,6	3mer,3mer,3mer	104,122,186	C,C,C	1,2,1	1,1,1	1,1,2	1,0,1	0.3,0.45,0.4
>hsa-miR-374a-5p	UUAUAAUACAACCUGAUAAGUG	GUGAAUAGUCCAACAUAAUAUU	3	6,6,6	3mer,2mer,2mer	56,126,240	G,G,G	2,2,1	2,2,1	2,2,2	1,2,1	0.5,0.5,0.65
>hsa-miR-379-5p	UGGUAGACUAUGGAACGUAGG	GGAUGCAAGGUAUCAGAUGGU	3	6,6,6	3mer,2mer,4mer	113,123,215	A,A,U	2,3,1	1,3,1	2,2,1	1,1,1	0.45,0.55,0.55
>hsa-miR-381-3p	UAUACAAGGGCAAGCUCUCUGU	UGUCUCUCGAACGGGAACAUAU	3	6,6,6	2mer,3mer,3mer	104,122,221	C,C,U	1,2,1	1,1,0	1,1,2	1,0,1	0.3,0.45,0.6
>hsa-miR-382-5p	GAAGUUGUUCGUGGUGGAUUCG	GCUUAGGUGGUGCUUGUUGAAG	3	6,6,6	2mer,2mer,3mer	99,117,199	G,G,C	2,2,2	1,1,1	4,3,3	2,2,2	0.35,0.4,0.4
>hsa-miR-340-3p	UCCGUCUCAGUUACUUUAUAGC	CGAUAUUUCAUUGACUCUGCCU	3	6,6,6	2mer,3mer,5mer	14,75,183	U,U,U	2,2,2	1,1,1	0,3,0	0,1,0	0.6,0.45,0.4
>hsa-miR-328-3p	CUGGCCCUCUCUGCCCUUCCGU	UGCCUUCCCGUCUCUCCCGGUC	3	6,6,6	4mer,2mer,3mer	68,75,130	G,U,C	1,1,1	1,0,1	1,2,2	1,2,2	0.4,0.45,0.55
>hsa-miR-151a-3p	CUAGACUGAAGCUCCUUGAGG	GGAGUUCCUCGAAGUCAGAUC	3	6,6,6	3mer,3mer,4mer	21,100,213	A,G,G	1,1,1	0,1,1	3,1,2	3,0,1	0.45,0.35,0.45
>hsa-miR-339-5p	UCCCUGUCCUCCAGGAGCUCACG	GCACUCGAGGACCUCCUGUCCCU	3	6,6,6	2mer,5mer,5mer	14,65,71	U,C,A	2,2,2	2,1,1	2,3,1	1,1,1	0.6,0.4,0.45
>hsa-miR-425-5p	AAUGACACGAUCACUCCCGUUGA	AGUUGCCCUCACUAGCACAGUAA	3	6,6,6	5mer,6mer,5mer	107,125,189	C,G,C	1,1,3	1,1,2	1,1,2	1,1,1	0.4,0.5,0.5
>hsa-miR-451a	AAACCGUUACCAUUACUGAGUU	UUGAGUCAUUACCAUUGCCAAA	3	6,6,6	6mer,3mer,4mer	86,177,243	C,A,C	2,1,0	2,1,0	1,1,2	0,0,1	0.3,0.35,0.6
>hsa-miR-489-3p	GUGACAUCACAUAUACGGCAGC	CGACGGCAUAUACACUACAGUG	3	6,6,6	4mer,5mer,4mer	106,124,213	U,U,G	2,3,0	1,2,0	1,1,2	0,1,1	0.45,0.55,0.45
>hsa-miR-490-3p	CAACCUGGAGGACUCCAUGCUG	GUCGUACCUCAGGAGGUCCAAC	3	6,6,6	4mer,2mer,4mer	216,217,243	U,G,C	2,2,1	1,1,0	2,1,1	1,1,1	0.45,0.5,0.6
>hsa-miR-146b-5p	UGAGAACUGAAUUCCAUAGGCUG	GUCGGAUACCUUAAGUCAAGAGU	3	6,6,6	3mer,3mer,4mer	19,140,246	U,C,C	2,1,3	0,1,2	2,2,0	1,2,0	0.55,0.6,0.55
>hsa-miR-493-3p	UGAAGGUCUACUGUGUGCCAGG	GGACCGUGUGUCAUCUGGAAGU	3	6,6,6	2mer,2mer,4mer	116,117,200	U,G,G	1,2,1	1,1,0	3,3,2	1,1,1	0.45,0.4,0.45
>hsa-miR-455-3p	GCAGUCCAUGGGCAUAUACAC	CACAUAUACGGGUACCUGACG	3	6,6,6	5mer,3mer,4mer	183,218,223	U,G,A	1,2,1	0,0,0	1,1,2	1,1,1	0.4,0.55,0.75
>hsa-miR-625-3p	GACUAUAGAACUUUCCCCCUCA	ACUCCCCCUUUCAAGAUAUCAG	3	6,6,6	2mer,2mer,1	176,242,243	G,U,C	0,2,2	0,1,1	1,1,2	0,1,1	0.35,0.6,0.6
>hsa-miR-628-3p	UCUAGUAAGAGUGGCAGUCGA	AGCUGACGGUGAGAAUGAUCU	3	6,6,6	2mer,2mer,2mer	122,214,241	C,U,U	2,2,1	1,2,0	1,2,1	0,1,1	0.45,0.55,0.65
>hsa-miR-411-5p	UAGUAGACCGUAUAGCGUACG	GCAUGCGAUAUGCCAGAUGAU	3	6,6,6	2mer,4mer,3mer	120,215,216	G,U,U	2,1,3	1,1,1	2,2,2	2,1,2	0.4,0.55,0.45
>hsa-miR-675-3p	CUGUAUGCCCUCACCGCUCA	ACUCGCCACUCCCGUAUGUC	3	6,6,6	3mer,3mer,3mer	16,59,80	C,C,A	3,1,2	3,1,1	1,1,1	0,1,1	0.55,0.5,0.3
>hsa-miR-374b-5p	AUAUAAUACAACCUGCUAAGUG	GUGAAUCGUCCAACAUAAUAUA	3	6,6,6	3mer,2mer,2mer	56,126,240	G,G,G	2,2,1	2,2,1	2,2,2	1,2,1	0.5,0.5,0.65
>hsa-miR-1180-3p	UUUCCGGCUCGCGUGGGUGUGU	UGUGUGGGUGCGCUCGGCCUUU	3	6,6,6	3mer,2mer,4mer	71,72,163	A,C,G	2,2,2	2,1,2	3,2,3	3,2,1	0.45,0.35,0.35
>hsa-miR-1248	ACCUUCUUGUAUAAGCACUGUGCUAAA	AAAUCGUGUCACGAAUAUGUUCUUCCA	3	7,6,6	7mer,4mer,3mer	9,165,197	C,C,U	2,2,1	1,1,1	1,2,3	1,1,1	0.4,0.25,0.4
>hsa-miR-1307-3p	ACUCGGCGUGGCGUCGGUCGUG	GUGCUGGCUGCGGUGCGGCUCA	3	6,6,6	3mer,3mer,3mer	38,71,179	C,A,A	3,1,3	2,1,2	1,3,1	1,2,1	0.55,0.45,0.35
>hsa-miR-3120-5p	CCUGUCUGUGCCUGCUGUACA	ACAUGUCGUCCGUGUCUGUCC	3	6,6,6	2mer,4mer,3mer	13,62,164	G,G,C	1,1,1	1,1,0	2,1,4	1,0,2	0.55,0.5,0.3
>hsa-miR-3184-3p	AAAGUCUCGCUCUCUGCCCCUCA	ACUCCCCGUCUCUCGCUCUGAAA	3	6,6,6	6mer,5mer,3mer	183,184,199	U,G,C	3,2,0	1,1,0	2,3,1	1,3,0	0.4,0.35,0.4
>hsa-let-7e-3p	CUAUACGGCCUCCUAGCUUUCC	CCUUUCGAUCCUCCGGCAUAUC	2	6,6	2mer,2mer	126,187	G,C	1,3	1,3	2,2	1,0	0.5,0.45
>hsa-let-7f-2-3p	CUAUACAGUCUACUGUCUUUCC	CCUUUCUGUCAUCUGACAUAUC	2	6,6	3mer,4mer	126,187	G,C	2,3	1,3	2,2	2,0	0.5,0.45
>hsa-miR-15a-5p	UAGCAGCACAUAAUGGUUUGUG	GUGUUUGGUAAUACACGACGAU	2	6,6	5mer,2mer	123,243	A,C	2,2	2,2	2,1	0,1	0.55,0.6
>hsa-miR-16-5p	UAGCAGCACGUAAAUAUUGGCG	GCGGUUAUAAAUGCACGACGAU	2	6,6	5mer,2mer	123,243	A,C	2,2	1,1	2,2	1,2	0.55,0.6
>hsa-miR-17-3p	ACUGCAGUGAAGGCACUUGUAG	GAUGUUCACGGAAGUGACGUCA	2	6,6	4mer,2mer	186,202	C,C	1,0	0,0	3,1	3,1	0.4,0.5
>hsa-miR-19a-3p	UGUGCAAAUCUAUGCAAAACUGA	AGUCAAAACGUAUCUAAACGUGU	2	6,6	4mer,4mer	122,221	C,U	0,2	0,1	2,1	0,0	0.45,0.6
>hsa-miR-19b-3p	UGUGCAAAUCCAUGCAAAACUGA	AGUCAAAACGUACCUAAACGUGU	2	6,6	4mer,4mer	122,221	C,U	0,2	0,1	2,1	0,0	0.45,0.6
>hsa-miR-20a-3p	ACUGCAUUAUGAGCACUUAAAG	GAAAUUCACGAGUAUUACGUCA	2	6,6	4mer,3mer	46,241	U,U	2,2	1,1	3,1	2,1	0.5,0.65
>hsa-miR-21-5p	UAGCUUAUCAGACUGAUGUUGA	AGUUGUAGUCAGACUAUUCGAU	2	6,6	2mer,4mer	182,198	G,U	2,2	1,2	1,2	1,0	0.35,0.45
>hsa-miR-29a-5p	ACUGAUUUCUUUUGGUGUUCAG	GACUUGUGGUUUUCUUUAGUCA	2	6,6	3mer,3mer	31,69	U,G	2,3	1,2	2,1	1,0	0.5,0.35
>hsa-miR-29a-3p	UAGCACCAUCUGAAAUCGGUUA	AUUGGCUAAAGUCUACCACGAU	2	6,6	4mer,5mer	18,105	C,C	3,2	1,2	1,0	1,0	0.55,0.35
>hsa-miR-99a-5p	AACCCGUAGAUCCGAUCUUGUG	GUGUUCUAGCCUAGAUGCCCAA	2	6,6	3mer,2mer	242,243	U,C	2,2	1,2	1,2	1,1	0.6,0.6
>hsa-miR-99a-3p	CAAGCUCGCUUCUAUGGGUCUG	GUCUGGGUAUCUUCGCUCGAAC	2	6,6	6mer,2mer	199,217	C,G	1,2	1,1	2,2	1,2	0.4,0.5
>hsa-miR-100-5p	AACCCGUAGAUCCGAACUUGUG	GUGUUCAAGCCUAGAUGCCCAA	2	6,6	3mer,2mer	242,243	U,C	2,2	1,2	0,1	0,0	0.6,0.6
>hsa-miR-101-5p	CAGUUAUCACAGUGCUGAUGCU	UCGUAGUCGUGACACUAUUGAC	2	6,6	2mer,2mer	52,129	C,A	2,4	2,4	3,2	2,0	0.5,0.6
>hsa-miR-101-3p	UACAGUACUGUGAUAACUGAA	AAGUCAAUAGUGUCAUGACAU	2	6,6	5mer,4mer	20,122	G,C	4,1	2,1	1,2	0,1	0.5,0.45
>hsa-miR-29b-3p	UAGCACCAUUUGAAAUCAGUGUU	UUGUGACUAAAGUUUACCACGAU	2	6,6	4mer,5mer	18,105	C,C	3,2	1,1	1,0	1,0	0.55,0.35
>hsa-miR-197-3p	UUCACCACCUUCUCCACCCAGC	CGACCCACCUCUUCCACCACUU	2	7,6	7mer,5mer	178,179	G,A	1,2	1,2	1,1	1,0	0.35,0.35
>hsa-miR-208a-3p	AUAAGACGAGCAAAAAGCUUGU	UGUUCGAAAAACGAGCAGAAUA	2	6,6	3mer,4mer	126,214	G,U	1,1	1,1	1,0	1,0	0.5,0.55
>hsa-miR-139-5p	UCUACAGUGCACGUGUCUCCAGU	UGACCUCUGUGCACGUGACAUCU	2	6,6	5mer,3mer	186,241	C,U	2,1	2,1	3,2	0,1	0.4,0.65
>hsa-miR-181c-3p	AACCAUCGACCGUUGAGUGGAC	CAGGUGAGUUGCCAGCUACCAA	2	6,6	5mer,4mer	15,176	A,G	1,2	1,1	3,1	2,0	0.6,0.35
>hsa-miR-204-5p	UUCCCUUUGUCAUCCUAUGCCU	UCCGUAUCCUACUGUUUCCCUU	2	6,6	4mer,3mer	11,49	U,A	1,2	1,1	1,1	1,0	0.5,0.5
>hsa-miR-212-3p	UAACAGUCUCCAGUCACGGCC	CCGGCACUGACCUCUGACAAU	2	6,6	6mer,5mer	185,186	U,C	3,3	2,2	1,2	1,1	0.45,0.4
>hsa-miR-181a-3p	ACCAUCGACCGUUGAUUGUACC	CCAUGUUAGUUGCCAGCUACCA	2	6,6	4mer,2mer	57,179	C,A	2,2	1,1	2,2	0,1	0.5,0.35
>hsa-miR-214-5p	UGCCUGUCUACACUUGCUGUGC	CGUGUCGUUCACAUCUGUCCGU	2	6,6	2mer,2mer	15,87	A,C	2,2	1,1	2,2	1,1	0.6,0.35
>hsa-miR-214-3p	ACAGCAGGCACAGACAGGCAGU	UGACGGACAGACACGGACGACA	2	6,7	4mer,5mer	103,121	U,U	2,1	1,1	1,2	1,1	0.3,0.4
>hsa-miR-223-3p	UGUCAGUUUGUCAAAUACCCCA	ACCCCAUAAACUGUUUGACUGU	2	6,6	2mer,4mer	55,186	G,C	3,2	0,0	2,2	2,1	0.45,0.4
>hsa-miR-200b-3p	UAAUACUGCCUGGUAAUGAUGA	AGUAGUAAUGGUCCGUCAUAAU	2	6,6	3mer,4mer	18,176	C,G	2,2	1,1	1,2	1,1	0.55,0.35
>hsa-let-7g-3p	CUGUACAGGCCACUGCCUUGC	CGUUCCGUCACCGGACAUGUC	2	6,6	3mer,4mer	126,187	G,C	3,2	2,1	2,2	2,0	0.5,0.45
>hsa-miR-15b-5p	UAGCAGCACAUCAUGGUUUACA	ACAUUUGGUACUACACGACGAU	2	6,6	5mer,2mer	123,243	A,C	2,2	2,2	2,1	0,1	0.55,0.6
>hsa-miR-130a-3p	CAGUGCAAUGUUAAAAGGGCAU	UACGGGAAAAUUGUAACGUGAC	2	6,6	3mer,3mer	18,222	C,C	4,1	2,0	0,2	0,1	0.55,0.65
>hsa-miR-132-3p	UAACAGUCUACAGCCAUGGUCG	GCUGGUACCGACAUCUGACAAU	2	6,6	6mer,5mer	185,186	U,C	3,3	2,2	1,2	1,1	0.45,0.4
>hsa-miR-145-5p	GUCCAGUUUUCCCAGGAAUCCCU	UCCCUAAGGACCCUUUUGACCUG	2	6,6	4mer,4mer	185,220	U,U	3,1	1,0	2,3	2,2	0.45,0.65
>hsa-miR-125b-2-3p	UCACAAGUCAGGCUCUUGGGAC	CAGGGUUCUCGGACUGAACACU	2	6,6	3mer,4mer	121,240	U,G	1,1	1,0	1,1	1,1	0.4,0.65
>hsa-miR-127-3p	UCGGAUCCGUCUGAGCUUGGCU	UCGGUUCGAGUCUGCCUAGGCU	2	6,6	3mer,4mer	75,224	U,U	1,2	0,0	0,2	0,2	0.45,0.75
>hsa-miR-136-5p	ACUCCAUUUGUUUUGAUGAUGGA	AGGUAGUAGUUUUGUUUACCUCA	2	6,6	4mer,3mer	46,177	U,A	1,2	1,1	2,1	0,0	0.5,0.35
>hsa-miR-194-5p	UGUAACAGCAACUCCAUGUGGA	AGGUGUACCUCAACGACAAUGU	2	6,6	3mer,4mer	104,125	C,G	0,3	0,3	2,2	1,1	0.3,0.5
>hsa-miR-195-5p	UAGCAGCACAGAAAUAUUGGC	CGGUUAUAAAGACACGACGAU	2	6,6	5mer,2mer	123,243	A,C	2,1	1,1	2,2	1,2	0.55,0.6
>hsa-miR-200c-3p	UAAUACUGCCGGGUAAUGAUGGA	AGGUAGUAAUGGGCCGUCAUAAU	2	6,6	3mer,4mer	18,176	C,G	1,3	1,3	1,2	1,1	0.55,0.35
>hsa-miR-155-5p	UUAAUGCUAAUCGUGAUAGGGGUU	UUGGGGAUAGUGCUAAUCGUAAUU	2	6,6	4mer,4mer	14,43	U,A	1,1	0,1	1,3	1,1	0.6,0.45
>hsa-miR-29c-3p	UAGCACCAUUUGAAAUCGGUUA	AUUGGCUAAAGUUUACCACGAU	2	6,6	4mer,5mer	18,105	C,C	3,2	1,1	1,0	1,0	0.55,0.35
>hsa-miR-200a-3p	UAACACUGUCUGGUAACGAUGU	UGUAGCAAUGGUCUGUCACAAU	2	6,6	4mer,5mer	105,176	C,G	2,2	2,1	2,2	1,1	0.35,0.35
>hsa-miR-301a-3p	CAGUGCAAUAGUAUUGUCAAAGC	CGAAACUGUUAUGAUAACGUGAC	2	6,6	3mer,3mer	18,222	C,C	2,1	1,0	2,2	1,0	0.55,0.65
>hsa-miR-99b-5p	CACCCGUAGAACCGACCUUGCG	GCGUUCCAGCCAAGAUGCCCAC	2	6,6	3mer,2mer	242,243	U,C	1,1	0,1	0,1	0,0	0.6,0.6
>hsa-miR-99b-3p	CAAGCUCGUGUCUGUGGGUCCG	GCCUGGGUGUCUGUGCUCGAAC	2	6,6	6mer,2mer	199,217	C,G	2,2	1,1	2,3	1,3	0.4,0.5
>hsa-miR-130b-5p	ACUCUUUCCCUGUUGCACUAC	CAUCACGUUGUCCCUUUCUCA	2	6,6	3mer,3mer	65,196	C,C	3,1	1,0	2,3	1,0	0.4,0.4
>hsa-miR-130b-3p	CAGUGCAAUGAUGAAAGGGCAU	UACGGGAAAGUAGUAACGUGAC	2	6,6	3mer,3mer	18,222	C,C	3,1	2,1	0,3	0,2	0.55,0.65
>hsa-miR-369-5p	AGAUCGACCGUGUUAUAUUCGC	CGCUUAUAUUGUGCCAGCUAGA	2	6,6	2mer,3mer	216,222	U,C	4,2	2,0	2,2	1,1	0.45,0.65
>hsa-miR-376a-3p	AUCAUAGAGGAAAAUCCACGU	UGCACCUAAAAGGAGAUACUA	2	6,6	3mer,2mer	57,241	C,U	1,1	1,1	2,1	2,1	0.5,0.65
>hsa-miR-337-3p	CUCCUAUAUGAUGCCUUUCUUC	CUUCUUUCCGUAGUAUAUCCUC	2	6,6	2mer,3mer	178,241	G,U	3,2	2,1	2,0	1,0	0.35,0.65
>hsa-miR-331-3p	GCCCCUGGGCCUAUCCUAGAA	AAGAUCCUAUCCGGGUCCCCG	2	6,6	6mer,4mer	72,175	C,U	2,0	1,0	1,2	1,1	0.35,0.4
>hsa-miR-423-3p	AGCUCGGUCUGAGGCCCCUCAGU	UGACUCCCCGGAGUCUGGCUCGA	2	6,6	3mer,2mer	39,186	A,C	2,3	1,2	1,2	1,1	0.6,0.4
>hsa-miR-424-5p	CAGCAGCAAUUCAUGUUUUGAA	AAGUUUUGUACUUAACGACGAC	2	6,6	5mer,2mer	123,243	A,C	2,2	1,2	2,1	0,1	0.55,0.6
>hsa-miR-425-3p	AUCGGGAAUGUCGUGUCCGCCC	CCCGCCUGUGCUGUAAGGGCUA	2	6,6	3mer,5mer	57,248	C,G	2,3	1,0	2,4	1,1	0.5,0.4
>hsa-miR-450a-5p	UUUUGCGAUGUGUUCCUAAUAU	UAUAAUCCUUGUGUAGCGUUUU	2	6,6	4mer,2mer	26,80	G,A	2,1	1,0	2,2	1,1	0.35,0.3
>hsa-miR-452-3p	CUCAUCUGCAAAGAAGUAAGUG	GUGAAUGAAGAAACGUCUACUC	2	6,6	3mer,3mer	14,178	U,G	0,0	0,0	2,1	1,1	0.6,0.35
>hsa-miR-376b-3p	AUCAUAGAGGAAAAUCCAUGUU	UUGUACCUAAAAGGAGAUACUA	2	6,6	3mer,2mer	57,241	C,U	1,1	1,1	2,1	2,1	0.5,0.65
>hsa-miR-486-5p	UCCUGUACUGAGCUGCCCCGAG	GAGCCCCGUCGAGUCAUGUCCU	2	6,6	5mer,2mer	63,241	A,U	3,2	1,1	1,2	1,1	0.5,0.65
>hsa-miR-493-5p	UUGUACAUGGUAGGCUUUCAUU	UUACUUUCGGAUGGUACAUGUU	2	6,6	3mer,4mer	126,213	G,G	2,3	1,3	2,1	1,1	0.5,0.45
>hsa-miR-497-5p	CAGCAGCACACUGUGGUUUGU	UGUUUGGUGUCACACGACGAC	2	6,6	5mer,2mer	123,243	A,C	1,2	1,1	3,1	1,1	0.55,0.6
>hsa-miR-497-3p	CAAACCACACUGUGGUGUUAGA	AGAUUGUGGUGUCACACCAAAC	2	6,6	6mer,6mer	217,244	G,C	3,2	2,1	2,3	1,1	0.5,0.6
>hsa-miR-499a-3p	AACAUCACAGCAAGUCUGUGCU	UCGUGUCUGAACGACACUACAA	2	6,6	3mer,3mer	104,178	C,G	0,2	0,1	1,2	1,1	0.3,0.35
>hsa-miR-487b-3p	AAUCGUACAGGGUCAUCCACUU	UUCACCUACUGGGACAUGCUAA	2	6,6	1,2mer	15,215	A,U	0,3	0,2	2,2	1,1	0.6,0.55
>hsa-miR-550a-3p	UGUCUUACUCCCUCAGGCACAU	UACACGGACUCCCUCAUUCUGU	2	7,6	4mer,3mer	181,182	U,G	2,3	1,1	1,1	1,1	0.35,0.35
>hsa-miR-590-5p	GAGCUUAUUCAUAAAAGUGCAG	GACGUGAAAAUACUUAUUCGAG	2	6,6	2mer,4mer	182,198	G,U	4,2	2,1	0,2	0,1	0.35,0.45
>hsa-miR-598-3p	UACGUCAUCGUUGUCAUCGUCA	ACUGCUACUGUUGCUACUGCAU	2	6,6	4mer,2mer	47,104	G,C	3,1	1,1	2,2	1,1	0.45,0.3
>hsa-miR-624-5p	UAGUACCAGUACCUUGUGUUCA	ACUUGUGUUCCAUGACCAUGAU	2	7,6	7mer,4mer	18,105	C,C	1,2	1,1	2,3	1,2	0.55,0.35
>hsa-miR-671-5p	AGGAAGCCCUGGAGGGGCUGGAG	GAGGUCGGGGAGGUCCCGAAGGA	2	6,6	3mer,2mer	106,246	U,C	1,2	1,0	1,1	1,1	0.45,0.55
>hsa-miR-454-3p	UAGUGCAAUAUUGCUUAUAGGGU	UGGGAUAUUCGUUAUAACGUGAU	2	6,6	3mer,3mer	18,222	C,C	3,1	1,0	2,2	1,1	0.55,0.65
>hsa-miR-874-5p	CGGCCCCACGCACCAGGGUAAGA	AGAAUGGGACCACGCACCCCGGC	2	6,6	3mer,2mer	105,243	C,C	2,1	2,0	2,0	1,0	0.35,0.6
>hsa-miR-887-3p	GUGAACGGGCGCCAUCCCGAGG	GGAGCCCUACCGCGGGCAAGUG	2	6,6	2mer,4mer	118,150	C,G	2,2	1,1	0,1	0,0	0.4,0.35
>hsa-miR-208b-3p	AUAAGACGAACAAAAGGUUUGU	UGUUUGGAAAACAAGCAGAAUA	2	6,6	3mer,4mer	126,214	G,U	1,0	1,0	2,1	1,1	0.5,0.55
>hsa-miR-1307-5p	UCGACCGGACCUCGACCGGCU	UCGGCCAGCUCCAGGCCAGCU	2	6,6	3mer,2mer	217,218	G,G	3,1	2,1	1,1	1,1	0.5,0.55
>hsa-miR-499b-3p	AACAUCACUGCAAGUCUUAACA	ACAAUUCUGAACGUCACUACAA	2	6,6	3mer,3mer	104,178	C,G	0,3	0,2	1,2	1,1	0.3,0.35
>hsa-miR-4524b-5p	AUAGCAGCAUAAGCCUGUCUC	CUCUGUCCGAAUACGACGAUA	2	6,6	4mer,4mer	121,124	U,U	0,2	0,1	0,3	0,1	0.4,0.55
>hsa-let-7a-3p	CUAUACAAUCUACUGUCUUUC	CUUUCUGUCAUCUAACAUAUC	1	6	3mer	126	G	2	1	2	2	0.5
>hsa-let-7b-3p	CUAUACAACCUACUGCCUUCCC	CCCUUCCGUCAUCCAACAUAUC	1	6	3mer	126	G	2	1	2	2	0.5
>hsa-let-7d-3p	CUAUACGACCUGCUGCCUUUCU	UCUUUCCGUCGUCCAGCAUAUC	1	6	2mer	126	G	2	1	2	2	0.5
>hsa-let-7f-1-3p	CUAUACAAUCUAUUGCCUUCCC	CCCUUCCGUUAUCUAACAUAUC	1	6	3mer	126	G	2	1	2	2	0.5
>hsa-miR-17-5p	CAAAGUGCUUACAGUGCAGGUAG	GAUGGACGUGACAUUCGUGAAAC	1	6	3mer	20	G	2	1	1	1	0.5
>hsa-miR-20a-5p	UAAAGUGCUUAUAGUGCAGGUAG	GAUGGACGUGAUAUUCGUGAAAU	1	6	3mer	20	G	2	1	1	1	0.5
>hsa-miR-21-3p	CAACACCAGUCGAUGGGCUGU	UGUCGGGUAGCUGACCACAAC	1	6	6mer	105	C	2	1	2	1	0.35
>hsa-miR-22-3p	AAGCUGCCAGUUGAAGAACUGU	UGUCAAGAAGUUGACCGUCGAA	1	6	4mer	99	G	1	1	2	1	0.35
>hsa-miR-24-1-5p	UGCCUACUGAGCUGAUAUCAGU	UGACUAUAGUCGAGUCAUCCGU	1	6	4mer	10	A	2	2	3	2	0.5
>hsa-miR-24-2-5p	UGCCUACUGAGCUGAAACACAG	GACACAAAGUCGAGUCAUCCGU	1	6	4mer	10	A	2	2	2	2	0.5
>hsa-miR-93-5p	CAAAGUGCUGUUCGUGCAGGUAG	GAUGGACGUGCUUGUCGUGAAAC	1	6	3mer	20	G	3	1	2	1	0.5
>hsa-miR-95-3p	UUCAACGGGUAUUUAUUGAGCA	ACGAGUUAUUUAUGGGCAACUU	1	6	2mer	214	U	1	1	1	0	0.55
>hsa-miR-98-3p	CUAUACAACUUACUACUUUCCC	CCCUUUCAUCAUUCAACAUAUC	1	6	3mer	126	G	2	1	1	1	0.5
>hsa-miR-106a-5p	AAAAGUGCUUACAGUGCAGGUAG	GAUGGACGUGACAUUCGUGAAAA	1	6	3mer	20	G	2	1	1	1	0.5
>hsa-miR-199a-3p	ACAGUAGUCUGCACAUUGGUUA	AUUGGUUACACGUCUGAUGACA	1	6	3mer	121	U	2	2	1	1	0.4
>hsa-miR-148a-3p	UCAGUGCACUACAGAACUUUGU	UGUUUCAAGACAUCACGUGACU	1	6	3mer	121	U	1	1	2	1	0.4
>hsa-miR-7-1-3p	CAACAAAUCACAGUCUGCCAUA	AUACCGUCUGACACUAAACAAC	1	6	5mer	120	G	1	1	1	0	0.4
>hsa-miR-199b-3p	ACAGUAGUCUGCACAUUGGUUA	AUUGGUUACACGUCUGAUGACA	1	6	3mer	121	U	2	2	1	1	0.4
>hsa-miR-203a-3p	GUGAAAUGUUUAGGACCACUAG	GAUCACCAGGAUUUGUAAAGUG	1	6	5mer	150	G	0	0	3	1	0.35
>hsa-miR-142-5p	CAUAAAGUAGAAAGCACUACU	UCAUCACGAAAGAUGAAAUAC	1	6	3mer	186	C	1	1	2	1	0.4
>hsa-miR-152-3p	UCAGUGCAUGACAGAACUUGG	GGUUCAAGACAGUACGUGACU	1	6	3mer	121	U	3	2	2	1	0.4
>hsa-miR-191-5p	CAACGGAAUCCCAAAAGCAGCUG	GUCGACGAAAACCCUAAGGCAAC	1	6	3mer	216	U	1	0	0	0	0.45
>hsa-miR-9-3p	AUAAAGCUAGAUAACCGAAAGU	UGAAAGCCAAUAGAUCGAAAUA	1	6	5mer	201	G	1	1	1	1	0.4
>hsa-miR-150-5p	UCUCCCAACCCUUGUACCAGUG	GUGACCAUGUUCCCAACCCUCU	1	6	3mer	179	A	1	1	2	1	0.35
>hsa-miR-188-5p	CAUCCCUUGCAUGGUGGAGGG	GGGAGGUGGUACGUUCCCUAC	1	6	4mer	12	G	1	1	4	4	0.5
>hsa-miR-106b-5p	UAAAGUGCUGACAGUGCAGAU	UAGACGUGACAGUCGUGAAAU	1	6	3mer	20	G	2	0	1	1	0.5
>hsa-miR-302a-5p	ACUUAAACGUGGAUGUACUUGCU	UCGUUCAUGUAGGUGCAAAUUCA	1	6	4mer	220	U	2	1	2	2	0.65
>hsa-miR-365a-3p	UAAUGCCCCUAAAAAUCCUUAU	UAUUCCUAAAAAUCCCCGUAAU	1	6	4mer	116	U	1	1	2	1	0.45
>hsa-miR-365b-3p	UAAUGCCCCUAAAAAUCCUUAU	UAUUCCUAAAAAUCCCCGUAAU	1	6	4mer	116	U	1	1	2	1	0.45
>hsa-miR-340-5p	UUAUAAAGCAAUGAGACUGAUU	UUAGUCAGAGUAACGAAAUAUU	1	6	3mer	121	U	1	0	3	3	0.4
>hsa-miR-342-3p	UCUCACACAGAAAUCGCACCCGU	UGCCCACGCUAAAGACACACUCU	1	6	5mer	179	A	1	1	1	1	0.35
>hsa-miR-337-5p	GAACGGCUUCAUACAGGAGUU	UUGAGGACAUACUUCGGCAAG	1	6	3mer	116	U	1	1	2	2	0.45
>hsa-miR-148b-3p	UCAGUGCAUCACAGAACUUUGU	UGUUUCAAGACACUACGUGACU	1	6	3mer	121	U	2	1	2	1	0.4
>hsa-miR-338-5p	AACAAUAUCCUGGUGCUGAGUG	GUGAGUCGUGGUCCUAUAACAA	1	6	2mer	242	U	1	1	2	1	0.6
>hsa-miR-338-3p	UCCAGCAUCAGUGAUUUUGUUG	GUUGUUUUAGUGACUACGACCU	1	6	4mer	214	U	2	2	2	1	0.55
>hsa-miR-345-5p	GCUGACUCCUAGUCCAGGGCUC	CUCGGGACCUGAUCCUCAGUCG	1	6	3mer	69	G	2	2	3	3	0.35
>hsa-miR-20b-5p	CAAAGUGCUCAUAGUGCAGGUAG	GAUGGACGUGAUACUCGUGAAAC	1	6	3mer	20	G	1	0	1	1	0.5
>hsa-miR-483-3p	UCACUCCUCUCCUCCCGUCUU	UUCUGCCCUCCUCUCCUCACU	1	6	3mer	177	A	1	1	1	1	0.35
>hsa-miR-494-3p	UGAAACAUACACGGGAAACCUC	CUCCAAAGGGCACAUACAAAGU	1	6	3mer	244	C	2	1	1	0	0.6
>hsa-miR-503-5p	UAGCAGCGGGAACAGUUCUGCAG	GACGUCUUGACAAGGGCGACGAU	1	6	4mer	123	A	2	0	1	0	0.55
>hsa-miR-505-3p	CGUCAACACUUGCUGGUUUCCU	UCCUUUGGUCGUUCACAACUGC	1	6	2mer	215	U	2	1	1	0	0.55
>hsa-miR-532-5p	CAUGCCUUGAGUGUAGGACCGU	UGCCAGGAUGUGAGUUCCGUAC	1	7	7mer	12	G	1	0	2	1	0.5
>hsa-miR-532-3p	CCUCCCACACCCAAGGCUUGCA	ACGUUCGGAACCCACACCCUCC	1	6	3mer	179	A	0	0	2	2	0.35
>hsa-miR-545-3p	UCAGCAAACAUUUAUUGUGUGC	CGUGUGUUAUUUACAAACGACU	1	7	7mer	121	U	1	0	2	1	0.4
>hsa-miR-551b-3p	GCGACCCAUACUUGGUUUCAG	GACUUUGGUUCAUACCCAGCG	1	6	3mer	218	G	2	2	4	4	0.55
>hsa-miR-652-5p	CAACCCUAGGAGAGGGUGCCAUUCA	ACUUACCGUGGGAGAGGAUCCCAAC	1	6	4mer	243	C	1	0	1	0	0.6
>hsa-miR-660-5p	UACCCAUUGCAUAUCGGAGUUG	GUUGAGGCUAUACGUUACCCAU	1	6	3mer	242	U	2	1	2	2	0.6
>hsa-miR-421	AUCAACAGACAUUAAUUGGGCGC	CGCGGGUUAAUUACAGACAACUA	1	6	3mer	214	U	1	1	0	0	0.55
>hsa-miR-542-3p	UGUGACAGAUUGAUAACUGAAA	AAAGUCAAUAGUUAGACAGUGU	1	7	6mer	125	G	1	0	0	0	0.5
>hsa-miR-769-5p	UGAGACCUCUGGGUUCUGAGCU	UCGAGUCUUGGGUCUCCAGAGU	1	6	3mer	19	U	2	2	3	3	0.55
>hsa-miR-103b	UCAUAGCCCUGUACAAUGCUGCU	UCGUCGUAACAUGUCCCGAUACU	1	6	2mer	185	U	3	0	1	1	0.45
>hsa-miR-3117-3p	AUAGGACUCAUAUAGUGCCAG	GACCGUGAUAUACUCAGGAUA	1	6	5mer	191	A	1	1	2	1	0.45
>hsa-miR-3120-3p	CACAGCAAGUGUAGACAGGCA	ACGGACAGAUGUGAACGACAC	1	7	7mer	122	C	3	2	1	1	0.45
>hsa-miR-3065-5p	UCAACAAAAUCACUGAUGCUGGA	AGGUCGUAGUCACUAAAACAACU	1	6	4mer	121	U	1	1	3	2	0.4
>hsa-miR-3620-3p	UCACCCUGCAUCCCGCACCCAG	GACCCACGCCCUACGUCCCACU	1	6	4mer	177	A	1	0	1	1	0.35
>hsa-miR-3909	UGUCCUCUAGGGCCUGCAGUCU	UCUGACGUCCGGGAUCUCCUGU	1	6	3mer	10	A	3	2	1	1	0.5
>hsa-miR-374c-3p	CACUUAGCAGGUUGUAUUAUAU	UAUAUUAUGUUGGACGAUUCAC	1	6	2mer	104	C	1	1	2	1	0.3
>hsa-miR-3529-3p	AACAACAAAAUCACUAGUCUUCCA	ACCUUCUGAUCACUAAAACAACAA	1	6	3mer	122	C	1	1	1	1	0.45
